# Supplementary material for: Transcriptome and Metabolome Analyses in Exogenous FABP4- and FABP5-Treated Adipose-Derived Stem Cells
Source: PLoS One. 2016 Dec 9;11(12):e0167825. doi: 10.1371/journal.pone.0167825 (PMC5148007; doi:10.1371/journal.pone.0167825)
Supplement: S1 Dataset — (ZIP) [file pone.0167825.s001.zip › S1 Dataset Microarray data (ADSC-FABP4).xls]

## Sheet: (ADSC-FABP4)vs(ADSC-CNT)
ADSC-FABP4 vs. ADSC-control (26,382 genes)
no	ProbeName	UniGeneID	GeneSymbol	GeneName	Description	Sequence	RefSeq Accession	Genomic Coordinates	Fold change (ADSC-FABP4) vs(ADSC-CNT)	Regulation (ADSC-FABP4) vs(ADSC-CNT)	raw (ADSC-FABP4)	raw (ADSC-CNT)	normalized (ADSC-FABP4)	normalized (ADSC-CNT)	Flags (ADSC-FABP4)	Flags (ADSC-CNT)
1	A_23_P117082	Hs.642618	HEBP1	heme binding protein 1	Homo sapiens heme binding protein 1 (HEBP1), mRNA [NM_015987]	AAGGGGGAAAATGTGATTTGTGCCTGATCTTTCATCTGTGATTCTTATAAGAGCTTTGTC	NM_015987	chr12:13127906-13127847	1.28216	up	20641.7	14671.9	5.21714	4.85856	Detected	Detected
2	A_33_P3246448	Hs.348522	KCNE4	potassium voltage-gated channel, Isk-related family, member 4	Homo sapiens potassium voltage-gated channel, Isk-related family, member 4 (KCNE4), mRNA [NM_080671]	GCAAGTCTCTCTGCACCTATTAAAAAGTGATGTATATACTTCCTTCTTATTCTGTTGAGT	NM_080671	chr2:223920197-223920256	1.13042	up	6362.22	5129.26	3.51918	3.34232	Detected	Detected
3	A_21_P0000509	Hs.717308	SNAR-G2	small ILF3/NF90-associated RNA G2	Homo sapiens small ILF3/NF90-associated RNA G2 (SNAR-G2), small nuclear RNA [NR_024244]	AGGGGAGGGTTCGAGGGTACGAGTTCGAGGCCAACCGGGTCCACATTGGTTGAGAAAAAA	NR_024244	chr19:49534993-49534934	1.60745	down	6686.52	9795.4	3.5909	4.27567	Detected	Detected
4	A_21_P0000744	Hs.90286	LOC100506844	uncharacterized LOC100506844	Homo sapiens uncharacterized LOC100506844 (LOC100506844), non-coding RNA [NR_038269]	AGTCGTACCCTCTTGTTTTTCTCTGAGTCAGTCTTAAGGTGAAATGAAGTGTGGCCCAGT	NR_038269	chr12:58329728-58329669	1.06375	up	1813.02	1553.27	1.70804	1.61888	Detected	Detected
5	A_24_P215804	Hs.15159	CKLF	chemokine-like factor	Homo sapiens chemokine-like factor (CKLF), transcript variant 1, mRNA [NM_016951]	AAAGAAGTTTTGTAATTTTATATTACTTTTTAGTTTGATACTAAGTATTAAACATATTTC	NM_016951	chr16:66599900-66599959	1.24518	up	475.391	347.94	-0.223166	-0.539519	Detected	Detected
6	A_23_P110167	Hs.81874	MGST2	microsomal glutathione S-transferase 2	Homo sapiens microsomal glutathione S-transferase 2 (MGST2), transcript variant 1, mRNA [NM_002413]	AATATCTGGACCTCAATATTGCCAAGAAACTGAGGCGGCAATTCTAACTTTTTCTCTTCC	NM_002413	chr4:140625256-140625315	1.16177	down	905.882	959.126	0.707041	0.923363	Detected	Detected
7	A_33_P3211513	Hs.433732	CLK1	CDC-like kinase 1	Homo sapiens CDC-like kinase 1 (CLK1), transcript variant 2, mRNA [NM_001162407]	AAGTAGTTATAAAAGCAAACACAGGATTCACCACAGTACTTCACATCGTCGTTCACATGG	NM_001162407	chr2:201726021-201725962	1.01364	up	225.92	203.122	-1.29647	-1.31601	Detected	Detected
8	A_33_P3414202	Hs.105134	MBNL3	muscleblind-like 3 (Drosophila)	Homo sapiens muscleblind-like 3 (Drosophila) (MBNL3), transcript variant 6, mRNA [NM_001170704]	ATGATGCACGGTGCTACACCTACCACTGTGTCTGCAGCAACAACACCTGCCACCAGCGTT	NM_001170704	chrX:131516295-131516236	1.23596	down	115.8	130.436	-2.26064	-1.95502	Detected	Detected
9	A_33_P3316686	Hs.5741	CYB5R4	cytochrome b5 reductase 4	Homo sapiens cytochrome b5 reductase 4 (CYB5R4), mRNA [NM_016230]	GAATCCATGCTGAAAGAATGCCTGGTTGGCAGAATGGCCATTAAACCTGCTGTTCTGAAA	NM_016230	chr6:84618749-84618808	1.57914	up	254.358	146.795	-1.12542	-1.78456	Detected	Detected
10	A_33_P3300975	Hs.549040	HOXC4	homeobox C4	Homo sapiens homeobox C4 (HOXC4), transcript variant 1, mRNA [NM_014620]	TAGTGTCGATGTGAAATGCCCCGTGATCAATAATAAACCAGTGGATGTGAATTAGTTTTA	NM_014620	chr12:54449755-54449814	1.07303	up	2874.58	2441.45	2.373	2.27131	Detected	Detected
11	A_33_P3263061	Hs.493362	AK3	adenylate kinase 3	Homo sapiens adenylate kinase 3 (AK3), nuclear gene encoding mitochondrial protein, transcript variant 1, mRNA [NM_016282]	TGCTGCCTGATGTCTCAATGGCTTCTGAATGACTGTTCTAATAAATGATCTTAAAACAGT	NM_016282	chr9:4711217-4711158	1.0669	up	7510.26	6415.31	3.75851	3.66509	Detected	Detected
12	A_24_P278460	Hs.501991	FAR1	fatty acyl CoA reductase 1	Homo sapiens fatty acyl CoA reductase 1 (FAR1), mRNA [NM_032228]	ACCCATGGAACAATATGCTTAGGATTACAGGAAGCAGTCCTTACTTACACTTCTTGTCTG	NM_032228	chr11:13753079-13753138	1.22691	up	730.164	542.366	0.395938	0.10091	Detected	Detected
13	A_21_P0014651		LOC100129203	uncharacterized LOC100129203	PREDICTED: Homo sapiens hypothetical LOC100129203 (LOC100129203), miscRNA [XR_110904]	CTCCACCCCTTTTGTTGTCTGGTATGTTTAAAACAAGAAAGAACTTTAGAAAAGTAGGAT	XR_110904	chr11:94967207-94967266	1.56705	down	80.8064	115.402	-2.77974	-2.13169	Detected	Detected
14	A_24_P286898	Hs.522924	MAPK8	mitogen-activated protein kinase 8	mitogen-activated protein kinase 8 [Source:HGNC Symbol;Acc:6881] [ENST00000374189]	TTTGAGAAGCTGTTAATCTTTTAGCTGAATAATGAAGTTAGACTGAATTACGTGTCTCCC		chr10:49647005-49647064	1.11364	down	173.443	176.03	-1.67782	-1.52253	Detected	Detected
15	A_23_P340890	Hs.689006	THAP3	THAP domain containing, apoptosis associated protein 3	Homo sapiens THAP domain containing, apoptosis associated protein 3 (THAP3), transcript variant 3, mRNA [NM_001195753]	GTCTGGGGGACGTTTAGAGGCGTGGCACTAGGAGTGCACATCTGTGAGCATGACAAGCTT	NM_001195753	chr1:6693309-6693368	1.13268	up	2273.69	1829.4	2.03468	1.85494	Detected	Detected
16	A_21_P0010885		TMEM14B	transmembrane protein 14B	Homo sapiens transmembrane protein 14B (TMEM14B), transcript variant 1, mRNA [NM_030969]	CATCTGATTAGCAGAATCAGATGTTCCAGCTTGGACTCATGAAGGATTAAAAATCTGCAT	NM_030969	chr6:10756741-10756799	1.1041	down	2308.36	2322.71	2.05651	2.19938	Detected	Detected
17	A_23_P89762	Hs.465337	PHLPP1	PH domain and leucine rich repeat protein phosphatase 1	Homo sapiens PH domain and leucine rich repeat protein phosphatase 1 (PHLPP1), mRNA [NM_194449]	AGGTGACTTAAGTCACTGGGATTCACTAATTTTCTCTGAGAGCACAGCTGATTGAGAATT	NM_194449	chr18:60647180-60647239	1.07486	down	79.1152	77.4993	-2.81026	-2.7061	Detected	Detected
18	A_23_P109034	Hs.632267	SDC4	syndecan 4	Homo sapiens syndecan 4 (SDC4), mRNA [NM_002999]	CCTGGTGCCTTCTGATGGGGCTGGAATAGTTGAGGTGGATGGTTCTACCCTTTCTGCCTT	NM_002999	chr20:43954637-43954578	1.0928	down	5663.58	5640.5	3.35136	3.47939	Detected	Detected
19	A_33_P3261031				Q2RH40_MOOTA (Q2RH40) Inner-membrane translocator, partial (5%) [THC2750096]	AAGTGTGCCATGTGTGATGGGGACAGCTTCCCCTTTGCCTATACAGGTGGAGAAGCCGAG		chr11:000125293-000125352	1.16184	up	51.3885	40.3093	-3.43277	-3.64917	Detected	Not Detected
20	A_33_P3732466	Hs.585502	DKFZp547G183	uncharacterized LOC55525	Homo sapiens mRNA; cDNA DKFZp547G183 (from clone DKFZp547G183). [AL359570]	CGTGACAAATCCTTAAAGGATACACACATGACAGGAAGGATTAGAAGAGGAAACAGAAAC		chr11:82902029-82901970	1.24355	up	320.865	235.149	-0.790316	-1.10478	Detected	Detected
21	A_33_P3402773					GTCCCGCAGGGCCTGGCTGGCTTAGCAATCTGAGCCACCTTCCTTAAAGGAAATACTAAA		chr22:024285001-024285060	1.0854	down	1157.14	1144.62	1.06021	1.17844	Detected	Detected
22	A_23_P103837	Hs.490551	UBAP2L	ubiquitin associated protein 2-like	Homo sapiens ubiquitin associated protein 2-like (UBAP2L), transcript variant 2, mRNA [NM_001127320]	TGGATATGGGTCTCATGGATACAACACTGGAAGAAAATATCCACCCCCTTACAAGCATTT	NM_001127320	chr1:154234145-154235609	1.22965	down	1179.11	1321.36	1.08734	1.38559	Detected	Detected
23	A_33_P3402035	Hs.8375	TRAF4	TNF receptor-associated factor 4	Homo sapiens TNF receptor-associated factor 4 (TRAF4), mRNA [NM_004295]	TGGTGAAATGCGGCTCACCTCCCAGATTTGTTGTAAAGATTAAATGAACTGGTCAGCACA	NM_004295	chr17:27077917-27077976	1.17048	down	803.401	857	0.533837	0.760938	Detected	Detected
24	A_21_P0013668	Hs.632070	FAM75C2	family with sequence similarity 75, member C2	Homo sapiens family with sequence similarity 75, member C2 (FAM75C2), mRNA [NM_001166137]	TAAAATTACTTAGTGCCTCATCACTAAACACCCCCAGCTCCACACCATGGGTGTTGGATA	NM_001166137	chr9:90749849-90749790	1.12188	down	69.8871	71.4541	-2.98918	-2.82327	Detected	Detected
25	A_23_P11543	Hs.370858	FUCA1	fucosidase, alpha-L- 1, tissue	Homo sapiens fucosidase, alpha-L- 1, tissue (FUCA1), mRNA [NM_000147]	TTCTCTGATAACCTACTTGCTTACTCAATGCCTTTAAGCCAAGTCACCCTGTTGCCTATG	NM_000147	chr1:24171909-24171850	1.14473	up	111.623	88.866	-2.31365	-2.50865	Detected	Detected
26	A_33_P3219429	Hs.632093	SMNDC1	survival motor neuron domain containing 1	Homo sapiens survival motor neuron domain containing 1 (SMNDC1), mRNA [NM_005871]	CCTCAATAATCAGAAAAACTGTTGGATTTCATCTCTGCAGGGCTTTACATTTACCTTTTT	NM_005871	chr10:112053916-112053857	1.02702	up	690.86	613.047	0.316111	0.27764	Detected	Detected
27	A_21_P0014120		LOC100507291	uncharacterized LOC100507291	PREDICTED: Homo sapiens hypothetical LOC100507291, transcript variant 2 (LOC100507291), miscRNA [XR_108496]	CAATGCCTGGTGACTGGGGCTGGTTCATACTAGACGATCAATAAATGCTCCTTGAATGAA	XR_108496	chr3:139163387-139163446	1.2818	up	515.626	366.606	-0.105958	-0.464127	Detected	Detected
28	A_23_P118888	Hs.77318	PAFAH1B1	platelet-activating factor acetylhydrolase 1b, regulatory subunit 1 (45kDa)	Homo sapiens platelet-activating factor acetylhydrolase 1b, regulatory subunit 1 (45kDa) (PAFAH1B1), mRNA [NM_000430]	TGGAGTTCTGTTCCATTCTGGGGGGAAGTTTATTTTGAGTTGTGCTGATGACAAGACCCT	NM_000430	chr17:2583481-2583540	1.21074	up	5329.86	4011.89	3.26374	2.98785	Detected	Detected
29	A_33_P3350056	Hs.374950	MT1X	metallothionein 1X	Homo sapiens metallothionein 1X (MT1X), mRNA [NM_005952]	TCCTGTGCCTGTGCCGGCTCCTGCAAATGCAAAGAGTGCAAATGCACCTCCTGCAAGAAG	NM_005952	chr16:56717082-56717141	1.45713	up	21710.7	13578.8	5.28998	4.74686	Detected	Detected
30	A_32_P202703	Hs.708293	LOC389831	uncharacterized LOC389831	Homo sapiens uncharacterized LOC389831 (LOC389831), mRNA [NM_001242480]	GCATGAGGCCAATCCATGAATCCAACTTCCAATGGAGAAATGTTAATATTTTTTCAGTTT	NM_001242480	chr7_gl000195_random:44089-44030	1.13852	down	1081.29	1121.93	0.962395	1.14956	Detected	Detected
31	A_24_P787889	Hs.376511	TMEM191B	transmembrane protein 191B	Homo sapiens transmembrane protein 191B (TMEM191B), mRNA [NM_001242313]	TCTGGACGGTGCTGTTGGACCCCGGCGCCGTCTCCGCGTGGCTCTGGAGCCTCACCTCGG	NM_001242313	chr22:20380190-20380249	1.27882	down	342.931	399.668	-0.694365	-0.339556	Detected	Detected
32	A_33_P3227225					AAACTGTGACTGGTATTTATTGCACCCAGAGAACCCGGCAGGGCGGTGTGGCTCCATAGG		chr2:132056513-132056454	1.01781	down	182.168	168.975	-1.60701	-1.58155	Detected	Detected
33	A_21_P0014626	Hs.12333	RNF13	ring finger protein 13	Homo sapiens ring finger protein 13 (RNF13), transcript variant 1, mRNA [NM_007282]	TATGGCCTTGTATGAGGGGAGTTTGAATGTTAATAAACATGTTTTCCACTTTAAGATCCA	NM_007282	chr3:149679862-149679921	1.36606	up	7378.65	4922.57	3.733	3.28298	Detected	Detected
34	A_23_P203658	Hs.163893	PICALM	phosphatidylinositol binding clathrin assembly protein	Homo sapiens phosphatidylinositol binding clathrin assembly protein (PICALM), transcript variant 1, mRNA [NM_007166]	TGTAAATTGGAGTCAACCAGGTGAAAAGAAGTTAACTGGGGGATCTAACTGGCAACCAAA	NM_007166	chr11:85692268-85692209	1.02652	down	589.636	551.613	0.0875416	0.125298	Detected	Detected
35	A_33_P3354678	Hs.125300	TRIM78P	tripartite motif containing 78, pseudogene	Homo sapiens tripartite motif containing 78, pseudogene (TRIM78P), non-coding RNA [NR_002777]	CAGAAGCACAGTTTCTTCCTTCTAAAATGAAATAATTAACCTCTCCCTGTCTACATTCTT	NR_002777	chr11:5687534-5687593	1.21446	up	47.3705	35.5477	-3.55022	-3.83053	Detected	Not Detected
36	A_23_P102060	Hs.196983	SSFA2	sperm specific antigen 2	Homo sapiens sperm specific antigen 2 (SSFA2), transcript variant 2, mRNA [NM_006751]	GTATCATCCAAATAATGGGGCCTATGACTTGAATGAATAGAAATGAATAAGCTGGTGTTT	NM_006751	chr2:182795035-182795094	1.1923	up	3047.06	2329.05	2.45706	2.20331	Detected	Detected
37	A_23_P206140	Hs.513053	DNAJA4	DnaJ (Hsp40) homolog, subfamily A, member 4	Homo sapiens DnaJ (Hsp40) homolog, subfamily A, member 4 (DNAJA4), transcript variant 1, mRNA [NM_018602]	TGGGGTGTCGTTTTTGTGCTGTGACTTCCTAATTATTGCTAAAGAACTACTGTTTAGTTG	NM_018602	chr15:78574350-78574409	1.01619	up	1073.41	962.663	0.951844	0.928673	Detected	Detected
38	A_23_P14389	Hs.124490	ACIN1	apoptotic chromatin condensation inducer 1	Homo sapiens apoptotic chromatin condensation inducer 1 (ACIN1), transcript variant 1, mRNA [NM_014977]	CAAGGCAGCTCCCTGCATCTATTGGCTCCCACTGACTGACAGCCAGATCGTTCAGAAAGA	NM_014977	chr14:23530338-23528670	1.3283	down	836.337	1012.42	0.591803	1.00138	Detected	Detected
39	A_23_P106016	Hs.508999	PRKD1	protein kinase D1	Homo sapiens protein kinase D1 (PRKD1), mRNA [NM_002742]	CTGTTTGGTGTGTCCCATTGGTGTTGTCATTGTAAACAAACTCTTGAAGAGTCGATTATT	NM_002742	chr14:30046087-30046028	1.12656	down	995.832	1022.41	0.84362	1.01554	Detected	Detected
40	A_21_P0014742	Hs.283928	LOC100287813	uncharacterized LOC100287813	PREDICTED: Homo sapiens hypothetical LOC100287813 (LOC100287813), miscRNA [XR_132472]	CTATGTTATACACTTTGGCTCTTGGTTTTCTCTCTAAGGAATAACTCATGAAGAACATTC	XR_132472	chr1:169459009-169459068	9.62618	down	17.2093	150.974	-5.01102	-1.74406	Not Detected	Detected
41	A_33_P3241482	Hs.484259	ZNF346	zinc finger protein 346	Homo sapiens zinc finger protein 346 (ZNF346), mRNA [NM_012279]	ATGCTCTGTCTCTTGGTCACTGAAGCATCCAAATAAAGAATTTCCCTCATGGGCCAGACT	NM_012279	chr5:176492916-176492975	1.18103	down	4389.74	4724.8	2.98378	3.22382	Detected	Detected
42	A_33_P3349661	Hs.654709	PCDH9	protocadherin 9	Homo sapiens protocadherin 9 (PCDH9), transcript variant 1, mRNA [NM_203487]	AAATCTGAAGTCTTATAAGCAAGCAGGAGGTGCTACTGAGAGTCCTAAGGAGCACCAACT	NM_203487	chr13:66878850-66878791	6.66916	up	88.5442	12.0997	-2.64781	-5.38532	Detected	Not Detected
43	A_21_P0010319		XLOC_014042		BROAD Institute lincRNA (XLOC_014042), lincRNA [TCONS_00029272]	ATAAATCCAGGGACTTGCACGGCAAAAGGCATCTCAAAGACCAACTGTTGATACCCTCTT		chr21:27805057-27804998	17.8847	up	224.122	11.4206	-1.308	-5.46865	Detected	Not Detected
44	A_23_P145541	Hs.529959	FIG4	FIG4 homolog, SAC1 lipid phosphatase domain containing (S. cerevisiae)	Homo sapiens FIG4 homolog, SAC1 lipid phosphatase domain containing (S. cerevisiae) (FIG4), mRNA [NM_014845]	ACTTTATGCCTAAGACCGTTGGAATTGATCCAAGTCCATTTACTGTGCGTAAACCAGATG	NM_014845	chr6:110110799-110110858	1.11005	up	512.241	420.549	-0.115459	-0.266083	Detected	Detected
45	A_23_P111865	Hs.632294	ZSCAN21	zinc finger and SCAN domain containing 21	Homo sapiens zinc finger and SCAN domain containing 21 (ZSCAN21), mRNA [NM_145914]	TCAGACCTTCTTAAACATCAGAGAATGCACACAGAAGAGGCGCCATATCAGTGCAAAGAT	NM_145914	chr7:99661851-99661910	1.0077	up	251.421	227.381	-1.14218	-1.15324	Detected	Detected
46	A_23_P144096	Hs.655334	CISH	cytokine inducible SH2-containing protein	Homo sapiens cytokine inducible SH2-containing protein (CISH), transcript variant 2, mRNA [NM_145071]	GAGAGGAGAGAAATACACGTCTGATAAGACTTCATGAAATAATAATTATAGCAAAGAACA	NM_145071	chr3:50644082-50644023	1.1255	down	169.754	174.121	-1.70884	-1.53827	Detected	Detected
47	A_33_P3299510	Hs.723088	SCXA	scleraxis homolog A (mouse)	Homo sapiens scleraxis homolog A (mouse) (SCXA), mRNA [NM_001008271]	CGGCGAGAACACCCAGCCCAAACAGATCTGCACCTTCTGCCTCAGCAACCAGAGAAAGTT	NM_001008271	chr8:145491109-145491168	1.49086	down	258.847	351.694	-1.10018	-0.524038	Detected	Detected
48	A_23_P76705	Hs.224152	TUBGCP3	tubulin, gamma complex associated protein 3	Homo sapiens tubulin, gamma complex associated protein 3 (TUBGCP3), mRNA [NM_006322]	TACATCACATTTGAGGTGCTTGAATGTTCTTGGGATGAGCTTTGGAACAAAGTCCAGCAG	NM_006322	chr13:113158954-113158433	1.22409	up	198.892	148.078	-1.4803	-1.77201	Detected	Detected
49	A_23_P63896	Hs.244139	FAS	Fas (TNF receptor superfamily, member 6)	Homo sapiens Fas (TNF receptor superfamily, member 6) (FAS), transcript variant 1, mRNA [NM_000043]	ATGTCTATCCACAGGCTAACCCCACTCTATGAATCAATAGAAGAAGCTATGACCTTTTGC	NM_000043	chr10:90774545-90774604	1.17137	down	5133.86	5480.52	3.20969	3.43788	Detected	Detected
50	A_32_P199252	Hs.525600	HSP90AA1	heat shock protein 90kDa alpha (cytosolic), class A member 1	Homo sapiens heat shock protein 90kDa alpha (cytosolic), class A member 1 (HSP90AA1), transcript variant 1, mRNA [NM_001017963]	TTGGTCAAAAAATGCTTAGAACTCTTTACAGAACTGGCGGAAGATAAAGAGAACTGCAAG	NM_001017963	chr14:102550222-102550163	1.09531	up	5129.33	4267.84	3.20842	3.07707	Detected	Detected
51	A_19_P00811812	Hs.513971	MPRIP	myosin phosphatase Rho interacting protein	Homo sapiens myosin phosphatase Rho interacting protein (MPRIP), transcript variant 2, mRNA [NM_201274]	TCAAAATTCGTTATCAAAGGCAAAACCTACTGTGCCAAGCTGGGGCGCTATATGTGAACG	NM_201274	chr17:17095368-17095427	1.46614	up	109.59	68.1208	-2.34017	-2.89219	Detected	Detected
52	A_24_P54390	Hs.143674	RASGRP3	RAS guanyl releasing protein 3 (calcium and DAG-regulated)	Homo sapiens RAS guanyl releasing protein 3 (calcium and DAG-regulated) (RASGRP3), transcript variant 2, mRNA [NM_170672]	CATTAAGGCAAAGTAGTTCCAGTGATTTAAAATACGGTTCCAAATACGCTAAAACCAACT	NM_170672	chr2:33789294-33789353	2.81762	up	101.908	32.9617	-2.44502	-3.93949	Detected	Not Detected
53	A_33_P3311205	Hs.706827	PRPF40B	PRP40 pre-mRNA processing factor 40 homolog B (S. cerevisiae)	Homo sapiens PRP40 pre-mRNA processing factor 40 homolog B (S. cerevisiae) (PRPF40B), transcript variant 1, mRNA [NM_001031698]	GGAGCTCCAACAGGCAGAGCTCCCTAACCGTTCCCCAGGCTTTGGAATCAAGAAGGAGAA	NM_001031698	chr12:50037727-50037786	1.15101	down	95.1698	99.8307	-2.54371	-2.3408	Detected	Detected
54	A_32_P89827	Hs.406779	TPTE2P6	transmembrane phosphoinositide 3-phosphatase and tensin homolog 2 pseudogene 6	Homo sapiens transmembrane phosphoinositide 3-phosphatase and tensin homolog 2 pseudogene 6 (TPTE2P6), non-coding RNA [NR_002815]	ATTAATGTTCTTTCCAACCCCTGCCATGTGCATGTTCATATGTCCTAAGTCTTCCTTGAT	NR_002815	chr13:25171688-25171747	1.31618	down	44.6582	53.5673	-3.63528	-3.23893	Detected	Not Detected
55	A_23_P44264	Hs.202095	EMX2	empty spiracles homeobox 2	Homo sapiens empty spiracles homeobox 2 (EMX2), transcript variant 1, mRNA [NM_004098]	TCCAAGATCATAGACTTACTAAAGAGAGTGACAAATGCTTCCTTAATGTCTTCTATACCA	NM_004098	chr10:119308881-119308940	1.25382	down	1726.6	1972.92	1.63758	1.9639	Detected	Detected
56	A_33_P3245927	Hs.524817	OGFOD2	2-oxoglutarate and iron-dependent oxygenase domain containing 2	Homo sapiens 2-oxoglutarate and iron-dependent oxygenase domain containing 2 (OGFOD2), mRNA [NM_024623]	TCCGTTGCCTTGGTCTGGGGGCAGAAATAAAATCCCCGCAGCCTACTGCACTTCTTGGCT	NM_024623	chr12:123463936-123463995	1.16202	up	2627.45	2060.66	2.24331	2.02668	Detected	Detected
57	A_23_P98183	Hs.37003	HRAS	v-Ha-ras Harvey rat sarcoma viral oncogene homolog	Homo sapiens v-Ha-ras Harvey rat sarcoma viral oncogene homolog (HRAS), transcript variant 1, mRNA [NM_005343]	TTTGCCATCAACAACACCAAGTCTTTTGAGGACATCCACCAGTACAGGGAGCAGATCAAA	NM_005343	chr11:533812-533600	1.30775	down	3126.32	3726.01	2.49411	2.8812	Detected	Detected
58	ERCC-00096_179					AATAGGAGGTGAATTAGATAGGGAAAAGATCGGGATGCTACTAGTTTACTGCGTCACGCT			1.66423	down	8.49944	12.891	-6.02877	-5.29392	Not Detected	Not Detected
59	A_33_P3278313	Hs.339024	MSRB3	methionine sulfoxide reductase B3	Homo sapiens methionine sulfoxide reductase B3 (MSRB3), nuclear gene encoding mitochondrial protein, transcript variant 3, mRNA [NM_001193460]	GCAATATCTGTTACTAGAGAACATTCCCATGTGTTTAAACTCTTCACTTCTTAGATGCAT	NM_001193460	chr12:65860358-65860417	1.41619	down	9309.05	12014.7	4.06828	4.5703	Detected	Detected
60	A_33_P3306973				MPP8_HUMAN (Q99549) M-phase phosphoprotein 8, partial (48%) [THC2494281]	TGATTCCCTGAAGCCACAAACCTGTATTTTCCGGTTTTCAAATAAATATACAGTGTCAAA		chr12:007590340-007590281	1.37639	up	294.596	195.06	-0.913545	-1.37444	Detected	Detected
61	A_33_P3235690	Hs.149991	THOC2	THO complex 2	Homo sapiens THO complex 2 (THOC2), mRNA [NM_001081550]	CCACCACTGTCCAAGAGTAAGGAGAGAGAAATGGACAAGAAAGATTTGGACAAGTCAAGG	NM_001081550	chrX:122748019-122747960	1.12157	down	355.398	363.267	-0.642846	-0.477328	Detected	Detected
62	A_21_P0004992		XLOC_005586		BROAD Institute lincRNA (XLOC_005586), lincRNA [TCONS_00012054]	CTGCCCACTCTTCATGGCGGTAGCAGCCCCCTGCCTGCTGCCACACTTTTAAGTTGAGAA		chr6:3926402-3925757	1.03814	down	3021.37	2858.56	2.44485	2.49886	Detected	Detected
63	A_33_P3858476	Hs.503210	FLJ30838	uncharacterized LOC400955	Homo sapiens uncharacterized LOC400955 (FLJ30838), non-coding RNA [NR_033873]	GGCCTGTGAGCCAAATCTACCCCACTGCCTGTTTTTGTAAATAAAGCTTTATCAGAACAT	NR_033873	chr2:59290841-59290900	1.09563	up	58.2244	48.4311	-3.25259	-3.38435	Detected	Not Detected
64	A_33_P3260373	Hs.512661	ISY1-RAB43	ISY1-RAB43 readthrough	Homo sapiens ISY1-RAB43 readthrough (ISY1-RAB43), mRNA [NM_001204890]	ACTATGACATCCTGTGTGCCATTGAGACGTCTGCCAAGGACTCGAGCAACGTGGAGGAGG	NM_001204890	chr3:128810123-128810064	1.0367	down	89.2803	84.3513	-2.63587	-2.58388	Detected	Detected
65	A_33_P3282898	Hs.471014	TLN1	talin 1	talin 1 [Source:HGNC Symbol;Acc:11845] [ENST00000378192]	TTTTCCTCAGTCCCTTTCCCTACAGGGAGAGACACAGGTCACATTAAGAATTCATACTGG		chr9:35723457-35723398	1.20008	down	318.119	347.925	-0.802715	-0.539579	Detected	Detected
66	A_23_P122001	Hs.280987	MSH3	mutS homolog 3 (E. coli)	Homo sapiens mutS homolog 3 (E. coli) (MSH3), mRNA [NM_002439]	AAACTAGCAGATGTTCCTGGAGAAATTTTGAAGAAAGCAGCTCACAAGTCAAAAGAGCTG	NM_002439	chr5:80169024-80169083	1.06701	down	988.936	961.659	0.833595	0.927168	Detected	Detected
67	A_24_P303420	Hs.374076	LOC221442	adenylate cyclase 10 (soluble) pseudogene	Homo sapiens adenylate cyclase 10 (soluble) pseudogene (LOC221442), non-coding RNA [NR_026938]	CTTTTGACACCTGCTTGACCAGGATTTGGATAAAAGGAGAATTTCTGCAGGAAAATAACT	NR_026938	chr6:41107721-41107780	1.03663	down	86.9185	82.1145	-2.67455	-2.62265	Detected	Detected
68	A_23_P122508	Hs.631993	DPCR1	diffuse panbronchiolitis critical region 1	Homo sapiens diffuse panbronchiolitis critical region 1 (DPCR1), mRNA [NM_080870]	AGGGACTGAGGGCAGAGTCTCTGGGTTTCAGGACAGCATTATGTTATTTCCATTCACTAT	NM_080870	chr6:30921282-30921341	1.56344	up	20.9545	12.2146	-4.72695	-5.37168	Not Detected	Not Detected
69	A_19_P00322002		FLJ43663	uncharacterized LOC378805	Homo sapiens uncharacterized LOC378805 (FLJ43663), transcript variant 1, non-coding RNA [NR_015431]	TAAAGGAAGATGAGCTAGGAATCAAGAAATACGCAGAACTGATTCCTGTCACTGGCGCCA	NR_015431	chr7:130629627-130629568	1.55905	up	94.4901	55.2346	-2.55405	-3.19471	Detected	Not Detected
70	A_19_P00320028	Hs.651341	LOC100216546	uncharacterized LOC100216546	Homo sapiens uncharacterized LOC100216546 (LOC100216546), non-coding RNA [NR_039981]	TAGGTAGCTGCCCTCCTTGGGCAGCTTTTGACTCCTATGCCAAATTTTAAAATAAAGGCC	NR_039981	chr7:104628139-104628080	1.09199	down	102.273	101.781	-2.43986	-2.31289	Detected	Detected
71	A_23_P114883	Hs.519168	FMOD	fibromodulin	Homo sapiens fibromodulin (FMOD), mRNA [NM_002023]	CCAGGGCTCTTCAGAAAGCATCTGCATGTGAACACCATCATGCCTTTATAAAGGATCCTT	NM_002023	chr1:203309874-203309815	1.14153	down	4028.59	4191.09	2.85992	3.05089	Detected	Detected
72	A_24_P42066	Hs.645533	GGT3P	gamma-glutamyltransferase 3 pseudogene	Homo sapiens gamma-glutamyltransferase 3 pseudogene (GGT3P), non-coding RNA [NR_003267]	AGTGGGATCCTGTTCAATAATATGGACGACTTCAGCTCTCCCAGCATCACCAATGAGTTT	NR_003267	chr22:18761240-18761202	1.37185	down	57.2703	71.6012	-3.27642	-2.8203	Detected	Detected
73	A_33_P3404480	Hs.63085	MPP4	membrane protein, palmitoylated 4 (MAGUK p55 subfamily member 4)	Homo sapiens membrane protein, palmitoylated 4 (MAGUK p55 subfamily member 4) (MPP4), mRNA [NM_033066]	TTTTGATCATGTGATTGTGAATGACAGCTTGCACGATGCATGTGCCCAGTTGTTGTCTGC	NM_033066	chr2:202510065-202510006	1.63953	down	182.526	272.727	-1.60418	-0.890902	Detected	Detected
74	A_23_P110288	Hs.161429	GSTCD	glutathione S-transferase, C-terminal domain containing	Homo sapiens glutathione S-transferase, C-terminal domain containing (GSTCD), transcript variant 2, mRNA [NM_024751]	AAGCAGCAACAGTTGAACAACCTTGTCTATGTGGTAACAAATCAGGCCAAACCTGGTGAC	NM_024751	chr4:106744140-106744199	1.31265	down	27.7927	33.2479	-4.31951	-3.92702	Not Detected	Not Detected
75	A_23_P114282	Hs.102696	MCTS1	malignant T cell amplified sequence 1	Homo sapiens malignant T cell amplified sequence 1 (MCTS1), transcript variant 1, mRNA [NM_014060]	GGGCTGTGGCATATGAAGACATATAAATGAGCCTCAGAAGGAATGCACTTGGGCTAAATA	NM_014060	chrX:119746090-119746149	1.17478	down	12903.5	13815	4.53934	4.77173	Detected	Detected
76	A_21_P0001847		XLOC_001398			TGCTCTCCCCTTCCCTTTAGCTGACAATGTGACAGTGCTTGAATAAAAGTCAGTCTGACA		chr2:25195632-25195690	1.04213	up	3023.32	2643.91	2.44578	2.38625	Detected	Detected
77	A_33_P3325018	Hs.438336	ERLEC1	endoplasmic reticulum lectin 1	Homo sapiens endoplasmic reticulum lectin 1 (ERLEC1), transcript variant 1, mRNA [NM_015701]	CCTTGTACTTGCCTACTGTAATATGGATTTCACTTCTGAACAGTTTACAGCACAATATTT	NM_015701	chr2:54045844-54045903	1.07693	up	13111.5	11095.6	4.56241	4.45548	Detected	Detected
78	A_23_P88740	Hs.726537	CENPN	centromere protein N	Homo sapiens centromere protein N (CENPN), transcript variant 3, mRNA [NM_018455]	TTCTGGGTCAGGAGTTAGAAGCTACTGGGAAAATCTACCTCCGACAAGAGGAGATCATTT	NM_018455	chr16:81053871-81056408	1.13129	down	2768.26	2854.08	2.31862	2.4966	Detected	Detected
79	A_23_P123308	Hs.458316	TEX15	testis expressed 15	Homo sapiens testis expressed 15 (TEX15), mRNA [NM_031271]	CCTAAAATGTGACAAGAGAATTGGTTTGGCTGAATCACAACAAATAACTAGCAAAGCTTC	NM_031271	chr8:30689830-30689771	1.52392	down	8.92875	12.4005	-5.95768	-5.34989	Not Detected	Not Detected
80	A_33_P3412975	Hs.43314	SIX5	SIX homeobox 5	Homo sapiens SIX homeobox 5 (SIX5), mRNA [NM_175875]	GCCGCTGTGTCTCCTTTGTATCCTAAATCTTTATTTTTCTAGGACATGTTATGCCTCCAT	NM_175875	chr19:46268138-46268079	1.05789	down	10397.8	10024.6	4.22785	4.30905	Detected	Detected
81	A_23_P102937	Hs.474005	SUMO3	SMT3 suppressor of mif two 3 homolog 3 (S. cerevisiae)	Homo sapiens SMT3 suppressor of mif two 3 homolog 3 (S. cerevisiae) (SUMO3), mRNA [NM_006936]	AAAGTAAGACTAAGTATTGCTGAATTTGCAGTTATGTTGTCGTGTATAAGAGCTACTTCC	NM_006936	chr21:46225999-46225940	1.17057	down	7266.22	7751.57	3.71085	3.93806	Detected	Detected
82	A_24_P41021	Hs.146632	FBXO33	F-box protein 33	Homo sapiens F-box protein 33 (FBXO33), mRNA [NM_203301]	TAAAAACACAGAGTTGTAAATACACATGCTTGCAAAAACATTAGTCGTGAAATCCCTAGC	NM_203301	chr14:39867954-39867895	1.20032	up	489.938	371.988	-0.179684	-0.443101	Detected	Detected
83	A_23_P11652	Hs.35086	USP1	ubiquitin specific peptidase 1	Homo sapiens ubiquitin specific peptidase 1 (USP1), transcript variant 1, mRNA [NM_003368]	TTGGGCATGGACTAATTTGTATCTGTTTAACTCATATTCTGCACGATCTGTATATAGTAC	NM_003368	chr1:62917270-62917329	1.21313	down	1513.19	1672.96	1.44724	1.72597	Detected	Detected
84	A_23_P258340	Hs.356331	PPIA	peptidylprolyl isomerase A (cyclophilin A)	Homo sapiens peptidylprolyl isomerase A (cyclophilin A) (PPIA), mRNA [NM_021130]	ATCTTGTCCATGGCAAATGCTGGACCCAACACAAATGGTTCCCAGTTTTTCATCTGCACT	NM_021130	chr7:44839400-44839459	1.25688	down	103598	118667	7.5445	7.87435	Detected	Detected
85	A_21_P0014949	Hs.443837	NPEPPS	aminopeptidase puromycin sensitive	Homo sapiens aminopeptidase puromycin sensitive (NPEPPS), mRNA [NM_006310]	TGATGAGATATGTGATGCTATATCATATAGCAAAGGTGCATCTGTCATCCGAATGCTGCA	NM_006310	chr17:45669348-45669407	1.15288	up	785.875	621.234	0.502018	0.296779	Detected	Detected
86	A_33_P3209386	Hs.408236	TXNDC17	thioredoxin domain containing 17	Homo sapiens thioredoxin domain containing 17 (TXNDC17), mRNA [NM_032731]	TTTTTCATTTTCCCGATGTGTTATTTTGCTGTTGCTGCTCTGCCAAGGCTTGCTGAAGGC	NM_032731	chr17:6547783-6547842	1.35483	down	720.318	889.39	0.376351	0.814459	Detected	Detected
87	A_23_P162702	Hs.530943	C12orf51	chromosome 12 open reading frame 51	Homo sapiens chromosome 12 open reading frame 51 (C12orf51), mRNA [NM_001109662]	CCTCCCTACATCTTTAAATTCTTGGTTCTCTTTAGTCCTCATCCCTTGAATGGACTTGTC	NM_001109662	chr12:112598483-112598424	1.24587	up	1140.92	834.577	1.03985	0.722687	Detected	Detected
88	A_23_P434518	Hs.159142	LFNG	LFNG O-fucosylpeptide 3-beta-N-acetylglucosaminyltransferase	Homo sapiens LFNG O-fucosylpeptide 3-beta-N-acetylglucosaminyltransferase (LFNG), transcript variant 2, mRNA [NM_001040168]	CCCAGCCCCTGCAGAGATCCAGACGCTTGTTTTTTAAATACAGCAGCTCTGCGGTGCTTT	NM_001040168	chr7:2568740-2568799	1.13642	down	984.612	1019.74	0.827273	1.01177	Detected	Detected
89	A_21_P0003091		XLOC_002996		BC010854 amyloid beta A4 precursor protein-binding, family B, member 1, isoform delta E9 {Homo sapiens} (exp=-1; wgp=0; cg=0), partial (22%) [THC2503819]	GGAGCTGGTATTGGTGTTTCTAGTTGAGGGTCGTGGTATTTCCAGGGTTTCACAGAGGCC		chr3:195376188-195376247	3.35575	down	173.788	531.489	-1.67496	0.071682	Detected	Detected
90	A_23_P61042	Hs.699841			immunoglobulin heavy constant alpha 2 (A2m marker) [Source:HGNC Symbol;Acc:5479] [ENST00000390539]	GAGTTGAAGACCCCACTAACCGCCAACATCACAAAATCCGGAAACACATTCCGGCCCGAG		chr14:106053930-106053649	8.63568	down	7.69247	60.5407	-6.17269	-3.06238	Not Detected	Detected
91	A_23_P119907	Hs.437647	ANKZF1	ankyrin repeat and zinc finger domain containing 1	Homo sapiens ankyrin repeat and zinc finger domain containing 1 (ANKZF1), transcript variant 1, mRNA [NM_018089]	GACAAATCAACACGTAATGAGTTCCGAAGGTTCATGGAGAAGAATCCAGATGCCTACGAT	NM_018089	chr2:220100233-220100292	1.35245	up	849.587	572.495	0.614479	0.178905	Detected	Detected
92	A_21_P0010960		XLOC_l2_002204		BROAD Institute lincRNA (XLOC_l2_002204), lincRNA [TCONS_l2_00004345]	TACAGTTTGAGGCACAGAGCTGTATATACAATAACAGTGAAATTGATCCCACTACTAATT		chr11:3403159-3404747	1.27898	up	51.6459	36.8009	-3.42556	-3.78054	Detected	Not Detected
93	A_33_P3284404	Hs.216226	SYNGR1	synaptogyrin 1	Homo sapiens synaptogyrin 1 (SYNGR1), transcript variant 1b, mRNA [NM_145731]	TCCCGCAGATCAGCAGCGTCAAGGACCGCAAGAAAGCCGTCCTGTCCGACATCGGTGTCT	NM_145731	chr22:39770496-39770555	1.01765	down	2118.11	1964.41	1.93242	1.95767	Detected	Detected
94	A_21_P0008122		XLOC_010503		NUDC_MYCBO (Q7TX14) NADH pyrophosphatase , partial (5%) [THC2699248]	CTGTGTCTACTGGGATCTCCTGTTTTTATTGTTTTGGGATGAGATTTTAAAAACACCATT		chr13:112555424-112555483	10.6853	down	7.65571	74.5517	-6.1796	-2.76204	Not Detected	Detected
95	ERCC-00147_344					AGATTCCAGATGAAGATTGTATCTTACTCGGCTTAAACCCAGAGGTTGCAAGGCCAGAGT			1.6801	down	8.25846	12.645	-6.07027	-5.32172	Not Detected	Not Detected
96	A_32_P215938	Hs.239370	GPSM1	G-protein signaling modulator 1	Homo sapiens G-protein signaling modulator 1 (GPSM1), transcript variant 1, mRNA [NM_001145638]	GTCTGTGCCATGTTGTCAATGGGTCCTTTCCAACCCAAGAGGTACATTTGTTTTTCTGTT	NM_001145638	chr9:139253964-139254023	1.1819	down	16664.6	17949.8	4.90836	5.14946	Detected	Detected
97	A_33_P3325808					TTCACTGAGGCCAAGTGCAATATGAATGACCTGGTGTTTGCCTACCAACAGTACCATGAT		chr7:134419765-134419706	1.23697	up	260.44	191.883	-1.09133	-1.39813	Detected	Detected
98	A_21_P0002823		XLOC_002968		BROAD Institute lincRNA (XLOC_002968), lincRNA [TCONS_00005691]	TGTAACCATGTGACCCCCACCTTTACAAGTGTCTGTAATTCTCACTAGCAGTATATTAGA		chr3:191286387-191287438	1.37396	up	80.4541	53.3654	-2.78604	-3.24438	Detected	Not Detected
99	A_23_P101960	Hs.503093	ZFP36L2	zinc finger protein 36, C3H type-like 2	Homo sapiens zinc finger protein 36, C3H type-like 2 (ZFP36L2), mRNA [NM_006887]	AGCAAAAAAGTCGAACTTTTTCTGTTGAACAAAATATTCACAACAGGGCAGTTGTGATAC	NM_006887	chr2:43451215-43451156	1.08432	down	1349.83	1333.9	1.28242	1.39922	Detected	Detected
100	A_19_P00318261		SNORA26		Homo sapiens small nucleolar RNA, H/ACA box 26 (SNORA26), small nucleolar RNA [NR_003016]	AAGTAAGTCTCCATAAAACCCAGAGAAGAGACTGGAAAGCTCCTCTTTGGATCCTGTCTG	NR_003016	chr4:53579467-53579526	1.33313	down	123.33	149.839	-2.16976	-1.75494	Detected	Detected
101	A_23_P140602	Hs.730606	NGRN	neugrin, neurite outgrowth associated	Homo sapiens neugrin, neurite outgrowth associated (NGRN), transcript variant 2, mRNA [NM_001033088]	GCTTTGATGTCAGCACTGATGTGATCCGAAGAGTTTTAAAAAGCAAGTTTTTACCCACAT	NM_001033088	chr15:90814473-90814532	1.10103	down	3297.37	3308.66	2.57096	2.70982	Detected	Detected
102	A_24_P252575	Hs.271341	RABGAP1	RAB GTPase activating protein 1	Homo sapiens RAB GTPase activating protein 1 (RABGAP1), mRNA [NM_012197]	TGCACAATTTAATTATGTGGTTATTCGAGCACTTAATTTCACTCAAGGTTCATTGGGCTC	NM_012197	chr9:125866353-125866412	1.27826	down	1918.79	2235.27	1.78984	2.14402	Detected	Detected
103	A_23_P104025	Hs.548197	TSEN15	tRNA splicing endonuclease 15 homolog (S. cerevisiae)	Homo sapiens tRNA splicing endonuclease 15 homolog (S. cerevisiae) (TSEN15), transcript variant 1, mRNA [NM_052965]	TTTTAGGTTTTTAAACCTACTGTCTCTGTCATAACTTGTCAACACTGCTGTATGAAGCAC	NM_052965	chr1:184042890-184042949	1.20171	down	758.306	830.478	0.450499	0.715584	Detected	Detected
104	A_23_P63459	Hs.23198	C1orf31	chromosome 1 open reading frame 31	Homo sapiens chromosome 1 open reading frame 31 (C1orf31), transcript variant 1, mRNA [NM_001012985]	TTTCTGGACATTGAAAAAGCTCCACTGACTATGGAACAGTAATAGTTTGAATCATAGTGA	NM_001012985	chr1:234519591-234519650	1.25809	up	8437.4	6111.97	3.92644	3.59521	Detected	Detected
105	A_33_P3215028	Hs.433381	C6orf89	chromosome 6 open reading frame 89	Homo sapiens chromosome 6 open reading frame 89 (C6orf89), mRNA [NM_152734]	GCTGCGAAACAAAGACAAGGTGAGGTGTTTTTCTTTTTTGTAATAATATAAAGCTGTGTG	NM_152734	chr6:36892266-36892325	1.16534	down	3266.19	3468.79	2.55726	2.778	Detected	Detected
106	A_33_P3228722	Hs.464391	TBCD	tubulin folding cofactor D	tubulin folding cofactor D [Source:HGNC Symbol;Acc:11581] [ENST00000397466]	AAGCAGAATTTTGTGTGTGCGTCTGTCGGATTTCTCTGGGGAGACAGTGTGTTCATCTTT		chr17:80866213-80866272	1.02884	up	342.45	303.344	-0.696388	-0.737405	Detected	Detected
107	ERCC-00034_158					TAATCACAAACCGAGTAACGAGCCAGACTAATCCGGAACATTCGTAAGCGATAGTGGTTG			1.76994	down	8.42449	13.589	-6.04155	-5.21785	Not Detected	Not Detected
108	A_33_P3340085	Hs.505802	POLDIP3	polymerase (DNA-directed), delta interacting protein 3	Homo sapiens polymerase (DNA-directed), delta interacting protein 3 (POLDIP3), transcript variant 2, mRNA [NM_178136]	TTGAAGAGGAGTTCCCCTGCTGCCTTCATAAACCCACCCATTGGGACAGTGACCCCTGCT	NM_178136	chr22:42998859-42998800	1.0432	down	595.956	566.589	0.102924	0.163944	Detected	Detected
109	A_23_P215175	Hs.654958	ABCF2	ATP-binding cassette, sub-family F (GCN20), member 2	Homo sapiens ATP-binding cassette, sub-family F (GCN20), member 2 (ABCF2), nuclear gene encoding mitochondrial protein, transcript variant 2, mRNA [NM_005692]	GAGGGTGGTATGATGCTGGTCAGCCATGACTTCAGACTCATTCAGCAGGTTGCACAGGAA	NM_005692	chr7:150912012-150911266	1.19234	down	4011.39	4358.94	2.85375	3.10755	Detected	Detected
110	A_23_P103588	Hs.59889	HMGCS2	3-hydroxy-3-methylglutaryl-CoA synthase 2 (mitochondrial)	Homo sapiens 3-hydroxy-3-methylglutaryl-CoA synthase 2 (mitochondrial) (HMGCS2), nuclear gene encoding mitochondrial protein, transcript variant 1, mRNA [NM_005518]	TGGCTCCAGGATTGGTGCCTTCTCTTATGGCTCTGGTTTAGCAGCAAGTTTCTTTTCATT	NM_005518	chr1:120295988-120295929	1.70369	down	8.15896	12.668	-6.08775	-5.31909	Not Detected	Not Detected
111	A_23_P11032	Hs.496057	SLC9A7	solute carrier family 9 (sodium/hydrogen exchanger), member 7	Homo sapiens solute carrier family 9 (sodium/hydrogen exchanger), member 7 (SLC9A7), mRNA [NM_032591]	CGACCTGACATTGACCTACGGGGACAGCACAGTGACTGCAAATGGCTCCTCAAGTTCGCA	NM_032591	chrX:46466588-46466529	1.1845	up	1654.09	1272.65	1.57569	1.3314	Detected	Detected
112	A_23_P252748	Hs.386294	ZNF195	zinc finger protein 195	Homo sapiens zinc finger protein 195 (ZNF195), transcript variant 3, mRNA [NM_007152]	ACAAATGTGACGAATGTGGAAAAAACTTTACCCAGTCCTCCAACCTTATTGTACATAAGA	NM_007152	chr11:3380673-3380614	1.13646	up	649.775	521.066	0.227657	0.0431089	Detected	Detected
113	A_21_P0002212		LOC100506235	uncharacterized LOC100506235	PREDICTED: Homo sapiens hypothetical LOC100506235, transcript variant 2 (LOC100506235), miscRNA [XR_109987]	GACAAGTACTTTTTGGCTCCTTCCGTGTATGCATTAATATGTATATAAGGTGTTATGGGA	XR_109987	chr2:48135215-48135274	1.1154	down	100.29	101.946	-2.46811	-2.31055	Detected	Detected
114	A_23_P214678	Hs.520070	CUTA	cutA divalent cation tolerance homolog (E. coli)	Homo sapiens cutA divalent cation tolerance homolog (E. coli) (CUTA), transcript variant 2, mRNA [NM_015921]	CCTGTTCCTGCTCATCATGAAGATCCCCGCGATACTTCAACGCCTTCTGACTTCCAGGTG	NM_015921	chr6:33384421-33384362	1.21985	down	55616.7	61829.4	6.64709	6.93379	Detected	Detected
115	A_24_P11575	Hs.699247	CRIM1	cysteine rich transmembrane BMP regulator 1 (chordin-like)	Homo sapiens cysteine rich transmembrane BMP regulator 1 (chordin-like) (CRIM1), mRNA [NM_016441]	CAATATTTTTATCTTTTCCAAAATAAATTTGTTAATGATACATTACAAAAATAGATTGAC	NM_016441	chr2:36777827-36777886	4.59752	up	237.539	47.0865	-1.22412	-3.42497	Detected	Not Detected
116	A_33_P3240972		LOC100134285	putative golgin subfamily A member 6-like protein 6-like	PREDICTED: Homo sapiens putative golgin subfamily A member 6-like protein 6-like (LOC100134285), mRNA [XM_003119593]	ATGGGGGAGCAGAAGGAGCAGATGCGGAAGCAGGAGGAGCACATGGGGGAGCAGAAGGAG	XM_003119593	chr15:023103716-023103775	1.10222	up	54.6506	45.1869	-3.34397	-3.48438	Detected	Not Detected
117	A_23_P106463	Hs.74563	OAZ2	ornithine decarboxylase antizyme 2	Homo sapiens ornithine decarboxylase antizyme 2 (OAZ2), mRNA [NM_002537]	CCAAGGTCTCCTTCTTGGGGTCACAAACAGCAGTAAGGAAGAGGAATATATAGCAACTCA	NM_002537	chr15:64980123-64980064	1.15229	down	5821.95	6113.87	3.39115	3.59566	Detected	Detected
118	A_24_P153043	Hs.541177	RPL23AP7	ribosomal protein L23a pseudogene 7	Homo sapiens ribosomal protein L23a pseudogene 7 (RPL23AP7), transcript variant 3, non-coding RNA [NR_000029]	TCACCACCCTGATTTGTCCTGATAAAGAGAAGGCATATGTTCGACTTGCTCCTGATTATG	NR_000029	chr2:114368843-114368816	1.05309	up	78913.2	68291.9	7.15184	7.07721	Detected	Detected
119	A_24_P149395	Hs.122363	WIPI2	WD repeat domain, phosphoinositide interacting 2	Homo sapiens WD repeat domain, phosphoinositide interacting 2 (WIPI2), transcript variant 1, mRNA [NM_015610]	AGGGACCCTGAACCAAACAGAACGTGTGCTAATTTTCCGAACTCCAAACTGTACACTCAT	NM_015610	chr7:5273021-5273080	1.14029	up	1513.73	1209.8	1.44775	1.25834	Detected	Detected
120	A_21_P0012208	Hs.596577	XLOC_l2_009273		BROAD Institute lincRNA (XLOC_l2_009273), lincRNA [TCONS_l2_00017315]	TGATGAAAGGGGCACTGATGTCACTAAAATATTCAGTGATGGCTCATCTCTGTAGGCAAG		chr21:47875234-47875175	1.06605	up	108.948	93.138	-2.34864	-2.44092	Detected	Detected
121	A_23_P104563	Hs.503043	CPT1A	carnitine palmitoyltransferase 1A (liver)	Homo sapiens carnitine palmitoyltransferase 1A (liver) (CPT1A), nuclear gene encoding mitochondrial protein, transcript variant 2, mRNA [NM_001031847]	ATGACGGCTATGGTGTGTCGTACATCCTTGTGGGAGAGAACCTCATCAATTTCCACATTT	NM_001031847	chr11:68527122-68527063	1.05131	up	693.683	601.335	0.321995	0.24981	Detected	Detected
122	A_19_P00801041		GNASAS		BROAD Institute lincRNA (GNASAS), lincRNA [TCONS_00075451_GNASAS]	ATGAGTCAGGAGAGAGGGCATGGAGCTGTTTTCCTGCTCTGCTTGTGGGGCTGGGTTTCT		chr20:57402346-57402287	1.42552	up	119.258	76.243	-2.21819	-2.72968	Detected	Detected
123	A_23_P82762	Hs.591388	ZNF596	zinc finger protein 596	Homo sapiens zinc finger protein 596 (ZNF596), transcript variant 1, mRNA [NM_001042416]	CACTTCTATAATAGATCAGAATTCACATGGTGTAGAACTCTCAATGACATGAATGGAGGG	NM_001042416	chr8:196946-197005	1.09824	down	42.3053	42.3424	-3.71337	-3.57818	Detected	Not Detected
124	A_24_P336577	Hs.193406	C1orf183	chromosome 1 open reading frame 183	Homo sapiens chromosome 1 open reading frame 183 (C1orf183), transcript variant 1, mRNA [NM_019099]	AATCCCTCTGACATCTCCACTGCCCCCAAAGACCTCCGTTGAACATTCTGTATGGAAAAG	NM_019099	chr1:112269251-112269192	1.09129	down	851.902	847.252	0.618404	0.744433	Detected	Detected
125	A_33_P3317282	Hs.289008	NUS1	nuclear undecaprenyl pyrophosphate synthase 1 homolog (S. cerevisiae)	Homo sapiens nuclear undecaprenyl pyrophosphate synthase 1 homolog (S. cerevisiae) (NUS1), mRNA [NM_138459]	CCCTGTACACACCTAGTTCATAATCCTCATAATTTATCAACAAACACAAAGAAGTGTCTT	NM_138459	chr6:118028262-118028321	1.00315	down	535.248	489.333	-0.0520754	-0.0475416	Detected	Detected
126	A_33_P3384108	Hs.84190	SLC19A1	solute carrier family 19 (folate transporter), member 1	Homo sapiens solute carrier family 19 (folate transporter), member 1 (SLC19A1), transcript variant 1, mRNA [NM_194255]	CTGAGCTGTGACATTGCTGGTCATCCTTGGTGCTCTTGCTTTTTTGAAAGATGCTTTTTT	NM_194255	chr21:46935144-46935085	1.09909	down	479.531	480.323	-0.210659	-0.0743523	Detected	Detected
127	A_33_P3340264		OTOG	otogelin	otogelin [Source:HGNC Symbol;Acc:8516] [ENST00000399397]	ATATGGTAATTCAGGAAAGGATTTGGAAGACCTAAGCCTGTACCCTTACCCCAAGGCAAC		chr11:17668151-17668210	2.38542	up	56.6758	21.653	-3.29148	-4.54572	Detected	Not Detected
128	A_21_P0013519		XLOC_l2_014565		BROAD Institute lincRNA (XLOC_l2_014565), lincRNA [TCONS_l2_00028266]	ACACTGGTGACTCCACTAGGAACTCTCAGCGTCCTAATATTACCAAATCACTCTTGGTGA		chr8:82530227-82526040	1.77545	up	42.6617	21.8985	-3.70127	-4.52945	Detected	Not Detected
129	A_33_P3236030	Hs.444229	ARHGAP24	Rho GTPase activating protein 24	Rho GTPase activating protein 24 [Source:HGNC Symbol;Acc:25361] [ENST00000509709]	AATGAAGAGAACCCAGGGAAGTTCCTTTTTGAAGTAGTTCCAGGTAAGATATTTTCCTAG		chr4:86643083-86643142	1.65842	up	130.959	71.9656	-2.08317	-2.81298	Detected	Detected
130	A_21_P0008718	Hs.569462	XLOC_011421		zv51f10.r1 Soares_testis_NHT Homo sapiens cDNA clone IMAGE:757195 5' similar to contains element PTR5 repetitive element ;, mRNA sequence [AA496136]	TTAATAAACCCCACAGCCTGAATAGCAGCTACTAGGGTAGTGCCAGTGGATGTATATGGA		chr15:34947938-34947879	18.6443	down	7.2924	123.908	-6.24974	-2.02908	Not Detected	Detected
131	A_33_P3273459		SPATA21	spermatogenesis associated 21	spermatogenesis associated 21 [Source:HGNC Symbol;Acc:28026] [ENST00000466212]	GAAGCTAAGCTCACCAAAATCCTATTGGTTAATGTTTCTAGTGAATTTCCCAGAAACATT		chr1:16722288-16722229	1.95035	down	222.284	395.099	-1.31988	-0.356143	Detected	Detected
132	A_24_P383850	Hs.467084	EIF4G3	eukaryotic translation initiation factor 4 gamma, 3	Homo sapiens eukaryotic translation initiation factor 4 gamma, 3 (EIF4G3), transcript variant 3, mRNA [NM_003760]	GTAGAAGCAGATGGGCAAACAGAAGAGATTTTGGATTCTCAAAACTTAAATTCAAGAAGG	NM_003760	chr1:21268056-21267997	1.0227	up	312.418	278.404	-0.828804	-0.86118	Detected	Detected
133	A_23_P354791	Hs.502116	NAV2	neuron navigator 2	Homo sapiens neuron navigator 2 (NAV2), transcript variant 1, mRNA [NM_182964]	TGCAAGTACCACAAATGCCCTTACATAATTGGCACAATGAACCAGGCTACCTCTTCGACT	NM_182964	chr11:20124939-20125241	6.57125	up	130.65	18.1194	-2.08658	-4.80275	Detected	Not Detected
134	A_23_P59153	Hs.103106	LSM2	LSM2 homolog, U6 small nuclear RNA associated (S. cerevisiae)	Homo sapiens LSM2 homolog, U6 small nuclear RNA associated (S. cerevisiae) (LSM2), mRNA [NM_021177]	GAACCCTCCATTCTGTGGATCAGTATCTCAACATCAAACTAACTGACATCAGTGTCACAG	NM_021177	chr6:31766276-31765790	1.24354	down	2612.02	2960.21	2.23481	2.54927	Detected	Detected
135	A_23_P103110	Hs.517617	MAFF	v-maf musculoaponeurotic fibrosarcoma oncogene homolog F (avian)	Homo sapiens v-maf musculoaponeurotic fibrosarcoma oncogene homolog F (avian) (MAFF), transcript variant 1, mRNA [NM_012323]	CTCCCTGGGAAAAGTGGCGTATGGCCCTGAGCTGGGCTTTATATTTTATATCTGCAAATA	NM_012323	chr22:38611984-38612043	3.69443	up	1881.8	464.207	1.76176	-0.12359	Detected	Detected
136	A_23_P344853	Hs.709228	WDR43	WD repeat domain 43	Homo sapiens WD repeat domain 43 (WDR43), mRNA [NM_015131]	ACAAAACCATTATCTTTGAGGGAGTTTTTAATACCAATGACAGAACAGAGATTTGTGTGC	NM_015131	chr2:29170870-29170929	1.11038	down	1170.61	1184.59	1.07691	1.22796	Detected	Detected
137	A_24_P134235	Hs.91142	KHSRP	KH-type splicing regulatory protein	Homo sapiens KH-type splicing regulatory protein (KHSRP), mRNA [NM_003685]	ACCCAACGGGGACCCCAACTTCAAGTTGTTCATCATCCGGGGTTCACCCCAGCAGATTGA	NM_003685	chr19:6416594-6416535	1.69438	down	84.8772	131.065	-2.70883	-1.94808	Detected	Detected
138	A_33_P3218772	Hs.370689	UPF2	UPF2 regulator of nonsense transcripts homolog (yeast)	Homo sapiens UPF2 regulator of nonsense transcripts homolog (yeast) (UPF2), transcript variant 1, mRNA [NM_080599]	AAGATCCTTAATGTACCCATGTCCTCTCAACTTGCTGCAAATCACTGGAACCAGCAACAG	NM_080599	chr10:11973778-11973719	1.11843	down	109.687	111.802	-2.33889	-2.17742	Detected	Detected
139	A_23_P53646	Hs.524599	NAP1L1	nucleosome assembly protein 1-like 1	Homo sapiens nucleosome assembly protein 1-like 1 (NAP1L1), transcript variant 1, mRNA [NM_139207]	AAATTGAAGTTTTAAGGGACGTCAGTGTTTATGCCATTTTTCCAGTTCCAAAATGATTCC	NM_139207	chr12:76440082-76440023	1.03003	up	8959.35	7927.02	4.01304	3.97035	Detected	Detected
140	A_21_P0009162		XLOC_012139		PREDICTED: Homo sapiens hypothetical LOC100507263, transcript variant 1 (LOC100507263), miscRNA [XR_109374]	AAGAAAGACGTAAAATAATAAAAACATTGGCATCACCTGTAGACTCAAATCCTGTGAGTG	XR_109374	chr17:20832987-20833046	2.75377	down	64.546	161.988	-3.10388	-1.64248	Detected	Detected
141	A_23_P103442	Hs.17118	MEAF6	MYST/Esa1-associated factor 6	Homo sapiens MYST/Esa1-associated factor 6 (MEAF6), mRNA [NM_022756]	TAAGTAAAATGGGAAACTTGCCTCTGTTTTTTGCAAGGGGAGGTAAAGAGTGTTTAGTAA	NM_022756	chr1:37959110-37959051	1.0282	up	3362.51	2980.38	2.59918	2.55907	Detected	Detected
142	A_21_P0011627		XLOC_l2_005871		AF310676 E3 ubiquitin ligase SMURF2 {Homo sapiens} (exp=-1; wgp=0; cg=0), partial (5%) [THC2558292]	TCTCTTTTTCTGTCTAAGACTCACTCCATACCAGCCTGAGCTTGGGACCATTGTTTTGCT		chr17:066157244-066157303	1.21963	up	86.4823	64.6223	-2.6818	-2.96825	Detected	Detected
143	A_21_P0008647	Hs.410126	LOC145837	uncharacterized LOC145837	Homo sapiens uncharacterized LOC145837 (LOC145837), non-coding RNA [NR_026979]	GCCCTCCTACACTCCACCTTGGAGAGACCCAGAAAAGAACAAGCTTCATTTGTAAAAAAG	NR_026979	chr15:69855550-69855609	1.40601	up	309.82	200.819	-0.840853	-1.33246	Detected	Detected
144	A_33_P3230976	Hs.436564	PREP	prolyl endopeptidase	Homo sapiens prolyl endopeptidase (PREP), mRNA [NM_002726]	AAGAGTTTTCCGAGAGGTGACCGTAAAAGGAATTGATGCTTCTGATTACCAGACAGTCCA	NM_002726	chr6:105771600-105771541	1.20742	down	376.084	413.835	-0.561226	-0.289301	Detected	Detected
145	A_23_P106675	Hs.413111	PLCG2	phospholipase C, gamma 2 (phosphatidylinositol-specific)	Homo sapiens phospholipase C, gamma 2 (phosphatidylinositol-specific) (PLCG2), mRNA [NM_002661]	GAGTCAGCAACAGCAAGTTTTACTCATAGAAGCTGGGGTATGTGTGTAAGGGTATTGTGT	NM_002661	chr16:81991575-81991634	1.12518	down	47.1154	48.3134	-3.55801	-3.38786	Detected	Not Detected
146	A_19_P00321284	Hs.729408	LOC100287765		Homo sapiens uncharacterized LOC100287765 (LOC100287765), non-coding RNA [NR_038988]	GTTTGCCCTATTATAATGATACCCAGCTATGTCCAGTAACATAACTAGATTGTTCTGAAT	NR_038988	chrX:102139884-102139943	1.22088	up	66.2558	49.4578	-3.06616	-3.35409	Detected	Not Detected
147	A_32_P231086	Hs.630181	GOLGA6L9	golgin A6 family-like 9	Homo sapiens golgin A6 family-like 9 (GOLGA6L9), mRNA [NM_198181]	ATAAATGACTAGGAATGACCTTCAGATAGCGTTTAGCAACTGTAACCAATCTGACAATAA	NM_198181	chr15:82730411-82730470	1.27941	up	692.623	493.369	0.319789	-0.0356913	Detected	Detected
148	A_23_P7535	Hs.247885	HRH2	histamine receptor H2	Homo sapiens histamine receptor H2 (HRH2), transcript variant 2, mRNA [NM_022304]	GGATGGGCTGGTCACCTTCTACCTCCCGCTACTGATCATGTGCATCACCTACTACCGCAT	NM_022304	chr5:175110791-175110850	1.44444	up	104.576	65.9806	-2.40774	-2.93824	Detected	Detected
149	A_23_P31073	Hs.606320	MYB	v-myb myeloblastosis viral oncogene homolog (avian)	Homo sapiens v-myb myeloblastosis viral oncogene homolog (avian) (MYB), transcript variant 2, mRNA [NM_005375]	ATGCAAGATGGCCAGCACTGAACTTTTGAGATATGACGGTGTACTTACTGCCTTGTAGCA	NM_005375	chr6:135540223-135540282	2.95778	down	40.1751	108.295	-3.78791	-2.22339	Detected	Detected
150	A_32_P85591	Hs.496530	H2BFXP	H2B histone family, member X, pseudogene	Homo sapiens H2B histone family, member X, pseudogene (H2BFXP), non-coding RNA [NR_003238]	GGCAAGAGAGAAAGTGAATACGCTGATATAAGAAGCAAGAAACCTTCCTTCCTTCCAGAT	NR_003238	chrX:103231321-103231580	1.23384	up	156.916	115.903	-1.82229	-2.12544	Detected	Detected
151	A_23_P345710	Hs.478741	XXYLT1	xyloside xylosyltransferase 1	Homo sapiens xyloside xylosyltransferase 1 (XXYLT1), mRNA [NM_152531]	GAAGCAAGCACTTGAAGAGAAGGAAGGGGAGAAAGGGTCCCCCTTGCTGTCTGCCTCTGA	NM_152531	chr3:194790184-194790125	1.36169	down	875.281	1086.2	0.657464	1.10286	Detected	Detected
152	A_33_P3331085	Hs.595540	SEC24A	SEC24 family, member A (S. cerevisiae)	Homo sapiens SEC24 family, member A (S. cerevisiae) (SEC24A), transcript variant 1, mRNA [NM_021982]	GACAGAACAGAATCTGCATTATCATATTATGAATTCCTGTTGCATATACAGCAACAAGTG	NM_021982	chr5:134060716-134060775	1.18742	up	594.168	456.026	0.0985899	-0.149242	Detected	Detected
153	A_21_P0000144	Hs.200101	LOC100505478	uncharacterized protein LOC100505478	Homo sapiens uncharacterized protein LOC100505478 (LOC100505478), mRNA [NM_001199233]	TCACTCCAGCTCCTAAAAAGCCACCATGGGAAGAGCTGCCTCCAATTAAAGTTCTTGATT	NM_001199233	chr9:117428781-117428722	1.7228	up	44.2227	23.3935	-3.64942	-4.43418	Detected	Not Detected
154	A_23_P110961	Hs.172755	BRP44L	brain protein 44-like	Homo sapiens brain protein 44-like (BRP44L), mRNA [NM_016098]	TTGTCCCCACTGTTTAAAAATGTTACCTGTGTATTTCCATGCAGTGTATATATTGAGATG	NM_016098	chr6:166778507-166778448	1.1182	down	4680.18	4769.43	3.07621	3.23739	Detected	Detected
155	A_23_P166122	Hs.472227	POLR3F	polymerase (RNA) III (DNA directed) polypeptide F, 39 kDa	Homo sapiens polymerase (RNA) III (DNA directed) polypeptide F, 39 kDa (POLR3F), mRNA [NM_006466]	ATATCTGGTTCACTACCACCATTTTCTGTTTCCTACTTTCTCAGTGGTTTCATTGAAAAG	NM_006466	chr20:18464603-18464662	1.14168	up	634.866	506.785	0.194171	0.00301552	Detected	Detected
156	A_23_P113803	Hs.450175	KATNA1	katanin p60 (ATPase containing) subunit A 1	Homo sapiens katanin p60 (ATPase containing) subunit A 1 (KATNA1), transcript variant 1, mRNA [NM_007044]	GCCTACAACTATGGAGGATTTCGAGATGGCTTTAAAAAAGGTTTCTAAGTCAGTGTCTGC	NM_007044	chr6:149916283-149916224	1.0972	up	2365.99	1965.22	2.09209	1.95826	Detected	Detected
157	A_24_P401090					TTTTCTACAGCTTTTGATAATCAAGTTACAATCAAGGTCTATGAAGGTAAACAACCCCTG		chr1:039175954-039176015	2.14289	up	1629.87	693.165	1.5544	0.454842	Detected	Detected
158	A_23_P123727	Hs.597057	ZCCHC6	zinc finger, CCHC domain containing 6	Homo sapiens zinc finger, CCHC domain containing 6 (ZCCHC6), transcript variant 1, mRNA [NM_024617]	TTGAAGAGGGGAAATTATACTTATTGTTGTTTACTGAATCCTGGTGTGAAAGCATATCAG	NM_024617	chr9:88903200-88903141	1.21189	up	407.657	306.56	-0.444926	-0.72219	Detected	Detected
159	A_23_P213518	Hs.436186	CAST	calpastatin	Homo sapiens calpastatin (CAST), transcript variant 6, mRNA [NM_001042440]	GTTTAGAAAATGGGCTTTTCCAAAAGCAAACAAAGATAGGTTCCTCAGGTGACCAAAACT	NM_001042440	chr5:96110256-96110315	1.04825	down	8406.59	8030.96	3.92117	3.98914	Detected	Detected
160	A_23_P112113	Hs.270043	KIAA0196	KIAA0196	Homo sapiens KIAA0196 (KIAA0196), mRNA [NM_014846]	GTGCTGTAACTGTTTTTCCTACTTCTTCAATGGAAGGATTGTCCTTAGATCTTCCCACCA	NM_014846	chr8:126036867-126036808	1.09288	down	4564.19	4545.91	3.04	3.16814	Detected	Detected
161	A_33_P3291776	Hs.522310	NANS	N-acetylneuraminic acid synthase	Homo sapiens N-acetylneuraminic acid synthase (NANS), mRNA [NM_018946]	GTCACTGTTGAAGAGGATGACACCATCATGGAAGAATTGGTAGATAATCATGGCAAAAAA	NM_018946	chr9:100845266-100845325	1.10717	down	26613.4	26853.4	5.58373	5.7306	Detected	Detected
162	A_33_P3222744	Hs.250693	ZNF117	zinc finger protein 117	Homo sapiens zinc finger protein 117 (ZNF117), mRNA [NM_015852]	CTCTCTGCCTGCAAACATAACAGAATTTTAGTATTGGTTTACATAGAGTTAACTATACCC	NM_015852	chr7:64435041-64434982	1.06674	up	210.571	179.897	-1.39797	-1.49119	Detected	Detected
163	A_24_P3415	Hs.479069	PPP2R2C	protein phosphatase 2, regulatory subunit B, gamma	Homo sapiens protein phosphatase 2, regulatory subunit B, gamma (PPP2R2C), transcript variant 2, mRNA [NM_181876]	GGAGGTCTTAATACAGTTCCTAGTTCCTTACTTCTGTTTTAAACTTTGGGTACCAAACCA	NM_181876	chr4:6322866-6322807	7.05944	up	93.0504	12.0125	-2.5762	-5.39575	Detected	Not Detected
164	A_23_P362228	Hs.61884	C1orf213	chromosome 1 open reading frame 213	Homo sapiens chromosome 1 open reading frame 213 (C1orf213), transcript variant 1, non-coding RNA [NR_033690]	AGGGTCTCCAATTTAGGCTTTCAACATTATCTCTAAAGAAGGTTATACATTATGTCGGCT	NR_033690	chr1:23698088-23698147	1.29445	up	825.223	580.991	0.572502	0.200158	Detected	Detected
165	A_23_P108376	Hs.369592	THADA	thyroid adenoma associated	Homo sapiens thyroid adenoma associated (THADA), transcript variant 1, mRNA [NM_022065]	CTGTGTGGAGAGCATGCATCAGGTGGAAGAAGACTACCTGTTTGAAAAAGCAGAAGTCAA	NM_022065	chr2:43459873-43458445	1.403	down	658.922	842.512	0.247825	0.736339	Detected	Detected
166	A_33_P3846177	Hs.159481	B4GALNT1	beta-1,4-N-acetyl-galactosaminyl transferase 1	Homo sapiens beta-1,4-N-acetyl-galactosaminyl transferase 1 (B4GALNT1), mRNA [NM_001478]	TCTTAGTTGTGTCTCTGCAATGCTGTGGGCACAAAGGAAGGGGCACCAGAGTCCCTGTGC	NM_001478	chr12:58020014-58019955	3.19093	up	2943.41	840.653	2.40713	0.733153	Detected	Detected
167	A_33_P3271634		HLA-DPB1	major histocompatibility complex, class II, DP beta 1	major histocompatibility complex, class II, DP beta 1 [Source:HGNC Symbol;Acc:4940] [ENST00000466949]	ACTCAGTGCCCCTGAGCTCATTCTTTTCAGTAAATTCTCTCTCTGCGTGGTGAGAAAACA		chr6:33048209-33048268	1.07215	up	246.141	209.225	-1.1728	-1.2733	Detected	Detected
168	A_23_P59388	Hs.604915	DST	dystonin	Homo sapiens dystonin (DST), transcript variant 1e, mRNA [NM_001723]	ATAAACTTGATGAACTCCAAGTTCACAGTGTCATTTCTTCAGAACTCCCCTTCATTGAAT	NM_001723	chr6:56480038-56479979	1.17749	up	60.7145	46.9916	-3.19217	-3.42788	Detected	Not Detected
169	A_23_P109774	Hs.655286	ZBTB11	zinc finger and BTB domain containing 11	Homo sapiens zinc finger and BTB domain containing 11 (ZBTB11), mRNA [NM_014415]	GCCTCTCCCAGTTTACTTTAAAAATGGCTTTAAGGATAAAGAATAAATGTGATAGCTGTG	NM_014415	chr3:101368633-101368574	1.04596	up	1507.11	1313.15	1.44143	1.37661	Detected	Detected
170	A_33_P3238290	Hs.372578	FAM65C	family with sequence similarity 65, member C	Homo sapiens family with sequence similarity 65, member C (FAM65C), mRNA [NM_080829]	GCATTGGAGAACTTTAACTTGAACATTCTCATCGATACTTCCTGGACATATTTTGTGTTT	NM_080829	chr20:49202794-49202735	1.02297	up	109.786	97.8066	-2.33759	-2.37035	Detected	Detected
171	A_23_P99891	Hs.513071	MESDC1	mesoderm development candidate 1	Homo sapiens mesoderm development candidate 1 (MESDC1), mRNA [NM_022566]	ACTTGGTGTGGAAAGAGTATGAATTTGCCATGTGATTTGCAAATGGGGGGAAGCTACTGT	NM_022566	chr15:81296168-81296227	1.13131	up	4603.7	3708.61	3.05244	2.87445	Detected	Detected
172	A_23_P430670	Hs.710689	CHST5	carbohydrate (N-acetylglucosamine 6-O) sulfotransferase 5	Homo sapiens carbohydrate (N-acetylglucosamine 6-O) sulfotransferase 5 (CHST5), mRNA [NM_024533]	TTGCCCCTACCTCTTCTGGGCGCAGGGAGTAAGTTACTGCTAAATTAAATTAAATGTGTG	NM_024533	chr16:75562808-75562749	1.16007	up	112.318	88.2365	-2.30469	-2.51891	Detected	Detected
173	A_33_P3411313					CTGAACCGCAGCCGCTTCGACAGTCTCTTTGCAGAGATCCAGCGACGACTATACTTGTCC		chr4:165850971-165850912	1.05379	up	40.5447	35.0641	-3.7747	-3.85029	Detected	Not Detected
174	A_23_P41948	Hs.368710	CCDC99	coiled-coil domain containing 99	Homo sapiens coiled-coil domain containing 99 (CCDC99), mRNA [NM_017785]	ACGGTGCCACTTGCCTCAAAAGTTACTATGGTGCTTAAGATTGTCTTGATCTGACATATA	NM_017785	chr5:169031233-169031292	2.05252	down	1008.65	1886.75	0.862077	1.89947	Detected	Detected
175	A_23_P27724	Hs.631549	SEPW1	selenoprotein W, 1	Homo sapiens selenoprotein W, 1 (SEPW1), mRNA [NM_003009]	CCTCAGGCATCCTTCTCAAGGGGAAGCCAAGAGAGGCATCAGGATGGGTGGGTTTCTGAT	NM_003009	chr19:48287827-48287886	1.27626	down	35857.2	41706.1	6.01384	6.36576	Detected	Detected
176	A_23_P10785	Hs.194554	VTI1A	vesicle transport through interaction with t-SNAREs homolog 1A (yeast)	Homo sapiens vesicle transport through interaction with t-SNAREs homolog 1A (yeast) (VTI1A), mRNA [NM_145206]	GCAGTGGAAACCGAGCAAATTGGTCAGGAGATGTTGGAAAACCTTAGTCATGACAGAGAA	NM_145206	chr10:114298077-114428023	1.11776	up	391.668	319.34	-0.502651	-0.663263	Detected	Detected
177	A_23_P107587	Hs.715623	NPC1	Niemann-Pick disease, type C1	Homo sapiens Niemann-Pick disease, type C1 (NPC1), mRNA [NM_000271]	ATTTCTCCCTGTCTTACTCAGTTACATAGGGCCATCAGTAAATAAAGCCAAAAGTTGTGC	NM_000271	chr18:21113347-21112218	2.05977	up	2448.33	1083.27	2.14144	1.09896	Detected	Detected
178	A_23_P160849	Hs.433300	FCER1G	Fc fragment of IgE, high affinity I, receptor for; gamma polypeptide	Homo sapiens Fc fragment of IgE, high affinity I, receptor for; gamma polypeptide (FCER1G), mRNA [NM_004106]	AGTGGTTCCTCCTCCCTGTTAAAGACTAATGCTCAGATGCTGTTTACGGATATTTATATT	NM_004106	chr1:161188875-161188934	1.14667	down	2223.3	2323.39	2.00235	2.1998	Detected	Detected
179	A_24_P823684	Hs.509736	HSP90AB1	heat shock protein 90kDa alpha (cytosolic), class B member 1	Homo sapiens heat shock protein 90kDa alpha (cytosolic), class B member 1 (HSP90AB1), mRNA [NM_007355]	ATGCTCCAGCAGAGCAAAATCTTGAAAGTCATTCGCAAAAACATTGGTAAGAAGTGCCTT	NM_007355	chr6:44219211-44219270	1.32582	up	5079.98	3491.92	3.19447	2.78759	Detected	Detected
180	A_23_P43079	Hs.727669	INTS8	integrator complex subunit 8	Homo sapiens integrator complex subunit 8 (INTS8), mRNA [NM_017864]	TTTGCTGAATTGCCACACACAGGTGGCCATTTTATGTCAGTTCCTCAGAGAAATTGACTA	NM_017864	chr8:95886809-95888339	1.00181	down	487.404	445.001	-0.187163	-0.184548	Detected	Detected
181	A_23_P217659	Hs.558537	BRCC3	BRCA1/BRCA2-containing complex, subunit 3	Homo sapiens BRCA1/BRCA2-containing complex, subunit 3 (BRCC3), transcript variant 2, mRNA [NM_001018055]	TGTGGGGTATGTATGACTATAAAGGGATGACGCAAGGAGTTCCTTTGTGCTGATGGAACA	NM_001018055	chrX:154351125-154351184	1.2523	down	2705.43	3087.66	2.2855	2.61009	Detected	Detected
182	A_33_P3404749	Hs.657649	FMN1	formin 1	Homo sapiens formin 1 (FMN1), mRNA [NM_001103184]	TTTGTTTTTGCTCATCTCTTTCTGAGGTCATCTGCAGAGAGTGCCCCATGCCTTCTTTAA	NM_001103184	chr15:33066404-33066345	1.29226	down	235.137	276.92	-1.23878	-0.868887	Detected	Detected
183	A_33_P3704738	Hs.553802	FAM74A1	family with sequence similarity 74, member A1	Homo sapiens family with sequence similarity 74, member A1 (FAM74A1), non-coding RNA [NR_026803]	AGAAACTCAGAGACTGTCCCGGAGAAGACATGGAAACAGCTCAGACGCTGTCTGCAAGAA	NR_026803	chr9:39900708-39900767	11.466	down	7.72364	80.7085	-6.16686	-2.64757	Not Detected	Detected
184	A_23_P126869	Hs.149195	PADI3	peptidyl arginine deiminase, type III	Homo sapiens peptidyl arginine deiminase, type III (PADI3), mRNA [NM_016233]	ATCTTGTCCTGTGCATCCTAACAGAGGAAGGATCCATGATTCTGCTTTGGTCCAATTGCT	NM_016233	chr1:17609929-17609988	51.7016	down	7.7192	363.715	-6.16769	-0.475551	Not Detected	Detected
185	A_23_P137543	Hs.524248	ZNF362	zinc finger protein 362	Homo sapiens zinc finger protein 362 (ZNF362), mRNA [NM_152493]	ACTCCCTGTAAATACGCTGTTATACATACTGTTAACACCCCTTTGCTTTTTCTATGGGAC	NM_152493	chr1:33765985-33766044	1.20995	down	2946.18	3248.7	2.40849	2.68343	Detected	Detected
186	A_23_P374322	Hs.210586	LACC1	laccase (multicopper oxidoreductase) domain containing 1	Homo sapiens laccase (multicopper oxidoreductase) domain containing 1 (LACC1), transcript variant 2, mRNA [NM_153218]	TCCTGACAAGTTTTTCTCCCATGTCCGAGATGGCCTTAATTTTGGTACACAGATTGGCTT	NM_153218	chr13:44464331-44464390	1.11501	down	297.964	302.779	-0.897144	-0.740094	Detected	Detected
187	A_23_P113161	Hs.730688	C1orf21	chromosome 1 open reading frame 21	Homo sapiens chromosome 1 open reading frame 21 (C1orf21), mRNA [NM_030806]	TGATTTGACCACCAAGATGTAATGATGATTCTATTCCATTTTGAAAAGGGTCTGAGAAAG	NM_030806	chr1:184597996-184598055	1.3536	up	107.722	72.5265	-2.36497	-2.80178	Detected	Detected
188	A_33_P3270599	Hs.300772	TPM2	tropomyosin 2 (beta)	Homo sapiens tropomyosin 2 (beta) (TPM2), transcript variant 2, mRNA [NM_213674]	CGAGCAGAGTTTGCCGAGAGGTCTGTGGCAAAGTTGGAGAAAACCATCGATGACCTAGAA	NM_213674	chr9:35684303-35684244	1.30787	down	220500	262820	8.63428	9.0215	Detected	Detected
189	A_33_P3330911	Hs.400556	BCAS1	breast carcinoma amplified sequence 1	Homo sapiens breast carcinoma amplified sequence 1 (BCAS1), mRNA [NM_003657]	AAATGATTTGGGAAAACAATTGCTTTTGAGGCTCAGTGACAACGGCAAAGATTACAACTT	NM_003657	chr20:52560576-52560517	7.75827	up	165.155	19.4004	-1.74847	-4.7042	Detected	Not Detected
190	A_24_P493287					ACTACTTATGGAGGTTTTAAAAAATCTTTTAAGTCCAGGCCTGACGTTTAGAGAAGGTTA		chr16:011931505-011931564	1.20248	up	353.149	267.649	-0.652005	-0.918016	Detected	Detected
191	A_21_P0011326		XLOC_l2_004706		BROAD Institute lincRNA (XLOC_l2_004706), lincRNA [TCONS_l2_00008703]	TTATCATCAGCCTATCTGTAAAGACTTCCTTGCTGGTCCCTCCCATCGCAGAATAAACAG		chr15:69355019-69355078	1.26785	down	489.503	565.599	-0.180965	0.161423	Detected	Detected
192	A_21_P0000105	Hs.727204	MTRNR2L5	MT-RNR2-like 5	Homo sapiens MT-RNR2-like 5 (MTRNR2L5), mRNA [NM_001190478]	TATCTATTTAGCATTTTTCCCAGTATGAAAGGATATGAGAAACCGGGCCCACTTCACAAA	NM_001190478	chr10:57360429-57360488	14.6932	down	7.71572	103.319	-6.16834	-2.29126	Not Detected	Detected
193	A_23_P40952	Hs.159130	RAF1	v-raf-1 murine leukemia viral oncogene homolog 1	Homo sapiens v-raf-1 murine leukemia viral oncogene homolog 1 (RAF1), mRNA [NM_002880]	TAAGGTAGCAGGCAGTCCAGCCCTGATGTGGAGACACATGGGATTTTGGAAATCAGCTTC	NM_002880	chr3:12625670-12625611	1.20753	down	3031.83	3336.47	2.44984	2.72189	Detected	Detected
194	A_19_P00808883		Q7Z2X8		Q7Z2X8_HUMAN (Q7Z2X8) ZNF480 protein (Fragment), partial (28%) [THC2653958]	AAGCAGGAATCTCTCTTTCTGAAATGAGTATTACCTCCATGTTGGGGCAAGGGAAAGAGC		chr19:053708199-053708258	1.00647	up	56.6643	51.309	-3.29177	-3.30107	Detected	Not Detected
195	A_23_P45166	Hs.304792	PROSC	proline synthetase co-transcribed homolog (bacterial)	Homo sapiens proline synthetase co-transcribed homolog (bacterial) (PROSC), mRNA [NM_007198]	TCCCAACTGTGGAATGGCAGTGTAGGTAGCTTCAGGAAATGGCTCAGGTTAATTCTCAAA	NM_007198	chr8:37636119-37636178	1.24527	down	1718.04	1949.76	1.63041	1.94687	Detected	Detected
196	A_21_P0013807		XLOC_l2_015673			AGATGTTACCTGAGAATAAAGAAACGCAGACTTTTCCCCCTCACTTCCCTGAAACTGCCT		chrX:5571645-5571586	1.14088	up	121.281	96.8806	-2.19393	-2.38408	Detected	Detected
197	A_33_P3224250	Hs.658489	CLCC1	chloride channel CLIC-like 1	Homo sapiens chloride channel CLIC-like 1 (CLCC1), transcript variant 1, mRNA [NM_001048210]	GGGGCTTCTCAGAAATTAATCTTTGTTTTTATATTGTTCTCTTTAGTTCCCAGCCTGATT	NM_001048210	chr1:109472215-109472156	2.37741	up	98.5104	37.7627	-2.49393	-3.74332	Detected	Not Detected
198	A_21_P0003212	Hs.660513	XLOC_003406		ALU7_HUMAN (P39194) Alu subfamily SQ sequence contamination warning entry, partial (23%) [THC2523097]	TGAAACCGCACTGAGAAGGTATTTGTGGCCCGTATGCTGATTGATTGATGAGACTTCTTT		chr3:195367181-195367240	1.01793	down	1273.07	1181.01	1.19795	1.22359	Detected	Detected
199	A_23_P334608	Hs.255230	GUSB	glucuronidase, beta	Homo sapiens glucuronidase, beta (GUSB), mRNA [NM_000181]	TGTGGTCATCTATTCTAGCAGGGAACACTAAAGGTGGAAATAAAAGATTTTCTATTATGG	NM_000181	chr7:65425765-65425706	1.08266	up	14333.9	12065.9	4.691	4.57643	Detected	Detected
200	A_24_P166094	Hs.416089	ARFIP1	ADP-ribosylation factor interacting protein 1	Homo sapiens ADP-ribosylation factor interacting protein 1 (ARFIP1), transcript variant 1, mRNA [NM_001025595]	TCATTCCTTCCTGTATATTTGTACTCAGAGAGCCTTATTTTATTCTTCCAGCAGAATTAC	NM_001025595	chr4:153832920-153832979	1.02097	up	4863.6	4341.41	3.13167	3.10174	Detected	Detected
201	A_21_P0006572		XLOC_008061		BROAD Institute lincRNA (XLOC_008061), lincRNA [TCONS_00017462]	AAACAACTACATTTTCAACTTGGCCTTTATGATGTCCCTGCTTCTGGATTTTGTTTAGTT		chrX:121593357-121593416	1.20684	up	69.2916	52.3257	-3.00153	-3.27277	Detected	Not Detected
202	A_23_P593	Hs.238432	GPBP1L1	GC-rich promoter binding protein 1-like 1	Homo sapiens GC-rich promoter binding protein 1-like 1 (GPBP1L1), mRNA [NM_021639]	TTGGATATTTTATTTTATTTTTGGCTGCTCGGGTAACTTTAGCCCTTAACCAAGCATATG	NM_021639	chr1:46093492-46093433	1.03561	up	1889.84	1663.08	1.76791	1.71743	Detected	Detected
203	A_33_P3272189	Hs.720914	MFSD9	major facilitator superfamily domain containing 9	Homo sapiens major facilitator superfamily domain containing 9 (MFSD9), mRNA [NM_032718]	TCATGCCAGACCAGAACTTGATGCTACTGTGTCTTGTGTTAAGAATCATTTCCTGGCCAG	NM_032718	chr2:103333845-103333786	1.0161	down	223.937	207.372	-1.30919	-1.28614	Detected	Detected
204	A_23_P112652	Hs.444851	CNOT10	CCR4-NOT transcription complex, subunit 10	Homo sapiens CCR4-NOT transcription complex, subunit 10 (CNOT10), mRNA [NM_015442]	ATTTACTGGCCATTTTAGTTGTATCACAGCAGAATGAATAAAAGATGGTGAAGGCTGTTA	NM_015442	chr3:32815146-32815205	1.14175	down	1618.44	1684.04	1.54425	1.7355	Detected	Detected
205	A_21_P0000477	Hs.693444	SNORA11B	small nucleolar RNA, H/ACA box 11B (retrotransposed)	Homo sapiens small nucleolar RNA, H/ACA box 11B (retrotransposed) (SNORA11B), small nucleolar RNA [NR_003709]	GGGTCATTGTGACAAGGGACACAGAGCTTGTGACCTCCCTACAAACAAATGCCCTACACA	NR_003709	chr14:91592837-91592896	1.89414	up	96.7827	46.5661	-2.51946	-3.44101	Detected	Not Detected
206	A_23_P13907	Hs.160562	IGF1	insulin-like growth factor 1 (somatomedin C)	Homo sapiens insulin-like growth factor 1 (somatomedin C) (IGF1), transcript variant 4, mRNA [NM_000618]	CAAGTAGAGGGAGTGCAGGAAACAAGAACTACAGGATGTAGGAAGACCCTCCTGAGGAGT	NM_000618	chr12:102796325-102796266	3.01929	down	19.8335	54.5743	-4.80627	-3.21206	Not Detected	Not Detected
207	A_23_P105392	Hs.189772	CCT2	chaperonin containing TCP1, subunit 2 (beta)	Homo sapiens chaperonin containing TCP1, subunit 2 (beta) (CCT2), transcript variant 1, mRNA [NM_006431]	CTGTGGAATCTGTTTATCGGTGCCCATTATATCCTTAAGTTTGGATATTTAGCTGACCTT	NM_006431	chr12:69995181-69995240	1.14764	down	32957.9	34470.7	5.8922	6.09087	Detected	Detected
208	A_23_P126735	Hs.193717	IL10	interleukin 10	Homo sapiens interleukin 10 (IL10), mRNA [NM_000572]	CCTAACCTCATTCCCCAACCACTTCATTCTTGAAAGCTGTGGCCAGCTTGTTATTTATAA	NM_000572	chr1:206941453-206941394	1.31908	down	13.3072	15.9971	-5.382	-4.98248	Not Detected	Not Detected
209	A_24_P930926	Hs.194726	BAG4	BCL2-associated athanogene 4	Homo sapiens BCL2-associated athanogene 4 (BAG4), transcript variant 1, mRNA [NM_004874]	ATTCCAAATACCAATATCAAAGAAAACTAAGTTGGTAATCTATCTCAGAAAATATATGAA	NM_004874	chr8:38070565-38070624	1.20218	up	386.616	293.087	-0.521382	-0.78703	Detected	Detected
210	ERCC-00081_60					AGACACGTACACACGCGCAGTGGGGTGTAATCAAGCAGGACCATAACTGATAGTTCACCA			1.50002	down	8.75688	11.971	-5.98572	-5.40074	Not Detected	Not Detected
211	A_33_P3338166	Hs.497512	NUAK2	NUAK family, SNF1-like kinase, 2	Homo sapiens NUAK family, SNF1-like kinase, 2 (NUAK2), mRNA [NM_030952]	GTCTCTACCTAATGGACCTCCGTGGCCAAAAAGTACCATTAAAACCAGAAAGGTGATTGG	NM_030952	chr1:205271252-205271193	1.0309	up	2277.62	2013.49	2.03718	1.99327	Detected	Detected
212	A_23_P118392	Hs.25829	RASD1	RAS, dexamethasone-induced 1	Homo sapiens RAS, dexamethasone-induced 1 (RASD1), transcript variant 1, mRNA [NM_016084]	CTTACCCAGGTGTTTATACTGTGTGTGTGTGAGGTCTTTAAAGTTATTGCTTTATTTGGT	NM_016084	chr17:17397846-17397787	2.51943	up	1471.36	532.234	1.4068	0.0737028	Detected	Detected
213	A_23_P77401	Hs.460002	CPPED1	calcineurin-like phosphoesterase domain containing 1	Homo sapiens calcineurin-like phosphoesterase domain containing 1 (CPPED1), transcript variant 1, mRNA [NM_018340]	ATACAGCATTATGAAACAGCACTCAGTAATCCTAAAATGATTTCCAAAGCTGGTTACACA	NM_018340	chr16:12757607-12757548	1.17132	down	945.467	1009.26	0.768744	0.996874	Detected	Detected
214	A_19_P00319765		XLOC_l2_009762		BROAD Institute lincRNA (XLOC_l2_009762), lincRNA [TCONS_l2_00019818]	ATTTATTTCTAATAATGCTCCTGGCTCCACGCTTCCAGATGGACAGTCCCAAAGAGAATG		chr3:72202010-72202069	1.48839	up	126.854	77.6737	-2.12911	-2.70286	Detected	Detected
215	A_32_P12639	Hs.592689	PSMD12	proteasome (prosome, macropain) 26S subunit, non-ATPase, 12	Homo sapiens proteasome (prosome, macropain) 26S subunit, non-ATPase, 12 (PSMD12), transcript variant 1, mRNA [NM_002816]	TGGATCTATCTGTTGATGAGTCCGAAGCCTTTCTCTCAAATCTAGTAGTTAACAAGACCA	NM_002816	chr17:65338318-65337126	1.56958	up	5008.34	2908	3.17398	2.5236	Detected	Detected
216	A_24_P268160	Hs.485606	DRAM2	DNA-damage regulated autophagy modulator 2	Homo sapiens DNA-damage regulated autophagy modulator 2 (DRAM2), mRNA [NM_178454]	GTTTTGCACAGTGGCAATTTTGGGACTGATTTAGAACAGAAACTCCATTGGAACCCCGAG	NM_178454	chr1:111662564-111662505	1.21539	up	1956.33	1466.94	1.81779	1.53638	Detected	Detected
217	A_21_P0008871	Hs.722376	FLJ42627	uncharacterized LOC645644	Homo sapiens uncharacterized LOC645644 (FLJ42627), non-coding RNA [NR_024492]	GTTGCAATATTGCCTTTAAAAGCACTTTTAAGCATCAATTGTGAAATAAAAAGCCCGAGC	NR_024492	chr16:2604142-2604083	1.62841	up	356.693	199.625	-0.6376	-1.34107	Detected	Detected
218	A_21_P0012967	Hs.628674	XLOC_l2_011891		DA853107 PLACE7 Homo sapiens cDNA clone PLACE7003223 5', mRNA sequence [DA853107]	TAGTAGGAGCCTTGGAGGGTGGGTAGGTGCATGGAGGGTGACAGCAGCGCTGGTTCCGTT		chr5:180710531-180710590	1.34351	up	139.636	94.7197	-1.99061	-2.41662	Detected	Detected
219	A_23_P12363	Hs.654491	ROR1	receptor tyrosine kinase-like orphan receptor 1	Homo sapiens receptor tyrosine kinase-like orphan receptor 1 (ROR1), transcript variant 1, mRNA [NM_005012]	ATGCACAACTTTTGTAAATGTGGTATACAGGACAAACTAGACGGCCGTAGAAAAGATTTA	NM_005012	chr1:64644540-64644599	1.45591	down	1770.83	2349.62	1.67407	2.216	Detected	Detected
220	A_23_P22761	Hs.105932	SHOX	short stature homeobox	Homo sapiens short stature homeobox (SHOX), transcript variant 2, mRNA [NM_006883]	CTGCCCGGTGCATTTGTTCAAGGACCACGTAGACAATGACAAGGAGAAACTGAAAGAATT	NM_006883	chrY:541827-541886	1.38797	up	87.3931	57.3827	-2.66669	-3.13967	Detected	Not Detected
221	A_23_P106056	Hs.82890	DAD1	defender against cell death 1	Homo sapiens defender against cell death 1 (DAD1), mRNA [NM_001344]	TTCTGGAGATGGCAGCTTATTGGACACATGGATTTTCTTCAGATTTGCACTTACTGCTAG	NM_001344	chr14:23034008-23033949	1.04985	down	63156.6	60426.8	6.83051	6.90069	Detected	Detected
222	A_33_P3519223					ACGAAAGTCATACCGTAGAAAAGATGGGTTGTTCTTATATTTGGAAGATAATGGCAGGAG			2.05077	up	552.331	245.453	-0.00675011	-1.04291	Detected	Detected
223	A_23_P111487	Hs.111801	SRRT	serrate RNA effector molecule homolog (Arabidopsis)	Homo sapiens serrate RNA effector molecule homolog (Arabidopsis) (SRRT), transcript variant 4, mRNA [NM_001128853]	GAGGAAGTGAAAAAGGAAGTCGCGTTTTTTAACAACTTCCTCACTGATGCTAAGCGCCCA	NM_001128853	chr7:100485375-100485434	1.15181	down	731.088	767.423	0.397763	0.601664	Detected	Detected
224	ERCC-00083_214					ATTTTCCTGTTGCTAATGGTTCTGGTGGGTTTCTAAAGACCCCCATTGCATAAGCTCCTC			1.73417	down	7.90331	12.4907	-6.13368	-5.33943	Not Detected	Not Detected
225	A_33_P3212188	Hs.515340	LRP3	low density lipoprotein receptor-related protein 3	Homo sapiens low density lipoprotein receptor-related protein 3 (LRP3), mRNA [NM_002333]	AACAAAACAAAACTTTTTTGCCAAAACACCTCCTCAATAAACAACATGTAAACAGAAACA	NM_002333	chr19:33699713-33699772	1.17021	up	167.848	130.719	-1.72512	-1.95189	Detected	Detected
226	A_33_P3367106	Hs.632440	PFN1P2	profilin 1 pseudogene 2	Homo sapiens profilin 1 pseudogene 2 (PFN1P2), non-coding RNA [NR_003242]	TGAAATGGCCTCCCACCTTCAGCGTTCCCAGTACTGACCTCCTTTGTTCCTTCCACTCCA	NR_003242	chr1:144612298-144612239	1.46087	down	11869.3	15802.3	4.41881	4.96563	Detected	Detected
227	A_21_P0010868		XLOC_l2_001945		BROAD Institute lincRNA (XLOC_l2_001945), lincRNA [TCONS_l2_00003528]	AGCCTCCCCGGTTTTGCCATTTGTCATTATCATTCACTCTTAAAATGTATTCTATCTATG		chr10:45637390-45637331	1.17353	down	446.094	477.097	-0.314935	-0.084074	Detected	Detected
228	A_33_P3378972	Hs.238889	UNC5D	unc-5 homolog D (C. elegans)	Homo sapiens unc-5 homolog D (C. elegans) (UNC5D), mRNA [NM_080872]	ATTTCAGAATCCCAGCTTGATGAAGCCGACTTCAACTACAGCAGGCAAAATGGACTCTAG	NM_080872	chr8:35648022-35648081	17.213	down	9.25821	145.234	-5.90541	-1.79998	Not Detected	Detected
229	A_32_P55840	Hs.453549			chromosome 6 open reading frame 100 [Source:HGNC Symbol;Acc:21195] [ENST00000377186]	TTCGCAAAGTCCAGACTCAATTGCCTTCGCAGCCCTTAAAGTTTCCTTAGGAAGGTCTGT		chr6:28912099-28912158	3.12302	down	23.4912	66.8595	-4.56209	-2.91915	Not Detected	Detected
230	A_33_P3366575	Hs.25010	NXT2	nuclear transport factor 2-like export factor 2	Homo sapiens nuclear transport factor 2-like export factor 2 (NXT2), transcript variant 1, mRNA [NM_018698]	CCTTTTCTAGCAGCTGCCAGTTTGGAGCATTGCCCTCTAAGAGCTTTAAAACTATTTTTT	NM_018698	chrX:108786050-108786109	1.26965	up	47.2514	33.9168	-3.55385	-3.89829	Detected	Not Detected
231	A_23_P95930	Hs.505924	HMGA2	high mobility group AT-hook 2	Homo sapiens high mobility group AT-hook 2 (HMGA2), transcript variant 1, mRNA [NM_003483]	AAGTTAGGTATGTTTGCAGGAGAAAAGTATCAAGACGTTTAACTGCAGTTGACTTTCTCC	NM_003483	chr12:66359789-66359848	2.12333	up	1701.39	730.251	1.61636	0.530034	Detected	Detected
232	A_21_P0013341		XLOC_l2_013931		CG028_HUMAN (O95766) Protein C7orf28, partial (20%) [THC2543586]	AGTTATGGGTGATCTTTACTATTCAGAATTTAGCAAAGTTCTCTGGCTATTGCATCCAAG		chr7:6864043-6863984	2.71496	up	844.614	283.518	0.60601	-0.834918	Detected	Detected
233	A_21_P0003418	Hs.149078	XLOC_003736		BX101262 Soares_NFL_T_GBC_S1 Homo sapiens cDNA clone IMAGp998N034537, mRNA sequence [BX101262]	TGCAAGAAGATTCCAAACACATTTTGCCTCAAGTCACCTCAAGTTTCTAATCTTCCTGCT		chr4:152865023-152865082	6.64983	up	83.2579	11.4104	-2.73662	-5.46994	Detected	Not Detected
234	A_33_P3239102					CGACCACATGTATATGTGTATATATATATATGTGTGTGTGTGTGTGAGTTTGTGTATGTG		chr15:082927851-082927792	1.24972	up	7906.4	5765.66	3.83267	3.51106	Detected	Detected
235	A_21_P0010355	Hs.637171	XLOC_014215		DB089380 TESTI4 Homo sapiens cDNA clone TESTI4037937 5', mRNA sequence [DB089380]	GACTGGCACTCCTAACCCTCCATCCTTAACAGGGCGTTTTGCAAAAGGAGGGGAGATTTG		chr22:33512221-33512280	2.67602	up	49.0931	16.7192	-3.49869	-4.91878	Detected	Not Detected
236	ERCC-00134_68					GGGATATAGACCACGCTCGTTCAATAGATTTAGTAACTACTGCCTTACAAATAGCTACTG			1.65611	down	8.50741	12.8402	-6.02742	-5.29962	Not Detected	Not Detected
237	A_23_P12816	Hs.655830	HELLS	helicase, lymphoid-specific	Homo sapiens helicase, lymphoid-specific (HELLS), mRNA [NM_018063]	TAGATGTCATAGAATTGGTCAGACAAAGCCAGTTGTTGTTTATCGCCTTGTTACAGCAAA	NM_018063	chr10:96354481-96354540	3.99073	down	52.3376	190.349	-3.40636	-1.40971	Detected	Detected
238	A_21_P0003137	Hs.666077	MTRNR2L2	MT-RNR2-like 2	Homo sapiens MT-RNR2-like 2 (MTRNR2L2), mRNA [NM_001190470]	CCAAAGAGGAACAGCTCTTTGGACACTAGGAAAAAACCTTGTAAAGAGAGTAAAAAATTT	NM_001190470	chr5:79946437-79946378	1.02872	up	162463	143928	8.19361	8.15277	Detected	Detected
239	A_33_P3229012		LOC652586	uncharacterized LOC652586	PREDICTED: Homo sapiens hypothetical protein LOC652586 (LOC652586), mRNA [XM_001719844]	TTTCTAGGAAAGGTTGTGCCTGCTGCTGAAACTCCGGGCTCTCCAGGAGCTCATCCAGCA	XM_001719844	chrUn_gl000225:000078890-000078949	1.38235	up	280.602	184.994	-0.983759	-1.45088	Detected	Detected
240	A_23_P120103	Hs.414489	KCNS3	potassium voltage-gated channel, delayed-rectifier, subfamily S, member 3	Homo sapiens potassium voltage-gated channel, delayed-rectifier, subfamily S, member 3 (KCNS3), mRNA [NM_002252]	TGACTGAGACGACATGCATGTAAGATCCACAAAATGAGACAATGCATGTAAATCCATGCT	NM_002252	chr2:18114112-18114171	1.24592	up	20.2995	14.8484	-4.77277	-5.08998	Not Detected	Not Detected
241	A_33_P3247252					CCCTGGGCGCGGCCGAAGCGCCACTACTGTCTCCTCAAACTATATCTTTTCTTCAAATAA		chr10:027608694-027608635	1.13921	up	54.6518	43.7206	-3.34394	-3.53197	Detected	Not Detected
242	A_23_P158829	Hs.435811	ARRB2	arrestin, beta 2	Homo sapiens arrestin, beta 2 (ARRB2), transcript variant 1, mRNA [NM_004313]	GCATTAATTTTTTGACTGCAGCTCTGCTTCTCCAGCCCCGCCGTGGGTGGCAAGCTGTGT	NM_004313	chr17:4624528-4624587	1.05133	down	757.721	725.994	0.449384	0.5216	Detected	Detected
243	A_33_P3409553					TATCACTTTTGATGAGATCGTCAACATTGCTTGACACACGTGGCACCGATCTTTAGCCAG		chr1:016119595-016119654	1.01994	up	59648.3	53297.9	6.74806	6.71958	Detected	Detected
244	A_23_P398275	Hs.454640	LOC388152	uncharacterized LOC388152	Homo sapiens uncharacterized LOC388152 (LOC388152), non-coding RNA [NR_027001]	GGAGTGAGGCAAAACACAGGGTCCTGAGGTCTGGGGACCAAGCAATGTCCTCTGGTGAAA	NR_027001	chr15:84867734-84867675	1.14738	up	1333.66	1059.31	1.26504	1.0667	Detected	Detected
245	A_33_P3225327	Hs.529609	ATP13A3	ATPase type 13A3	Homo sapiens ATPase type 13A3 (ATP13A3), mRNA [NM_024524]	TTCAGTGGCATCTCCCTTTACCTCTAAGACTCCTAGTATTTCCTGTGTGCCAAACCTTAT	NM_024524	chr3:194150863-194150804	1.02901	down	540.362	506.747	-0.0383558	0.00290775	Detected	Detected
246	A_23_P108492	Hs.116602	MARS2	methionyl-tRNA synthetase 2, mitochondrial	Homo sapiens methionyl-tRNA synthetase 2, mitochondrial (MARS2), nuclear gene encoding mitochondrial protein, mRNA [NM_138395]	CAGGAAAGTTATACTTGTATTTTCTTAAGTGTGGAATCAAATGAGCACATAAGCTGTGTC	NM_138395	chr2:198571975-198572034	1.12477	up	14.3768	11.6488	-5.27047	-5.4401	Not Detected	Not Detected
247	A_33_P3240497	Hs.683851			Homo sapiens cDNA FLJ38411 fis, clone FEBRA2009352. [AK095730]	TGGTCTCCCTTTCTTCAGTTTCCTTATTCCAGGCTTTCTTCCACATTGCTACCAGAATTA		chr1:45349927-45349868	1.28155	up	1527.91	1086.54	1.4612	1.10332	Detected	Detected
248	A_23_P136413	Hs.709245	MMP17	matrix metallopeptidase 17 (membrane-inserted)	Homo sapiens matrix metallopeptidase 17 (membrane-inserted) (MMP17), mRNA [NM_016155]	GAGCCCCCCACATGGTGCCGCGGCACGTCCCCCCTGTGACGCGTTCCAGACCAACATGCA	NM_016155	chr12:132336244-132336301	1.20408	down	8486.07	9312.05	3.93474	4.20267	Detected	Detected
249	A_23_P1173	Hs.422542	HABP2	hyaluronan binding protein 2	Homo sapiens hyaluronan binding protein 2 (HABP2), transcript variant 1, mRNA [NM_004132]	AACCCAAGGAATGATGGAATCAACACAACATAGTATGTTTGCTTTCCTTACCCAATTGTA	NM_004132	chr10:115348335-115348394	1.54113	down	8.99743	12.637	-5.94663	-5.32263	Not Detected	Not Detected
250	A_23_P111132	Hs.274402	HSPA1A	heat shock 70kDa protein 1A	Homo sapiens heat shock 70kDa protein 1A (HSPA1A), mRNA [NM_005345]	GAGCTTCAAGACTTTGCATTTCCTAGTATTTCTGTTTGTCAGTTCTCAATTTCCTGTGTT	NM_005345	chr6:31785491-31785550	3.29573	up	31295.5	8653.93	5.81753	4.09693	Detected	Detected
251	A_33_P3227934		LOC100130430	uncharacterized LOC100130430	Homo sapiens cDNA FLJ45052 fis, clone BRAWH3022542. [AK126997]	TGGGGACCGCGGGGAGTGACCACATTCATTCATTCCCTCCCTCACTCATTCATTCATTCC		chr16:1358740-1358681	1.16499	down	162.894	172.946	-1.76835	-1.54804	Detected	Detected
252	A_23_P9362	Hs.213470	PSMB7	proteasome (prosome, macropain) subunit, beta type, 7	Homo sapiens proteasome (prosome, macropain) subunit, beta type, 7 (PSMB7), mRNA [NM_002799]	TCCTCACTGAGAAAATCACTCCTCTGGAGATTGAGGTGCTGGAAGAAACAGTCCAAACAA	NM_002799	chr9:127115950-127115891	1.44591	up	45269.6	28533.1	6.35012	5.81813	Detected	Detected
253	ERCC-00041_75					ATGAATGGCCAGCCCGGCCTTGAATTGACTTCTTATCAAAGTCTCACGAGATAATAGCGT			1.31162	down	11.5015	13.7482	-5.59239	-5.20104	Not Detected	Not Detected
254	A_21_P0009319		XLOC_012457		ALU1_HUMAN (P39188) Alu subfamily J sequence contamination warning entry, partial (14%) [THC2665248]	TTCAGCTCCAAGTCTGGCCTCTCCTCCCAGCAAGCAGCCATTACAGAAACTGAGGCTTGG			1.11258	down	3488.14	3536.79	2.6521	2.80601	Detected	Detected
255	A_23_P88249	Hs.4997	RBM23	RNA binding motif protein 23	Homo sapiens RNA binding motif protein 23 (RBM23), transcript variant 1, mRNA [NM_001077351]	TTTTCCTGTACCTTTAACCTTTAGTCTGTCAAGGAAAACCCTTAGGACCTCTGAATCAAG	NM_001077351	chr14:23370569-23370510	1.09416	down	1528.52	1524.18	1.46178	1.59161	Detected	Detected
256	A_23_P93217	Hs.485438	SLC22A7	solute carrier family 22 (organic anion transporter), member 7	Homo sapiens solute carrier family 22 (organic anion transporter), member 7 (SLC22A7), transcript variant 2, mRNA [NM_153320]	AGTGAACTTCTCCTATTACGGCCTGAGTCTGGATGTGTCGGGGCTGGGGCTGAACGTGTA	NM_153320	chr6:43269944-43270003	1.02946	down	84.0405	78.8462	-2.72313	-2.68124	Detected	Detected
257	A_33_P3274851	Hs.1342	COX5B	cytochrome c oxidase subunit Vb	Homo sapiens cytochrome c oxidase subunit Vb (COX5B), nuclear gene encoding mitochondrial protein, mRNA [NM_001862]	CCATTACAAGCTGGTGCCCCAGCAGCTGGCACACTGAGCACCTGCACTAAATTACTCAAA	NM_001862	chr2:98264535-98264594	1.20188	down	16882.4	18491.9	4.9271	5.19239	Detected	Detected
258	A_23_P103631	Hs.346868	EBNA1BP2	EBNA1 binding protein 2	Homo sapiens EBNA1 binding protein 2 (EBNA1BP2), transcript variant 2, mRNA [NM_006824]	AAGACTCGCAATTTCACGACACACTTTGATCCCTTCTGTTGGTGTCATGTTGTAAACATT	NM_006824	chr1:43630074-43630015	1.20013	down	19998.9	21873.5	5.17149	5.43468	Detected	Detected
259	A_23_P89431	Hs.303649	CCL2	chemokine (C-C motif) ligand 2	Homo sapiens chemokine (C-C motif) ligand 2 (CCL2), mRNA [NM_002982]	GAAATTGCTTTTCCTCTTGAACCACAGTTCTACCCCTGGGATGTTTTGAGGGTCTTTGCA	NM_002982	chr17:32584050-32584109	1.94329	up	11787.4	5527.95	4.40882	3.45032	Detected	Detected
260	A_33_P3233565	Hs.501376	UROS	uroporphyrinogen III synthase	Homo sapiens uroporphyrinogen III synthase (UROS), mRNA [NM_000375]	CTGGATACAGAAGGAGAAACCTGTGGAAATGCAGAAAAGCTTGCAGAATATATTTGTTCC	NM_000375	chr10:127496042-127495983	1.41881	down	1916.38	2477.94	1.78803	2.29271	Detected	Detected
261	A_23_P115366	Hs.11463	CMPK1	cytidine monophosphate (UMP-CMP) kinase 1, cytosolic	Homo sapiens cytidine monophosphate (UMP-CMP) kinase 1, cytosolic (CMPK1), transcript variant 1, mRNA [NM_016308]	TGGCCACTAAAATTCATATTGAGATTATCTTGGTTTCTTGGAAGAGATAGGAATGAGTTC	NM_016308	chr1:47843918-47843977	1.00756	down	2070.25	1900.98	1.89945	1.91031	Detected	Detected
262	A_23_P49338	Hs.355899	TNFRSF12A	tumor necrosis factor receptor superfamily, member 12A	Homo sapiens tumor necrosis factor receptor superfamily, member 12A (TNFRSF12A), mRNA [NM_016639]	TCACTCAGATGTCCTGAAATTCCACCACGGGGGTCACCCTGGGGGGTTAGGGACCTATTT	NM_016639	chr16:3072180-3072239	1.13199	down	57038	58842.3	6.6835	6.86235	Detected	Detected
263	A_23_P118690	Hs.500775	ZNF207	zinc finger protein 207	Homo sapiens zinc finger protein 207 (ZNF207), transcript variant 2, mRNA [NM_001032293]	AGCAGGAACTTTTCCTGAAGTTGCAATTTATACTGTATGGCTTCTTTTTCATGTTTCATC	NM_001032293	chr17:30696956-30697015	1.36116	down	4314.8	5352.46	2.95894	3.40377	Detected	Detected
264	A_33_P3252043	Hs.464336	P4HB	prolyl 4-hydroxylase, beta polypeptide	Homo sapiens prolyl 4-hydroxylase, beta polypeptide (P4HB), mRNA [NM_000918]	TGACAGTTCTTCAGGCATTTCTATTTCACAATCGAATTGAACACATTGGCCAAATAAAGT	NM_000918	chr17:79801111-79801052	1.02315	down	222361	207340	8.6464	8.67942	Detected	Detected
265	A_23_P163161	Hs.643552	SDR39U1	short chain dehydrogenase/reductase family 39U, member 1	Homo sapiens short chain dehydrogenase/reductase family 39U, member 1 (SDR39U1), mRNA [NM_020195]	CTGAGGCCTGTTCCTCACAGGCTTCCAGGTTAGGCACTGTGAATAGGCTCAGCTCCTCTA	NM_020195	chr14:24909270-24909211	1.2095	down	2794.82	3080.67	2.3324	2.60682	Detected	Detected
266	A_23_P120414	Hs.643544	YWHAB	tyrosine 3-monooxygenase/tryptophan 5-monooxygenase activation protein, beta polypeptide	Homo sapiens tyrosine 3-monooxygenase/tryptophan 5-monooxygenase activation protein, beta polypeptide (YWHAB), transcript variant 1, mRNA [NM_003404]	TATTCTGCCTAACGTTTGCTTCTGTGATGGTTATATTGCCTAGCAAGCACACCCGTGGTT	NM_003404	chr20:43536954-43537013	1.32784	down	23002.2	27835.5	5.37334	5.78242	Detected	Detected
267	A_24_P106624	Hs.170355	MEOX2	mesenchyme homeobox 2	Homo sapiens mesenchyme homeobox 2 (MEOX2), mRNA [NM_005924]	GGACATATTCTTGTACCACAGACAAAACAAATCTTATGTTGCATTTACTATCAACTGCTG	NM_005924	chr7:15651278-15651219	2.42074	down	213.7	471.454	-1.37669	-0.101242	Detected	Detected
268	A_33_P3332126	Hs.471785	SCLY	selenocysteine lyase	selenocysteine lyase [Source:HGNC Symbol;Acc:18161] [ENST00000409736]	ACCCCAATGATTGCTGGCCTTGGGAAGGTGAGCCCTGGTGAGCTTGAGGAGATGAGTTGA		chr2:238999869-238999928	1.38222	down	493.949	622.22	-0.16792	0.299067	Detected	Detected
269	A_23_P104054	Hs.626306	C1orf9	chromosome 1 open reading frame 9	Homo sapiens chromosome 1 open reading frame 9 (C1orf9), transcript variant 2, mRNA [NM_016227]	TAAATTTCTTTCCTGTCTGCACAATTAGCTATTCAGAGCAAGAGGGCCTGATTTTATAGA	NM_016227	chr1:172580756-172580815	1.20125	up	3088.95	2343.49	2.47676	2.21223	Detected	Detected
270	A_23_P11279	Hs.443061	ALG13	asparagine-linked glycosylation 13 homolog (S. cerevisiae)	Homo sapiens asparagine-linked glycosylation 13 homolog (S. cerevisiae) (ALG13), transcript variant 2, mRNA [NM_018466]	AGCACGCTTCCTGGGCTGTTACAGTCAATGGACTTATCAACACTGAAATGTTATCCTCCT	NM_018466	chrX:110928330-110931172	1.19035	down	1071.75	1162.66	0.949616	1.201	Detected	Detected
271	A_21_P0002608		XLOC_001641		BROAD Institute lincRNA (XLOC_001641), lincRNA [TCONS_00004878]	CCTGTCCTACAGAAATGTAACAGGACCCACTGTGCACCTGCACTCTTCTAGACTCAGACG		chr2:121334884-121345836	29.3839	down	20.8609	558.634	-4.73341	0.143546	Not Detected	Detected
272	A_21_P0000197	Hs.51011	HIST1H2AG	histone cluster 1, H2ag	Homo sapiens histone cluster 1, H2ag (HIST1H2AG), mRNA [NM_021064]	TCTGTACTAGTTTGTGGCAGCTCAAGTAAAATCGAGTCCAAACCAACGGCTCTTTTCAGG	NM_021064	chr6:27101247-27101306	3.32139	down	223.036	675.118	-1.31501	0.416782	Detected	Detected
273	A_21_P0006461	Hs.571678	XLOC_008221		BX331476 Homo sapiens NEUROBLASTOMA COT 10-NORMALIZED Homo sapiens cDNA clone CS0DB006YM22 5-PRIME, mRNA sequence [BX331476]	CGGATGAAGAAATCTAGGTTGTTGGTGTTTTTCTTTGAACACCTCTTCTTGCTCTTCGAT		chrX:119144737-119144678	28.7622	down	7.7253	202.499	-6.16655	-1.32044	Not Detected	Detected
274	A_23_P168229	Hs.150837	TXNDC5	thioredoxin domain containing 5 (endoplasmic reticulum)	Homo sapiens thioredoxin domain containing 5 (endoplasmic reticulum) (TXNDC5), transcript variant 1, mRNA [NM_030810]	ATACGCAAGGGGATGTGGATACTTGGCCCAAAGTAACTGGTGGTAGGAATCTTAGAAACA	NM_030810	chr6:7882079-7882020	1.09627	down	15153.7	15139.9	4.77125	4.90385	Detected	Detected
275	A_24_P343095	Hs.648635	DHFR	dihydrofolate reductase	Homo sapiens dihydrofolate reductase (DHFR), mRNA [NM_000791]	AGTATATGAGAAGAATGATTAATATGAAGGTGTTTTCTAGTTTAAGTTGTTCCCCCTCCC	NM_000791	chr5:79924927-79924868	1.22937	down	384.512	430.801	-0.529255	-0.231337	Detected	Detected
276	A_24_P302695	Hs.346736	MRPL30	mitochondrial ribosomal protein L30	Homo sapiens mitochondrial ribosomal protein L30 (MRPL30), nuclear gene encoding mitochondrial protein, transcript variant 1, mRNA [NM_145212]	ATATCCATCCTGTCGTAGATCTTAATGTTTTTGATCGTTGCGTTAAAGTGGAAGTGCCAC	NM_145212	chr2:99813795-99813854	1.0049	up	5516.72	5003.14	3.31346	3.3064	Detected	Detected
277	A_33_P3344991		TBC1D3	TBC1 domain family, member 3	TBC1 domain family, member 3 [Source:HGNC Symbol;Acc:19031] [ENST00000519496]	GGCGGCCCCCATCCCATCTCAGGGCTAACCTTTCTCAGCTCCAGCAGAAAGCACCACCTC		chr17:36345822-36345763	1.20992	up	2051.75	1545.43	1.8865	1.61158	Detected	Detected
278	ERCC-00154_60					ATCAAAGTCCACGAGTTACAGCCAGCGGGTTTTAAGGGGGTATTAGCATCTCGAGTGAGT			1.33156	down	9.98356	12.1152	-5.79658	-5.38347	Not Detected	Not Detected
279	A_24_P79617	Hs.518138	KIAA0040	KIAA0040	Homo sapiens KIAA0040 (KIAA0040), transcript variant 2, mRNA [NM_014656]	TGAAAATGAAAAGTCTTGATGTAGTCAGATGGTTACTCTCTTAACATTAGGTATTACCCC	NM_014656	chr1:175126681-175126622	12.4385	down	7.76947	88.073	-6.15832	-2.52159	Not Detected	Detected
280	A_23_P31798	Hs.2	NAT2	N-acetyltransferase 2 (arylamine N-acetyltransferase)	Homo sapiens N-acetyltransferase 2 (arylamine N-acetyltransferase) (NAT2), mRNA [NM_000015]	AGACGTCTCCAACATCTTCATTTATAACCACATCATTTTGTTCCTTGCAGACCCCAGAAG	NM_000015	chr8:18258142-18258201	3.37679	down	21.3101	65.5804	-4.70267	-2.94702	Not Detected	Detected
281	A_23_P93623	Hs.78089	ATP6V1F	ATPase, H+ transporting, lysosomal 14kDa, V1 subunit F	Homo sapiens ATPase, H+ transporting, lysosomal 14kDa, V1 subunit F (ATP6V1F), transcript variant 1, mRNA [NM_004231]	TTCCCACTCCATTAAGAGGCTAGGTGAGGCGCTTCTAGGTTGCTGGGGCTCTGCTGGTTA	NM_004231	chr7:128505739-128505798	1.11791	down	26531.3	27030.3	5.57927	5.74007	Detected	Detected
282	A_33_P3367301	Hs.444663	GJD3	gap junction protein, delta 3, 31.9kDa	Homo sapiens gap junction protein, delta 3, 31.9kDa (GJD3), mRNA [NM_152219]	CCGATGGAAATAGCATATGAGCCATGTATGTAGTTTCAAGTTTTTCATTAGCCACATTAA	NM_152219	chr17:38516987-38516928	1.7534	up	267.776	139.18	-1.05125	-1.86141	Detected	Detected
283	A_23_P118435	Hs.546298	SUMO2	SMT3 suppressor of mif two 3 homolog 2 (S. cerevisiae)	Homo sapiens SMT3 suppressor of mif two 3 homolog 2 (S. cerevisiae) (SUMO2), transcript variant 1, mRNA [NM_006937]	AGACGGGAGGTGTCTACTGAAAAGGGAACCTGCTTCTTTACTCCAGAACTCTGTTCTTTA	NM_006937	chr17:73164453-73164394	1.2025	down	10390.8	11387.2	4.22687	4.49291	Detected	Detected
284	A_24_P117029	Hs.213289	LDLR	low density lipoprotein receptor	Homo sapiens low density lipoprotein receptor (LDLR), transcript variant 1, mRNA [NM_000527]	ATTGCCTCTGAAATGCCTCTTCTTTATGTACAAAGATTATTTGCACGAACTGGACTGTGT	NM_000527	chr19:11244293-11244352	1.30161	up	25192	17638.7	5.50454	5.12425	Detected	Detected
285	A_23_P108922	Hs.728829	MOB1A	MOB kinase activator 1A	MOB1, Mps One Binder kinase activator-like 1B (yeast) [Source:HGNC Symbol;Acc:16015] [ENST00000396049]	TTCAGAGCTGTGATTTTTGCAAAGTATTTTACCAACCTCCTCGATGGCTTTGATAAAGGT		chr2:74382244-74382185	1.19799	down	714.867	780.484	0.365393	0.626012	Detected	Detected
286	A_23_P107073	Hs.461925	RPA1	replication protein A1, 70kDa	Homo sapiens replication protein A1, 70kDa (RPA1), mRNA [NM_002945]	GGCTACAAAGCGTTTCTTTACTTTTCACTTCAATTAATGCTGCGCTTCGCTTGGTGAGTG	NM_002945	chr17:1801166-1801225	1.33096	down	4112.9	4988.83	2.8898	3.30227	Detected	Detected
287	A_23_P138680	Hs.524117	IL15RA	interleukin 15 receptor, alpha	Homo sapiens interleukin 15 receptor, alpha (IL15RA), transcript variant 2, mRNA [NM_172200]	GAATCTTCCGTCCCTCATCCTAACTTGCAGTTCACAGAGAAAAGTGACATACCCAAAGCT	NM_172200	chr10:5994720-5994661	2.28397	up	423.75	169.085	-0.389068	-1.58061	Detected	Detected
288	A_19_P00317872		PVT1		Homo sapiens Pvt1 oncogene (non-protein coding) (PVT1), non-coding RNA [NR_003367]	GATTAAAAAGATGCCCCTCAAGATGGCTGTGCCTGTCAGCTGCATGGAGCTTCGTTCAAG	NR_003367	chr8:128902858-128902917	1.30747	up	293.897	204.855	-0.916971	-1.30375	Detected	Detected
289	A_23_P52058	Hs.498115	TARBP1	TAR (HIV-1) RNA binding protein 1	Homo sapiens TAR (HIV-1) RNA binding protein 1 (TARBP1), mRNA [NM_005646]	GTGGAACAAACTGCCAAAAGTTTAGACCTAACCCAATATTGCTTTCCTGAGAAATCTCTG	NM_005646	chr1:234528232-234528173	1.03229	up	673.673	594.747	0.279765	0.233919	Detected	Detected
290	A_23_P115036	Hs.158497	IPO13	importin 13	Homo sapiens importin 13 (IPO13), mRNA [NM_014652]	TGTGGGGAAGTAGAGTCTGTGGGAAAGGTGGTACAGGAAGACGGTCGTATGCTGCTCATA	NM_014652	chr1:44432620-44432679	1.10642	up	1042.4	858.614	0.90955	0.763652	Detected	Detected
291	A_23_P64712	Hs.167165	TCTN2	tectonic family member 2	Homo sapiens tectonic family member 2 (TCTN2), transcript variant 1, mRNA [NM_024809]	GTATTATCAAGGGGAGCTGCATTCTCAGTGTGTTGCTAAGGGCTTACTGTTGCTGTTGTT	NM_024809	chr12:124191610-124192199	1.07993	up	62.949	53.1223	-3.14003	-3.25097	Detected	Not Detected
292	ERCC-00168_248					AGCCTGCTACCATCTGGGAGAGAACCATCCACTATTGGATTAGCCAATGTTAAAGATTTT			1.4712	down	9.03873	12.1189	-5.94002	-5.38302	Not Detected	Not Detected
293	A_19_P00800006		Q59GX9		Q59GX9_HUMAN (Q59GX9) Ribosomal protein L5 variant (Fragment), partial (51%) [THC2523617]	AAAGCCAAGTGGAGAAGACTGGTGATGAATACAATGTGGAAAGCATTGATGGTCAGCCAG		chr6:127684016-127684075	1.004	down	75366.1	68959.3	7.08549	7.09124	Detected	Detected
294	A_21_P0008531		XLOC_010996		BROAD Institute lincRNA (XLOC_010996), lincRNA [TCONS_00023094]	CCTCTCCCCAACCCATCTTTCACACAGTTCCTAGAGTGATAGTAAGTAATATTTAATGAT		chr14:36623792-36623733	1.04074	down	487.807	462.676	-0.185971	-0.128356	Detected	Detected
295	A_21_P0001992	Hs.637699	XLOC_001947		603254376F1 NIH_MGC_97 Homo sapiens cDNA clone IMAGE:5296578 5', mRNA sequence [BI560986]	CTTTGAACTTCAGTTTAGTTGAGTCCACACAAATGTCCCTGGCTGGTGAATGGTCTTCTG		chr2:2874887-2874732	1.2771	up	64.0321	45.6939	-3.11542	-3.46828	Detected	Not Detected
296	A_32_P516818	Hs.259046	C3orf55	chromosome 3 open reading frame 55	Homo sapiens chromosome 3 open reading frame 55 (C3orf55), transcript variant 5, mRNA [NM_001243729]	CCGAACACGGCGGTACATTTCCTTGAGAGTCTTCTACATTCATGCTGTAGAAGCTATGAA	NM_001243729	chr3:157261272-157271051	1.32306	up	810.017	557.953	0.54567	0.141786	Detected	Detected
297	A_23_P94819	Hs.651925	RPH3AL	rabphilin 3A-like (without C2 domains)	Homo sapiens rabphilin 3A-like (without C2 domains) (RPH3AL), transcript variant 1, mRNA [NM_006987]	CTCCCTCAGCCATGAATTCACTTCTCTTCAGGAGGTTTGGCTTGGCATGAAAATACTTCA	NM_006987	chr17:62615-62556	1.33443	down	289.461	352.022	-0.938912	-0.522693	Detected	Detected
298	A_33_P3360555	Hs.24545	ZNF444	zinc finger protein 444	Homo sapiens zinc finger protein 444 (ZNF444), mRNA [NM_018337]	GTTGGGGAGGGCAGTTCACCAGCATCCATAGAGTAATAAAGTCACTGTGTGTAGACCCGG	NM_018337	chr19:56672202-56672261	1.07228	down	8693.54	8495.51	3.96959	4.07027	Detected	Detected
299	ERCC-00117_139					ATAAGCACATGAGATGGACAAGGCTTCCTATGATGATTCCAAAGAACATTGCCCGACGAC			1.67234	down	8.17679	12.4621	-6.0846	-5.34274	Not Detected	Not Detected
300	A_23_P500799	Hs.654616	CASP6	caspase 6, apoptosis-related cysteine peptidase	Homo sapiens caspase 6, apoptosis-related cysteine peptidase (CASP6), transcript variant alpha, mRNA [NM_001226]	ACTGTGAACGGCTCATGGTACATTCAAGATTTGTGTGAGATGTTGGGAAAATATGGCTCC	NM_001226	chr4:110610704-110610645	1.06332	up	1366.45	1171.16	1.30008	1.2115	Detected	Detected
301	A_33_P3404546	Hs.656999	OBSCN	obscurin, cytoskeletal calmodulin and titin-interacting RhoGEF	Homo sapiens obscurin, cytoskeletal calmodulin and titin-interacting RhoGEF (OBSCN), transcript variant 2, mRNA [NM_001098623]	AGCCTCAGCCAGGAGAAGGTGCTGCCCTCAGACAAGTTCAAGGACTACCTAGAGACCATG	NM_001098623	chr1:228565353-228565412	1.09784	up	76.1814	63.2404	-2.86477	-2.99944	Detected	Detected
302	A_21_P0000536	Hs.487869	ZNRF2	zinc and ring finger 2	Homo sapiens zinc and ring finger 2 (ZNRF2), mRNA [NM_147128]	TTTCCTCTTTCTCCGTTAATAACGGCTGGGTGGCTGGGGGAGGAGGGAAGGTGGCTCCGG	NM_147128	chr7:30324433-30324492	1.08908	down	55.3489	54.9355	-3.32566	-3.20255	Detected	Not Detected
303	A_33_P3281139	Hs.136102	ZC3H13	zinc finger CCCH-type containing 13	zinc finger CCCH-type containing 13 [Source:HGNC Symbol;Acc:20368] [ENST00000378921]	AAGACTGAAGATAATAAACTTTCACAGTCCAGTATCCAACAGGAACTGTGTGTGTCTTAA		chr13:46531321-46531262	1.00691	up	196.783	178.107	-1.49568	-1.50561	Detected	Detected
304	A_23_P500130	Hs.306764	KANK1	KN motif and ankyrin repeat domains 1	Homo sapiens KN motif and ankyrin repeat domains 1 (KANK1), transcript variant 2, mRNA [NM_153186]	TTTACCGTGTCACATTTACTTTGGTCCTCTATGTATTTAAATGTTTGAAGTGCCTTAGAC	NM_153186	chr9:746006-746065	1.11207	up	8296.47	6799.04	3.90214	3.7489	Detected	Detected
305	A_23_P216017	Hs.444389	ENTPD4	ectonucleoside triphosphate diphosphohydrolase 4	Homo sapiens ectonucleoside triphosphate diphosphohydrolase 4 (ENTPD4), transcript variant 1, mRNA [NM_004901]	TTGAGGTGTTTCATAGGGGCTTTTCGTTTCCTGTCAACTATAAAAGCTTAAAGACTGCCT	NM_004901	chr8:23291962-23291903	1.06658	up	542.328	463.397	-0.0331173	-0.126109	Detected	Detected
306	A_33_P3395369	Hs.159118	AMD1	adenosylmethionine decarboxylase 1	Homo sapiens adenosylmethionine decarboxylase 1 (AMD1), transcript variant 1, mRNA [NM_001634]	TGTCATTGATGCCACAATGTTCAATCCTTGTGGGTATTCGATGAATGGAATGAAATCGGA	NM_001634	chr6:111213970-111214029	1.2536	down	678.645	775.329	0.290376	0.61645	Detected	Detected
307	A_24_P62615	Hs.370581	CAP1	CAP, adenylate cyclase-associated protein 1 (yeast)	Homo sapiens CAP, adenylate cyclase-associated protein 1 (yeast) (CAP1), transcript variant 1, mRNA [NM_006367]	CCTGGTATTCGATGACGTGGTGGGCATTGTGGAGATAATCAACAGTAAGGATGTCAAAGT	NM_006367	chr1:40536121-40536180	1.34483	down	8128.13	9961.91	3.87257	4.29999	Detected	Detected
308	A_32_P72341	Hs.212957	TRIM59	tripartite motif containing 59	Homo sapiens tripartite motif containing 59 (TRIM59), mRNA [NM_173084]	AGTAGGCCAAGATTAATGTTGGTAAGGGTTTGTAATCTGTAAGAATGCTAAAAACGTAAG	NM_173084	chr3:160153585-160153526	1.66323	down	1074.35	1628.48	0.953105	1.68709	Detected	Detected
309	A_23_P309701	Hs.654527	PTPN2	protein tyrosine phosphatase, non-receptor type 2	Homo sapiens protein tyrosine phosphatase, non-receptor type 2 (PTPN2), transcript variant 1, mRNA [NM_002828]	AACTGGTAAATTTTGCAACTGTATTCATACATGTCAAACACAGTATTTCACCTGACCAAC	NM_002828	chr18:12794039-12793980	1.22165	up	139.923	104.382	-1.98765	-2.27648	Detected	Detected
310	A_21_P0013984	Hs.10862	AK4	adenylate kinase 4	Homo sapiens adenylate kinase 4 (AK4), nuclear gene encoding mitochondrial protein, transcript variant 5, mRNA [NM_001005353]	CCCTACGTTTACACACTTTTCTCAAACAAGATCACACCTATTCAGTCCAAAGAAGCATAT	NM_001005353	chr1:65691798-65691857	1.35013	up	145.559	98.2536	-1.93068	-2.36378	Detected	Detected
311	A_33_P3271990	Hs.521954	DGAT1	diacylglycerol O-acyltransferase 1	Homo sapiens diacylglycerol O-acyltransferase 1 (DGAT1), mRNA [NM_012079]	TCTCTGTGGAGCGGGGAACGGGACAGTTGTGTAAAAATCCAAAATACAATTCTGACTATG	NM_012079	chr8:145538311-145538252	1.34827	down	373.587	459.045	-0.570837	-0.139724	Detected	Detected
312	A_23_P100203	Hs.250899	HSBP1	heat shock factor binding protein 1	Homo sapiens heat shock factor binding protein 1 (HSBP1), mRNA [NM_001537]	ACAAATTACATGGGGAACATAAAGGAGTGAGATCCTTCTGTGATAAAATGAATTCACCAC	NM_001537	chr16:83846244-83846303	1.29826	down	2335.2	2762.94	2.07319	2.44977	Detected	Detected
313	A_21_P0006739	Hs.638243	XLOC_008745		DB068425 TESTI4 Homo sapiens cDNA clone TESTI4010351 5', mRNA sequence [DB068425]	AGTGAGTAAAGGGAAAATTTTCACTTCTTCCTATGGAAGCCTGTCACCCCCCAACTCCAT		chr10:21659009-21658950	2.09075	down	102.336	194.991	-2.43897	-1.37495	Detected	Detected
314	A_23_P375566	Hs.35199	STXBP4	syntaxin binding protein 4	Homo sapiens syntaxin binding protein 4 (STXBP4), mRNA [NM_178509]	GTCCAGGTTGCCAGAAACTTGTTTTGCTTGCAGTTGGATGAAGTAAATGTTGGTGCACAT	NM_178509	chr17:53111534-53111593	2.48495	up	434.851	159.48	-0.351762	-1.66498	Detected	Detected
315	A_23_P100392	Hs.172772	TCEB2	transcription elongation factor B (SIII), polypeptide 2 (18kDa, elongin B)	Homo sapiens transcription elongation factor B (SIII), polypeptide 2 (18kDa, elongin B) (TCEB2), transcript variant 1, mRNA [NM_007108]	CAGACGATGGCCAAGAGCAGAAACACAAGCTGGAGCCAGTGTCCTGGTTTGACAGCATGT	NM_007108	chr16:2821589-2821530	1.20105	down	3117.36	3412.19	2.48997	2.75427	Detected	Detected
316	A_23_P161446	Hs.299055	GDI2	GDP dissociation inhibitor 2	Homo sapiens GDP dissociation inhibitor 2 (GDI2), transcript variant 1, mRNA [NM_001494]	TTTTTTCTAGTGAAGTTAAACAAACATTGGGATACCGACACAGACAACTTGAGACAGTTT	NM_001494	chr10:5807737-5807678	1.16545	down	6276.2	6666.15	3.49954	3.72042	Detected	Detected
317	A_33_P3233978	Hs.498543	FBXO18	F-box protein, helicase, 18	Homo sapiens F-box protein, helicase, 18 (FBXO18), transcript variant 2, mRNA [NM_178150]	GCCTATTTGGTGTAAGAACAGCCAAGGACAGAGAGTCATGGTTGAGCAGAGTGAAAAACT	NM_178150	chr10:5958359-5958418	1.01173	down	208.755	192.481	-1.41047	-1.39364	Detected	Detected
318	A_21_P0002073	Hs.589814	XLOC_002217		DB092709 TESTI4 Homo sapiens cDNA clone TESTI4042421 5', mRNA sequence [DB092709]	TTCATGTTCCACCTTCCCCTCTTCCCCGCTATTCCACAGGGTCTGGAGGAGAAGAGCAGA		chr2:97969194-97969253	1.06609	up	6238.42	5332.94	3.49083	3.3985	Detected	Detected
319	A_33_P3239152	Hs.555978	RABEP2	rabaptin, RAB GTPase binding effector protein 2	Homo sapiens rabaptin, RAB GTPase binding effector protein 2 (RABEP2), mRNA [NM_024816]	CACAGAGGCAAGGCCAGACTTTTCCGTCGTTTATTTTCAATAAATAAGCAGCTCAGCGCA	NM_024816	chr16:28915801-28915742	1.3816	down	6002.5	7557.84	3.43521	3.90154	Detected	Detected
320	A_23_P156319	Hs.292078	LARP1	La ribonucleoprotein domain family, member 1	Homo sapiens La ribonucleoprotein domain family, member 1 (LARP1), transcript variant 1, mRNA [NM_015315]	CATGCTGATGGCAGAGAAGATAAGAACTTGGAGCCCATTTCTCACTGGAGAGGAAAACTT	NM_015315	chr5:154196833-154196892	1.0185	up	18759.2	16785.6	5.07917	5.05272	Detected	Detected
321	A_33_P3385782	Hs.660834	ZNF713	zinc finger protein 713	Homo sapiens zinc finger protein 713 (ZNF713), mRNA [NM_182633]	CCTTCATTTAGCAGCACATAACTTATGGTGGGGGAAATCAGATAAATATATAAATGTAGG	NM_182633	chr7:56007679-56007738	2.54856	down	34.3428	79.7655	-4.0142	-2.66452	Not Detected	Detected
322	A_33_P3232280	Hs.505077	C12orf11	chromosome 12 open reading frame 11	Homo sapiens chromosome 12 open reading frame 11 (C12orf11), mRNA [NM_018164]	AACAACTCAGAGAAACATCAAAGAGTCTTGGAATGTCTGATGGCATGCAGGAGCAAACCC	NM_018164	chr12:27066562-27066503	1.52449	down	721.724	1002.72	0.379166	0.987494	Detected	Detected
323	A_23_P50646	Hs.22049	LOC390940	uncharacterized protein ENSP00000244321	Homo sapiens uncharacterized protein ENSP00000244321 (LOC390940), transcript variant 1, mRNA [NM_001193621]	ACTCACTCCCCCTGAAAAGCTATCTGAACAGAGGAAGATAATGTAGTGTGAAGTCCCCAT	NM_001193621	chr19:44086139-44086198	1.53109	down	728.157	1016.04	0.391967	1.00653	Detected	Detected
324	A_23_P117734	Hs.562568	LYSMD4	LysM, putative peptidoglycan-binding, domain containing 4	Homo sapiens LysM, putative peptidoglycan-binding, domain containing 4 (LYSMD4), mRNA [NM_152449]	AATCTCTGCAATAGGAAATGTTTCGATCATGCAAGTGCTTTCCCAGCCAAATGTCTGTGC	NM_152449	chr15:100267828-100267769	1.10331	down	772.664	776.913	0.477558	0.619395	Detected	Detected
325	ERCC-00054_84					TTGCCAATCACAAACCAAATCAGTTGAGTGGAGGGCAACAACAGAGAGTTGCTATAGCGA			1.56684	down	8.62425	12.3149	-6.00774	-5.35988	Not Detected	Not Detected
326	A_24_P658584	Hs.193133	SASH1	SAM and SH3 domain containing 1	Homo sapiens SAM and SH3 domain containing 1 (SASH1), mRNA [NM_015278]	TCAGTTGCATTTGGTACAGAATTTTGAGTAATGGTGAAAATTGTTGTCTTTGGAAAGCAC	NM_015278	chr6:148872423-148872482	1.1676	up	1921.83	1500.05	1.79213	1.56858	Detected	Detected
327	A_33_P3383226	Hs.1144	GP9	glycoprotein IX (platelet)	Homo sapiens glycoprotein IX (platelet) (GP9), mRNA [NM_000174]	AAGCCTGGTCAGCCCAAACCACCAGAAGCCCAGAATAAACTGGCAGCTCAGCTGTTTTAT	NM_000174	chr3:128781186-128781245	1.33497	down	254.861	310.069	-1.12257	-0.705767	Detected	Detected
328	A_23_P109877	Hs.194110	WDR82	WD repeat domain 82	Homo sapiens WD repeat domain 82 (WDR82), mRNA [NM_025222]	TGACTTGTTCCTCTGAAAGTGCAAGAGGCGTACACCTTTCCCAAATGTAGACTAGAATCT	NM_025222	chr3:52289613-52289554	1.31449	down	1969.6	2359.5	1.82755	2.22205	Detected	Detected
329	A_21_P0006314		XLOC_007835		BROAD Institute lincRNA (XLOC_007835), lincRNA [TCONS_00016469]	TGAGTCAAGGACAGAACAGGACCATGTCATCAAATTTAGAGAAACTTGAACTATATCACA		chr9:118503794-118370458	4.91483	up	61.4883	11.4017	-3.1739	-5.47104	Detected	Not Detected
330	A_23_P209805	Hs.730686	NAB1	NGFI-A binding protein 1 (EGR1 binding protein 1)	Homo sapiens NGFI-A binding protein 1 (EGR1 binding protein 1) (NAB1), mRNA [NM_005966]	CTCATTCAGCTCAAACAGATTTCATAGCCAAAGCAAAAGGACTGGTACGGTAGTCTGTGG	NM_005966	chr2:191555149-191555208	1.15282	up	1192.92	943.051	1.10414	0.898978	Detected	Detected
331	A_23_P406227	Hs.499548	MGC23284	uncharacterized LOC197187	Homo sapiens uncharacterized LOC197187 (MGC23284), transcript variant 2, non-coding RNA [NR_024399]	TTTTTGGGGGACGGAGGACTTGGCCTGGAATTCTGGAATTCCCAGGGGGTCAGACATGGT	NR_024399	chr16:88753499-88753558	1.21174	down	530.981	586.373	-0.0636215	0.213461	Detected	Detected
332	A_24_P64167	Hs.201978	PTGS1	prostaglandin-endoperoxide synthase 1 (prostaglandin G/H synthase and cyclooxygenase)	Homo sapiens prostaglandin-endoperoxide synthase 1 (prostaglandin G/H synthase and cyclooxygenase) (PTGS1), transcript variant 1, mRNA [NM_000962]	ACAGGCTAAATGCACCAAGAAAGCTTCTTCAGAGTGAAGAATCTTAATGCTTGTAATTTA	NM_000962	chr9:125157536-125157595	1.41745	up	1241.63	798.309	1.16189	0.658589	Detected	Detected
333	A_23_P106617	Hs.36688	WFDC1	WAP four-disulfide core domain 1	Homo sapiens WAP four-disulfide core domain 1 (WFDC1), mRNA [NM_021197]	AAGCAGCTAGGTTGCAAGAACATTCCTCTACTTTCTGCTAAGCCTTGGAAACAGTTGGGA	NM_021197	chr16:84360556-84362981	1.5849	down	8.3733	12.0944	-6.05034	-5.38595	Not Detected	Not Detected
334	A_33_P3423631	Hs.113876	WHSC1	Wolf-Hirschhorn syndrome candidate 1	Homo sapiens Wolf-Hirschhorn syndrome candidate 1 (WHSC1), transcript variant 8, mRNA [NM_007331]	TTGTGGGAGCCCACACCAGTCAAGTTGGATTTGAACCCAGCTGCTCTGTACTGCACTTAG	NM_007331	chr4:1944069-1944128	1.30667	down	155.628	185.327	-1.83418	-1.44829	Detected	Detected
335	A_24_P289726	Hs.12970	PSMD3	proteasome (prosome, macropain) 26S subunit, non-ATPase, 3	Homo sapiens proteasome (prosome, macropain) 26S subunit, non-ATPase, 3 (PSMD3), mRNA [NM_002809]	CACAACATGTCTGTCAAGGCCATGAGGTTTCCTCCCAAATCGTACAACAAGGACTTGGAG	NM_002809	chr17:38152574-38153624	1.61354	up	9201.86	5197.34	4.05157	3.36134	Detected	Detected
336	A_23_P123539	Hs.146339	PPP2R2A	protein phosphatase 2, regulatory subunit B, alpha	Homo sapiens protein phosphatase 2, regulatory subunit B, alpha (PPP2R2A), transcript variant 1, mRNA [NM_002717]	ATTCATCACTGTGGTGTTCTCCATGTCTGCTAGCCATTTAGGTAAGGGTAGGGCACTTTT	NM_002717	chr8:26228096-26228155	1.07635	down	3174.82	3114.28	2.51632	2.62247	Detected	Detected
337	A_23_P117546	Hs.291533	SOS2	son of sevenless homolog 2 (Drosophila)	Homo sapiens son of sevenless homolog 2 (Drosophila) (SOS2), mRNA [NM_006939]	GCAGACTATGACGTCTTTAGCTAATGAATTGCCTATTGTTATGGAAAACAGTTAATATGC	NM_006939	chr14:50584382-50584323	1.18091	up	594.435	458.747	0.0992365	-0.140658	Detected	Detected
338	A_21_P0008862		XLOC_011545		BROAD Institute lincRNA (XLOC_011545), lincRNA [TCONS_00024185]	TCCTTCCTGTAGTGCTGTCTCTGCTTTTTGCATCTTGCCCAGTATATTATGACACAAATA		chr15:080637280-080637221	1.08078	down	62.5544	61.6141	-3.1491	-3.03703	Detected	Detected
339	A_33_P3319463	Hs.643658	NCOA4	nuclear receptor coactivator 4	Homo sapiens nuclear receptor coactivator 4 (NCOA4), transcript variant 2, mRNA [NM_001145261]	TACATACCCAGCACCGACCCCCAGGACTGGCTTACCCAAAAGCAGACCTTGGAGAACAGT	NM_001145261	chr10:51582877-51582936	1.39208	down	488.615	619.892	-0.183584	0.293658	Detected	Detected
340	A_33_P3397865	Hs.631558	TNNT1	troponin T type 1 (skeletal, slow)	Homo sapiens troponin T type 1 (skeletal, slow) (TNNT1), transcript variant 1, mRNA [NM_003283]	GGAAGCCTGGGAGTGTTTGTCCCATCGGTAGCTTGAAATAAACGCTCCCCTCAGACACCC	NM_003283	chr19:55644255-55644196	1.04681	up	963.899	839.165	0.7966	0.730597	Detected	Detected
341	A_23_P123265	Hs.279696	SUMF2	sulfatase modifying factor 2	Homo sapiens sulfatase modifying factor 2 (SUMF2), transcript variant 2, mRNA [NM_015411]	ATTGTTTCCTCAAGGCAGAATTTTCCTGGTTCTGTTTTCTCAGCCAGTTGCTGTGGAAGG	NM_015411	chr7:56147679-56147738	1.02676	up	2628.57	2333.1	2.24392	2.20582	Detected	Detected
342	A_24_P694760	Hs.601216	ERC1	ELKS/RAB6-interacting/CAST family member 1	Homo sapiens ELKS/RAB6-interacting/CAST family member 1 (ERC1), transcript variant epsilon, mRNA [NM_178040]	TCAACTTTGCCTTGATAATTATTGTAAACACTTTGTTCATTTTTTCTTTTTTATTCACAA	NM_178040	chr12:1604999-1605058	1.04357	up	2140.79	1869.54	1.94779	1.88625	Detected	Detected
343	A_33_P3288294	Hs.458713	FUT10	fucosyltransferase 10 (alpha (1,3) fucosyltransferase)	fucosyltransferase 10 (alpha (1,3) fucosyltransferase) [Source:HGNC Symbol;Acc:19234] [ENST00000335589]	AAGGTGTGGGCTAATATCAGGCTTCAGGAAAAGGTAAGCAAATCAAAGGTGGGCATAGAG		chr8:33246513-33246454	1.03096	down	179.225	168.394	-1.63051	-1.58652	Detected	Detected
344	A_23_P115922	Hs.621200	EIF4EBP2	eukaryotic translation initiation factor 4E binding protein 2	Homo sapiens eukaryotic translation initiation factor 4E binding protein 2 (EIF4EBP2), mRNA [NM_004096]	GTTGATGTCTCAGGAATAAGCTGGATCTCCAATGTTTTGGGGATGCTTTGAGTCTCAAAA	NM_004096	chr10:72183525-72183584	1.37746	down	5736.84	7201.71	3.3699	3.83191	Detected	Detected
345	A_21_P0007191		XLOC_009100		BROAD Institute lincRNA (XLOC_009100), lincRNA [TCONS_00019270]	TCAGCAGCTAGTAAATATCGTGTCTAAATGGGCATCTTTTATTAAACTCTGAGGCAGGGT		chr11:30814402-30814461	21.9425	down	7.5461	150.901	-6.20041	-1.74475	Not Detected	Detected
346	A_33_P3288110	Hs.407580	PKP4	plakophilin 4	Homo sapiens plakophilin 4 (PKP4), transcript variant 2, mRNA [NM_001005476]	ATGATCATAAAATTAAATTTCAGACTTCACTAGTTCTGCGTAACACGACAGGTTGCCTAA	NM_001005476	chr2:159514766-159514825	1.87241	down	440.81	752.207	-0.332127	0.572771	Detected	Detected
347	A_33_P3238866	Hs.110445	SBDS	Shwachman-Bodian-Diamond syndrome	Homo sapiens Shwachman-Bodian-Diamond syndrome (SBDS), mRNA [NM_016038]	ACCTTGATGAAGTTCTGCAGACCCACTCAGTGTTTGTAAATGTTTCCTAAGGTCAGGTTG	NM_016038	chr7:66459320-66459261	1.06468	down	2552.61	2476.78	2.20162	2.29204	Detected	Detected
348	A_33_P3330811	Hs.443072	C8orf59	chromosome 8 open reading frame 59	Homo sapiens chromosome 8 open reading frame 59 (C8orf59), transcript variant 1, mRNA [NM_001099670]	AGTTGAAATCCAGAATATAGTTACTTTTGGGAGTGGGGACGTTTGTGGATATTAAATCAC	NM_001099670	chr8:86126354-86126295	1.93965	down	65.5462	115.866	-3.0817	-2.12591	Detected	Detected
349	A_23_P8013	Hs.137594	HIST1H2BL	histone cluster 1, H2bl	Homo sapiens histone cluster 1, H2bl (HIST1H2BL), mRNA [NM_003519]	GAGGGCACCAAGGCCGTCACCAAGTACACCAGCTCCAAGTAAATTCTCAAGCTCTTGTCC	NM_003519	chr6:27775345-27775286	1.71297	down	2263.4	3533.43	2.02814	2.80464	Detected	Detected
350	A_23_P110569	Hs.519514	TRIM36	tripartite motif containing 36	Homo sapiens tripartite motif containing 36 (TRIM36), transcript variant 1, mRNA [NM_018700]	AAGTAGCAAATATCATGGAGAACTTCAGTGTTTAGCAGGCTGTTAATTTCCCATCTATGA	NM_018700	chr5:114460760-114460701	1.19924	down	11.0961	12.1273	-5.64415	-5.38203	Not Detected	Not Detected
351	A_21_P0012374	Hs.160211	THRAP3	thyroid hormone receptor associated protein 3	Homo sapiens thyroid hormone receptor associated protein 3 (THRAP3), mRNA [NM_005119]	AAAGCAAGAAGCATTACTTGCATGATGACCATGAAGGTGAAGGCAGTGACAAGTGGGTGA	NM_005119	chr3:031497149-031497208	1.57066	down	73.4016	105.069	-2.9184	-2.26703	Detected	Detected
352	A_23_P25503	Hs.508010	FNDC3A	fibronectin type III domain containing 3A	Homo sapiens fibronectin type III domain containing 3A (FNDC3A), transcript variant 1, mRNA [NM_001079673]	ATACTTGCCATTTGAGCCTCACTGCAAAATTAGTGCAGAGGAGAAAACAATTTTTAATGT	NM_001079673	chr13:49783462-49783521	1.0799	down	3492.49	3437.21	2.6539	2.76481	Detected	Detected
353	A_23_P23829	Hs.374990	CD34	CD34 molecule	Homo sapiens CD34 molecule (CD34), transcript variant 2, mRNA [NM_001773]	TCCCTGTATTTTCTTTCTCTACTTTGAGGAAACCAAAGTAACCTTTTGCACCTGCTCTCT	NM_001773	chr1:208060668-208060609	25.0267	down	7.74477	176.643	-6.16292	-1.51752	Not Detected	Detected
354	A_33_P3242416					GCAGGGACCTTCCTCCTGGCCCTGTGGCCGGCAGCCACGGGAGACCCCGGAGCAAGATGA		chr1:223738794-223738735	1.31116	down	165.67	197.964	-1.74397	-1.35312	Detected	Detected
355	A_33_P3267003	Hs.689599			Homo sapiens cDNA FLJ41314 fis, clone BRAMY2042918. [AK123308]	CTGAGAGACAATAAGTGGACAACTGGCACATTTGGTCAAACTTGTAATTTTATATCTTAG		chr5:21476684-21476743	1.96173	down	34.3431	61.3994	-4.01419	-3.04206	Not Detected	Detected
356	A_33_P3399778					CCTCGCATAGTGAGGACAATTAAGACTTTCTCCATGATTTTAGCAAGTTCAAAAAAGAAA		chr2:192107768-192107709	1.54509	down	58.6021	82.5186	-3.24326	-2.61557	Detected	Detected
357	A_24_P246692					TTATCCTCATTGATCCATTCTATGAAGTTATCAGAAGAAATCCTGACACCCAGTCGATCA		chr7:135345181-135345240	1.04382	up	49485.9	43205.5	6.47859	6.41671	Detected	Detected
358	A_21_P0005899	Hs.617072	XLOC_007205		GB	ATTTGAAAGAGCATGATCTGGAAATCCTGAGCCGTGCTGCCACAAGAAAATGGATGCACA		chr8:125205735-125205676	1.82544	up	41.2175	20.5778	-3.75095	-4.6192	Detected	Not Detected
359	A_23_P121253	Hs.478275	TNFSF10	tumor necrosis factor (ligand) superfamily, member 10	Homo sapiens tumor necrosis factor (ligand) superfamily, member 10 (TNFSF10), transcript variant 1, mRNA [NM_003810]	GCAACAATCCATCTCTCAAGTAGTGTATCACAGTAGTAGCCTCCAGGTTTCCTTAAGGGA	NM_003810	chr3:172223925-172223866	1.28323	up	34.953	24.8236	-3.9888	-4.34857	Not Detected	Not Detected
360	A_23_P144394	Hs.2242	CSN2	casein beta	Homo sapiens casein beta (CSN2), mRNA [NM_001891]	GAAATATGATGCCTTTTCCGTCTTTGTATCACGTTACCCCAAATTAAGTATGTTTGAATG	NM_001891	chr4:70821295-70821236	1.19119	down	149.226	161.999	-1.89478	-1.64237	Detected	Detected
361	A_33_P3254246	Hs.466053	OR7C1	olfactory receptor, family 7, subfamily C, member 1	Homo sapiens olfactory receptor, family 7, subfamily C, member 1 (OR7C1), mRNA [NM_198944]	GGGAGACTCCTCAGTAGGGCAACATTTTTTAATGGTGACATCACTGCAGGACTTTCATAA	NM_198944	chr19:14910045-14909986	14.0955	down	7.76484	99.7462	-6.15918	-2.34202	Not Detected	Detected
362	A_23_P149678	Hs.435761	PIAS3	protein inhibitor of activated STAT, 3	Homo sapiens protein inhibitor of activated STAT, 3 (PIAS3), mRNA [NM_006099]	GAGTCAGGCCCGGCCTATTGCTTGGGTCTCTCTCTATTTATATATCTAAGTTCACAGTGT	NM_006099	chr1:145586275-145586334	1.30482	down	6677.15	7940.11	3.58888	3.97273	Detected	Detected
363	A_21_P0012022	Hs.587092	XLOC_l2_007543		BROAD Institute lincRNA (XLOC_l2_007543), lincRNA [TCONS_l2_00015477]	TACCAATCAAGGACCTTTGACTCCAAAAATTACCTTTTTTGTACAAGTGACTACCTGGTG		chr2:128157522-128157581	1.72132	down	41.736	65.4725	-3.73292	-2.9494	Detected	Detected
364	A_24_P458252					ATGGTGGTACCACCAAACATAGCAGAACTGAAGAATTTGGAAGTGCTCAACTTTTTAAAT		chr10:043221301-043221360	1.46231	up	96.6171	60.2143	-2.52193	-3.07018	Detected	Not Detected
365	A_21_P0012676	Hs.654557	GK3P	glycerol kinase 3 pseudogene	Homo sapiens glycerol kinase 3 pseudogene (GK3P), non-coding RNA [NR_026575]	ACAAGCAGACATTCTGTATATTCCAGTAGTGAAGCCCTTGATGCCCGAAACCACTGCATT	NR_026575	chr4:166199487-166199428	4.33807	up	187.087	39.3036	-1.56857	-3.68563	Detected	Not Detected
366	A_33_P3311863	Hs.19121	AP2A2	adaptor-related protein complex 2, alpha 2 subunit	Homo sapiens adaptor-related protein complex 2, alpha 2 subunit (AP2A2), transcript variant 1, mRNA [NM_001242837]	TATTTGTAATGACTTCTGGCAAAAGCACGTGTCCTGGCCGGATGTAACTGTTCTCCTTTC	NM_001242837	chr11:1011179-1011238	1.08366	up	445.828	374.939	-0.315795	-0.431703	Detected	Detected
367	A_23_P402610	Hs.573976	PFAS	phosphoribosylformylglycinamidine synthase	Homo sapiens phosphoribosylformylglycinamidine synthase (PFAS), mRNA [NM_012393]	TTCTCATCTGGAACTGAAACTTTCTGGATTTCTCTTGAAGTGCTACACTGCACTGAATGT	NM_012393	chr17:8173037-8173096	1.31452	down	229.449	274.877	-1.27411	-0.879574	Detected	Detected
368	A_23_P205830	Hs.459149	BTBD1	BTB (POZ) domain containing 1	Homo sapiens BTB (POZ) domain containing 1 (BTBD1), transcript variant 1, mRNA [NM_025238]	TATGATATGCCAGAGATGAGTTAGTGTTTCTTGACGTTGGAGACCTATAAATGCCTCATC	NM_025238	chr15:83685175-83685163	1.00037	down	6287.65	5732.39	3.50217	3.50271	Detected	Detected
369	A_21_P0003243		XLOC_002730		Q8IZQ1_HUMAN (Q8IZQ1) ALFY, complete [THC2496390]	GGGGTTAGTCCTTGCTGTATTATGCTTGGTTATAATTTTTCATCTTTCCCTTGCGGTACT		chr3:096336910-096336969	1.25248	down	472.306	539.11	-0.232561	0.0922213	Detected	Detected
370	ERCC-00137_95					GAAAAAATAATCATCTTGGATTGTAGCTCGCCGCGCACTCGGGATAGTCAGCGATTTTCT			1.06273	down	27.3009	26.4413	-4.34526	-4.25749	Not Detected	Not Detected
371	ERCC-00002_129					ACAGATTTGCTCGGCAATCAGTACTGGTAGGCGTTAGACCCCGTGACTCGTGGCTGAACG			1.59441	down	8.79899	12.7855	-5.9788	-5.30578	Not Detected	Not Detected
372	A_24_P91916	Hs.25010	NXT2	nuclear transport factor 2-like export factor 2	Homo sapiens nuclear transport factor 2-like export factor 2 (NXT2), transcript variant 1, mRNA [NM_018698]	AACCATGCTTTCTTGTAGTACTGATTGAAACTTACACGTTTTATTCTACTCATAGTGAGC	NM_018698	chrX:108787550-108787609	1.16814	down	297.342	316.545	-0.900159	-0.675949	Detected	Detected
373	A_19_P00810474		LOC100652741		PREDICTED: Homo sapiens protein capicua homolog (LOC100652741), mRNA [XM_003403479]	TGTGCAGCGGGACTCACCTGTTATTGTCCGCAACCCTGATGTGCCACTGCCCTCCAAATT	XM_003403479	chr19:42778347-42778406	1.10933	up	358.825	294.786	-0.629001	-0.778689	Detected	Detected
374	A_23_P26928	Hs.730762			family with sequence similarity 187, member A [Source:HGNC Symbol;Acc:35153] [ENST00000331733]	GGGCACATGTGTTTCCTGACTTCACATTTAGGTCAGAGAAGGAAAGTGTGAACTCAGATT		chr17:42982663-42982722	2.05542	up	244.269	108.306	-1.18381	-2.22325	Detected	Detected
375	A_33_P3309999	Hs.181867	DCAF12L2	DDB1 and CUL4 associated factor 12-like 2	Homo sapiens DDB1 and CUL4 associated factor 12-like 2 (DCAF12L2), mRNA [NM_001013628]	TTCCCCAATGCGCTCTACACCCACTGCTACAACTGGCCGGAGATGAAGCTCTTTGTGGCT	NM_001013628	chrX:125298629-125298570	1.15485	up	136.068	107.378	-2.02796	-2.23566	Detected	Detected
376	A_23_P160787	Hs.149983	PEX14	peroxisomal biogenesis factor 14	Homo sapiens peroxisomal biogenesis factor 14 (PEX14), mRNA [NM_004565]	GTTCATTTGTGTGATCATGTATAGACCTCAGAACGGAAGATAGGACTGTATATAATTGTA	NM_004565	chr1:10690731-10690790	1.15657	up	9790.31	7714.54	4.141	3.93115	Detected	Detected
377	A_24_P280803	Hs.190968	RPS21	ribosomal protein S21	ribosomal protein S21 [Source:HGNC Symbol;Acc:10409] [ENST00000492356]	TTCCCCTGGTTCTAGGAACTTTTGACTGGAGAGAATCACAGATGTGGAATATTTGTCATA		chr20:60963498-60963557	1.00218	up	96342.7	87610.5	7.43975	7.4366	Detected	Detected
378	A_23_P111929	Hs.30532	OTUD6B	OTU domain containing 6B	Homo sapiens OTU domain containing 6B (OTUD6B), mRNA [NM_016023]	TATTGGCAGCTAGACAGTTAGAAATTAAACAGATTCCATCTGATGGCCACTGTATGTATA	NM_016023	chr8:92090690-92090749	1.04719	down	45.3812	43.3098	-3.61212	-3.54559	Detected	Not Detected
379	A_33_P3627001	Hs.491242	PEBP4	phosphatidylethanolamine-binding protein 4	Homo sapiens phosphatidylethanolamine-binding protein 4 (PEBP4), mRNA [NM_144962]	CACCACCGACGATGTGGGTATGGAACCCCCTCTGGATACAGAACCCCTTCTTTTCCAAAT	NM_144962	chr8:22570843-22570784	1.06788	up	316.489	270.098	-0.810127	-0.904877	Detected	Detected
380	A_21_P0009475		XLOC_012667		BROAD Institute lincRNA (XLOC_012667), lincRNA [TCONS_00026327]	TTCATAAGGCAGAAGTGGCCCCTGTGCTATCCATGAAGAGTTTCTGTATTTCTCTGCAAG		chr18:44338356-44338415	1.28059	up	133.352	94.9023	-2.05704	-2.41384	Detected	Detected
381	A_33_P3399263	Hs.524117	IL15RA	interleukin 15 receptor, alpha	Homo sapiens interleukin 15 receptor, alpha (IL15RA), transcript variant 3, mRNA [NM_001243539]	GTGACTTGGGGGACCAGCAGCAGAGATGAAGACTTGGAAAACTGCTCTCACCACCTATGA	NM_001243539	chr10:5995117-5995058	1.14129	down	709.805	738.278	0.355141	0.545806	Detected	Detected
382	A_23_P108932	Hs.657366	RPL23AP32	ribosomal protein L23a pseudogene 32	Homo sapiens ribosomal protein L23a pseudogene 32 (RPL23AP32), non-coding RNA [NR_002229]	CCTTCCTTCGGTGTTTGAGACCACTTCATCTGGACCGAGCTAAAGTCTAGGAAGAAATAA	NR_002229	chr2:54756368-54756427	1.41039	up	148.701	96.0863	-1.89986	-2.39596	Detected	Detected
383	A_33_P3264577	Hs.516111	DCTN1	dynactin 1	Homo sapiens dynactin 1 (DCTN1), transcript variant 1, mRNA [NM_004082]	AGTCTACATGGGCAAAGTGACCTTCTCATGTGCGGCTGGTTTTGGACAGCGACACCGGCT	NM_004082	chr2:74588737-74588678	1.27871	down	8753.4	10200.8	3.97949	4.33418	Detected	Detected
384	A_24_P398432	Hs.503165	ARAP1	ArfGAP with RhoGAP domain, ankyrin repeat and PH domain 1	Homo sapiens ArfGAP with RhoGAP domain, ankyrin repeat and PH domain 1 (ARAP1), transcript variant 3, mRNA [NM_001040118]	TAGTGTGTCACTGATCCCCCTTCGAGGTAGTGAAAATGAAATGCGCCGGAGTGTGGCTGC	NM_001040118	chr11:72397168-72397109	1.25867	down	1600.89	1836.35	1.52852	1.86041	Detected	Detected
385	A_33_P3311160	Hs.643526			Synthetic construct DNA, clone: pF1KA0197, Homo sapiens NUP160 gene for nucleoporin 160kDa, complete cds, without stop codon, in Flexi system. [AB385295]	TAATCAACAAGCTCTTGTCTCATGGAGTGCCTCTGCCTAATTGGCTTATAAACAGTCACA		chr11:47806535-47806476	1.24991	down	300.762	342.598	-0.883662	-0.561839	Detected	Detected
386	A_24_P270460	Hs.532634	IFI27	interferon, alpha-inducible protein 27	Homo sapiens interferon, alpha-inducible protein 27 (IFI27), transcript variant 2, mRNA [NM_005532]	TGAAATATACCAAATTCTGCATCTCCAGAGGAAAATAAGAAATAAAGATGAATTGTTGCA	NM_005532	chr14:94582967-94583026	1.25408	up	14295.9	10388.9	4.68718	4.36054	Detected	Detected
387	A_24_P942250	Hs.59159	CHD9	chromodomain helicase DNA binding protein 9	Homo sapiens chromodomain helicase DNA binding protein 9 (CHD9), mRNA [NM_025134]	GTACTTTGAATTGATAGTCCTTTATGCAATGTCTTAGCAATAGTCTCTATAATGCCCATC	NM_025134	chr16:53360496-53360555	1.1034	down	738.757	742.878	0.412818	0.554768	Detected	Detected
388	A_23_P91590	Hs.24763	RANBP1	RAN binding protein 1	Homo sapiens RAN binding protein 1 (RANBP1), mRNA [NM_002882]	TCTCGGTGAAGGAGGAGACCAAGGAGGATGCTGAGGAGAAGCAATAAATCGTCTTATTTT	NM_002882	chr22:20114529-20114588	1.36955	down	7260.78	9062.45	3.70977	4.16347	Detected	Detected
389	A_32_P215318	Hs.160556	ACACA	acetyl-CoA carboxylase alpha	Homo sapiens acetyl-CoA carboxylase alpha (ACACA), transcript variant 2, mRNA [NM_198839]	AGCACTCTCGATTCATAATAGGTTCTGTGTCTGAAGATAACTCAGAGGATGAGATCAGCA	NM_198839	chr17:35687296-35687237	1.10526	down	238.589	240.326	-1.21775	-1.07337	Detected	Detected
390	A_33_P3362981	Hs.61960	KCTD5	potassium channel tetramerisation domain containing 5	Homo sapiens potassium channel tetramerisation domain containing 5 (KCTD5), mRNA [NM_018992]	ATTTTTCTAGAGATCTGGGTGTGAATCCTTTTGTGCTTCTGAGGTGGGTGGTGAGAGACA	NM_018992	chr16:2757433-2757491	1.19349	up	292.182	223.11	-0.925416	-1.1806	Detected	Detected
391	A_24_P102053	Hs.592605	OCLN	occludin	Homo sapiens occludin (OCLN), transcript variant 1, mRNA [NM_002538]	TACAATAGACTGAAGCAAGTGAAGGGATCTGCAGATTACAAAAGTAAGAAGAATCATTGC	NM_002538	chr5:68847386-68849429	4.39707	up	56.4637	11.7028	-3.29689	-5.43343	Detected	Not Detected
392	A_24_P606663					TGTGCGGTTGCCCAGAAAACGTAATGCGGGTGAAGATTCACCAAATAAGCTCCATACTTT		chr7:054724304-054724363	1.13601	up	57373.2	46027	6.69195	6.50798	Detected	Detected
393	A_33_P3372600		LOC100129119	uncharacterized LOC100129119	PREDICTED: Homo sapiens hypothetical LOC100129119, transcript variant 1 (LOC100129119), miscRNA [XR_109159]	GAAAAAACCAGCGCCAACCGCCGGTTTAACTGAGGACGGATTTAAGGCATTACGAAAGAC	XR_109159	chr15:72929187-72929128	20.3622	down	7.32395	135.911	-6.24352	-1.89569	Not Detected	Detected
394	A_33_P3350452					TATGTTATCTACGGGATTCGTATTCTCCGTGATGGCCGAAAATGCTCAGTTCCTAAGGGT		chr16:016025979-016025920	1.27737	up	7026.83	5013.35	3.66252	3.30935	Detected	Detected
395	A_33_P3401452	Hs.730855	CHD6	chromodomain helicase DNA binding protein 6	Homo sapiens chromodomain helicase DNA binding protein 6 (CHD6), mRNA [NM_032221]	ATGAGAAGTCCCTTTCTGCAGAACAGGGTGTTACAGATGGGACCTCAGACATTCCTGAAA	NM_032221	chr20:40068700-40068641	2.62369	down	30.8573	73.7827	-4.1686	-2.777	Not Detected	Detected
396	A_33_P3414242	Hs.141308	MOG	myelin oligodendrocyte glycoprotein	Homo sapiens myelin oligodendrocyte glycoprotein (MOG), transcript variant beta2, mRNA [NM_001008229]	GTGCTCCTCCTGCAGATCACTGTTGGCCTCATCTTCCTCTGCCTGCAGTACAGACTGAGA	NM_001008229	chr6:29633982-29634041	1.25776	up	738.148	534.848	0.411628	0.0807724	Detected	Detected
397	A_33_P3356525	Hs.644332	FLJ45482	uncharacterized LOC645566	Homo sapiens cDNA FLJ45482 fis, clone BRTHA2001953. [AK127393]	AAAGCATGAGCCTTTAAGCTGACTCATGTGAAAATTGGCAGGGTTTAGTGTGGCTGGAGA		chr7_gl000195_random:165765-165824	2.08573	up	442.168	193.202	-0.327689	-1.38824	Detected	Detected
398	A_33_P3260667	Hs.553584	OR2T34	olfactory receptor, family 2, subfamily T, member 34	Homo sapiens olfactory receptor, family 2, subfamily T, member 34 (OR2T34), mRNA [NM_001001821]	AAAGATGTCACCAGGGCTCTGAGGAGCATGATGCAGTCAAGAATGAACCAAGAAAAGTAG	NM_001001821	chr1:248737161-248737102	38.5096	up	483.436	11.4407	-0.198957	-5.46611	Detected	Not Detected
399	A_21_P0013755	Hs.434053	FAM3C	family with sequence similarity 3, member C	Homo sapiens family with sequence similarity 3, member C (FAM3C), transcript variant 1, mRNA [NM_014888]	CCTAAAAGCAGTATCTGTTATTTAGCTGTAAACCAAGTTGGAAGCTATTCGGATAATTTC	NM_014888	chr7:120989247-120989188	1.00638	down	4580.32	4200.89	3.04509	3.05427	Detected	Detected
400	A_24_P185314	Hs.464622	NAPG	N-ethylmaleimide-sensitive factor attachment protein, gamma	Homo sapiens N-ethylmaleimide-sensitive factor attachment protein, gamma (NAPG), mRNA [NM_003826]	TTTGTACATATGCAGAGTACGGTATTTCTGTATGGAATCTGCTTTATTCCTATTTTTCCC	NM_003826	chr18:10552603-10552662	1.19441	up	2434.75	1857.74	2.13342	1.87712	Detected	Detected
401	A_24_P92367	Hs.355952	YDJC	YdjC homolog (bacterial)	Homo sapiens YdjC homolog (bacterial) (YDJC), mRNA [NM_001017964]	TGCCACCTCTGGGCTCAGGTCCTCATGCCTCCAAATGGCATCTAGAGTTTGAGCAGCCTT	NM_001017964	chr22:21982583-21982524	1.1619	down	2083.66	2206.39	1.90877	2.12526	Detected	Detected
402	A_33_P3290924	Hs.377484	BAG1	BCL2-associated athanogene	Homo sapiens BCL2-associated athanogene (BAG1), transcript variant 1, mRNA [NM_001172415]	TAGGAGAGTAAAAGCCACAATAGAGCAGTTTATGAAGATCTTGGAGGAGATTGACACACT	NM_001172415	chr9:33256859-33256800	1.02334	up	1906.56	1697.91	1.78062	1.74733	Detected	Detected
403	A_23_P114689	Hs.437379	ASAP3	ArfGAP with SH3 domain, ankyrin repeat and PH domain 3	Homo sapiens ArfGAP with SH3 domain, ankyrin repeat and PH domain 3 (ASAP3), transcript variant 1, mRNA [NM_017707]	CAATGAGAAAGCAGATACACCTAAGCCATCATCAACCACTAACATCTCAACTTGCCAGTT	NM_017707	chr1:23755346-23755287	1.00696	up	2005.55	1815.13	1.85365	1.84364	Detected	Detected
404	A_23_P43337	Hs.50850	FREM1	FRAS1 related extracellular matrix 1	Homo sapiens FRAS1 related extracellular matrix 1 (FREM1), transcript variant 1, mRNA [NM_144966]	ACAAGGGAAATGGCAAACAAAAGACTGTAGGAGAGCCAAACCTCATAATTATGTGTGTTC	NM_144966	chr9:14737466-14737407	3.26437	up	43.0304	12.0133	-3.68885	-5.39566	Detected	Not Detected
405	A_33_P3267195	Hs.591355	KU-MEL-3	KU-MEL-3	PREDICTED: Homo sapiens KU-MEL-3 (KU-MEL-3), miscRNA [XR_108704]	TTTGTGCCCTGCTTCCAATCATGCCAGGCCTCGGGGTCCCTGTCTCTAACTTCACCATGA	XR_108704	chr6:4611267-4611326	1.14226	up	473.163	377.511	-0.229945	-0.42184	Detected	Detected
406	A_33_P3400943	Hs.654653	C16orf5	chromosome 16 open reading frame 5	Homo sapiens chromosome 16 open reading frame 5 (C16orf5), transcript variant 1, mRNA [NM_001199054]	GTGGCAGTCTTGGTCAGTAGTTTAAAGAGTTTCCCTACTTTTTAACCCTTTTTGAAATAA	NM_001199054	chr16:4560813-4560754	1.21856	up	2848.05	2130.02	2.35962	2.07444	Detected	Detected
407	A_23_P344037	Hs.720197	CHFR	checkpoint with forkhead and ring finger domains	Homo sapiens checkpoint with forkhead and ring finger domains (CHFR), transcript variant 4, mRNA [NM_018223]	AGAAGGGCAAGTTTATCAAAAACATTGTTTCAGGAGAAGGGAGCATAAGTTTACAGCCTA	NM_018223	chr12:133417771-133417712	1.01426	up	526.742	473.298	-0.0751848	-0.0956087	Detected	Detected
408	A_24_P97931	Hs.73527	CSNK2B	casein kinase 2, beta polypeptide	Homo sapiens casein kinase 2, beta polypeptide (CSNK2B), mRNA [NM_001320]	CAACCAGTTTGTGCCCAGGCTCTACGGTTTCAAGATCCATCCGATGGCCTACCAGCTGCA	NM_001320	chr6:31637268-31637654	1.13221	down	17963.8	18535.7	5.01667	5.1958	Detected	Detected
409	A_23_P121545	Hs.75819	GPM6A	glycoprotein M6A	Homo sapiens glycoprotein M6A (GPM6A), transcript variant 2, mRNA [NM_201591]	AAGTTCTTGTAGTAGGTAGGGGGTACTACTAGGGATATCTGTGGCATGATTATGCATTCC	NM_201591	chr4:176554554-176554495	1.47578	down	8.69288	11.6915	-5.9963	-5.43482	Not Detected	Not Detected
410	A_23_P103919	Hs.321231	B4GALT3	UDP-Gal:betaGlcNAc beta 1,4- galactosyltransferase, polypeptide 3	Homo sapiens UDP-Gal:betaGlcNAc beta 1,4- galactosyltransferase, polypeptide 3 (B4GALT3), transcript variant 2, mRNA [NM_003779]	TGTAGGGCTTATGACTGTGAATCCTTGATGTCATGATTTTATGTGACGATTCCTAGGAGT	NM_003779	chr1:161141406-161141347	1.2311	up	4473.83	3311.84	3.01116	2.7112	Detected	Detected
411	A_23_P17275	Hs.434993	DNAJC27	DnaJ (Hsp40) homolog, subfamily C, member 27	Homo sapiens DnaJ (Hsp40) homolog, subfamily C, member 27 (DNAJC27), transcript variant 1, mRNA [NM_016544]	CTGTGTAGATGAAAGTGAAGGACGTCTTTGGGCTGAAAGCAAAGGGTTCCTGTACTTTGA	NM_016544	chr2:25180014-25179955	1.49981	up	89.4747	54.3687	-2.63273	-3.21751	Detected	Not Detected
412	A_33_P3378707		LOC646214	p21 protein (Cdc42/Rac)-activated kinase 2 pseudogene	Homo sapiens p21 protein (Cdc42/Rac)-activated kinase 2 pseudogene (LOC646214), non-coding RNA [NR_027053]	CTTTATTAAGAGAAACAATTATGTTTGGAATTCAGCATCTTTGGTTGGAACGCATTGGCT	NR_027053	chr15:21932782-21932723	1.1098	up	1231.42	1011.22	1.14997	0.999673	Detected	Detected
413	A_21_P0000753	Hs.636103	LOC100507086	uncharacterized LOC100507086	Homo sapiens uncharacterized LOC100507086 (LOC100507086), non-coding RNA [NR_038289]	TACTAAATCAGCATAGGACTAATAACTGCCTCCCGTGTAAACTGGTCTATCCGGAGAGTG	NR_038289	chr3:197030307-197030366	1.20878	down	41.8101	46.0587	-3.73036	-3.45681	Detected	Not Detected
414	A_23_P97328	Hs.726193	C1orf35	chromosome 1 open reading frame 35	Homo sapiens chromosome 1 open reading frame 35 (C1orf35), mRNA [NM_024319]	CTTGGCCTGCGAAGGTGAACCTGCCCAGATTTATCAGTAGAGGCTGGACTCCCTCTGTGT	NM_024319	chr1:228288610-228288551	1.41385	down	4577.04	5897.54	3.04406	3.54368	Detected	Detected
415	A_33_P3313660	Hs.648050	BRD7P3	bromodomain containing 7 pseudogene 3	Homo sapiens bromodomain containing 7 pseudogene 3 (BRD7P3), non-coding RNA [NR_002730]	GAAAAAACAGCCCTTTCAACAAATGGTGCTGAACAATTGGACATCCACATGCAAAGAAAA	NR_002730	chr6:118824846-118824905	1.39449	up	178.449	116.623	-1.63677	-2.11651	Detected	Detected
416	ERCC-00014_76					AGAGAAAAGCTTTACGGTAAAGAAGCGGGCGTGGAGTATGCCGAAGTTTCTTTTCCAAAC			1.32592	down	11.4722	13.8627	-5.59607	-5.18908	Not Detected	Not Detected
417	A_23_P14928	Hs.513632	COQ9	coenzyme Q9 homolog (S. cerevisiae)	Homo sapiens coenzyme Q9 homolog (S. cerevisiae) (COQ9), nuclear gene encoding mitochondrial protein, mRNA [NM_020312]	CAGACCAAGCCTCCTGATGCCTTTCTGCACTGCAACTGTGTGATTGAAAAATGAGATGTT	NM_020312	chr16:57494748-57494807	1.25892	down	1960.08	2248.82	1.82056	2.15274	Detected	Detected
418	ERCC-00116_142					ATACATCGCTCTAAATCATCATGCGACAGTCTCGACAGCAGCTCAGCATCTATGCATCAT			1.74651	down	7.84647	12.4891	-6.14409	-5.33962	Not Detected	Not Detected
419	A_33_P3349501					AGTGTTCATTTTCTGGCTACCTGCTCACTCTGTGCTCTCAGTTTCCTTTCCAAGAGATCA		chr2:069159486-069159545	1.32913	down	81.5635	98.7976	-2.76629	-2.35581	Detected	Detected
420	A_21_P0005693		XLOC_006790		BROAD Institute lincRNA (XLOC_006790), lincRNA [TCONS_00014691]	CTGACAATTTAAGTCAATTCACTCTCCAAAATGTTGCACCCCTGCTGCGTGTTAAGCTCA		chr8:49536369-49536428	1.05219	down	200.551	192.312	-1.46831	-1.39491	Detected	Detected
421	A_23_P111811	Hs.489811	ING3	inhibitor of growth family, member 3	Homo sapiens inhibitor of growth family, member 3 (ING3), transcript variant 1, mRNA [NM_019071]	TCAACAGGTATATTCTGCTGCATGTACTGTACTCCAGAGCTGTTATGTAACACTGTATAT	NM_019071	chr7:120615261-120615320	1.00126	down	1479.97	1350.47	1.41522	1.41703	Detected	Detected
422	A_23_P105313	Hs.728874	EIF2B1	eukaryotic translation initiation factor 2B, subunit 1 alpha, 26kDa	Homo sapiens eukaryotic translation initiation factor 2B, subunit 1 alpha, 26kDa (EIF2B1), mRNA [NM_001414]	ACATTCCTCAGCAGGATCAAGCCAAACAGTAAAAACTACCAAGAGAACACGAGGAAGGCA	NM_001414	chr12:124105818-124105759	1.27154	down	5780.44	6698.47	3.38082	3.7274	Detected	Detected
423	A_33_P3323323	Hs.447840	ZNF497	zinc finger protein 497	Homo sapiens zinc finger protein 497 (ZNF497), mRNA [NM_198458]	ATCCCACTGTCTTCTTTGCATCTGGCACACAGTAGATGCTCAATAAATGCCTGTGGAATG	NM_198458	chr19:58865784-58865725	1.69408	down	56.9526	87.9288	-3.28445	-2.52395	Detected	Detected
424	A_23_P166526	Hs.475110	RIBC2	RIB43A domain with coiled-coils 2	Homo sapiens RIB43A domain with coiled-coils 2 (RIBC2), mRNA [NM_015653]	AAGTCGATAATGAGGAACACACCCTTGTTCCCGTCATTCACGTATAAAGAGTGGCTACCT	NM_015653	chr22:45828233-45828292	4.66297	down	15.372	65.3247	-5.17391	-2.95266	Not Detected	Detected
425	ERCC-00048_92					TTATAGATATTGGCATCCCTAAACAACGAGTACCTTGTGCTACGACAGAAAAGTGACCTG			1.64159	down	8.24038	12.3281	-6.07343	-5.35833	Not Detected	Not Detected
426	A_23_P330537	Hs.592080	SPSB3	splA/ryanodine receptor domain and SOCS box containing 3	Homo sapiens splA/ryanodine receptor domain and SOCS box containing 3 (SPSB3), mRNA [NM_080861]	TCTGGGATGACTTAAATAAGTCATCAGCCACCCTGCTGAGCTGTGACAACCGTAAGGTCA	NM_080861	chr16:1828310-1828251	1.05617	up	171.462	147.951	-1.69439	-1.77324	Detected	Detected
427	A_21_P0011106	Hs.282811	LOC100507055	uncharacterized LOC100507055	BX379759 Homo sapiens PLACENTA COT 25-NORMALIZED Homo sapiens cDNA clone CS0DI039YM08 5-PRIME, mRNA sequence [BX379759]	ACACACGCTCTGCACCCCTAAGACCATCTTCCTGCAGTGCCTGCCCTGGAGGAAGGTGAG		chr12:133181346-133181287	1.08514	down	389.473	385.165	-0.510759	-0.39288	Detected	Detected
428	A_23_P135326	Hs.108112	POLE3	polymerase (DNA directed), epsilon 3 (p17 subunit)	Homo sapiens polymerase (DNA directed), epsilon 3 (p17 subunit) (POLE3), mRNA [NM_017443]	TGCTCAGGAATCTAACTCTCCCTAAACCATCCTCTTTAACTGCTTCTAAAATATCTCTGT	NM_017443	chr9:116169769-116169710	1.38853	down	3038.03	3844.44	2.45278	2.92634	Detected	Detected
429	A_23_P63825	Hs.500756	GOT1	glutamic-oxaloacetic transaminase 1, soluble (aspartate aminotransferase 1)	Homo sapiens glutamic-oxaloacetic transaminase 1, soluble (aspartate aminotransferase 1) (GOT1), mRNA [NM_002079]	TACCACCAAAGTAGTTCTCTGTCATGTGTGTTCCCTGCCTGCACAAACCTACATGTACAT	NM_002079	chr10:101157284-101157225	1.13247	up	4554.06	3664.86	3.0368	2.85733	Detected	Detected
430	A_33_P3274478	Hs.127610	UNC119B	unc-119 homolog B (C. elegans)	Homo sapiens unc-119 homolog B (C. elegans) (UNC119B), mRNA [NM_001080533]	AATGGGATTTGCATGTTCCTGTCAAGCGTAACAACAATCCCTTCTCTCTTTGACAGAGGC	NM_001080533	chr12:121159739-121159798	1.13643	up	134.76	108.07	-2.04189	-2.22639	Detected	Detected
431	A_21_P0000473	Hs.693449	SNORA84	small nucleolar RNA, H/ACA box 84	Homo sapiens small nucleolar RNA, H/ACA box 84 (SNORA84), small nucleolar RNA [NR_003704]	ATTTATGCATGGAGGCTGCTTCTCCTCAGCAGCTGCCATAGCCCGGTCGCTGGTACATGA	NR_003704	chr9:95054802-95054743	1.09284	up	348.96	291.008	-0.669219	-0.7973	Detected	Detected
432	A_21_P0014003		LOC100652766		PREDICTED: Homo sapiens dystonin-like (LOC100652766), mRNA [XM_003403438]	TCACTACCTGCTGGAGAGATGGAAAATTATTTAATGCCATCATTCATAAATACAGGTATG	XM_003403438	chr6:56535493-56535434	1.47199	up	683.137	422.948	0.299893	-0.257878	Detected	Detected
433	A_24_P72394	Hs.396178	RBAK	RB-associated KRAB zinc finger	Homo sapiens RB-associated KRAB zinc finger (RBAK), transcript variant 1, mRNA [NM_021163]	TTGTTTAAGTCTATTTCAGTGAAAGAGAACAAGCATACTGCCCATACTCTAAAATATCCC	NM_021163	chr7:5106063-5106122	10.4548	down	26.6025	253.467	-4.38265	-0.996557	Not Detected	Detected
434	A_23_P31453	Hs.61635	STEAP1	six transmembrane epithelial antigen of the prostate 1	Homo sapiens six transmembrane epithelial antigen of the prostate 1 (STEAP1), mRNA [NM_012449]	GACGTCACCAAAATTAACAAAACTGAGATATGTTCCCAGTTGTAGAATTACTGTTTACAC	NM_012449	chr7:89794004-89794063	1.40247	up	3509.62	2280.61	2.66096	2.17299	Detected	Detected
435	A_33_P3854030	Hs.458312	MBD5	methyl-CpG binding domain protein 5	Homo sapiens methyl-CpG binding domain protein 5 (MBD5), mRNA [NM_018328]	TAACCATTTAGAAGCTGCTATTCATGAGGCCATGAGTGAACTGGACAAAATGTCTGGGAC	NM_018328	chr2:149267644-149267703	1.32808	down	151.01	182.775	-1.87763	-1.46829	Detected	Detected
436	A_33_P3255647	Hs.432485	RPL36A-HNRNPH2	RPL36A-HNRNPH2 readthrough	Homo sapiens RPL36A-HNRNPH2 readthrough (RPL36A-HNRNPH2), transcript variant 1, mRNA [NM_001199973]	GAAGTATTCAAGTCTAACAGTGTTGAAATGGATTGGGTGTTGAAGCATACAGGTCCGAAT	NM_001199973	chrX:100667226-100667285	1.03951	down	468.42	443.762	-0.244479	-0.188573	Detected	Detected
437	A_23_P379200	Hs.179838	FMNL3	formin-like 3	Homo sapiens formin-like 3 (FMNL3), transcript variant 1, mRNA [NM_175736]	GGCAAAACAGTACTTCAAAGAAATGTATATGCAGTGAGACATTTCTAGCTTTATTTCCAG	NM_175736	chr12:50032708-50032649	2.84891	up	52.5588	16.8133	-3.40028	-4.91069	Detected	Not Detected
438	A_24_P88554	Hs.714608	PEX11B	peroxisomal biogenesis factor 11 beta	Homo sapiens peroxisomal biogenesis factor 11 beta (PEX11B), transcript variant 1, mRNA [NM_003846]	AATGATGCTATGTGTAGCATCTTGCTGTAAATCCTGTACAATGATTCTGTGTAAATAGCT	NM_003846	chr1:145523603-145523662	1.22052	down	2436.63	2710.31	2.13453	2.42203	Detected	Detected
439	A_23_P119102	Hs.515469	VASP	vasodilator-stimulated phosphoprotein	Homo sapiens vasodilator-stimulated phosphoprotein (VASP), mRNA [NM_003370]	GGAGGGAATTTCACATTCCCTTGTTCTAGATTCACTTTAACGCTTAATGCCTTCAAAGTT	NM_003370	chr19:46029738-46029797	1.45575	down	3556.43	4718.32	2.68008	3.22184	Detected	Detected
440	A_19_P00319946		XLOC_003677		BROAD Institute lincRNA (XLOC_003677), lincRNA [TCONS_00008880]	GTTTCTTTGCCCTTATCCCCAAACATGGACACCTGACTCTCCAGGTAGAACTAATTTGAG		chr4:123625882-123625941	1.04234	down	499.883	474.855	-0.150693	-0.0908718	Detected	Detected
441	A_33_P3334895	Hs.411472	GRIN2A	glutamate receptor, ionotropic, N-methyl D-aspartate 2A	Homo sapiens glutamate receptor, ionotropic, N-methyl D-aspartate 2A (GRIN2A), transcript variant 3, mRNA [NM_001134408]	AACGCTTGGTTATTGGGAGATGCCCCTCGGACCCTTACAAACACTCGTTGCCATCCCAGG	NM_001134408	chr16:9857277-9857218	1.51664	down	127.136	175.725	-2.12591	-1.52504	Detected	Detected
442	A_23_P205529	Hs.512693	METTL17	methyltransferase like 17	Homo sapiens methyltransferase like 17 (METTL17), transcript variant 2, mRNA [NM_022734]	GTACCATCCCATCCCCTTCAGCTGGAACAAGAAACCAAAGGAAGAAAAGTTCTCTATGGT	NM_022734	chr14:21464427-21464720	1.12133	down	2020.36	2064.65	1.86426	2.02947	Detected	Detected
443	A_23_P123905	Hs.602571	EXOSC3	exosome component 3	Homo sapiens exosome component 3 (EXOSC3), transcript variant 1, mRNA [NM_016042]	TTCTCCAGATTGGCAGAAAGTTGATATAGGTGGACTTTTTTACAGGTCAGTTGAGGCAAA	NM_016042	chr9:37780699-37780640	1.11515	down	1221.31	1241.2	1.13807	1.29531	Detected	Detected
444	A_23_P44768	Hs.505874	TBK1	TANK-binding kinase 1	Homo sapiens TANK-binding kinase 1 (TBK1), mRNA [NM_013254]	TCTACTCTGAGTGGGGCTAAATAAGTTATTTTCTCTGACCGCCTACTGGAAATATTTTTA	NM_013254	chr12:64895443-64895502	1.30984	up	1419.37	987.557	1.3549	0.965506	Detected	Detected
445	A_23_P32233	Hs.376206	KLF4	Kruppel-like factor 4 (gut)	Homo sapiens Kruppel-like factor 4 (gut) (KLF4), mRNA [NM_004235]	CGTTCCAGTGCCAAAAATGCGACCGAGCATTTTCCAGGTCGGACCACCTCGCCTTACACA	NM_004235	chr9:110248108-110248049	1.73493	down	233.47	369.147	-1.24904	-0.454164	Detected	Detected
446	A_33_P3255824					TGATCTTGATCTACAATTGTTGGGAAAAGGAAGCAATACAGACATGAGTAAAAGGGCTCA		chrY:014108228-014108287	1.16202	down	602.403	637.947	0.118446	0.335078	Detected	Detected
447	A_24_P915692	Hs.602085	PHLDA1	pleckstrin homology-like domain, family A, member 1	Homo sapiens pleckstrin homology-like domain, family A, member 1 (PHLDA1), mRNA [NM_007350]	TACAGGATCTAAAAGGGTTTTCTTAGAAAGGGCAATATTGTCCAATGAAGTAAGCAGAAG	NM_007350	chr12:76419686-76419627	1.55622	up	1914.47	1121.15	1.78659	1.14855	Detected	Detected
448	A_23_P501435	Hs.728790	CSRP2BP	CSRP2 binding protein	Homo sapiens CSRP2 binding protein (CSRP2BP), transcript variant 1, mRNA [NM_020536]	CCGGCCATTGATGTGTTGTCATTGAATCCAGGAGGATTTCTAGGGCACTGAAGTTTTGTT	NM_020536	chr20:18168563-18168622	1.3847	down	2631.05	3320.25	2.24529	2.71486	Detected	Detected
449	A_33_P3391419	Hs.445244	SOBP	sine oculis binding protein homolog (Drosophila)	Homo sapiens sine oculis binding protein homolog (Drosophila) (SOBP), mRNA [NM_018013]	GATCTTACTGCTGTCTGAATGCACAATTCTCTTGGGATATCAAAACCATATATAAAGAGA	NM_018013	chr6:107982440-107982499	1.75448	down	66.074	105.649	-3.07013	-2.25908	Detected	Detected
450	ERCC-00130_136					AAACTGCCTGATTTTATACCGACCGCCGGAAGGGATCACATTATGGTCAGTGCGAAATTT			1.65471	down	8.5183	12.8458	-6.02557	-5.29899	Not Detected	Not Detected
451	A_33_P3347040	Hs.678135	LOC100131094	uncharacterized LOC100131094	Homo sapiens uncharacterized LOC100131094 (LOC100131094), mRNA [NM_001242901]	AGGGTGGACCAAAGCACCCCCTCTTTTCCTGGGCTTCCCGAGAGTTGATAATTGAAAAAA	NM_001242901	chr19:4685870-4685929	1.00992	up	13311.8	12012.5	4.58427	4.57003	Detected	Detected
452	A_23_P28105	Hs.75066	TSN	translin	Homo sapiens translin (TSN), mRNA [NM_004622]	AGCACAGAGTGCCTCTTACGGTAGTTAGGATGCTCAGTTGCTAAACACTGCGCTTTATTT	NM_004622	chr2:122522998-122523057	1.23228	down	803.915	902.83	0.534761	0.836096	Detected	Detected
453	A_33_P3839897	Hs.689638	RNU4ATAC	RNA, U4atac small nuclear (U12-dependent splicing)	HHAGE001732 Human liver regeneration after partial hepatectomy Homo sapiens cDNA, mRNA sequence [DW419002]	TGTAACTTCCTTATGCTGAGTCGGCCCAGTAGTCTAGGTCAAGTTTCAATAGGAGACGAA		chr2:122288790-122288849	2.5523	up	177.929	63.5331	-1.64098	-2.99278	Detected	Not Detected
454	A_33_P3328289					GCCTAGTAAGCTGAGAGCTCCTAATTGGGTGACACCACATCCTCTGCCTGCTCATAGCCG			1.34473	up	60.6893	41.1302	-3.19277	-3.62009	Detected	Not Detected
455	A_23_P109072	Hs.517113	SALL4	sal-like 4 (Drosophila)	Homo sapiens sal-like 4 (Drosophila) (SALL4), mRNA [NM_020436]	TGGCTCCCAGTCGGGTATCAGTGCAGATGTGGAAAAACCAAGTGCTACTGACGGCGTTCC	NM_020436	chr20:50400915-50400856	1.13574	down	342.517	354.524	-0.696105	-0.512473	Detected	Detected
456	A_23_P24104	Hs.77274	PLAU	plasminogen activator, urokinase	Homo sapiens plasminogen activator, urokinase (PLAU), transcript variant 1, mRNA [NM_002658]	CTGTGACCAGCACTGTCTCAGTTTCACTTTCACATAGATGTCCCTTTCTTGGCCAGTTAT	NM_002658	chr10:75677050-75677109	1.34266	down	3919.71	4796.27	2.82039	3.24548	Detected	Detected
457	ERCC-00017_150					ATACCGGGAATGACCTGAGATCCACTTAGTAAGTCTTACGAGATGATCCCGACCCAGGAC			1.31279	down	11.5952	13.8726	-5.58069	-5.18805	Not Detected	Not Detected
458	A_23_P104892	Hs.183684	EIF4G2	eukaryotic translation initiation factor 4 gamma, 2	Homo sapiens eukaryotic translation initiation factor 4 gamma, 2 (EIF4G2), transcript variant 1, mRNA [NM_001418]	AAGCAGAGGCAGTCTATTGCAAGGGACCTTCTTTGCTGCCAGTTATCATAGGCTGTTTTA	NM_001418	chr11:10818627-10818593	1.32056	down	30027.6	36137.9	5.75786	6.15901	Detected	Detected
459	A_23_P113572	Hs.652262	CD19	CD19 molecule	Homo sapiens CD19 molecule (CD19), transcript variant 2, mRNA [NM_001770]	TACATGCCAGTGACACTTCCAGTCCCCTTTGTATTCCTTAAATAAACTCAATGAGCTCTT	NM_001770	chr16:28950600-28950659	1.317	down	26.9625	32.3617	-4.36326	-3.966	Not Detected	Not Detected
460	A_33_P3289422	Hs.685640	ZNF765	zinc finger protein 765	Homo sapiens zinc finger protein 765 (ZNF765), mRNA [NM_001040185]	CTAATTTTTGGTGCTGATACTGTATTGTGCAAATCCACTGAATATGTTACTTAGTTCCAG	NM_001040185	chr19:53915117-53915176	1.05337	up	1829.64	1582.96	1.7212	1.64619	Detected	Detected
461	A_24_P500422	Hs.7921	LOC730101	uncharacterized LOC730101	Homo sapiens uncharacterized LOC730101 (LOC730101), transcript variant 1, non-coding RNA [NR_024403]	AAGGGATGTGAGTTGCTTAAATGTGACATTGAGACTTTCATAATGAAAGCTTTTGGTTAC	NR_024403	chr6:52533036-52533095	1.35451	down	81.3739	100.45	-2.76965	-2.33188	Detected	Detected
462	A_33_P3277328	Hs.149540	LOC730102	quinone oxidoreductase-like protein 2 pseudogene	Homo sapiens quinone oxidoreductase-like protein 2 pseudogene (LOC730102), non-coding RNA [NR_037167]	TTTGCTGGAGGAAACATTGCTTCTGAACCAGCCAACCTTCTGCTCCTGAAGAATATCTCT	NR_037167	chr1:177991769-177991710	1.10704	up	55.8063	45.9416	-3.31378	-3.46049	Detected	Not Detected
463	ERCC-00067_104					ACGACAAATTACCGAGGGAGGCACTTATGAGTTATCTTCGCTGTGATATCTCCTTCGACT			1.49428	down	9.03449	12.3032	-5.94069	-5.36125	Not Detected	Not Detected
464	A_23_P128930	Hs.156171	PSMC6	proteasome (prosome, macropain) 26S subunit, ATPase, 6	Homo sapiens proteasome (prosome, macropain) 26S subunit, ATPase, 6 (PSMC6), mRNA [NM_002806]	GAACAAGCAAGATTAGACATACTGAAAATCCATGCAGGTCCCATTACAAAGCATGGTGAA	NM_002806	chr14:53187845-53187904	1.63328	up	8404.62	4689.68	3.92083	3.21306	Detected	Detected
465	A_23_P103256	Hs.709217	CFHR3	complement factor H-related 3	Homo sapiens complement factor H-related 3 (CFHR3), transcript variant 1, mRNA [NM_021023]	TCAGGAAGTTACTGGGATTACATTCATTGCACACAAAATGGGTGGTCACCAGCAGTACCA	NM_021023	chr1:196748420-196748479	1.04366	up	713.308	622.877	0.362244	0.300589	Detected	Detected
466	A_32_P377880	Hs.248114	GDNF	glial cell derived neurotrophic factor	Homo sapiens glial cell derived neurotrophic factor (GDNF), transcript variant 3, mRNA [NM_001190468]	TGCTCCACCAAATCCACAAAAGGGTAAAGTTTGTGATTTTTCTTTATCATTGCGATCACC	NM_001190468	chr5:37812991-37812932	2.45968	up	2580.7	956.189	2.21741	0.918938	Detected	Detected
467	A_21_P0007250	Hs.503429	LOC100506233	uncharacterized LOC100506233	Homo sapiens uncharacterized LOC100506233 (LOC100506233), non-coding RNA [NR_038903]	CACTAAATTTAAAATGACACTTTTTTACCAACCAGCGAAAGCAGATGTTCAAAGGGGATA	NR_038903	chr11:82783779-82783838	1.05653	up	579.02	499.455	0.0613308	-0.0180025	Detected	Detected
468	A_23_P65466	Hs.22399	RAB2B	RAB2B, member RAS oncogene family	Homo sapiens RAB2B, member RAS oncogene family (RAB2B), transcript variant 1, mRNA [NM_032846]	ACTTACTGAATGTGACATATTTATTCCTAGTTCCATACCTTTGCACATGCCCTACTCTCC	NM_032846	chr14:21927987-21927928	1.26717	up	635.362	456.954	0.195296	-0.14631	Detected	Detected
469	A_23_P97365	Hs.482087	LRRC8D	leucine rich repeat containing 8 family, member D	Homo sapiens leucine rich repeat containing 8 family, member D (LRRC8D), transcript variant 2, mRNA [NM_018103]	AAGAAAAGCGGGCTTGTTGTGGAAGATCACCTTTTTGATACCCTGCCACTCGAAGTCAAA	NM_018103	chr1:90401097-90401156	1.13919	up	1412.2	1129.76	1.34759	1.15959	Detected	Detected
470	A_23_P111297	Hs.511756	RPP40	ribonuclease P/MRP 40kDa subunit	Homo sapiens ribonuclease P/MRP 40kDa subunit (RPP40), mRNA [NM_006638]	TGAGCCAAGCACAGTGGTGGCAAAAGCTTATTTGTGTACAATCACTGGCTTCATACTTCC	NM_006638	chr6:4996277-4996218	1.35287	down	1019.36	1256.81	0.877305	1.31333	Detected	Detected
471	A_23_P118834	Hs.156346	TOP2A	topoisomerase (DNA) II alpha 170kDa	Homo sapiens topoisomerase (DNA) II alpha 170kDa (TOP2A), mRNA [NM_001067]	TGTGAGGCGATTATTTTAAGTAATTATCTTACCAAGCCCAAGACTGGTTTTAAAGTTACC	NM_001067	chr17:38545768-38545709	1.88386	down	359.373	616.989	-0.626802	0.286887	Detected	Detected
472	A_24_P358054	Hs.448219	CTAGE10P	CTAGE family, member 10, pseudogene	Homo sapiens CTAGE family, member 10, pseudogene (CTAGE10P), non-coding RNA [NR_003268]	AAATGGATGGGTCAGTGCATTCAGAAATGGAATTCAGTGGAAATGATACCAAAGATAATC	NR_003268	chr13:50466672-50466731	2.34241	up	105.182	40.9226	-2.39939	-3.62739	Detected	Not Detected
473	A_21_P0011842	Hs.726163	EEF1E1	eukaryotic translation elongation factor 1 epsilon 1	Homo sapiens eukaryotic translation elongation factor 1 epsilon 1 (EEF1E1), transcript variant 2, mRNA [NM_001135650]	AACAAACAATGGTCCAAGTCTAACAGGATTGACTACTATAGCAGCTCATCTAGTCAAGCA	NM_001135650	chr6:8097685-8097627	1.25024	down	1461.52	1665.27	1.39711	1.71932	Detected	Detected
474	A_33_P3331601	Hs.645274	THNSL1	threonine synthase-like 1 (S. cerevisiae)	Homo sapiens threonine synthase-like 1 (S. cerevisiae) (THNSL1), mRNA [NM_024838]	CTGGCAGCTGAAACTGCACACAACTGATACACATATTTAATTTGTATTCCTTTGTAGTAA	NM_024838	chr10:25315460-25315519	1.21525	down	43.3537	48.0151	-3.67805	-3.3968	Detected	Not Detected
475	A_23_P11995	Hs.180909	PRDX1	peroxiredoxin 1	Homo sapiens peroxiredoxin 1 (PRDX1), transcript variant 1, mRNA [NM_002574]	TCAGGATTATGGGGTCTTAAAGGCTGATGAAGGCATCTCGTTCAGGGGCCTTTTTATCAT	NM_002574	chr1:45980589-45980295	1.1273	up	56945.1	46036.4	6.68115	6.50827	Detected	Detected
476	A_23_P31996	Hs.512668	SLC46A2	solute carrier family 46, member 2	Homo sapiens solute carrier family 46, member 2 (SLC46A2), mRNA [NM_033051]	AAGTCCCATTGTCACCATATGGAGACATCATAGAGAAATGAAGATGCTTACCTGCAGGAA	NM_033051	chr9:115642082-115642023	4.64281	up	59.7332	11.7252	-3.21568	-5.43067	Detected	Not Detected
477	A_23_P113825	Hs.112895	NACC2	NACC family member 2, BEN and BTB (POZ) domain containing	Homo sapiens NACC family member 2, BEN and BTB (POZ) domain containing (NACC2), mRNA [NM_144653]	GCCACTTACCTACTGAACTGCTACTGTTGCCTGAGAAAAATGTGATTTTTATTCTGCTTG	NM_144653	chr9:138903283-138903224	1.21916	down	1554.48	1727.15	1.48608	1.77197	Detected	Detected
478	A_23_P119857	Hs.591547	TTC32	tetratricopeptide repeat domain 32	Homo sapiens tetratricopeptide repeat domain 32 (TTC32), mRNA [NM_001008237]	ACAGAGGGTTGATACTGTATAGGCTGGGATATTTTGATGATGCTTTGGAAGATTTCAAGA	NM_001008237	chr2:20097656-20096855	1.32642	up	923.561	634.553	0.734924	0.327383	Detected	Detected
479	A_21_P0010493	Hs.389638	LOC389831	uncharacterized LOC389831	Q86U02_HUMAN (Q86U02) Full-length cDNA clone CS0DI010YI19 of Placenta of Homo sapiens (human), partial (26%) [THC2501093]	TAAAATTATCCTGTATTTTTAATGATTATTTATTAAATTCCTCTCATTAGAGCCTGTTAT		chr7_gl000195_random:83422-83363	1.21395	up	187.384	140.675	-1.56628	-1.846	Detected	Detected
480	A_23_P201672	Hs.494705	METTL13	methyltransferase like 13	Homo sapiens methyltransferase like 13 (METTL13), transcript variant 1, mRNA [NM_015935]	AGCTTCGTATTTTTCTTGGTTTCACACTCAGCTACATGTGACCTCCAGCTTGGTGAGGTT	NM_015935	chr1:171765987-171766046	1.08402	down	4144.54	4094.49	2.90086	3.01725	Detected	Detected
481	A_24_P305038	Hs.128813	C17orf69	chromosome 17 open reading frame 69	Homo sapiens chromosome 17 open reading frame 69 (C17orf69), transcript variant 1, non-coding RNA [NR_026905]	ACTTGCTGGAGGCCACATGGCTGTGAGCCAAATACAGGTCTGGGTTATCAGGGCTCACAT	NR_026905	chr17:43718881-43718940	1.20273	down	69.7692	76.4748	-2.99162	-2.7253	Detected	Detected
482	A_33_P3224819	Hs.372492	SLC45A4	solute carrier family 45, member 4	Homo sapiens solute carrier family 45, member 4 (SLC45A4), mRNA [NM_001080431]	TTTAGAACTAAGCCTATTTGAAACGGTCGGTGTAGGCTTACTGAGATCAGGAGACAGGGA	NM_001080431	chr8:142220970-142220911	3.3361	up	449.981	122.925	-0.302418	-2.04058	Detected	Detected
483	A_21_P0009428	Hs.146758	LOC100505853	uncharacterized LOC100505853	PREDICTED: Homo sapiens hypothetical LOC100505853 (LOC100505853), miscRNA [XR_110155]	ATCATTATGTCTGCCTTGGCTGTACATGTGATCTTGGTGGCATTTCTGGACTATCACCCA	XR_110155	chr18:73408293-73408234	26.6883	up	335.474	11.4557	-0.726081	-5.46422	Detected	Not Detected
484	A_23_P122976	Hs.134587	GNAI1	guanine nucleotide binding protein (G protein), alpha inhibiting activity polypeptide 1	Homo sapiens guanine nucleotide binding protein (G protein), alpha inhibiting activity polypeptide 1 (GNAI1), mRNA [NM_002069]	AGGTTAGTCTTTCAGTACACGTTACTGGTAAGTAGTTTCCAAGTTACGTGTTGTCACTGG	NM_002069	chr7:79848271-79848330	1.01558	up	756.295	678.673	0.446668	0.424358	Detected	Detected
485	A_23_P115261	Hs.19383	AGT	angiotensinogen (serpin peptidase inhibitor, clade A, member 8)	Homo sapiens angiotensinogen (serpin peptidase inhibitor, clade A, member 8) (AGT), mRNA [NM_000029]	TGTTCCAAAAAGAATTCCAACCGACCAGCTTGTTTGTGAAACAAAAAAGTGTTCCCTTTT	NM_000029	chr1:230838590-230838531	1.11649	up	166.5	135.907	-1.73676	-1.89573	Detected	Detected
486	A_21_P0012287	Hs.548073	XLOC_l2_009469		CR742085 Soares_testis_NHT Homo sapiens cDNA clone IMAGp971J1575 ; IMAGE:1738313 5', mRNA sequence [CR742085]	ATCAGCACTATTTGAAACTTTTATCTCATCTGGCTTGGCGCCTGAGGTTCTCCCATTAGG		chr22:20992956-20992718	5.03232	down	12.5858	57.721	-5.46242	-3.13119	Not Detected	Detected
487	A_33_P3410724	Hs.444472	SDHC	succinate dehydrogenase complex, subunit C, integral membrane protein, 15kDa	Homo sapiens succinate dehydrogenase complex, subunit C, integral membrane protein, 15kDa (SDHC), nuclear gene encoding mitochondrial protein, transcript variant 1, mRNA [NM_003001]	CTTGGATTTCCAGAAAAGCCTCTTAATTTTATGCTTTCTCATCGAAGTAATGTACCCTTT	NM_003001	chr1:161332887-161332946	1.04631	down	11480.1	10946.8	4.3707	4.43601	Detected	Detected
488	A_24_P276932	Hs.580464	ATP6V1C2	ATPase, H+ transporting, lysosomal 42kDa, V1 subunit C2	Homo sapiens ATPase, H+ transporting, lysosomal 42kDa, V1 subunit C2 (ATP6V1C2), transcript variant 1, mRNA [NM_001039362]	TTTCAAATGACCAATCAAGTACTACTTCTTGGTTAAAAGGCCACTGGTAGAGTCATCTGA	NM_001039362	chr2:10924242-10924301	1.09149	up	282.088	235.532	-0.976138	-1.10243	Detected	Detected
489	A_21_P0011001		PCSK7	proprotein convertase subtilisin/kexin type 7	Homo sapiens proprotein convertase subtilisin/kexin type 7 (PCSK7), mRNA [NM_004716]	AGAAAGCAGTTCTGATGCTTACATCTGGAATCTGAGGCATCCTCTGACTCCACTCAAAGA	NM_004716	chr11:117076653-117076594	1.20984	down	611.096	673.787	0.139117	0.413936	Detected	Detected
490	A_21_P0014358		LOC100507520	uncharacterized LOC100507520	PREDICTED: Homo sapiens hypothetical LOC100507520, transcript variant 1 (LOC100507520), miscRNA [XR_109439]	CGGCCACCGCCTCTTTTGTTAACAGGACAGTTGATCCATTAAATTAAAAATCATTCAATA	XR_109439	chr17:79361987-79361928	1.23099	down	758.138	850.523	0.450178	0.749992	Detected	Detected
491	A_21_P0014319	Hs.190748	LOC100129781	uncharacterized LOC100129781	PREDICTED: Homo sapiens hypothetical LOC100129781, transcript variant 1 (LOC100129781), miscRNA [XR_109258]	TAAAACCAAACAACTTGGAACCGCTCCAAGAGAGGGGATTAAAGCAACATGTTATTCTGA	XR_109258	chr16:14420083-14420142	1.00406	up	713.719	647.818	0.363073	0.357231	Detected	Detected
492	A_33_P3306413	Hs.658926	INCA1	inhibitor of CDK, cyclin A1 interacting protein 1	Homo sapiens inhibitor of CDK, cyclin A1 interacting protein 1 (INCA1), transcript variant 1, mRNA [NM_001167986]	AGTAAGGAGAAACCACCAATGCCGAGAGGCTAGTGGTGCCCCAGGGACCCAAGACTAGTT	NM_001167986	chr17:4891704-4891645	1.01698	up	44.5604	39.932	-3.63845	-3.66274	Detected	Not Detected
493	A_23_P107744	Hs.501561	S1PR5	sphingosine-1-phosphate receptor 5	Homo sapiens sphingosine-1-phosphate receptor 5 (S1PR5), transcript variant 1, mRNA [NM_030760]	ATAGAAGCTTCTAAGCAGAAGAGGGACTTGCCCTAATTCAGGTGATCACAGGTGTCTTGT	NM_030760	chr19:10623943-10623884	1.21237	up	68.2132	51.2764	-3.02416	-3.30199	Detected	Not Detected
494	A_33_P3210379	Hs.62492	SCGB3A1	secretoglobin, family 3A, member 1	Homo sapiens secretoglobin, family 3A, member 1 (SCGB3A1), mRNA [NM_052863]	CCGCGGGGAGGACCGTCCATCCCCTTCCCCCGGCCCCTCTCAATAAACGTGGTTAAGAGC	NM_052863	chr5:180017165-180017106	1.05316	down	39732	38134.8	6.16188	6.23661	Detected	Detected
495	A_23_P110851	Hs.492203	TERT	telomerase reverse transcriptase	Homo sapiens telomerase reverse transcriptase (TERT), transcript variant 1, mRNA [NM_198253]	TGGGGGTCCCTGTGGGTCAAATTGGGGGGAGGTGCTGTGGGAGTAAAAAACTGAATATAT	NM_198253	chr5:1253364-1253305	1.00015	down	96.1069	87.5997	-2.52957	-2.52936	Detected	Detected
496	A_21_P0014351	Hs.656008	LOC100506325		PREDICTED: Homo sapiens hypothetical LOC100506325 (LOC100506325), miscRNA [XR_109396]	TCCAGGTTTGCAGCCCGCAAGATTTAAGATGGGGCCATGAGGTTAAATCTTGTAAACTCA	XR_109396	chr17:45976210-45976151	1.39531	down	56.1084	71.3484	-3.30599	-2.82541	Detected	Detected
497	A_23_P103070	Hs.226755	YWHAH	tyrosine 3-monooxygenase/tryptophan 5-monooxygenase activation protein, eta polypeptide	Homo sapiens tyrosine 3-monooxygenase/tryptophan 5-monooxygenase activation protein, eta polypeptide (YWHAH), mRNA [NM_003405]	AGCTGATAGTGTTTCGTTAAGCAGTACATCTTGTGCATGCAAAAATGAATTCACCCCTCC	NM_003405	chr22:32353138-32353197	1.35524	down	2579.68	3186.15	2.21684	2.65538	Detected	Detected
498	A_23_P250283	Hs.310645	RAB1A	RAB1A, member RAS oncogene family	Homo sapiens RAB1A, member RAS oncogene family (RAB1A), transcript variant 1, mRNA [NM_004161]	ACTGAGGTCAAACGTTGTTTCCTTAGGTTGAAATAGCAGCCAAAACATTCTTCACGCAGG	NM_004161	chr2:65314287-65314228	1.00031	up	3147.74	2867.81	2.50396	2.50352	Detected	Detected
499	A_33_P3271105	Hs.169900	PABPC4	poly(A) binding protein, cytoplasmic 4 (inducible form)	Homo sapiens poly(A) binding protein, cytoplasmic 4 (inducible form) (PABPC4), transcript variant 3, mRNA [NM_001135654]	AAGAAAAAACGAATCCTCGGAGAACCCGCGGGGAAGTCACTTTCGTACGCTTCCGGCCTG	NM_001135654	chr1:40042341-40042282	1.17282	down	53.2618	56.9288	-3.38111	-3.15113	Detected	Not Detected
500	A_33_P3321417	Hs.8008	DMAP1	DNA methyltransferase 1 associated protein 1	Homo sapiens DNA methyltransferase 1 associated protein 1 (DMAP1), transcript variant 1, mRNA [NM_019100]	TGCGGGCTGTGCCAGGCACAGACCTTAAGATACCAGTATTTGATGCTGGGCACGAACGAC	NM_019100	chr1:44684321-44684380	1.06076	down	344.721	333.251	-0.686851	-0.601748	Detected	Detected
501	ERCC-00023_60					TATTTGGCAAATAGGTTTGGAAATTTAAATGTTGAGTATGAAGAACCAAGACCAATGCCA			1.64432	down	8.2957	12.4315	-6.06377	-5.34629	Not Detected	Not Detected
502	A_23_P117782	Hs.416755	LARP6	La ribonucleoprotein domain family, member 6	Homo sapiens La ribonucleoprotein domain family, member 6 (LARP6), transcript variant 1, mRNA [NM_018357]	GCAAGTAGCTAAGCCTATAGCATGGTGTCTTGTAGGACCAAATCGATGTTACCTGTCAAG	NM_018357	chr15:71123971-71123912	1.32242	up	20222.5	13936.4	5.18753	4.78435	Detected	Detected
503	A_33_P3264419	Hs.491861	YTHDF3	YTH domain family, member 3	Homo sapiens YTH domain family, member 3 (YTHDF3), mRNA [NM_152758]	CCAAACTCACCATTTGGTCCTCTTTAATCTTTGAGGGTTTCAATAAAAATTGTTCACTCA	NM_152758	chr8:64125285-64125344	1.00865	up	6152.4	5558.89	3.4708	3.45837	Detected	Detected
504	A_33_P3420402	Hs.434340	HACE1	HECT domain and ankyrin repeat containing, E3 ubiquitin protein ligase 1	Homo sapiens HECT domain and ankyrin repeat containing, E3 ubiquitin protein ligase 1 (HACE1), mRNA [NM_020771]	CCACCTCTGCTATGTAACTGTCTTGTTAAAAGGGTGTTTTCTCCTAATTTCTGATATATT	NM_020771	chr6:105177223-105177164	1.01169	down	266.116	245.36	-1.06023	-1.04346	Detected	Detected
505	A_21_P0014803		LOC100652974	superoxide dismutase [Cu-Zn]-like	PREDICTED: Homo sapiens superoxide dismutase [Cu-Zn]-like (LOC100652974), miscRNA [XR_132617]	TAATACACCAGGCTGTACCAGGGCAGTTCCTTACTTTAATCCTTTAACCAAAAACCACAG	XR_132617	chr16:51141631-51141690	1.59347	up	2078.36	1188.67	1.90509	1.23292	Detected	Detected
506	A_23_P209933	Hs.593382	TGOLN2	trans-golgi network protein 2	Homo sapiens trans-golgi network protein 2 (TGOLN2), transcript variant 1, mRNA [NM_006464]	TCTATATCGCTCATCACAACAAGCGGAAGATCATTGCTTTTGTCCTGGAAGGAAAAAGAT	NM_006464	chr2:85553659-85552091	1.15451	down	2706.71	2847.91	2.28619	2.49347	Detected	Detected
507	A_23_P129058	Hs.443731	USP8	ubiquitin specific peptidase 8	Homo sapiens ubiquitin specific peptidase 8 (USP8), transcript variant 1, mRNA [NM_005154]	CTCAGCAACACAACTCTTGAAATGCTTATCAGGATAATGGTAGCTATAGCTGGCCATTTA	NM_005154	chr15:50791323-50791382	1.04687	down	1064.47	1015.58	0.939786	1.00587	Detected	Detected
508	A_23_P2683	Hs.437855	RPAP3	RNA polymerase II associated protein 3	Homo sapiens RNA polymerase II associated protein 3 (RPAP3), transcript variant 1, mRNA [NM_024604]	AAGGTTTGATATGGCAGTGATGTTTATGTCAGAAACAGAGAAAAAGATTGCACGTGCATT	NM_024604	chr12:48060809-48057361	1.22728	up	948.977	704.687	0.774091	0.478624	Detected	Detected
509	A_23_P206441	Hs.290154	FANCA	Fanconi anemia, complementation group A	Homo sapiens Fanconi anemia, complementation group A (FANCA), transcript variant 1, mRNA [NM_000135]	ATGAGGGCCTCGTTTATTAAGATCTTTAAACTGCTTTATACACTGTCACGTGGCTTCATC	NM_000135	chr16:89804072-89804013	2.34151	down	51.3564	109.591	-3.43367	-2.20623	Detected	Detected
510	A_23_P372308	Hs.271277	RGMA	RGM domain family, member A	Homo sapiens RGM domain family, member A (RGMA), transcript variant 4, mRNA [NM_020211]	TAGTTGGTCCCTATGTTGGAAGTAAAAAGTGAAGCACTTTATTTTGGTTGTGTTTGCTCA	NM_020211	chr15:93586835-93586776	1.47469	down	59.4019	79.8337	-3.2237	-2.66329	Detected	Detected
511	A_21_P0003586		XLOC_003480		BROAD Institute lincRNA (XLOC_003480), lincRNA [TCONS_00008015]	TTACAGAGTCCAGATCCCATGTACTGCTGAACTCAGGCAGAAAGAAGAGTGCAGTTTATT		chr4:26765978-26766256	1.31602	up	64.0229	44.3361	-3.11562	-3.5118	Detected	Not Detected
512	A_23_P108761	Hs.730707	C2orf29	chromosome 2 open reading frame 29	Homo sapiens chromosome 2 open reading frame 29 (C2orf29), mRNA [NM_017546]	CTGGTCTTTTCCGGTTGTTGAAGACATTGGATACTGGGGAAACACCTTCTGAGACCAAAA	NM_017546	chr2:101885805-101885864	1.03196	up	1191.66	1052.38	1.10262	1.05723	Detected	Detected
513	A_33_P3413671	Hs.159472	ABL2	v-abl Abelson murine leukemia viral oncogene homolog 2	Homo sapiens v-abl Abelson murine leukemia viral oncogene homolog 2 (ABL2), transcript variant b, mRNA [NM_007314]	AACACCTAGTCTAGGGATGCACAGCAGAATCCCCTAGGGTTAAAAAACAAAACAAAACAA	NM_007314	chr1:179073242-179073183	1.17825	up	498.464	385.549	-0.154794	-0.391442	Detected	Detected
514	A_23_P502641	Hs.445892	SEC22C	SEC22 vesicle trafficking protein homolog C (S. cerevisiae)	Homo sapiens SEC22 vesicle trafficking protein homolog C (S. cerevisiae) (SEC22C), transcript variant 1, mRNA [NM_032970]	CTGAATCTCATTCGAGGAGTTCACCTTGCAGAACATTCTTTACAGGTTGCCCATGAGGAA	NM_032970	chr3:42599114-42597473	1.14218	down	1330.49	1384.94	1.2616	1.45339	Detected	Detected
515	A_33_P3214665	Hs.368281	MAP2	microtubule-associated protein 2	Homo sapiens microtubule-associated protein 2 (MAP2), transcript variant 1, mRNA [NM_002374]	GTTACCATAGAAAGGCATTTCTTCAATGGCTGGTTGTAGTTAGTTCATGTTTTTCAATCA	NM_002374	chr2:210598712-210598771	4.24826	up	63.5199	13.6265	-3.127	-5.21387	Detected	Not Detected
516	A_23_P89509	Hs.514033	SPAG5	sperm associated antigen 5	Homo sapiens sperm associated antigen 5 (SPAG5), mRNA [NM_006461]	AGAGGAGAACCTTCGGCGCTCTGACAAGGAGTTAGAAAAACTAGATGACATTGTTCAGCA	NM_006461	chr17:26905097-26905038	2.13399	down	1175.92	2286.93	1.08343	2.17698	Detected	Detected
517	A_23_P71530	Hs.81791	TNFRSF11B	tumor necrosis factor receptor superfamily, member 11b	Homo sapiens tumor necrosis factor receptor superfamily, member 11b (TNFRSF11B), mRNA [NM_002546]	ACGCACTAAAGCACTCAAAGACGTACCACTTTCCCAAAACTGTCACTCAGAGTCTAAAGA	NM_002546	chr8:119936779-119936720	2.41581	up	4246.75	1602.06	2.93601	1.6635	Detected	Detected
518	A_24_P82466	Hs.462214	GAS7	growth arrest-specific 7	Homo sapiens growth arrest-specific 7 (GAS7), transcript variant c, mRNA [NM_201433]	TTCTGTAACTTTTGCTAAATACTTTATACATTTTTCATGTTAAAGAGCCGTGTCTCCCGC	NM_201433	chr17:9814278-9814219	1.3728	down	245.537	307.192	-1.17634	-0.719219	Detected	Detected
519	A_23_P104689	Hs.502875	RELA	v-rel reticuloendotheliosis viral oncogene homolog A (avian)	Homo sapiens v-rel reticuloendotheliosis viral oncogene homolog A (avian) (RELA), transcript variant 1, mRNA [NM_021975]	TTATTCTTTTATTGTCAGTATCTGTATCTCTCTCTCTTTTTGGAGGTGCTTAAGCAGAAG	NM_021975	chr11:65421710-65421651	1.09311	up	2839.48	2367.34	2.35527	2.22684	Detected	Detected
520	A_23_P250102	Hs.343664	CAND2	cullin-associated and neddylation-dissociated 2 (putative)	Homo sapiens cullin-associated and neddylation-dissociated 2 (putative) (CAND2), transcript variant 2, mRNA [NM_012298]	GAAGGTTTCAAATGTGTCTAGTGTTCAGTATTGAGGACAAAGAAATACAAGTGGCAGGCC	NM_012298	chr3:12876193-12876252	1.18226	up	396.097	305.333	-0.486429	-0.727976	Detected	Detected
521	ERCC-00071_128					AGCAAGGAGATTCTTCGCGACCTGGCCCATTCACTACATAACAGAGTTAAGACTTAGATC			1.19518	down	13.1054	14.2747	-5.40405	-5.14683	Not Detected	Not Detected
522	A_24_P324314	Hs.250723	MXRA7	matrix-remodelling associated 7	Homo sapiens matrix-remodelling associated 7 (MXRA7), transcript variant 2, mRNA [NM_001008529]	TGATGACCAAAGAGGAGCTGGAGGAGGAGCAGAGGATTGAGCTGACCTCTGACCTCACTT	NM_001008529	chr17:74681187-74679984	1.02159	up	3033.3	2705.99	2.45054	2.41973	Detected	Detected
523	A_23_P108673	Hs.302346	FAM176A	family with sequence similarity 176, member A	Homo sapiens family with sequence similarity 176, member A (FAM176A), transcript variant 2, mRNA [NM_032181]	CCTCAGGGATTAAAATCCTACTTTTTAGTGTAGTTCCCACCTCATTCATGAAAATGAATA	NM_032181	chr2:75719826-75719767	1.23607	up	3896.3	2872.71	2.81175	2.50598	Detected	Detected
524	A_23_P302116	Hs.530749	PPFIA1	protein tyrosine phosphatase, receptor type, f polypeptide (PTPRF), interacting protein (liprin), alpha 1	Homo sapiens protein tyrosine phosphatase, receptor type, f polypeptide (PTPRF), interacting protein (liprin), alpha 1 (PPFIA1), transcript variant 1, mRNA [NM_177423]	CGCTGGATCCTGTCAATTGGCCTTAAAGAATATGCAAACAATCTTATAGAGAGTGGTGTT	NM_177423	chr11:70221056-70221115	1.15276	down	413.237	434.134	-0.425312	-0.220219	Detected	Detected
525	A_24_P348989	Hs.710507	LILRA1	leukocyte immunoglobulin-like receptor, subfamily A (with TM domain), member 1	Homo sapiens leukocyte immunoglobulin-like receptor, subfamily A (with TM domain), member 1 (LILRA1), mRNA [NM_006863]	TCAGCCCATCACAAAACAAGACTGCCTCACACCCCCAGGATTACACAGTGGAGAATCTCA	NM_006863	chr19:55111992-55112199	1.13833	down	140.847	146.117	-1.97816	-1.79123	Detected	Detected
526	A_24_P192994	Hs.503546	FADS1	fatty acid desaturase 1	Homo sapiens fatty acid desaturase 1 (FADS1), mRNA [NM_013402]	GGCCCAATATCAGTATTCTTTTTGTGTGTGCCAATTTTGTTATCACATCCCTATGAAGTT	NM_013402	chr11:61567185-61567126	1.81292	up	33314.3	16747	5.90771	5.0494	Detected	Detected
527	A_23_P141180	Hs.462379	TOM1L2	target of myb1-like 2 (chicken)	Homo sapiens target of myb1-like 2 (chicken) (TOM1L2), transcript variant 3, mRNA [NM_001082968]	GCTACTGAAAAGAGGAATGTGTTGAATGTCGCGTTTGCTGTCCACTCGTCCTAGAAGTTT	NM_001082968	chr17:17747058-17746999	1.18523	up	4036.87	3104.03	2.86288	2.61771	Detected	Detected
528	A_21_P0010633	Hs.596857	XLOC_l2_001011			AGGAGCAAAGTGATGAAGTGCTGACAAGGCAACAATAGAACATGAGAGATTCACTGCTGT		chr1:95145116-95145057	1.00835	down	45.6003	41.9047	-3.60517	-3.59317	Detected	Not Detected
529	A_33_P3352407					AAACTGGCCACTGACAAAAATGACCCCCATTTGTGTGACTTGAGATACATTACCTGAATG		chr2:181737784-181737725	1.19925	up	315828	240008	9.15264	8.89051	Detected	Detected
530	A_21_P0012703		XLOC_l2_011415		BROAD Institute lincRNA (XLOC_l2_011415), lincRNA [TCONS_l2_00021481]	TATCGAAAGGGGCAATCAACTTAACATTCCTCTTGGCAAATTCCGGTGCCAGTTTTGCAG		chr4:188891983-188891587	1.05465	down	129.155	124.138	-2.10318	-2.02642	Detected	Detected
531	A_23_P167595	Hs.612096	UBE2B	ubiquitin-conjugating enzyme E2B	Homo sapiens ubiquitin-conjugating enzyme E2B (UBE2B), mRNA [NM_003337]	GAATGTACCTCTATTAGTTTCAATTGAGTAATTCTAGACATAACTGGTTTGACTCTGTCC	NM_003337	chr5:133726638-133726697	1.33001	down	287.214	348.132	-0.950157	-0.538725	Detected	Detected
532	A_23_P33914	Hs.163629	NUP62CL	nucleoporin 62kDa C-terminal like	Homo sapiens nucleoporin 62kDa C-terminal like (NUP62CL), transcript variant 1, mRNA [NM_017681]	GTGTGTTATAGAGATTCAGAGCAGGGAGGAAAAGTTAGGGTAGATTATTATTAAAGGGTT	NM_017681	chrX:106367003-106366944	64.2792	down	7.78066	455.797	-6.15625	-0.149966	Not Detected	Detected
533	A_23_P122041	Hs.105818	PPP2CA	protein phosphatase 2, catalytic subunit, alpha isozyme	Homo sapiens protein phosphatase 2, catalytic subunit, alpha isozyme (PPP2CA), mRNA [NM_002715]	CATTAACACCTCGTGAATACAATTTAACTTCCATTTAGCTATAGCTTTACTCAGCATGAC	NM_002715	chr5:133533156-133533097	1.02591	down	2887.56	2699.77	2.3795	2.4164	Detected	Detected
534	A_33_P3413989	Hs.384598	SERPING1	serpin peptidase inhibitor, clade G (C1 inhibitor), member 1	Homo sapiens serpin peptidase inhibitor, clade G (C1 inhibitor), member 1 (SERPING1), transcript variant 1, mRNA [NM_000062]	AGCTTGCCGACAACCAACTCAACAACCAATTCAGCCACCAAAATAACAGCTAATACCACT	NM_000062	chr11:57367490-57367549	1.39996	down	200	255.17	-1.47228	-0.986899	Detected	Detected
535	A_21_P0009187		XLOC_012408		BROAD Institute lincRNA (XLOC_012408), lincRNA [TCONS_00025215]	AGAGACCCTTGGGCTTCCTTCCTTCAAGGCCTCTGGTCTCTAGCAGAGAGAAGAGAGGGA		chr17:17578743-17578684	1.55656	down	69.1829	98.1405	-3.0038	-2.36544	Detected	Detected
536	A_33_P3424108					TTCTATAGTAAATGCTGCTCCCTGGATTCAGGCAACATTGTGCCTCTGCTAGATCTAGCT		chr17:058055998-058055939	1.27971	down	60.4224	70.4682	-3.19913	-2.84331	Detected	Detected
537	A_23_P79518	Hs.126256	IL1B	interleukin 1, beta	Homo sapiens interleukin 1, beta (IL1B), mRNA [NM_000576]	GGAATCAATTCAATTTGGACTGGTGTGCTCTCTTTAAATCAAGTCCTTTAATTAAGACTG	NM_000576	chr2:113587488-113587429	3.85858	up	465.085	109.847	-0.254787	-2.20286	Detected	Detected
538	ERCC-00128_189					TAAAATTGGCCTGAGGATCTGGCATGGACCGCGTCCGTTGAATAATGCATAATATCGCAT			1.78321	down	8.09063	13.1483	-6.09989	-5.26541	Not Detected	Not Detected
539	A_24_P383330					GGACAGGACATCCAACCCAAAAGAGACCTCGCCCACCTTGTGAAACGGCCCTGCTATATC		chr4:189271055-189270996	1.047	down	37460.1	35743.7	6.07693	6.14319	Detected	Detected
540	A_23_P86411	Hs.662630	MYO3A	myosin IIIA	Homo sapiens myosin IIIA (MYO3A), mRNA [NM_017433]	TATTAGATTTGGAAGATTTCTATTATAAGGAATTTTTGCCCAGTCGTTCTGGACCAAAGG	NM_017433	chr10:26491904-26491963	1.48771	up	461.854	282.924	-0.264844	-0.837941	Detected	Detected
541	A_23_P11685	Hs.497200	PLA2G4A	phospholipase A2, group IVA (cytosolic, calcium-dependent)	Homo sapiens phospholipase A2, group IVA (cytosolic, calcium-dependent) (PLA2G4A), mRNA [NM_024420]	GAAATGGCAGCAGTTTCTGATGCTGAGGCAGTTTGCAATCCCATGACAACTGGATTTAAA	NM_024420	chr1:186957652-186957711	1.2474	up	479.457	350.29	-0.21088	-0.529809	Detected	Detected
542	A_33_P3257714	Hs.527193	RPS23	ribosomal protein S23	Homo sapiens ribosomal protein S23 (RPS23), mRNA [NM_001025]	AAATTGTGAAACTCCCTGTTGTGTTCTGTACCAGTGCATGAAACCCCTGTCACATATCCC	NM_001025	chr5:81569349-81569290	1.31514	down	6289.27	7537.99	3.50254	3.89775	Detected	Detected
543	A_23_P105465	Hs.197143	CMKLR1	chemokine-like receptor 1	Homo sapiens chemokine-like receptor 1 (CMKLR1), transcript variant 2, mRNA [NM_004072]	GGACACCCAAGGATATGTCTTCTGAAGATCAAGGCAAGAACCTCTTTAGCATCCACCAAT	NM_004072	chr12:108685577-108685518	1.80757	down	31.0174	51.096	-4.16113	-3.30708	Not Detected	Not Detected
544	A_33_P3360753	Hs.161851	KCNQ2	potassium voltage-gated channel, KQT-like subfamily, member 2	Homo sapiens cDNA FLJ60440 complete cds, highly similar to Potassium voltage-gated channel subfamily KQT member 2. [AK293727]	AACCTGTCATGGAGATGTGAGGGCCTTGTGTGTGCTTCCGTGTGTGACTGTGTGACTGCG		chr20:62055455-62055396	1.90356	up	124.236	59.479	-2.1592	-3.08791	Detected	Not Detected
545	A_21_P0002930		XLOC_002577		BROAD Institute lincRNA (XLOC_002577), lincRNA [TCONS_00005947]	CTCCTTTTTGCTGATTAAGTTCCCCCAAAACCCCCTTAAGAATTTTAATAAGAAATGCAA		chr3:12517950-12518009	1.34551	up	143.233	97.0152	-1.95392	-2.38208	Detected	Detected
546	A_23_P117225	Hs.258429	ERCC5	excision repair cross-complementing rodent repair deficiency, complementation group 5	Homo sapiens excision repair cross-complementing rodent repair deficiency, complementation group 5 (ERCC5), mRNA [NM_000123]	ATTTTTGGGGGAGACCTGCCTCTCAGAATCATCTGATGGATCTTCAAGTGAAGATGCTGA	NM_000123	chr13:103527950-103528009	1.01503	down	4569.26	4226.77	3.04161	3.06312	Detected	Detected
547	A_24_P219053	Hs.507922	KIAA1704	KIAA1704	KIAA1704 [Source:HGNC Symbol;Acc:20298] [ENST00000497558]	CACAGAGAGACTAATCCCAATACAAGAATATTGACAACAAAAGGACAAAGTAGTTATTGC		chr13:45605831-45605890	1.34749	up	158.269	107.043	-1.8099	-2.24017	Detected	Detected
548	A_23_P429020	Hs.729090	HKR1	HKR1, GLI-Kruppel zinc finger family member	Homo sapiens HKR1, GLI-Kruppel zinc finger family member (HKR1), mRNA [NM_181786]	CCAAAGTGGAGACATTCTGTGTGTGATTATGCATGAGACTGTACTGGTAAGACTTGTATC	NM_181786	chr19:37854787-37854846	1.06784	up	579.895	494.912	0.063509	-0.0311871	Detected	Detected
549	A_23_P83159	Hs.522029	KLHL9	kelch-like 9 (Drosophila)	Homo sapiens kelch-like 9 (Drosophila) (KLHL9), mRNA [NM_018847]	TGAATATTTGTGTGCTATCGGTAGCTGTGTTTCTTTGATCAAATGTTCCTGTCCTTTTGC	NM_018847	chr9:21331160-21331101	1.00945	up	8234.35	7434.1	3.8913	3.87773	Detected	Detected
550	A_24_P21056	Hs.655688	PHF14	PHD finger protein 14	Homo sapiens PHD finger protein 14 (PHF14), transcript variant 2, mRNA [NM_014660]	ATGGAAACCCTACCAGATGGAACCAAACGATCAAGGAGGCAGATTAAGGAACCAGTGAAA	NM_014660	chr7:11091294-11091353	1.45129	down	1505.06	1990.65	1.43947	1.97681	Detected	Detected
551	A_24_P237757		ZMYM2	zinc finger, MYM-type 2	Homo sapiens mRNA; cDNA DKFZp564B162 (from clone DKFZp564B162). [AL136621]	TGAGGTAAGCAGGAATGTAAATGGAGTTCAAGGCCTTAACATTTTTGAGCACTGCTACTA		chr13:20593755-20593814	1.27083	up	579.156	415.331	0.0616693	-0.284097	Detected	Detected
552	A_23_P113184	Hs.528833	FTO	fat mass and obesity associated	Homo sapiens fat mass and obesity associated (FTO), mRNA [NM_001080432]	TTGGGGCATGACCCAGCCTATGGTTTGCCATACTCCCTCTTTTTCTCCGTTTTTTCATTA	NM_001080432	chr16:54148113-54148172	1.20892	down	5108.39	5628.15	3.20251	3.47623	Detected	Detected
553	A_21_P0006180		XLOC_007462		BROAD Institute lincRNA (XLOC_007462), lincRNA [TCONS_00016073]	TTCTATCTAGGTCCCATATAGATTGCCAACACTGTTAGTGCTTTCTCCTTTTGTGTTAAA		chr9:95435697-95435756	1.21901	down	52.2331	58.0282	-3.40925	-3.12353	Detected	Not Detected
554	A_23_P138507	Hs.334562	CDK1	cyclin-dependent kinase 1	Homo sapiens cyclin-dependent kinase 1 (CDK1), transcript variant 1, mRNA [NM_001786]	CCCATGTCAAAAACTTGGATGAAAATGGCTTGGATTTGCTCTCGAAAATGTTAATCTATG	NM_001786	chr10:62552004-62553650	2.33936	down	350.708	747.7	-0.66201	0.564101	Detected	Detected
555	A_23_P129829	Hs.514151	ORMDL3	ORM1-like 3 (S. cerevisiae)	Homo sapiens ORM1-like 3 (S. cerevisiae) (ORMDL3), mRNA [NM_139280]	CTGGAGCCTTCTCCCCTCCCCAGTTGGACTAGGGGCAGTGTTAATTTTGAAAAGGTGTGG	NM_139280	chr17:38077558-38077499	1.02289	down	19052.9	17761.2	5.10158	5.13423	Detected	Detected
556	A_23_P156025	Hs.282089	IRX2	iroquois homeobox 2	Homo sapiens iroquois homeobox 2 (IRX2), transcript variant 1, mRNA [NM_033267]	TCTGCCTGGTTTTTATTTGAACATTGCTGGTTATACAATCTTTGTTGGTTGTTTAACACG	NM_033267	chr5:2746395-2746336	1.07057	up	560.746	477.349	0.0150642	-0.083312	Detected	Detected
557	A_21_P0012591	Hs.575081	UGT2B11	UDP glucuronosyltransferase 2 family, polypeptide B11	Homo sapiens UDP glucuronosyltransferase 2 family, polypeptide B11 (UGT2B11), mRNA [NM_001073]	TCTTTGGATGTGATTGGGTTTCTGCTGGCCTGTGTGGCAACTGTGACATTTATCATCACA	NM_001073	chr4:70066280-70066221	2.05941	up	79.4157	35.1437	-2.80479	-3.84702	Detected	Not Detected
558	A_33_P3330264	Hs.789	CXCL1	chemokine (C-X-C motif) ligand 1 (melanoma growth stimulating activity, alpha)	Homo sapiens chemokine (C-X-C motif) ligand 1 (melanoma growth stimulating activity, alpha) (CXCL1), mRNA [NM_001511]	AAGCTTGCCTCAATCCTGCATCCCCCATAGTTAAGAAAATCATCGAAAAGATGCTGAACA	NM_001511	chr4:74735646-74735705	2.18876	up	349.946	145.709	-0.665152	-1.79526	Detected	Detected
559	A_23_P65830	Hs.349979	HDDC3	HD domain containing 3	Homo sapiens HD domain containing 3 (HDDC3), mRNA [NM_198527]	AGTCTGAAGGTCTCCTGCTAACTAAGCTGAGCCCCGCGTGGTGGGAATCAGATGTACCCA	NM_198527	chr15:91474362-91474303	1.09226	down	2342.21	2331.49	2.07751	2.20482	Detected	Detected
560	A_23_P154199	Hs.36587	PPP1R7	protein phosphatase 1, regulatory subunit 7	Homo sapiens protein phosphatase 1, regulatory subunit 7 (PPP1R7), mRNA [NM_002712]	ATCTAACCGCATCCGGGCAATCGAAAATATCGACACCTTAACCAACCTGGAGAGTTTGTT	NM_002712	chr2:242099894-242102743	1.27529	down	6629.11	7704.57	3.57846	3.92928	Detected	Detected
561	A_32_P456537	Hs.363137	TCP1	t-complex 1	Homo sapiens t-complex 1 (TCP1), transcript variant 1, mRNA [NM_030752]	AACTGGACCAAATTAGACAAAGAGAATCAGATTATCACCAAGGAGAGAATTCAGAAGATC	NM_030752	chr6:160199547-160199520	1.00014	down	2273.01	2071.79	2.03425	2.03445	Detected	Detected
562	A_32_P118250	Hs.569361	C14orf167	chromosome 14 open reading frame 167	Homo sapiens chromosome 14 open reading frame 167 (C14orf167), transcript variant 1, non-coding RNA [NR_023921]	GGAGTGTGTCTTTGATATTTTAATAGAAATCACCTATTGCCCTCTAGAAAAGCTGTACCC	NR_023921	chr14:24408397-24408338	1.16923	down	169.027	180.111	-1.71503	-1.48947	Detected	Detected
563	A_21_P0011010		XLOC_l2_002651		BROAD Institute lincRNA (XLOC_l2_002651), lincRNA [TCONS_l2_00005011]	CATGGGACTTAAACCATTGGATATTGAGTTTATGAAGCGTTTGCATGAAAAAGTGAGTAT		chr11:50252675-50246896	1.32594	down	1592.51	1924.38	1.52095	1.92796	Detected	Detected
564	A_23_P122863	Hs.164060	GRB10	growth factor receptor-bound protein 10	Homo sapiens growth factor receptor-bound protein 10 (GRB10), transcript variant 4, mRNA [NM_001001555]	GAAAATAAACTGGAATGATCATCTATGGCTTGGGCCGCTTAGGAACAAGAACCGGAGAGA	NM_001001555	chr7:50657786-50657752	1.086	up	2646.87	2221.19	2.25393	2.13491	Detected	Detected
565	A_24_P372562	Hs.728160	PTPMT1	protein tyrosine phosphatase, mitochondrial 1	Homo sapiens protein tyrosine phosphatase, mitochondrial 1 (PTPMT1), nuclear gene encoding mitochondrial protein, transcript variant 1, mRNA [NM_175732]	CACAAGCAGATTACTGCACGGGCAACAAAGGATGGGACTTTTGTCATTTCAAAGACATGA	NM_175732	chr11:47593122-47593181	1.01445	up	6972.34	6263.72	3.65129	3.63059	Detected	Detected
566	A_21_P0000682	Hs.496545	LOC100527964	uncharacterized LOC100527964	Homo sapiens uncharacterized LOC100527964 (LOC100527964), non-coding RNA [NR_037642]	GGAGTGTCTGATGCAACTTTGAATTATGCAAATGGGAAATAGTGCACTTGTGTACAATCT	NR_037642	chr1:180238885-180238826	1.1847	down	610.474	659.116	0.137649	0.382175	Detected	Detected
567	A_23_P216630	Hs.573495	SLC44A1	solute carrier family 44, member 1	Homo sapiens solute carrier family 44, member 1 (SLC44A1), mRNA [NM_080546]	CTCCCTGTTCCATATGCTCGCAATCTCAGCTATTTGGAAGCTACCAGGAATGCTTTCTAA	NM_080546	chr9:108153508-108153567	1.09062	down	11873	11801	4.41926	4.5444	Detected	Detected
568	A_33_P3329664	Hs.534554	ZFP92	zinc finger protein 92 homolog (mouse)	Homo sapiens zinc finger protein 92 homolog (mouse) (ZFP92), mRNA [NM_001136273]	TTTCCTTCTCCAAGCCTCACCTGATCTCCCAATTGGAACGAGGGGAAGGACCCTGGGTAG	NM_001136273	chrX:152685689-152685748	1.46567	up	49.7488	30.9335	-3.47955	-4.03111	Detected	Not Detected
569	A_23_P82975	Hs.191540	VPS13B	vacuolar protein sorting 13 homolog B (yeast)	Homo sapiens vacuolar protein sorting 13 homolog B (yeast) (VPS13B), transcript variant 4, mRNA [NM_181661]	TATGCTAGGAAACATTACAGGTTCTGAAGATGAAACAAGAATAGATATGCAATATCCTGC	NM_181661	chr8:100128083-100133444	1.01893	down	48.1399	44.7026	-3.52698	-3.49993	Detected	Not Detected
570	A_33_P3362048		SHMT1	serine hydroxymethyltransferase 1 (soluble)	serine hydroxymethyltransferase 1 (soluble) [Source:HGNC Symbol;Acc:10850] [ENST00000395682]	TAAGCTTCCCAGCTGTAGGATTTCTGTTCCACGCCTGCTCTCTGACAGAACTCTTTTATT		chr17:18256890-18256831	1.23423	up	41.9109	30.9467	-3.72689	-4.0305	Detected	Not Detected
571	A_24_P928052	Hs.131704	NRP1	neuropilin 1	Homo sapiens neuropilin 1 (NRP1), transcript variant 1, mRNA [NM_003873]	GTTGATATAATCCTACCAGAAGGAAAGCACTAAGAAACACTCGTTTGTTGTTTTTAAAGG	NM_003873	chr10:33466995-33466936	1.00609	up	8292.51	7511.65	3.90145	3.8927	Detected	Detected
572	A_21_P0011876		XLOC_l2_007783		BROAD Institute lincRNA (XLOC_l2_007783), lincRNA [TCONS_l2_00014271]	TCTAGGTTTCTCTGCAGAAGACAGCAAGATGCCCCAGGGAATGTTTGTGAAAAAGGATGA			19.781	up	254.186	11.7109	-1.1264	-5.43244	Detected	Not Detected
573	A_33_P3313652					GCCTGCAGGCTCCGGGGGGGTTGGGGGCTGGGGCTCCCGGGGTGATGCCTGCCCTTGGCA		chr1:228252147-228252088	6.05888	up	694.921	104.527	0.324567	-2.27448	Detected	Detected
574	A_23_P409626	Hs.657058	HNRNPUL2	heterogeneous nuclear ribonucleoprotein U-like 2	Homo sapiens heterogeneous nuclear ribonucleoprotein U-like 2 (HNRNPUL2), mRNA [NM_001079559]	TTTACGGGCGAGATTATGAGTACAACAGATACAGAGACTATTACAGACAATACAATCGGG	NM_001079559	chr11:62483033-62482974	1.53438	up	337.491	200.453	-0.717435	-1.33509	Detected	Detected
575	A_21_P0006262		XLOC_007676		PROB_CLOTE (Q896G3) Glutamate 5-kinase (Gamma-glutamyl kinase) (GK) , partial (6%) [THC2746760]	TCTGATCCTATACTGAACTAACTGAACACTACCAGGGATCTGACTCCCTGATATTCGCTG		chr9:034985660-034985601	12.0144	down	7.33586	80.3228	-6.24117	-2.65448	Not Detected	Detected
576	A_21_P0008206		XLOC_010707		BROAD Institute lincRNA (XLOC_010707), lincRNA [TCONS_00022098]	AGTTTTTCCTTCATTCTCCCCATGATCGTGACGGTCCTTTTCTCAAAGTACTAATACTTT		chr13:100150655-100150596	10.0856	up	167.131	15.1022	-1.7313	-5.06553	Detected	Not Detected
577	A_23_P415411	Hs.662174	HIST1H4E	histone cluster 1, H4e	Homo sapiens histone cluster 1, H4e (HIST1H4E), mRNA [NM_003545]	CTTCGGCGGCTAATGCTACCGCTTAAACGACTCAGCATCTCGACTTCCCAAATCAAAGGC	NM_003545	chr6:26205172-26205231	1.36712	down	3865.16	4815.71	2.80017	3.25132	Detected	Detected
578	A_33_P3639068	Hs.388347	GFRA1	GDNF family receptor alpha 1	Homo sapiens GDNF family receptor alpha 1 (GFRA1), transcript variant 1, mRNA [NM_005264]	TGGTAACCGCTCTGTCCACCCTATTATCTTTAACAGAAACATCATAGCTGCATTAAAAAA	NM_005264	chr10:117823955-117823896	1.50098	down	1329.63	1818.82	1.26067	1.84658	Detected	Detected
579	A_23_P166910	Hs.12707	DNAJC13	DnaJ (Hsp40) homolog, subfamily C, member 13	Homo sapiens DnaJ (Hsp40) homolog, subfamily C, member 13 (DNAJC13), mRNA [NM_015268]	AAGTCCACATTCCTCCAGCTGATACGTTGAAGCAAACTCTTACTGCCTTTCTCCTGGTTT	NM_015268	chr3:132257167-132257226	1.21683	down	1835.32	2035.29	1.72568	2.00881	Detected	Detected
580	A_23_P111701	Hs.83381	GNG11	guanine nucleotide binding protein (G protein), gamma 11	Homo sapiens guanine nucleotide binding protein (G protein), gamma 11 (GNG11), mRNA [NM_004126]	CTTGAGCATGACACTTCTTTCAGTATATTGCTTGATGCTTCAAATAAAGTTTTGTCTTGG	NM_004126	chr7:93555764-93555823	1.01022	up	23477.6	21179.9	5.40286	5.38819	Detected	Detected
581	A_23_P41204	Hs.591307	FAM131A	family with sequence similarity 131, member A	Homo sapiens family with sequence similarity 131, member A (FAM131A), transcript variant 1, mRNA [NM_144635]	TTCTCACTTCCGAGTCCATGTGCAGTGCTTGATAGAATCAACCCCACCTGGAGGGGCTGG	NM_144635	chr3:184063177-184063236	1.16026	up	331.436	260.332	-0.74355	-0.958003	Detected	Detected
582	A_23_P100499	Hs.459795	ROGDI	rogdi homolog (Drosophila)	Homo sapiens rogdi homolog (Drosophila) (ROGDI), mRNA [NM_024589]	CAGCAGATCCAGGATGCCAGAAACCATGTGAGCCAAGCCATTTACCTGCTTACCAGCCGG	NM_024589	chr16:4850504-4849729	1.49257	down	398.835	542.514	-0.476492	0.101303	Detected	Detected
583	A_33_P3294222	Hs.611432	RLTPR	RGD motif, leucine rich repeats, tropomodulin domain and proline-rich containing	Homo sapiens RGD motif, leucine rich repeats, tropomodulin domain and proline-rich containing (RLTPR), mRNA [NM_001013838]	CCTCTCTCGGCAGGGCGGCGAGCAGTGTCTGTGCATGAGGACCAGCTCCAGGCCCCTGCT	NM_001013838	chr16:67690724-67690783	1.08127	up	78.9075	66.5072	-2.81405	-2.92678	Detected	Detected
584	A_23_P115316	Hs.584957	TOR3A	torsin family 3, member A	Homo sapiens torsin family 3, member A (TOR3A), mRNA [NM_022371]	CTTATTATGACACTCCAGATGGTCTCCTTAGCATCTCAGCTCTTCTGCAAGGAAGAGCTT	NM_022371	chr1:179064718-179064777	1.30827	down	2111.39	2517.39	1.92784	2.3155	Detected	Detected
585	A_32_P147078	Hs.468274	SLC8A1	solute carrier family 8 (sodium/calcium exchanger), member 1	Homo sapiens solute carrier family 8 (sodium/calcium exchanger), member 1 (SLC8A1), transcript variant A, mRNA [NM_021097]	GGGGGGCGGGAAATGCACTAATTGTGCTCTTCCTTATAAATGGTACATATTACTGACACA	NM_021097	chr2:40339484-40339425	1.12933	down	699.748	720.19	0.334553	0.51002	Detected	Detected
586	A_23_P365614	Hs.436100	NOTCH4	notch 4	Homo sapiens notch 4 (NOTCH4), mRNA [NM_004557]	CACTGCTATCGCTATTTAAGAACCCTAAATCTGTCACCCATAATAAAGCTGATTTGAAGT	NM_004557	chr6:32162683-32162624	1.60693	down	109.309	160.08	-2.34388	-1.65957	Detected	Detected
587	A_32_P98298	Hs.41688	DUSP8	dual specificity phosphatase 8	Homo sapiens dual specificity phosphatase 8 (DUSP8), mRNA [NM_004420]	CAACTACTGTGAAAAGCTGCTGCCCTGGCTGGACAAGTCCATCGAGTTCATCGATAAAGC	NM_004420	chr11:1579394-1579141	1.20626	up	209.698	158.43	-1.40397	-1.67451	Detected	Detected
588	A_21_P0009950		XLOC_013489		BROAD Institute lincRNA (XLOC_013489), lincRNA [TCONS_00028131]	ACTGCAGCAAAGAGACACTGGGAATTAGCCCTTCTGTCCCCTCCTTGCCAGAAGCAGGAG		chr20:23161800-23167042	1.05178	up	1265.73	1096.73	1.18962	1.11678	Detected	Detected
589	A_33_P3272117	Hs.298351	ASPSCR1	alveolar soft part sarcoma chromosome region, candidate 1	Homo sapiens alveolar soft part sarcoma chromosome region, candidate 1 (ASPSCR1), transcript variant 1, mRNA [NM_024083]	TGAGTTCTTTGAGCTGACGGTGGACGACGTGAGAAGACGCTTGGCCCAGCTCAAGAGTGA	NM_024083	chr17:79967005-79967064	1.08843	down	1069.16	1060.54	0.946128	1.06837	Detected	Detected
590	A_24_P309360	Hs.500674	TM9SF3	transmembrane 9 superfamily member 3	Homo sapiens transmembrane 9 superfamily member 3 (TM9SF3), mRNA [NM_020123]	GAAGACAGAAGTGTACTCTCTACAATGCAATTTACTGTACAGTTAGAAAGCAAAGTGTTA	NM_020123	chr10:98281324-98281265	1.03498	up	4582.85	4035.41	3.04589	2.99629	Detected	Detected
591	A_23_P142255	Hs.7423	SHD	Src homology 2 domain containing transforming protein D	Homo sapiens Src homology 2 domain containing transforming protein D (SHD), mRNA [NM_020209]	CCCTTTTGAGTCCTCGGGCCCAGAATCGTATCCCAAAGCCCTCCCATGGCCTAGAAAATA	NM_020209	chr19:4290646-4290705	1.05939	down	303.996	293.501	-0.868228	-0.784993	Detected	Detected
592	A_33_P3263696	Hs.127403	ATG13	ATG13 autophagy related 13 homolog (S. cerevisiae)	Homo sapiens ATG13 autophagy related 13 homolog (S. cerevisiae) (ATG13), transcript variant 3, mRNA [NM_001205119]	AGTTTGGATATACCCTTTGCCATGTTTGCTCCCAAGAATTTGGAGCTGGAGGATACCGAT	NM_001205119	chr11:46690061-46690120	1.01293	up	627.625	564.682	0.177621	0.159081	Detected	Detected
593	A_21_P0006967		XLOC_008730		BROAD Institute lincRNA (XLOC_008730), lincRNA [TCONS_00018434]	TAAACCTCAGAAATAAAACCCCAGTTGACTCAAAGTCAGCAAGTTGGAGGTCATGACCTT		chr10:10826035-10825976	2.90744	up	37.1936	11.6585	-3.89916	-5.4389	Detected	Not Detected
594	A_24_P172990	Hs.315137	AARS	alanyl-tRNA synthetase	Homo sapiens alanyl-tRNA synthetase (AARS), mRNA [NM_001605]	GCCACTGCAGTCATCCCCCAGTGGCAGAAGGATGAATTGCGGGAGACTCTCAAATCCCTA	NM_001605	chr16:70287935-70287876	1.00959	up	3078.95	2779.34	2.47208	2.45831	Detected	Detected
595	A_23_P332374	Hs.119014	ZNF175	zinc finger protein 175	Homo sapiens zinc finger protein 175 (ZNF175), mRNA [NM_007147]	TGCAGTGGGGTTTGCTGCAGAATTCACTGCATAGCAGGAGATGTAAGCAGATGAGTTATT	NM_007147	chr19:52092551-52092610	1.13656	up	503.227	403.51	-0.141074	-0.325752	Detected	Detected
596	A_24_P280706	Hs.281902	SUGT1	SGT1, suppressor of G2 allele of SKP1 (S. cerevisiae)	Homo sapiens SGT1, suppressor of G2 allele of SKP1 (S. cerevisiae) (SUGT1), transcript variant 1A, mRNA [NM_006704]	GCTTTGGAACAGAAACCAGATGATGCACATATATTATCGTCAAAGAGCTTATTGTCACAT	NM_006704	chr13:53231679-53231737	1.04621	down	1254.71	1196.32	1.177	1.24218	Detected	Detected
597	A_23_P64083	Hs.406423	SF3B2	splicing factor 3b, subunit 2, 145kDa	Homo sapiens splicing factor 3b, subunit 2, 145kDa (SF3B2), mRNA [NM_006842]	GGACGGAAGTGAGACACCTCAGCTCTTCACTGTGTTGCCAGAGAAGAGAACAGCCACTGT	NM_006842	chr11:65831195-65835470	1.08671	down	12510.1	12389.7	4.49467	4.61464	Detected	Detected
598	A_23_P122007	Hs.482976	C5orf30	chromosome 5 open reading frame 30	Homo sapiens chromosome 5 open reading frame 30 (C5orf30), mRNA [NM_033211]	ATCAGATTTCTCGTTGGGCTGGAAATGTTTCGCTGTTGTATATTTTAAAGTAAATTGCAC	NM_033211	chr5:102613812-102613871	1.74441	up	4763.17	2488.47	3.10157	2.29883	Detected	Detected
599	A_32_P22338	Hs.475896	PDCD6IP	programmed cell death 6 interacting protein	Homo sapiens programmed cell death 6 interacting protein (PDCD6IP), transcript variant 1, mRNA [NM_013374]	AAGATGGTGTGATAAATGAAGAAGCTCTTTCTGTTACTGAACTAGATCGAGTCTATGGAG	NM_013374	chr3:33894107-33894166	1.02457	down	739.427	690.432	0.414125	0.449142	Detected	Detected
600	A_24_P207150	Hs.598862	UBE3A	ubiquitin protein ligase E3A	Homo sapiens ubiquitin protein ligase E3A (UBE3A), transcript variant 3, mRNA [NM_130839]	TTTAACTAAGGTGAGACATTGATATATCCTTTTGCTACAAGCTATAGCTAATGTGCTGAG	NM_130839	chr15:25582924-25582865	1.01478	down	1147.92	1061.62	1.04867	1.06984	Detected	Detected
601	A_21_P0000083	Hs.436847	CLCN2	chloride channel 2	Homo sapiens chloride channel 2 (CLCN2), transcript variant 1, mRNA [NM_004366]	ACTAAGATGGGTTTATAACTGGAACCTCCAATGACCAGATGTATATAGAGATTTACAAAG	NM_004366	chr3:184064108-184064049	1.09888	down	1048.63	1050.17	0.918153	1.05419	Detected	Detected
602	A_33_P3260146	Hs.434253	C9orf3	chromosome 9 open reading frame 3	Homo sapiens chromosome 9 open reading frame 3 (C9orf3), transcript variant 1, mRNA [NM_001193329]	AGACTGGACGGAGGAGTGGCTGAGTGAAGGCTTCGCCACTCACTTGGAGGATGTGTTTTG	NM_001193329	chr9:97686382-97686441	1.44271	down	60.7725	79.9045	-3.19079	-2.66201	Detected	Detected
603	A_24_P383523	Hs.98259	SAMD4A	sterile alpha motif domain containing 4A	Homo sapiens sterile alpha motif domain containing 4A (SAMD4A), transcript variant 1, mRNA [NM_015589]	CCATCTTCAGGGTTGCACAGAATCCTCCAAGATACTTTGCAGCCTTTTTTCCCCCTGGTC	NM_015589	chr14:55255724-55255783	1.03185	down	996.369	936.963	0.844398	0.889635	Detected	Detected
604	A_33_P3703501	Hs.631797	GALNT10	UDP-N-acetyl-alpha-D-galactosamine:polypeptide N-acetylgalactosaminyltransferase 10 (GalNAc-T10)	Homo sapiens UDP-N-acetyl-alpha-D-galactosamine:polypeptide N-acetylgalactosaminyltransferase 10 (GalNAc-T10) (GALNT10), mRNA [NM_198321]	GAATTGAGATTCATCATCAAAGAGCAATGCAGCGTCGTTAAAATAAAAACTGTGCCTTTT	NM_198321	chr5:153798492-153798551	1.15981	down	8802.48	9304.12	3.98756	4.20144	Detected	Detected
605	A_23_P85726	Hs.33922	METTL18	methyltransferase like 18	Homo sapiens methyltransferase like 18 (METTL18), mRNA [NM_033418]	TCTTGGATCTTGGTTGTGGATCAGGTTTACTAGGTATAACTGCATTCAAGGGAGGGTCCA	NM_033418	chr1:169762265-169762206	1.03776	up	318.881	280.038	-0.799263	-0.852735	Detected	Detected
606	ERCC-00170_100					CTTCCTTCCTGTGTTCCAGCTACAAACTTAGAAACAAGTGGAGCTGAGATTACAGCAGAG			1.026	up	65.5523	58.2269	-3.08156	-3.1186	Detected	Not Detected
607	A_33_P3380751	Hs.408614	ST8SIA1	ST8 alpha-N-acetyl-neuraminide alpha-2,8-sialyltransferase 1	Homo sapiens ST8 alpha-N-acetyl-neuraminide alpha-2,8-sialyltransferase 1 (ST8SIA1), mRNA [NM_003034]	CGAAGAAGCGTGCGTGCGTTTGCAAGTAAGAGAACCAAAGGTGTGTGTGCATGGGGGGCT	NM_003034	chr12:22487308-22487249	1.10953	up	88.772	72.9159	-2.64411	-2.79405	Detected	Detected
608	A_23_P102037	Hs.606592	COQ10B	coenzyme Q10 homolog B (S. cerevisiae)	Homo sapiens coenzyme Q10 homolog B (S. cerevisiae) (COQ10B), nuclear gene encoding mitochondrial protein, mRNA [NM_025147]	CATCACCATTGCTAGAATACTGGCATGATTCTTCTGAGCAGAAGTTGAAACTGTAAATTT	NM_025147	chr2:198338889-198338948	1.37095	up	495.504	329.39	-0.163386	-0.618559	Detected	Detected
609	A_23_P250455	Hs.6764	HDAC6	histone deacetylase 6	Homo sapiens histone deacetylase 6 (HDAC6), mRNA [NM_006044]	ACGATAGACCAGCTGTAGCTCATTCCAGCCTGTACCTTGGATGAGGGGTAGCCTCCCACT	NM_006044	chrX:48683060-48683119	1.00908	down	1738.11	1598.4	1.64717	1.6602	Detected	Detected
610	A_23_P152995	Hs.134662	SLC6A4	solute carrier family 6 (neurotransmitter transporter, serotonin), member 4	Homo sapiens solute carrier family 6 (neurotransmitter transporter, serotonin), member 4 (SLC6A4), mRNA [NM_001045]	TGCTGGAATCTACTAGAACCTTCTAATCCATGTGCTGCTGTGGCATCAGGAAAGGAAGAT	NM_001045	chr17:28525002-28524943	1.39169	down	9.72261	12.3313	-5.8348	-5.35796	Not Detected	Not Detected
611	A_21_P0009906		XLOC_013776		FIZ1_HUMAN (Q96SL8) Flt3-interacting zinc finger protein 1, partial (5%) [THC2671691]	GTCTGGAGGAGATAATTGATTTGGCTAAGTGATAACATGTGCCCCATTTATTAAACAAAA		chr20:47012152-47012093	5.27911	down	72.7236	349.881	-2.93179	-0.531494	Detected	Detected
612	A_33_P3355926	Hs.678899	LOC100130894	uncharacterized LOC100130894	Homo sapiens uncharacterized LOC100130894 (LOC100130894), non-coding RNA [NR_034083]	TGAGGCGGTCCTGCCGCACTCAACCCAGAACCTCATCACTAAAAGGAACCTCATGGTTCA	NR_034083	chr16:70800399-70800458	6.48946	down	39.6203	234.321	-3.80797	-1.10987	Detected	Detected
613	A_23_P149818	Hs.370689	UPF2	UPF2 regulator of nonsense transcripts homolog (yeast)	Homo sapiens UPF2 regulator of nonsense transcripts homolog (yeast) (UPF2), transcript variant 1, mRNA [NM_080599]	TTGATTTGAGTTTCAGTGTCTCTGAATTGAACATCCCACGTTGGAAGAAGATACATTTGG	NM_080599	chr10:11962903-11962844	1.13796	down	160.225	166.166	-1.79218	-1.60573	Detected	Detected
614	A_33_P3239298	Hs.517352	PRODH	proline dehydrogenase (oxidase) 1	proline dehydrogenase (oxidase) 1 [Source:HGNC Symbol;Acc:9453] [ENST00000491604]	TGAGAGGACACGAGCATCAGCCATGGTTCCAGCCAAGCCCCAGTGACGTCTCCCAGTCCT		chr22:18909818-18909759	2.05316	down	37.1091	69.4367	-3.90244	-2.86459	Not Detected	Detected
615	A_33_P3774867	Hs.659053	MGC11082	uncharacterized LOC84777	Homo sapiens cDNA clone IMAGE:30412101. [BC094703]	TTTAAAGCCACCCAAGTCAGGGACATCCTTTTTCTTCCTCTGGACTTTGTCATCTGCAAG		chr18:3607924-3607983	1.08272	down	49.6368	48.9782	-3.4828	-3.36815	Detected	Not Detected
616	A_21_P0008016		XLOC_010696		BROAD Institute lincRNA (XLOC_010696), lincRNA [TCONS_00021689]	CCTCCATGACAATCATTTGGCTTCAAAAATTATCAGTATTTGAACTTGGAGCCTTTGATT		chr13:95954839-95954780	1.94426	down	143.832	254.856	-1.9479	-0.988674	Detected	Detected
617	A_23_P113613	Hs.476093	CDCP1	CUB domain containing protein 1	Homo sapiens CUB domain containing protein 1 (CDCP1), transcript variant 1, mRNA [NM_022842]	CTTAATTTGTGGATGATACAGAAAGCCAGGCTTTGGGATACAAGTTCTTTCCTCTTCATT	NM_022842	chr3:45123898-45123839	4.47874	up	430.343	87.5678	-0.366794	-2.52989	Detected	Detected
618	A_33_P3416882	Hs.444449	ARL9	ADP-ribosylation factor-like 9	Homo sapiens ADP-ribosylation factor-like 9 (ARL9), mRNA [NM_206919]	TACCTGACTAAGAATGGCTCAGAGATACCCTCCACCATGCAAGATGCCAAAGACTTGATT	NM_206919	chr4:57389956-57390015	6.51318	down	50.0541	297.11	-3.47072	-0.767361	Detected	Detected
619	A_24_P109432	Hs.648846	NBEAL1	neurobeachin-like 1	Homo sapiens neurobeachin-like 1 (NBEAL1), mRNA [NM_001114132]	CTTTGCAGAAATCTATCAAATGTGGAAGAAATTGGGACTTGCTCGTACATTAATTATGTC	NM_001114132	chr2:203914691-203921201	1.12512	up	579.069	469.047	0.0614519	-0.108624	Detected	Detected
620	A_33_P3341329	Hs.496279	ZCRB1	zinc finger CCHC-type and RNA binding motif 1	Homo sapiens zinc finger CCHC-type and RNA binding motif 1 (ZCRB1), mRNA [NM_033114]	CGTGATGAGGAAGAACTTAGTGATTAAAATCTTGCCCTAGCACAGTAATAAAAATCAAGA	NM_033114	chr12:42706894-42706836	1.17586	down	2336.23	2503.56	2.07383	2.30755	Detected	Detected
621	ERCC-00148_99					CAAATGGAAGTAGCTTCCACAGTTTGTAACAAGCCGTGCCTGCGCATGTTATTTACCAAT			1.35202	down	161.661	199.192	-1.77931	-1.34419	Detected	Detected
622	A_21_P0000885		LOC284408	uncharacterized LOC284408	Homo sapiens uncharacterized LOC284408 (LOC284408), transcript variant 1, non-coding RNA [NR_040027]	GAACTTTAAGCACTTTTCCAAGAAGAGTGAAGGGCTGGAGAATAAATTGTGAACTAAAAT	NR_040027	chr19:37318934-37318993	1.28419	up	554.392	393.433	-0.00137615	-0.36224	Detected	Detected
623	A_23_P161719	Hs.212140	CWF19L2	CWF19-like 2, cell cycle control (S. pombe)	Homo sapiens CWF19-like 2, cell cycle control (S. pombe) (CWF19L2), mRNA [NM_152434]	CTTCATTTTAGTCACCATGGAGTAAAAACATATATTCGATGATCTGCTCACATTCCTGCT	NM_152434	chr11:107197449-107197390	1.15396	down	245.046	257.706	-1.17923	-0.972634	Detected	Detected
624	A_33_P3227944	Hs.128813	C17orf69	chromosome 17 open reading frame 69	Homo sapiens chromosome 17 open reading frame 69 (C17orf69), transcript variant 2, non-coding RNA [NR_026906]	CACTGTGCTAAACGCCTTCCATGTATTCATCTCATTAGTAAACATTTCTGAAACTATTCT	NR_026906	chr17:43723534-43723593	1.2306	up	788.792	584.158	0.507363	0.208001	Detected	Detected
625	A_23_P106682	Hs.531561	EMP2	epithelial membrane protein 2	Homo sapiens epithelial membrane protein 2 (EMP2), mRNA [NM_001424]	TTCCGGAGCTGGGTTGCTTCTGCTGCAGTACAGAATCCACATTCAGATAACCATTTTGTA	NM_001424	chr16:10626759-10626700	1.04444	down	5117.8	4871.38	3.20517	3.2679	Detected	Detected
626	A_32_P114284	Hs.604950	IKZF2	IKAROS family zinc finger 2 (Helios)	Homo sapiens IKAROS family zinc finger 2 (Helios) (IKZF2), transcript variant 2, mRNA [NM_001079526]	TATTATAAAGGTTTGTACTGTCTGAGTGCACAGCTACTGGAATAAATTTAGGGAATCTCA	NM_001079526	chr2:213864595-213864536	1.30215	up	178.799	125.138	-1.63395	-2.01484	Detected	Detected
627	A_23_P12329	Hs.108408	APH1A	anterior pharynx defective 1 homolog A (C. elegans)	Homo sapiens anterior pharynx defective 1 homolog A (C. elegans) (APH1A), transcript variant 2, mRNA [NM_016022]	TTTTCTCAGGCCTGAGGGGGAACCATTTTTGGTGTGATAAATACCCTAAACTGCCTTTTT	NM_016022	chr1:150238325-150238266	1.49765	up	1230.12	748.55	1.14844	0.565742	Detected	Detected
628	A_24_P144620	Hs.157212	C6orf35	chromosome 6 open reading frame 35	Homo sapiens chromosome 6 open reading frame 35 (C6orf35), mRNA [NM_018452]	TTACAACATTATCATTGGCTAAAAAGAAAAGCCCTGAATGGTTCAATAAGGGAAGTATGG	NM_018452	chr6:157743786-157739942	1.2076	up	334.226	252.233	-0.73146	-1.0036	Detected	Detected
629	A_24_P329635	Hs.370854	TSC1	tuberous sclerosis 1	Homo sapiens tuberous sclerosis 1 (TSC1), transcript variant 1, mRNA [NM_000368]	GGATAAAATGGTACAATCTTAGTGAATGGGAATTGGAATCAAAAGAGTTTGCTGTCCTTC	NM_000368	chr9:135766870-135766811	1.15466	up	2089.05	1648.85	1.9125	1.70503	Detected	Detected
630	A_33_P3359160	Hs.348308	FAM189B	family with sequence similarity 189, member B	Homo sapiens family with sequence similarity 189, member B (FAM189B), transcript variant 1, mRNA [NM_006589]	AAAGGCATGGCCCAGGTGTTTAAGTACAGGGTGACGTGTGCCTATGCAATGGGGTGGTAA	NM_006589	chr1:155217246-155217187	1.11478	down	6586.49	6691.58	3.56916	3.72592	Detected	Detected
631	A_23_P411113	Hs.408730	CNTNAP1	contactin associated protein 1	Homo sapiens contactin associated protein 1 (CNTNAP1), mRNA [NM_003632]	TTTTCCAAGATATGCAATGGCCTTTGTGCCTGCCCAAAGGCTTCGCCCCTCCAGTGCATG	NM_003632	chr17:40851611-40851671	1.07759	down	1391	1366.05	1.32577	1.43358	Detected	Detected
632	A_23_P39561	Hs.471785	UBE2F	ubiquitin-conjugating enzyme E2F (putative)	Homo sapiens ubiquitin-conjugating enzyme E2F (putative) (UBE2F), transcript variant 1, mRNA [NM_080678]	AATATGTCTGAGTTTATTGAGAGAACATTCAATTGATGGCACTGGCTGGGCTCCCACAAG	NM_080678	chr2:238934042-238939244	1.02777	down	3214.62	3011	2.5343	2.57381	Detected	Detected
633	A_23_P118536	Hs.663548	SLFN12	schlafen family member 12	Homo sapiens schlafen family member 12 (SLFN12), mRNA [NM_018042]	GAGACCAGTTTTCCTTTGCAGAAAATCTATACCAGATAATCGGTATAGATTGCTTTCAGA	NM_018042	chr17:33738460-33738401	1.08085	down	153.148	150.856	-1.85735	-1.74518	Detected	Detected
634	A_33_P3324890		HSP90AB2P	heat shock protein 90kDa alpha (cytosolic), class B member 2, pseudogene	Homo sapiens heat shock protein 90kDa alpha (cytosolic), class B member 2, pseudogene (HSP90AB2P), non-coding RNA [NR_003132]	AGGCATTCTCTAAAAATCTCAAGCTTGGAATCCACAAGGACTCCACTAACTGATGCCACC	NR_003132	chr4:13339392-13339451	1.23485	up	3794.65	2800.54	2.77361	2.46928	Detected	Detected
635	A_21_P0000711		LOC100506462	uncharacterized LOC100506462	Homo sapiens uncharacterized LOC100506462 (LOC100506462), non-coding RNA [NR_037969]	ACATGGCCACCTCGAAGCAGGAATCCGTTAATGATAGTAAAGGACTGATGAAAATCCAAA	NR_037969	chr4:056232825-056232768	1.02552	down	360.218	336.662	-0.623411	-0.587058	Detected	Detected
636	A_23_P77568	Hs.567374	EIF3C	eukaryotic translation initiation factor 3, subunit C	Homo sapiens eukaryotic translation initiation factor 3, subunit C (EIF3C), transcript variant 2, mRNA [NM_001037808]	TGGGCCATCCAACCTTGAAGTCCTAAACCACACCTCAGTCACTAAAGGTCTGTTTAAAGT	NM_001037808	chr16:28746857-28746916	1.09467	down	127905	127601	7.84858	7.97907	Detected	Detected
637	A_23_P145777	Hs.50098	NDUFA4	NADH dehydrogenase (ubiquinone) 1 alpha subcomplex, 4, 9kDa	Homo sapiens NADH dehydrogenase (ubiquinone) 1 alpha subcomplex, 4, 9kDa (NDUFA4), nuclear gene encoding mitochondrial protein, mRNA [NM_002489]	ACGCTGCTTTAGAATGAAGGTCTTCCAGAAGCCACATCCGCACAATTTTCCACTTAACCA	NM_002489	chr7:10973244-10973185	1.01092	down	97393.6	89729.1	7.4554	7.47107	Detected	Detected
638	A_33_P3283420	Hs.606916	RBM12B	RNA binding motif protein 12B	Homo sapiens RNA binding motif protein 12B (RBM12B), mRNA [NM_203390]	ACAATTTTAGACCTCCTGGTGAGGATTTTAGGAGCCCGCCTGATGATTTTAGAAGTCACC	NM_203390	chr8:94746051-94745992	1.11579	up	190.344	155.468	-1.54367	-1.70174	Detected	Detected
639	A_23_P215549	Hs.440967	PON3	paraoxonase 3	Homo sapiens paraoxonase 3 (PON3), mRNA [NM_000940]	GCACCTCTGTGGCTTCTGTGTACCATGGGAAAATTCTCATAGGCACCGTATTTCACAAAA	NM_000940	chr7:94989364-94989305	1.11169	down	48.7642	49.405	-3.50839	-3.35563	Detected	Not Detected
640	A_32_P161913	Hs.668654	C1orf70	chromosome 1 open reading frame 70	Homo sapiens chromosome 1 open reading frame 70 (C1orf70), mRNA [NM_001114748]	GCGAGGGGAGCACCCGCGTGTGCACAGCCACAGGGTGGGGTGCAGGTGGCTGGGCCCAGG	NM_001114748	chr1:1470303-1470244	1.05633	up	477.616	412.065	-0.216432	-0.295486	Detected	Detected
641	A_23_P144916	Hs.696497	GFPT2	glutamine-fructose-6-phosphate transaminase 2	Homo sapiens glutamine-fructose-6-phosphate transaminase 2 (GFPT2), mRNA [NM_005110]	CATAGTAAAACAGCTTGAAATATCCCATGCAAGAGAGTAGTTTCAAGTGGGCAACTCTGC	NM_005110	chr5:179727826-179727767	1.18917	up	10359.1	7938.98	4.22248	3.97252	Detected	Detected
642	A_23_P116387	Hs.142179	INCENP	inner centromere protein antigens 135/155kDa	Homo sapiens inner centromere protein antigens 135/155kDa (INCENP), transcript variant 1, mRNA [NM_001040694]	TTTAGTCTTTGGCATTTTAGCGTTTGGGAGGTAGATTAATAAAGTATATTCCTTCAAGCC	NM_001040694	chr11:61919742-61919801	1.00418	up	405.262	367.797	-0.453428	-0.459447	Detected	Detected
643	A_24_P179351	Hs.374596	TPT1	tumor protein, translationally-controlled 1	Homo sapiens tumor protein, translationally-controlled 1 (TPT1), mRNA [NM_003295]	GAACAGAGACCAGAAAGAGTAAAACCTTTTATGACAGGGGCTGCAGAACAAATCAAGCAC	NM_003295	chr13:45913718-45913659	1.02019	up	152234	135993	8.09979	8.07096	Detected	Detected
644	A_23_P115137	Hs.439815	HBXIP	hepatitis B virus x interacting protein	Homo sapiens hepatitis B virus x interacting protein (HBXIP), mRNA [NM_006402]	AGTGCACAAAATGGCCTCTTGATGCTCATATCTGTTCTTCAGCAGCCTGTCATAGGAACT	NM_006402	chr1:110944166-110944107	1.07106	down	20333.3	19847.6	5.19542	5.29446	Detected	Detected
645	A_33_P3230788		MUSK	muscle, skeletal, receptor tyrosine kinase	muscle, skeletal, receptor tyrosine kinase [Source:HGNC Symbol;Acc:7525] [ENST00000374440]	ACCCAGTTTGTGGCTTCTGCCCTCCAGCTAAGATCGTTCCTTAGCTGTCCCCAAATATGA		chr9:113468373-113468432	2.06907	up	1243.54	547.733	1.1641	0.115116	Detected	Detected
646	A_23_P103864	Hs.424788	TTC13	tetratricopeptide repeat domain 13	Homo sapiens tetratricopeptide repeat domain 13 (TTC13), transcript variant 1, mRNA [NM_024525]	AGGAGTGTTTGTATTCCTTTAGAGATCTGGATATTTTTCAAAGACTTGCTTTTTACGCAC	NM_024525	chr1:231042303-231042244	1.15485	down	287.748	302.848	-0.947474	-0.739766	Detected	Detected
647	A_23_P11025	Hs.16622	ZNF185	zinc finger protein 185 (LIM domain)	Homo sapiens zinc finger protein 185 (LIM domain) (ZNF185), transcript variant 1, mRNA [NM_001178106]	ACTAACACACAGGCACTCAATGAATGAGTGAAGGAAATAAAAGTCACCCCGTTGGTGAGA	NM_001178106	chrX:152141632-152141691	1.08654	up	75.9832	63.732	-2.86853	-2.98827	Detected	Detected
648	A_33_P3215676	Hs.202178	MANSC4	MANSC domain containing 4	Homo sapiens MANSC domain containing 4 (MANSC4), mRNA [NM_001146221]	GGACAGAGAAAATCAGGATCCTTGCAAATTAAAAACCGTAACCATATGAAGGAGAACTCT	NM_001146221	chr12:27915736-27915677	63.1176	up	807.666	11.6618	0.541477	-5.43849	Detected	Not Detected
649	A_33_P3358908		KRTAP9-6	keratin associated protein 9-6	keratin associated protein 9-6 [Source:HGNC Symbol;Acc:18914] [ENST00000391355]	CAGCCCTGCTACTGCCCAGCCTGCTGTGTGTCCAGCTGCTGCCAGCATTCTTGTTGCTGA	XM_003118751	chr17:39422053-39422112	1.08901	down	1480.6	1469.45	1.41583	1.53885	Detected	Detected
650	A_33_P3391496		SLIT3	slit homolog 3 (Drosophila)	slit homolog 3 (Drosophila) [Source:HGNC Symbol;Acc:11087] [ENST00000404867]	TTTCAAAGCAGCCTACCTGGGAACTGCTCATGGTCCTGCTGGCCACCTAGACCACCAATG		chr5:168093778-168093719	1.08007	down	4728.36	4654.23	3.09099	3.20211	Detected	Detected
651	A_23_P309207	Hs.729135	ZNF577	zinc finger protein 577	Homo sapiens zinc finger protein 577 (ZNF577), transcript variant 1, mRNA [NM_032679]	TGTAGAGGCAATGGATATGGAAAACATTTTTCGTAAAATATGGGAGAATTTATAGAAAAG	NM_032679	chr19:52375475-52375416	1.03599	down	270.604	255.491	-1.0361	-0.985085	Detected	Detected
652	A_21_P0003548	Hs.639265	XLOC_004201		Q8WY95_HUMAN (Q8WY95) PP1597, partial (84%) [THC2505558]	ACTTTGACAGAAATTGTCCGTATCCTTAGGCACGTTATGTAGGCCACGGTACATCTCCAA		chr4:184653475-184653416	11.9111	up	149.814	11.4627	-1.88911	-5.46334	Detected	Not Detected
653	A_21_P0006548		XLOC_008225		BROAD Institute lincRNA (XLOC_008225), lincRNA [TCONS_00017366]	AAGTATTCTGAAGATAGCGACAGTGACTCTGATTCTGAAACAGACTCCAGTGATCTCCCC		chrX:119374131-119358289	1.07837	down	2437.72	2395.71	2.13518	2.24402	Detected	Detected
654	A_23_P136909	Hs.282204	HMGN5	high mobility group nucleosome binding domain 5	Homo sapiens high mobility group nucleosome binding domain 5 (HMGN5), mRNA [NM_030763]	AAGAGGAGCCACAGAGTATTGTTTAAAACTGCCCTATGTAGTTTCATAATTTGGTAACAT	NM_030763	chrX:80370173-80370114	1.02456	up	77.647	69.0674	-2.83728	-2.87228	Detected	Detected
655	A_23_P99452	Hs.34012	BRCA2	breast cancer 2, early onset	Homo sapiens breast cancer 2, early onset (BRCA2), mRNA [NM_000059]	TATGTTGCACAATGAGAAAAGAAATTAGTTTCAAATTTACCTCAGCGTTTGTGTATCGGG	NM_000059	chr13:32972996-32973055	1.41223	down	42.8056	55.0921	-3.69641	-3.19844	Detected	Not Detected
656	A_19_P00329711	Hs.570362	MAVS		Homo sapiens mitochondrial antiviral signaling protein (MAVS), nuclear gene encoding mitochondrial protein, transcript variant 1, mRNA [NM_020746]	AAGATCAAACCCTGCTTTTGTGTAAATGCTGACCTCCTTGCCTACATTTTAAAAACCTAG	NM_020746	chr20:3855719-3855778	1.07286	up	4488.57	3812.85	3.0159	2.91444	Detected	Detected
657	A_23_P113471	Hs.496205	FAAH2	fatty acid amide hydrolase 2	Homo sapiens fatty acid amide hydrolase 2 (FAAH2), mRNA [NM_174912]	CCAGCAGACAAGCAGAGAAACAACTGGGGAATTTATTGACTCATTTAGTTATTCTTTCTA	NM_174912	chrX:57515446-57515505	1.60109	down	12.7913	18.6644	-5.43905	-4.75999	Not Detected	Not Detected
658	A_33_P3629247	Hs.656615	ANKMY1	ankyrin repeat and MYND domain containing 1	Homo sapiens ankyrin repeat and MYND domain containing 1 (ANKMY1), transcript variant 2, mRNA [NM_017844]	ATTTGAGTCCAACGTGTGTGTGTGCGACTTCTCCATCGAGCTCTCGCAGGCCATGCTGGA	NM_017844	chr2:241463466-241463407	1.33121	up	440.723	301.721	-0.332411	-0.745144	Detected	Detected
659	A_23_P98898	Hs.19192	CDK2	cyclin-dependent kinase 2	Homo sapiens cyclin-dependent kinase 2 (CDK2), transcript variant 1, mRNA [NM_001798]	TGCTGCCACAATGTTTATAAAGGCCAAATGATAGCGGGGGCTAAGTTGGTGCTTTTGAGA	NM_001798	chr12:56365789-56365848	1.72251	down	73.4525	115.306	-2.9174	-2.13289	Detected	Detected
660	A_21_P0000163	Hs.568137	RNF223	ring finger protein 223	Homo sapiens ring finger protein 223 (RNF223), mRNA [NM_001205252]	TGACAACATCTTCAAGACACCCAAGGAGCTCTCCTGCACCCACGTCTTCTGCCTGGAGTG	NM_001205252	chr1:1007773-1007714	1.00924	up	119.296	107.724	-2.21774	-2.23101	Detected	Detected
661	A_32_P129950	Hs.507783	NHLRC3	NHL repeat containing 3	Homo sapiens NHL repeat containing 3 (NHLRC3), transcript variant 1, mRNA [NM_001012754]	TCAGGGTTTGTTTTTAAGCCAGGACAAGAAGTGCAAATGCCTCTTTGAAGCAATTTAGGC	NM_001012754	chr13:39623818-39623877	1.02573	up	433.702	385.339	-0.355579	-0.392229	Detected	Detected
662	A_23_P203488	Hs.498173	SMPD1	sphingomyelin phosphodiesterase 1, acid lysosomal	Homo sapiens sphingomyelin phosphodiesterase 1, acid lysosomal (SMPD1), transcript variant 1, mRNA [NM_000543]	GTGTACCAAATAGATGGAAACTACTCCGGGAGCTCTCACGTGGTCCTGGACCATGAGACC	NM_000543	chr11:6415436-6415495	1.12395	down	3642.64	3731.18	2.71463	2.8832	Detected	Detected
663	A_33_P3401252	Hs.591435	HSP90B3P	heat shock protein 90kDa beta (Grp94), member 3, pseudogene	Homo sapiens heat shock protein 90kDa beta (Grp94), member 3, pseudogene (HSP90B3P), non-coding RNA [NR_003130]	AGTCAGAAGAAAACATTTGAAATTAATCCCAGACACCCACTGATCAGAGACATGCTTTGA	NR_003130	chr1:92109276-92109335	1.1128	up	11720.4	9598.66	4.4006	4.2464	Detected	Detected
664	A_23_P118406	Hs.163113	C17orf62	chromosome 17 open reading frame 62	Homo sapiens chromosome 17 open reading frame 62 (C17orf62), transcript variant 2, mRNA [NM_001033046]	AAACTAACCAAACAGGAAAAACTGGGAGATTTTCTGCAGAAATTGAGTTCCAGCCTCTCT	NM_001033046	chr17:80400963-80400904	1.13798	down	1316.1	1364.92	1.24592	1.43239	Detected	Detected
665	A_21_P0002898		XLOC_003305		BROAD Institute lincRNA (XLOC_003305), lincRNA [TCONS_00005862]	ATTCATTTGAAAAGGATACGTGGAAGTGGGATAAAGATCACTTTCAGAAAGGAGTACATC		chr3:157734866-157734187	3.04774	up	38.431	11.4918	-3.85194	-5.45968	Detected	Not Detected
666	A_21_P0001120	Hs.191395	XLOC_000776		603042038F1 NIH_MGC_116 Homo sapiens cDNA clone IMAGE:5182593 5', mRNA sequence [BI517791]	TTTCTGTGTCTTTTTTGTTTGTAGTCTGTGATCCTGGGAGCCCTGGGGCCAGTTTAAACA		chr1:32815163-32815104	1.10997	up	65.5252	53.7999	-3.08216	-3.23268	Detected	Not Detected
667	A_33_P3271445	Hs.270437	COL4A3BP	collagen, type IV, alpha 3 (Goodpasture antigen) binding protein	Homo sapiens collagen, type IV, alpha 3 (Goodpasture antigen) binding protein (COL4A3BP), transcript variant 3, mRNA [NM_001130105]	CTAAAACGTTTTACTTCTTACGTCCAAGAAAAAACTGCAGGAAAGCCTATTTTGTTCTAG	NM_001130105	chr5:74675230-74675171	1.14328	up	2031.09	1619.05	1.8719	1.67872	Detected	Detected
668	A_24_P361167	Hs.530698	CHD8	chromodomain helicase DNA binding protein 8	Homo sapiens chromodomain helicase DNA binding protein 8 (CHD8), transcript variant 2, mRNA [NM_020920]	TCAGAAAGGGACTTCTCACTCATTGATGATCCTATGATGCCAGCTAACTCAGACTCCAGT	NM_020920	chr14:21853849-21853790	1.04427	down	4335.99	4126.55	2.96601	3.02851	Detected	Detected
669	A_23_P433791	Hs.554892	C1orf124	chromosome 1 open reading frame 124	Homo sapiens chromosome 1 open reading frame 124 (C1orf124), transcript variant 2, mRNA [NM_001010984]	ACGCATATAAGATTGTAATTTTAAGATGTTTTGTGTCTCAGGGTGCTACATTCACTCTTG	NM_001010984	chr1:231489251-231489310	1.0862	up	183.61	154.053	-1.59564	-1.71493	Detected	Detected
670	A_23_P420942				metallothionein 1E [Source:HGNC Symbol;Acc:7397] [ENST00000330439]	TTTTTCTCGTGGGACACAAACCCCAACTGTACCCCCTATGGTTTCAGAACAGAGCTGTGC		chr16:56660614-56660673	1.63686	up	120.048	66.8384	-2.20867	-2.91961	Detected	Detected
671	A_33_P3393170	Hs.248153	CAPN5	calpain 5	Homo sapiens calpain 5 (CAPN5), mRNA [NM_004055]	CCACCACAGGGTTAGGGGACAGGAAGCCTGTTCTATTCTCAATAAATCTTACAAAATTCC	NM_004055	chr11:76837137-76837196	1.07472	down	3754.72	3677.55	2.75835	2.86232	Detected	Detected
672	A_33_P3325935	Hs.534384	PQBP1	polyglutamine binding protein 1	Homo sapiens polyglutamine binding protein 1 (PQBP1), transcript variant 8, mRNA [NM_001167989]	AGGATTGAAGCTTCGGCCTCCCTGGCCCTGGGTTAAAATAAAAGCTTTCTGGTGATCCTG	NM_001167989	chrX:48760354-48760413	1.16542	down	6911.13	7340.33	3.63857	3.85941	Detected	Detected
673	A_23_P401076	Hs.88417	SUSD3	sushi domain containing 3	Homo sapiens sushi domain containing 3 (SUSD3), mRNA [NM_145006]	TGGCCTCCCACTAACTAGCATTCCTTTAAAGAGACTGGGAAATGTTTTAAGCAAATCTAG	NM_145006	chr9:95847304-95847363	1.24848	up	1806.44	1318.64	1.70279	1.38263	Detected	Detected
674	A_21_P0004077		XLOC_004651		Q7SE06_NEUCR (Q7SE06) Predicted protein, partial (8%) [THC2760686]	ATTAAGGTAAGGATCAAGACGAGATCACACTGGAAAAGGTGGGCCCTAAATCCAGTGAGA		chr5:174253130-174253189	2.57987	up	62.7619	22.1709	-3.14432	-4.51162	Detected	Not Detected
675	A_32_P102062	Hs.220950	FOXO3	forkhead box O3	Homo sapiens forkhead box O3 (FOXO3), transcript variant 1, mRNA [NM_001455]	TTTAACTTTGATTCCCTCATCTCCACACAGAATGTTGTTGGTTTGAACGTGGGGAACTTC	NM_001455	chr6:108985954-108986013	1.11395	down	337.817	342.95	-0.716043	-0.560358	Detected	Detected
676	A_23_P102965	Hs.631672	BCL2L13	BCL2-like 13 (apoptosis facilitator)	Homo sapiens BCL2-like 13 (apoptosis facilitator) (BCL2L13), nuclear gene encoding mitochondrial protein, mRNA [NM_015367]	TTCTATGGGTCTCTTGCTAGGGGGTAAGGATTTTTATTCTTGGGCTTATAGAGCCAGTTA	NM_015367	chr22:18211363-18211422	1.22323	up	1676.31	1248.91	1.59493	1.30424	Detected	Detected
677	A_23_P105545	Hs.20021	VAMP1	vesicle-associated membrane protein 1 (synaptobrevin 1)	Homo sapiens vesicle-associated membrane protein 1 (synaptobrevin 1) (VAMP1), transcript variant 3, mRNA [NM_016830]	CAGGAGCATCACAATTTGAGAGCAGTGCTGCCAAGCTAAAGAGGAAGTATTGGTGGAAAA	NM_016830	chr12:6575075-6575016	1.10721	up	164.94	135.763	-1.75034	-1.89727	Detected	Detected
678	A_23_P56314	Hs.8372	UQCR11	ubiquinol-cytochrome c reductase, complex III subunit XI	Homo sapiens ubiquinol-cytochrome c reductase, complex III subunit XI (UQCR11), nuclear gene encoding mitochondrial protein, mRNA [NM_006830]	TCAGGATGGACAAGAGGAAACCCACAGCTCAGCTTCAGGCTTCTTATGTTTCTGAAAACA	NM_006830	chr19:1598153-1598094	1.13881	down	74027.5	76829.7	7.05964	7.24716	Detected	Detected
679	A_32_P405759	Hs.117169	COL22A1	collagen, type XXII, alpha 1	Homo sapiens collagen, type XXII, alpha 1 (COL22A1), mRNA [NM_152888]	GACCAGACACTTGGCAAATTTACCTCTTTCTTCAAAAGAAAAACTTTAAGAAAATGAGCC	NM_152888	chr8:139601105-139601046	1.0493	up	59.6569	51.8136	-3.21752	-3.28695	Detected	Not Detected
680	A_23_P133068	Hs.620557	ANK2	ankyrin 2, neuronal	Homo sapiens ankyrin 2, neuronal (ANK2), transcript variant 1, mRNA [NM_001148]	CCCCATCCTCTTTAACTATAAAGCTAATTTGTGACCAAAGATGGCATCCTTCATACTGGA	NM_001148	chr4:114302946-114303005	1.04173	up	136.952	119.811	-2.01861	-2.07759	Detected	Detected
681	A_21_P0000033		LOC100287718	ankyrin repeat domain containing gene	Homo sapiens ankyrin repeat domain containing gene (LOC100287718), mRNA [NM_001162435]	CAGTCAGCATCTTTTGACCCCTGCCCCCCAACAATAATAGAATTTCAGGAGACAAGGAAA	NM_001162435	chr6:46726896-46726955	1.08933	down	7092.72	7041.4	3.67598	3.79943	Detected	Detected
682	A_23_P46063	Hs.706952	NME7	non-metastatic cells 7, protein expressed in (nucleoside-diphosphate kinase)	Homo sapiens non-metastatic cells 7, protein expressed in (nucleoside-diphosphate kinase) (NME7), transcript variant 1, mRNA [NM_013330]	ATAATGCTACAAAGACATTTCGAGAATTTTGTGGACCTGCTGATCCTGAAATTGCCCGGC	NM_013330	chr1:169200002-169138780	1.26308	down	1296.28	1492.15	1.22402	1.56097	Detected	Detected
683	A_23_P94030	Hs.650585	LAMB1	laminin, beta 1	Homo sapiens laminin, beta 1 (LAMB1), mRNA [NM_002291]	AGACTGGAAGGAGAAGTCCGTTCACTCCTAAAGGATATAAGCCAGAAAGTTGCTGTGTAT	NM_002291	chr7:107564470-107564411	1.04304	up	51448.8	44953.2	6.53471	6.47392	Detected	Detected
684	A_33_P3323607		CCDC129	coiled-coil domain containing 129	coiled-coil domain containing 129 [Source:HGNC Symbol;Acc:27363] [ENST00000409717]	CTTTCATGATCATCTGCTTTGAGGGATAAACATTGCTTGTCCCCTCCTCCAACTAAGGAA		chr7:31553759-31553818	1.13049	down	245.855	253.296	-1.17448	-0.997532	Detected	Detected
685	A_33_P3356910	Hs.447815	TCEAL6	transcription elongation factor A (SII)-like 6	Homo sapiens transcription elongation factor A (SII)-like 6 (TCEAL6), mRNA [NM_001006938]	TAGGGGCCAAAGAGGCTTACACGATATCCCATACCTTTAATGCCTTTGGCCTTCCATTCT	NM_001006938	chrX:101395741-101395682	1.11388	down	10115.4	10268.4	4.18812	4.34371	Detected	Detected
686	A_23_P10870	Hs.531563	DOLK	dolichol kinase	Homo sapiens dolichol kinase (DOLK), mRNA [NM_014908]	CTTTTGAGGGGACCATGACATCTATATTTGCGCAGATCATTTCTGTAGCTCTGATCTTAA	NM_014908	chr9:131708168-131708109	1.12313	up	2755.33	2235.78	2.31187	2.14435	Detected	Detected
687	A_33_P3252441					AGTCTGTGGTCGAGTCTCCTGCCACGTCACTTGCTATCATCCAACCTGTGTCATCTCCAC		chr17:39258066-39258007	1.26157	up	115.981	83.7841	-2.25839	-2.59361	Detected	Detected
688	A_33_P3240053	Hs.534845	UFSP1	UFM1-specific peptidase 1 (non-functional)	Homo sapiens UFM1-specific peptidase 1 (non-functional) (UFSP1), mRNA [NM_001015072]	TTCTACAACCTGTGCTTGACCAGCCTTAGCTCCCAACAGCAGCAGCGCACCTTGGACTGA	NM_001015072	chr7:100486523-100486464	1.31888	down	770.663	926.306	0.473819	0.873132	Detected	Detected
689	A_21_P0001249	Hs.650728	XLOC_001287		CR743846 NCI_CGAP_Co8 Homo sapiens cDNA clone IMAGp971M0781 ; IMAGE:1874535 5', mRNA sequence [CR743846]	AAAGCGATGGTCCTTGGTGTGCCACTTCCTGTTGAAGCTGCCTGTCTACCAGAATTAGCC		chr1:244232181-244232122	1.24527	up	200.916	147.041	-1.46569	-1.78214	Detected	Detected
690	A_23_P136683	Hs.409934	HLA-DQB1	major histocompatibility complex, class II, DQ beta 1	Homo sapiens major histocompatibility complex, class II, DQ beta 1 (HLA-DQB1), transcript variant 2, mRNA [NM_001243961]	CCTGAGACTATTTTAACTAGGATTGGTTATCACTCTTCTGTGATGCCTGCTTATGCCTGC	NM_001243961	chr6:32628010-32627951	2.98055	down	41.5372	112.828	-3.73981	-2.16423	Detected	Detected
691	A_21_P0011035	Hs.686934	XLOC_l2_002886		Q5TF36_HUMAN (Q5TF36) REV3-like, catalytic subunit of DNA polymerase zeta (Yeast), partial (15%) [THC2506662]	TTCCACTACCATGAGCCATATTTTCTGTATTACCAGCAAGATGTTTGGGTTTGTTTTTTG		chr12:9814123-9814182	1.42989	up	136.861	87.2291	-2.01957	-2.53548	Detected	Detected
692	A_33_P3261953					CAAAGCAGCCAAAGACTGTATCCTGCACCAGCCCTGTGGGCCGACACTCCTGTTGTATCT		chr19:022791181-022791240	1.45767	down	52.2438	69.4028	-3.40895	-2.86529	Detected	Detected
693	A_23_P215819	Hs.599798	ZNF655	zinc finger protein 655	Homo sapiens zinc finger protein 655 (ZNF655), transcript variant 2, mRNA [NM_024061]	GGTTCTGTACAGATTGATGCAATTATATTGCCTTTCCTGATTAAGTGTTCCTTACTCTGT	NM_024061	chr7:99162110-99162169	1.16739	down	1058.74	1126.39	0.931994	1.15528	Detected	Detected
694	A_23_P120710	Hs.368214	TTC3	tetratricopeptide repeat domain 3	Homo sapiens tetratricopeptide repeat domain 3 (TTC3), transcript variant 1, mRNA [NM_003316]	TCGTTCTGTGTTTGATATTTGTGTAAAGTATGCATGCAGTCTTGTACTGTGACCTAAGAA	NM_003316	chr21:38574855-38574914	1.0303	down	6071.9	5701.27	3.45179	3.49485	Detected	Detected
695	A_21_P0011530	Hs.465542	FAM108A1	family with sequence similarity 108, member A1	Homo sapiens family with sequence similarity 108, member A1 (FAM108A1), transcript variant 1, mRNA [NM_031213]	TCCTACGACTACTCCGGCTACGATGCCAGCTCGGGCAGGCCTTCCGAGAGGAACCTCTAT	NM_031213	chr19:1880017-1879958	1.09583	down	3192.55	3188.36	2.52436	2.65638	Detected	Detected
696	A_33_P3269278	Hs.590972	ZNF461	zinc finger protein 461	Homo sapiens zinc finger protein 461 (ZNF461), mRNA [NM_153257]	GAATGTGGGAAGGCCTTTAGCTATCATTCAAGCTTCTCACACCATCAGAGAATTCATTCT	NM_153257	chr19:37129746-37129687	1.05172	down	136.126	130.475	-2.02734	-1.95458	Detected	Detected
697	A_23_P12173	Hs.406392	CRTC2	CREB regulated transcription coactivator 2	Homo sapiens CREB regulated transcription coactivator 2 (CRTC2), mRNA [NM_181715]	CTCACCACTCTTCCCCTTGCAGTGGAGGAGAGAGCCAGAGTGGATACTATTTTTTATTAA	NM_181715	chr1:153920247-153920188	1.18935	up	4182.16	3204.62	2.91389	2.66372	Detected	Detected
698	A_33_P3324137	Hs.655428	PRO0628	uncharacterized LOC29053	Homo sapiens, clone IMAGE:4399587, mRNA. [BC015320]	TTCAGTTGTCCAGTGACAAGGCTTGCTGCATACACACCACTTTGTTTGTTTCTCATACCT		chr20:39667260-39667319	1.19223	up	107.67	82.3036	-2.36567	-2.61933	Detected	Detected
699	A_33_P3267150					TGAAGAGTGTTCATTGAGCCAGCATAACTCCAGATTCTCTCCTCTCTCAGACTCACCTTT		chr10:003869857-003869798	3.04471	down	105.065	291.534	-2.401	-0.794694	Detected	Detected
700	A_21_P0011660		XLOC_l2_006449		BROAD Institute lincRNA (XLOC_l2_006449), lincRNA [TCONS_l2_00012046]	TCTGCAGCCTGATCTAGATCTACAGTTAGAAACTTACTTTTGAGGCAAAGAGGCCGAGCT		chr18:029304739-029304680	14.3582	down	7.79544	102.006	-6.15351	-2.30971	Not Detected	Detected
701	A_33_P3336484	Hs.676266	NPIP	nuclear pore complex interacting protein	Homo sapiens nuclear pore complex interacting protein (NPIP), mRNA [NM_006985]	GGCAGGTGTCAGAGGCAGAGGAAAATGGGAAATTGGATATGAAAGAAATACACACCTACA	NM_006985	chr16:15042834-15042893	1.13996	up	3648.67	2916.95	2.71702	2.52803	Detected	Detected
702	A_23_P114466	Hs.664560	TBL1Y	transducin (beta)-like 1, Y-linked	Homo sapiens transducin (beta)-like 1, Y-linked (TBL1Y), transcript variant 1, mRNA [NM_033284]	TACAGTGTAGCTTTCAGCCCCGATGGAAAGTACTTGGCTAGTGGATCCTTTGACAAGTAT	NM_033284	chrY:6955393-6955452	1.17123	down	537.598	573.834	-0.0457535	0.182276	Detected	Detected
703	A_19_P00318272	Hs.729408	LOC100287765		Homo sapiens uncharacterized LOC100287765 (LOC100287765), non-coding RNA [NR_038988]	CTCTTCATGTGGATGTCTGAGCTCATATCAGGTGTCTGAAAGAGGCAGATTCTGAGGATT	NR_038988	chrX:102100785-102100844	3.22369	up	55.8174	15.7798	-3.31349	-5.00221	Detected	Not Detected
704	A_23_P98431	Hs.82609	HMBS	hydroxymethylbilane synthase	Homo sapiens hydroxymethylbilane synthase (HMBS), transcript variant 1, mRNA [NM_000190]	ATTTGCCTCACCTTGGGGCCTTGATGACTGCCTTGCCTCCTCAGTATGTGGGGGCTTCAT	NM_000190	chr11:118964129-118964188	1.26304	down	10507.5	12094.9	4.24299	4.57989	Detected	Detected
705	A_21_P0006294		XLOC_007775		BROAD Institute lincRNA (XLOC_007775), lincRNA [TCONS_00016405]	AGAGAGCAACACCAAAAACCCATGGCCAATAATGGAGAGCCAAATCAGGTGACAAGTTAC		chr9:93868794-93868735	12.4841	up	247.649	18.0786	-1.16398	-4.806	Detected	Not Detected
706	A_24_P842172	Hs.559040	LOC349196	uncharacterized LOC349196	Homo sapiens uncharacterized LOC349196 (LOC349196), non-coding RNA [NR_027000]	AGCAGCCAGTTGGTGTGTCTCAGAAAATCCCGCTCAGTTCCGAGGCCTCCTAGATGTGGA	NR_027000	chr8:7578232-7578173	1.47359	up	80.2638	49.6396	-2.78946	-3.34879	Detected	Not Detected
707	A_33_P3409099	Hs.434961	ATXN1	ataxin 1	Homo sapiens ataxin 1 (ATXN1), transcript variant 1, mRNA [NM_000332]	TTTGAAGACACTAATACCGTGCTATTTCAGATATGGGTGAGGAAGCAGAGCTCTCGGTAC	NM_000332	chr6:16302089-16302030	1.16098	down	418.595	442.896	-0.406729	-0.19139	Detected	Detected
708	A_23_P164141	Hs.152978	PSME3	proteasome (prosome, macropain) activator subunit 3 (PA28 gamma; Ki)	Homo sapiens proteasome (prosome, macropain) activator subunit 3 (PA28 gamma; Ki) (PSME3), transcript variant 2, mRNA [NM_176863]	GTCAGGATGCTGTCTTCCCACGAATAGTACTCAGTAACAAACCAATTGCATTTTAGTTGG	NM_176863	chr17:40994997-40995056	1.22999	down	4212.8	4722.35	2.92443	3.22308	Detected	Detected
709	A_23_P10980	Hs.570770	LPHN3	latrophilin 3	Homo sapiens latrophilin 3 (LPHN3), mRNA [NM_015236]	CTAATGGCAGAAAAAGAAGTTGAGCAATTTCTATGTAATGTACAGATACTAGCATTGCAC	NM_015236	chr4:62937245-62937304	1.84515	down	7.6217	12.8165	-6.18603	-5.30228	Not Detected	Not Detected
710	A_23_P129221	Hs.73875	FAH	fumarylacetoacetate hydrolase (fumarylacetoacetase)	Homo sapiens fumarylacetoacetate hydrolase (fumarylacetoacetase) (FAH), mRNA [NM_000137]	TATCTGTGCCATGACGAGCCCTACACATTTGACATCAACCTCTCTGTTAACCTGAAAGGA	NM_000137	chr15:80467376-80469880	1.00629	up	4342.77	3933.02	2.96826	2.95921	Detected	Detected
711	A_21_P0007413		XLOC_009583		ALU1_HUMAN (P39188) Alu subfamily J sequence contamination warning entry, partial (6%) [THC2695809]	TGCCCACTATGTACACTGACAATTAGACATAATTTAATTTCAGCTCATGGTATGAATGGA		chr11:122103787-122103728	1.7855	down	51.9946	84.6066	-3.41585	-2.57952	Detected	Detected
712	A_33_P3358641	Hs.471779	LRRFIP1	leucine rich repeat (in FLII) interacting protein 1	Homo sapiens leucine rich repeat (in FLII) interacting protein 1 (LRRFIP1), transcript variant 3, mRNA [NM_001137552]	TCACAGGACATTAGTGATGCCTGTGAAGCAGAAAGTACAGAGAGGTGTGAGATGTCAGAA	NM_001137552	chr2:238672559-238672618	1.02486	up	552.846	491.612	-0.00540352	-0.0408363	Detected	Detected
713	A_33_P3320283					TCTTCTGCTTTCTTCTGCACAGGGAGTTGTGAGGTTGCTACACCCCCGGGTCTGGATTCC		chr8:026306602-026306661	1.01844	down	44.7916	41.5734	-3.63098	-3.60462	Detected	Not Detected
714	A_23_P14464	Hs.645295	EXOC5	exocyst complex component 5	Homo sapiens exocyst complex component 5 (EXOC5), mRNA [NM_006544]	TTCAGCAGCCCTCGGTTGATAGAAAGCACAGGAGATACCTTATGACACAGCCAACATTTT	NM_006544	chr14:57675270-57675211	1.27739	down	324.239	377.461	-0.775226	-0.422031	Detected	Detected
715	A_21_P0013477		XLOC_l2_014197		Q5T1D1_HUMAN (Q5T1D1) OTTHUMP00000017090 (Fragment), partial (95%) [THC2513598]	TGACAAAGATACAAATCTCTTAAGGAGGTGGACCCCAAGTTCCCGAGGAACATACGCTTT		chr8:049297227-049297286	1.0271	down	9484.92	8878.31	4.09528	4.13386	Detected	Detected
716	A_24_P297539	Hs.93002	UBE2C	ubiquitin-conjugating enzyme E2C	Homo sapiens ubiquitin-conjugating enzyme E2C (UBE2C), transcript variant 6, mRNA [NM_181803]	TTGTCTTTTAAATTAAGCCTCGGTTGAGCCCTTGTATATTAAATAAATGCATTTTTGTCC	NM_181803	chr20:44445525-44445584	2.3474	down	1373.03	2937.33	1.30701	2.53808	Detected	Detected
717	A_23_P120243	Hs.83465	HOXD1	homeobox D1	Homo sapiens homeobox D1 (HOXD1), mRNA [NM_024501]	TTTTTTCTTTAAAAAAGCGGTTTCTACCTCTCTATGTGCCTGAGTGATGATACAATCGCT	NM_024501	chr2:177055372-177055431	1.80892	down	42.9924	70.8753	-3.69013	-2.835	Detected	Detected
718	A_23_P251342	Hs.445733	GSK3B	glycogen synthase kinase 3 beta	Homo sapiens glycogen synthase kinase 3 beta (GSK3B), transcript variant 1, mRNA [NM_002093]	CTGGAGTATACACCAACTGCCCGACTAACACCACTGGAAGCTTGTGCACATTCATTTTTT	NM_002093	chr3:119582401-119582342	1.17394	down	2244.86	2401.7	2.01627	2.24763	Detected	Detected
719	A_33_P3299811	Hs.552649	FLVCR1-AS1	FLVCR1 antisense RNA 1 (non-protein coding)	Homo sapiens FLVCR1 antisense RNA 1 (non-protein coding) (FLVCR1-AS1), transcript variant 2, non-coding RNA [NR_027286]	AAGGAAGCAAGTTTATTGGAATCTACTCCGTTAGAGAGTGCAAGTCCTCAGACTGCAGGA	NR_027286	chr1:213031260-213031201	1.06591	down	143.22	139.126	-1.95405	-1.86196	Detected	Detected
720	A_33_P3326898		LOC100132249	uncharacterized LOC100132249	PREDICTED: Homo sapiens hypothetical LOC100132249 (LOC100132249), partial miscRNA [XR_133519]	GTGGCTGCGGCCAAGCCAGGCGGTCTGTCCTGCAGCAGCTGCAAGGGGGCGGGACGCGGC	XR_133519	chr9:68378832-68378891	1.64612	up	184.177	101.967	-1.59119	-2.31025	Detected	Detected
721	A_33_P3405168	Hs.452864	MMAA	methylmalonic aciduria (cobalamin deficiency) cblA type	Homo sapiens methylmalonic aciduria (cobalamin deficiency) cblA type (MMAA), nuclear gene encoding mitochondrial protein, mRNA [NM_172250]	GAAGACAACAGCTAACGAACAACATACGTGTGATAATTTATGTAGTTGAACCTCTAAGGC	NM_172250	chr4:146579784-146579843	1.22251	up	372.498	277.688	-0.575048	-0.864894	Detected	Detected
722	A_24_P6911	Hs.675888	DTX2P1-UPK3BP1-PMS2P11	DTX2P1-UPK3BP1-PMS2P11 readthrough (non-protein coding)	Homo sapiens DTX2P1-UPK3BP1-PMS2P11 readthrough (non-protein coding) (DTX2P1-UPK3BP1-PMS2P11), non-coding RNA [NR_023383]	CTATCGTACAGAACCTGCTAAGGCCATCAAACCTATTGATCGGAAGTCAGTCCATCAGAT	NR_023383	chr7:76635087-76641250	1.10941	down	1062.66	1074.41	0.937327	1.08712	Detected	Detected
723	A_23_P93690	Hs.438720	MCM7	minichromosome maintenance complex component 7	Homo sapiens minichromosome maintenance complex component 7 (MCM7), transcript variant 2, mRNA [NM_182776]	CCGGACACGGATCACTTTTGTCTGATTCCAGCCTGCTTGCAACCCTGGGGTCCTCTTGTT	NM_182776	chr7:99690579-99690520	2.32788	down	7283.49	15452	3.71428	4.93329	Detected	Detected
724	A_23_P20722	Hs.113265	SNAPC4	small nuclear RNA activating complex, polypeptide 4, 190kDa	Homo sapiens small nuclear RNA activating complex, polypeptide 4, 190kDa (SNAPC4), mRNA [NM_003086]	ATGGCTGTTCCCCAAGTGCACACCTGAACACTTGGAGGAATAAAGTTCTGTTTTTAATTG	NM_003086	chr9:139270092-139270033	1.09073	down	6493.61	6454.91	3.54867	3.67397	Detected	Detected
725	A_23_P112201	Hs.709425	KDM4C	lysine (K)-specific demethylase 4C	Homo sapiens lysine (K)-specific demethylase 4C (KDM4C), transcript variant 1, mRNA [NM_015061]	TGGGAACTGAGTTGTTGGCCTTTGTGAAATGAAATTTTTGGCTCTTGAGAAAGAATTCTT	NM_015061	chr9:7175334-7175393	1.05395	up	919.729	795.287	0.728927	0.653117	Detected	Detected
726	A_23_P108641	Hs.516077	FAM136A	family with sequence similarity 136, member A	Homo sapiens family with sequence similarity 136, member A (FAM136A), mRNA [NM_032822]	ATTTTCACCAACTTATTACTTGAAATTATAATATAGCCTGTCCGTTTGCTGTTTCCAGGC	NM_032822	chr2:70523227-70523168	1.23115	down	4754.59	5334.67	3.09897	3.39897	Detected	Detected
727	A_33_P3223397				DHH_HUMAN (O43323) Desert hedgehog protein precursor (DHH) (HHG-3) [Contains: Desert hedgehog protein N-product; Desert hedgehog protein C-product], partial (19%) [THC2641433]	ACAAAGTAACCTGGAAAACTATGGCAATTAATCAGAGGAAATCCGTACCCCTCCCTCTCC		chr12:49486752-49486811	1.37967	down	57.4617	72.2501	-3.27161	-2.80729	Detected	Detected
728	A_32_P8251	Hs.325838	PHRF1	PHD and ring finger domains 1	Homo sapiens PHD and ring finger domains 1 (PHRF1), mRNA [NM_020901]	TCGGGTTCCTGCGCTGACACCTGGTCTGTGCACCTGTGTTGCTCACAGTTGAAAACTGGA	NM_020901	chr11:611931-611990	1.12393	up	19008.2	15413	5.09819	4.92965	Detected	Detected
729	A_23_P84202	Hs.497600	WDR25	WD repeat domain 25	Homo sapiens WD repeat domain 25 (WDR25), transcript variant 1, mRNA [NM_024515]	CTCTCCACTTCTATGGATAAAACTTTCAAGGTATGGAACGCCGTGGACTCCGGGCACTGC	NM_024515	chr14:100848054-100934387	1.07809	up	108.609	91.8111	-2.35314	-2.46162	Detected	Detected
730	A_32_P225816	Hs.99500	PRDM16	PR domain containing 16	Homo sapiens PR domain containing 16 (PRDM16), transcript variant 1, mRNA [NM_022114]	CTAGGAGAAGCCGATTTGGAGGTTAATGCTGTAGAATAGGACTGTATACCAAATGTAATC	NM_022114	chr1:3355062-3355121	1.08741	down	133.42	132.22	-2.05631	-1.93542	Detected	Detected
731	A_32_P101699	Hs.568369	LOC729887	uncharacterized LOC729887	Homo sapiens cDNA clone IMAGE:6176570, partial cds. [BC052334]	GTGCGAAACGGAGGACCTTTGTAACGCCACGTGTTTGCTCTTTTTGAAAAAACAAGAATA		chr16:84151080-84151139	1.15866	down	890.246	940.051	0.681921	0.894381	Detected	Detected
732	A_33_P3533325	Hs.4267	LOC284244	uncharacterized LOC284244	Homo sapiens cDNA FLJ30682 fis, clone FCBBF2000214. [AK055244]	CATGACAAACACAGATTGGGGGCGAAGGCCCTGAACCTACATAGACATTTTATATCAGCA		chr18:31330662-31330721	33.6869	up	433.123	11.7175	-0.357505	-5.43162	Detected	Not Detected
733	A_33_P3361412	Hs.125482	SLC22A15	solute carrier family 22, member 15	Homo sapiens solute carrier family 22, member 15 (SLC22A15), mRNA [NM_018420]	CCTGGAGGACCCTAGCCATTCTGGTTAACCTGCAGGGAACGGTGGTCTTTCTCTTATCTT	NM_018420	chr1:116569583-116569642	38.1233	up	522.631	12.4936	-0.0864906	-5.33909	Detected	Not Detected
734	A_23_P211785	Hs.288658	ZNF35	zinc finger protein 35	Homo sapiens zinc finger protein 35 (ZNF35), mRNA [NM_003420]	GGGGTAGCAGTTCAACAATTCACTTACGAATGTTTATAAGCTTTCCATTTCCTAGGTAAT	NM_003420	chr3:44701889-44701948	1.07534	down	324.084	317.606	-0.775913	-0.67112	Detected	Detected
735	A_33_P3347387				Q32NC8_HUMAN (Q32NC8) P18SRP protein, partial (73%) [THC2759738]	CAAAGGGACATAGTTTTGGATGTCAGCAGTGCAAACAGTGAAGATTGATGAATAAAATGA		chr6:052553565-052553624	1.43888	up	1714.11	1085.67	1.62711	1.10216	Detected	Detected
736	A_23_P54556	Hs.49143	MKL2	MKL/myocardin-like 2	Homo sapiens MKL/myocardin-like 2 (MKL2), mRNA [NM_014048]	TGGCAGTATTGTAGCTGATCGGGAAATGTTTGATATCTCAGCAATTTTGCATTTTTGTGT	NM_014048	chr16:14360546-14360605	1.24876	down	954.093	1085.81	0.781848	1.10234	Detected	Detected
737	A_23_P213336	Hs.483635	FGF1	fibroblast growth factor 1 (acidic)	Homo sapiens fibroblast growth factor 1 (acidic) (FGF1), transcript variant 1, mRNA [NM_000800]	CAGTCTCTTCTGATTAAAGAGATCTGTTCTGGGTGTTGACCACTCCAGAGAAGTTTCGAG	NM_000800	chr5:141974871-141974812	1.50527	down	334.45	458.809	-0.730491	-0.140464	Detected	Detected
738	A_33_P3271171		CNOT3	CCR4-NOT transcription complex, subunit 3	CCR4-NOT transcription complex, subunit 3 [Source:HGNC Symbol;Acc:7879] [ENST00000358389]	GGCACATTCTCAGGCCTCCCTGGAGACCACTGGGGAGCTGTCCAGCCCCCTCCCAACCCC		chr19:54657070-54657129	1.11744	down	630.915	642.509	0.185164	0.34536	Detected	Detected
739	A_23_P117424	Hs.525251	DCAF11	DDB1 and CUL4 associated factor 11	Homo sapiens DDB1 and CUL4 associated factor 11 (DCAF11), transcript variant 1, mRNA [NM_025230]	TTAATCATGTTTGAATGTTAGGGGTTGGATCCTAGAGTAGATGCCTGAGGCCACATCTGA	NM_025230	chr14:24592811-24592870	1.28546	down	1174.98	1376.49	1.08228	1.44456	Detected	Detected
740	A_21_P0013414	Hs.583400	XLOC_l2_013730		K-EST0137396 S22SNU16n1 Homo sapiens cDNA clone S22SNU16n1-148-A10 5', mRNA sequence [BQ082573]	TGCAATTATTTCTGAACCTTCCCATCAGCCTTGTCTCTGATAGAATTGGCCTGTTGTGGA		chr7:17503139-17503080	6.41373	down	14.3829	84.0703	-5.26985	-2.58869	Not Detected	Detected
741	A_24_P397817	Hs.194236	LEP	leptin	Homo sapiens leptin (LEP), mRNA [NM_000230]	GCTGAAGGGACCTTGAAGGGTAAAGAAGTTTGATATTAAAGGAGTTAAGAGTAGCAAGTT	NM_000230	chr7:127897079-127897138	1.00877	up	13.2736	11.9916	-5.38565	-5.39826	Not Detected	Not Detected
742	A_23_P205575	Hs.647573	GPR135	G protein-coupled receptor 135	Homo sapiens G protein-coupled receptor 135 (GPR135), mRNA [NM_022571]	AGACGGGGGAGGCTTACCACTTTCCCCAAACAACATAAAAGACAATGTCCCTTCTTCAAA	NM_022571	chr14:59930349-59930290	1.01215	down	408.979	377.25	-0.440254	-0.422838	Detected	Detected
743	A_24_P904903	Hs.254042	DDX39B	DEAD (Asp-Glu-Ala-Asp) box polypeptide 39B	Homo sapiens DEAD (Asp-Glu-Ala-Asp) box polypeptide 39B (DDX39B), transcript variant 1, mRNA [NM_004640]	CCCTGGCTCGAAATAAGAGCCTCAACCTCAAACACATTAAACACTTTATTTTGGATGAAT	NM_004640	chr6:31504360-31504301	1.30822	down	546.83	651.953	-0.0211906	0.36641	Detected	Detected
744	A_33_P3612740	Hs.467524	USP48	ubiquitin specific peptidase 48	Homo sapiens ubiquitin specific peptidase 48 (USP48), transcript variant 2, mRNA [NM_001032730]	CTGATGTGCCATTTGTATTAAGTTATCTTTGTCATTTTAAAGACATGAATTCCCCAAGCC	NM_001032730	chr1:22054468-22054409	1.07844	up	552.835	467.18	-0.00543213	-0.114379	Detected	Detected
745	A_23_P202496	Hs.74899	NOC3L	nucleolar complex associated 3 homolog (S. cerevisiae)	Homo sapiens nucleolar complex associated 3 homolog (S. cerevisiae) (NOC3L), mRNA [NM_022451]	ACAGCTATTCCCATATTCTAGGAGTGGCCTAAGAAATGCGTGTTTCAGTGACTAGATTAT	NM_022451	chr10:96093097-96093038	1.1643	down	1426.75	1513.9	1.36237	1.58184	Detected	Detected
746	A_33_P3391105	Hs.162757	LRP1	low density lipoprotein receptor-related protein 1	Homo sapiens low density lipoprotein receptor-related protein 1 (LRP1), mRNA [NM_002332]	ATGCCTGGCCTAAAGGGCTTCGTGGATGAGCACACCATCAACATCTCCCTCAGTCTGCAC	NM_002332	chr12:57539213-57539272	1.03144	down	413.783	388.957	-0.423408	-0.378748	Detected	Detected
747	A_33_P3395859	Hs.148344	LOC147646	uncharacterized LOC147646	Homo sapiens uncharacterized LOC147646 (LOC147646), mRNA [NM_001193623]	CTGCCTGCTCTTCAGGTAGAAAGCCCTGGTTGAACAATAAACGCATGACTCTCCCTGAAT	NM_001193623	chr19:51891601-51891543	1.31208	up	75.8618	52.6925	-2.87084	-3.26269	Detected	Not Detected
748	A_21_P0010936		XLOC_l2_001875			TTCCATAAGCGTGGCAAGAAAAATGGGAAGTTCTCGGTAAGGTATATAGTATTATTTCTA		chr10:18943989-18943930	1.13686	up	60.2473	48.2965	-3.20331	-3.38837	Detected	Not Detected
749	A_33_P3245575	Hs.418795	GLT25D1	glycosyltransferase 25 domain containing 1	Homo sapiens glycosyltransferase 25 domain containing 1 (GLT25D1), mRNA [NM_024656]	TGTTTGAGGATGACCTGCGTTTTGAGATCTTCTTCAAGAGACGTCTGATGAACCTCATGC	NM_024656	chr19:17690322-17690381	1.01634	down	421.703	390.598	-0.396054	-0.372674	Detected	Detected
750	A_33_P3393200	Hs.726207	SRRM4	serine/arginine repetitive matrix 4	Homo sapiens serine/arginine repetitive matrix 4 (SRRM4), mRNA [NM_194286]	TCAGCCTGTACGAAACATGTCTCTGTTCTAATTAAAGTTCCCATGGTATGGTGTTCTCAT	NM_194286	chr12:119600798-119600856	3.44997	up	43.3999	11.4646	-3.67652	-5.4631	Detected	Not Detected
751	A_23_P1014		LINC00467	long intergenic non-protein coding RNA 467	Homo sapiens long intergenic non-protein coding RNA 467 (LINC00467), non-coding RNA [NR_026761]	CCAGCACTGTGAAGCCTACAAAAACATTGATGCGCTGGCTTGGGGATTTGAATTTGAACA	NR_026761	chr1:211605740-211605799	1.07087	down	883.228	861.97	0.670504	0.76928	Detected	Detected
752	A_21_P0013162	Hs.557608	LOC729178	uncharacterized LOC729178	Homo sapiens uncharacterized LOC729178 (LOC729178), non-coding RNA [NR_034115]	AAACGGGCTGTGGAAAAAGAGAATGCATGGCCAAAAATGGTGGTGCTCTCTGTCCAAAAA	NR_034115	chr6:147181860-147181801	2.71776	up	69.5878	23.3349	-2.99538	-4.4378	Detected	Not Detected
753	A_24_P921366	Hs.490203	CALD1	caldesmon 1	Homo sapiens caldesmon 1 (CALD1), transcript variant 1, mRNA [NM_033138]	TTCCTTGTTTACTGGTTTGACTATAATTCTCTGTTATCTTTACGAGGTAAAACTGCAAGC	NM_033138	chr7:134655197-134655256	1.31135	down	107163	128070	7.5933	7.98436	Detected	Detected
754	A_33_P3367855	Hs.371344	PIK3R2	phosphoinositide-3-kinase, regulatory subunit 2 (beta)	Homo sapiens phosphoinositide-3-kinase, regulatory subunit 2 (beta) (PIK3R2), mRNA [NM_005027]	GCTGGGAGGCAGGTTTTGTACGGTACGTTGTTATTGATATGATATAAAACATCAAACGTC	NM_005027	chr19:18281283-18281342	1.1781	down	24364.7	26159.4	5.45637	5.69283	Detected	Detected
755	A_23_P300600	Hs.198760	NEFH	neurofilament, heavy polypeptide	Homo sapiens neurofilament, heavy polypeptide (NEFH), mRNA [NM_021076]	ACTGAATTATGCCAGGGCGCACTTTCCACTGGAGTTCACTTTCAATTGCTTCTGTGCAAT	NM_021076	chr22:29887194-29887253	1.52579	down	243.621	338.762	-1.18764	-0.578088	Detected	Detected
756	A_23_P118246	Hs.433180	GINS2	GINS complex subunit 2 (Psf2 homolog)	Homo sapiens GINS complex subunit 2 (Psf2 homolog) (GINS2), mRNA [NM_016095]	TGTGTGATGGTGCAAGGAATGGATTCAGGATGTTGTTGGAGAAACAAGTTTGTGATTAGT	NM_016095	chr16:85711713-85711654	4.26968	down	196.352	764.039	-1.49884	0.595289	Detected	Detected
757	A_24_P134789	Hs.474001	KRTAP10-10	keratin associated protein 10-10	Homo sapiens keratin associated protein 10-10 (KRTAP10-10), mRNA [NM_181688]	TGTCTGCTCTAAGTCCGTCTGCTATGTGCCTGTGTGCTCTGGGGCTTCCACTTCATGCTG	NM_181688	chr21:46057781-46057840	1.42821	up	301.076	192.118	-0.882154	-1.39636	Detected	Detected
758	A_33_P3350748	Hs.411501	KRT7	keratin 7	Homo sapiens keratin 7 (KRT7), mRNA [NM_005556]	AAGAAGATTCCCACCCCTGCCTCCCATGCCTGGTCCCAAGACAGTGAGACAGTCTGGAAA	NM_005556	chr12:52642590-52642649	1.37925	down	38148.1	47951.4	6.10319	6.56707	Detected	Detected
759	A_23_P303423	Hs.479677	SLAIN2	SLAIN motif family, member 2	Homo sapiens SLAIN motif family, member 2 (SLAIN2), mRNA [NM_020846]	GCATTTTCATACCAAATGCGAATATTTAGGTGATCACGTGCATCTTTTCTTGTATGGATG	NM_020846	chr4:48427423-48427482	1.19332	up	72.5627	55.4167	-2.93498	-3.18997	Detected	Not Detected
760	A_23_P380917	Hs.9534	SEC11A	SEC11 homolog A (S. cerevisiae)	Homo sapiens SEC11 homolog A (S. cerevisiae) (SEC11A), mRNA [NM_014300]	TCGAGGGGACTTTCAGTCACAGGATTTCATAATTGTCATTGTCACACTTTCAAATTTTTG	NM_014300	chr15:85213059-85213000	1.06678	down	42877	41685.3	6.27178	6.36504	Detected	Detected
761	A_23_P145146	Hs.367900	PDCD2	programmed cell death 2	Homo sapiens programmed cell death 2 (PDCD2), transcript variant 1, mRNA [NM_002598]	ACAGAAGAATTTGTGTGGAAGCAGGATGTAACAGATACACCGTAAAGGCATCTTAAAGCC	NM_002598	chr6:170886691-170886632	1.06306	down	6088.36	5898.52	3.4557	3.54392	Detected	Detected
762	A_33_P3298430	Hs.66762	FAM171A1	family with sequence similarity 171, member A1	Homo sapiens family with sequence similarity 171, member A1 (FAM171A1), mRNA [NM_001010924]	AAGAAAAGCCCCTGGCAGAAACGGGAGGAGAGGCCCCTGATGGCGTTTAACATTAAATGA	NM_001010924	chr10:15254973-15254914	1.28471	down	255.346	298.965	-1.11983	-0.758383	Detected	Detected
763	A_21_P0010376		XLOC_014338		BROAD Institute lincRNA (XLOC_014338), lincRNA [TCONS_00029466]	ATGTTATGGGACATCATCCCTTCTGGTGGCTCGAGCTCCCTGGCATTCTGGGTCCTCACT		chr22:30102204-30102145	1.16697	up	216.215	168.854	-1.35981	-1.58258	Detected	Detected
764	A_23_P141126	Hs.407966	GALK1	galactokinase 1	Homo sapiens galactokinase 1 (GALK1), mRNA [NM_000154]	CGACTACAGAGCCTTTGGCCGCCTCATGGTGGAGAGCCACCGCTCACTCAGAGACGACTA	NM_000154	chr17:73754580-73754445	1.37144	down	1047.36	1309.06	0.916405	1.3721	Detected	Detected
765	A_21_P0007119	Hs.535286	FLJ37035	uncharacterized LOC399821	Homo sapiens uncharacterized LOC399821 (FLJ37035), non-coding RNA [NR_033847]	GTCAACATTGGGCAAAAGGACTGGCCTCATCTACATTACAGATATCCTTGTGATGGTCTG	NR_033847	chr10:127396032-127395973	1.07839	down	245.596	241.37	-1.17599	-1.06711	Detected	Detected
766	A_33_P3248231	Hs.646699	LOC283028	uncharacterized LOC283028	Homo sapiens cDNA FLJ35464 fis, clone SMINT2005402. [AK092783]	AAACTGGCGGAAAATATTACAACTCTACTCTCAATGCCAGGCTGTTGTAGAAGCTCCTGG		chr10:43248938-43248879	1.31809	up	508.403	351.518	-0.12631	-0.524758	Detected	Detected
767	A_23_P104146	Hs.269211	ZMYM4	zinc finger, MYM-type 4	Homo sapiens zinc finger, MYM-type 4 (ZMYM4), mRNA [NM_005095]	TTGGATTGTCTGATAAGTCTGCCAATAAACTATCCAGAAATAGCAAGTGTAATAGTCCCC	NM_005095	chr1:35887010-35887069	1.08275	down	1490.68	1470.94	1.42561	1.54031	Detected	Detected
768	A_23_P138631	Hs.24485	SMC3	structural maintenance of chromosomes 3	Homo sapiens structural maintenance of chromosomes 3 (SMC3), mRNA [NM_005445]	GGTAGCCCTTGCTCTGATTTTTGCCATTCAGAAATGTGACCCGGCTCCATTTTACTTGTT	NM_005445	chr10:112362651-112362710	1.19103	down	2294.87	2490.96	2.04806	2.30027	Detected	Detected
769	A_33_P3352767	Hs.513829	MC1R	melanocortin 1 receptor (alpha melanocyte stimulating hormone receptor)	Homo sapiens melanocortin 1 receptor (alpha melanocyte stimulating hormone receptor) (MC1R), mRNA [NM_002386]	GAGCATGGGGCCAGGAAAGTCTGGTAATAAATGTGACTCAGCATCACCCACCTTAAAAAA	NM_002386	chr16:89987331-89987390	1.22691	down	1646.76	1841.32	1.56928	1.86431	Detected	Detected
770	A_21_P0001800	Hs.149762	XLOC_002487		602720851F1 NIH_MGC_97 Homo sapiens cDNA clone IMAGE:4837645 5', mRNA sequence [BG772703]	CCTCCCCACCAAAATAATAATAATAATAAGGCTACACAGTATCTGGAATTTCTTGCTCAT		chr2:217731135-217731076	1.01341	down	417.156	385.273	-0.411696	-0.392478	Detected	Detected
771	A_33_P3229027	Hs.120094	RELL2	RELT-like 2	Homo sapiens RELT-like 2 (RELL2), transcript variant 1, mRNA [NM_173828]	CAGGCCCTGGCCTGGCCTTCGTGCCCTTTATTCATTGTCAATAAATCCGCTCAGACCATT	NM_173828	chr5:141020571-141020630	1.31307	up	2271.94	1576.86	2.03357	1.64062	Detected	Detected
772	A_23_P76291	Hs.656965	PRR4	proline rich 4 (lacrimal)	Homo sapiens proline rich 4 (lacrimal) (PRR4), transcript variant 2, mRNA [NM_007244]	AACGAGGACACCGTCAACTCTCTCTACCCCGATTTCCTTCTGTCAGCCTGCAGGAAGCAT	NM_007244	chr12:10999779-10999721	1.44693	up	557.415	351.087	0.00646973	-0.526529	Detected	Detected
773	A_21_P0007869		XLOC_010016		BROAD Institute lincRNA (XLOC_010016), lincRNA [TCONS_00021289]	CGTGAACATCATCCTGCTGCCCTACACAATATTGTCTAGACTATGGGTAGCTAAAAAATC		chr12:10433127-10433068	1.17231	down	51.6955	55.2306	-3.42417	-3.19482	Detected	Not Detected
774	A_33_P3318027	Hs.73527	CSNK2B	casein kinase 2, beta polypeptide	Homo sapiens casein kinase 2, beta polypeptide (CSNK2B), mRNA [NM_001320]	TCACATGCTCTTCATGGTGCATCCCGAGTACCGGCCCAAGAGACCTGCCAACCAGTTTGT	NM_001320	chr6:31637220-31637279	1.15799	down	15112.9	15949.2	4.76736	4.97898	Detected	Detected
775	A_24_P53519	Hs.79018	CHAF1A	chromatin assembly factor 1, subunit A (p150)	Homo sapiens chromatin assembly factor 1, subunit A (p150) (CHAF1A), mRNA [NM_005483]	GTGCAGAGTTCTATATAGGATGCTGGATTAGTTCCTTTGATATTTGTAAAAATTCCCCCA	NM_005483	chr19:4443140-4443199	1.8818	down	1036.56	1777.69	0.901455	1.81357	Detected	Detected
776	A_23_P138461	Hs.22678	C10orf2	chromosome 10 open reading frame 2	Homo sapiens chromosome 10 open reading frame 2 (C10orf2), transcript variant 1, mRNA [NM_021830]	ATTCAATGTAGCAGACTACTGAGAAACTACTGTGTTGCTCAGGCTTTGTTTGAGGTCCTG	NM_021830	chr10:102753417-102753476	1.05365	down	209.27	200.951	-1.40692	-1.33152	Detected	Detected
777	A_24_P84428	Hs.508524	CACYBP	calcyclin binding protein	Homo sapiens calcyclin binding protein (CACYBP), transcript variant 1, mRNA [NM_014412]	GTAAAGGTGTTGCTGGAAAAGGCTACTAGGAGAGTACGTGATGCCCTTACAGCTGAAAAA	NM_014412	chr1:174973771-174973833	1.05039	up	2071.17	1797	1.90009	1.82916	Detected	Detected
778	A_23_P205686	Hs.3260	PSEN1	presenilin 1	Homo sapiens presenilin 1 (PSEN1), transcript variant 1, mRNA [NM_000021]	CTTTGGCAATTCTTCTTCTCAAGCACTGACACTCATTACCGTCTGTGATTGCCATTTCTT	NM_000021	chr14:73686629-73686688	1.02912	up	2711.55	2401.25	2.28877	2.24736	Detected	Detected
779	A_33_P3372281	Hs.658612	MRS2	MRS2 magnesium homeostasis factor homolog (S. cerevisiae)	Homo sapiens MRS2 magnesium homeostasis factor homolog (S. cerevisiae) (MRS2), mRNA [NM_020662]	TTCGCTCTTTGGACTAATGGGAGTTGCTTTTGGAATGAATTTGGAATCTTCCCTTGAAGA	NM_020662	chr6:24418746-24418805	1.01385	down	736.173	680.205	0.407763	0.427611	Detected	Detected
780	A_24_P250922	Hs.196384	PTGS2	prostaglandin-endoperoxide synthase 2 (prostaglandin G/H synthase and cyclooxygenase)	Homo sapiens prostaglandin-endoperoxide synthase 2 (prostaglandin G/H synthase and cyclooxygenase) (PTGS2), mRNA [NM_000963]	TGAGATATTTAAGGTTGAATGTTTGTCCTTAGGATAGGCCTATGTGCTAGCCCACAAAGA	NM_000963	chr1:186641528-186641469	1.67086	up	160.82	87.7173	-1.78683	-2.52743	Detected	Detected
781	A_21_P0014502		LOC100287803	uncharacterized LOC100287803	PREDICTED: Homo sapiens hypothetical LOC100287803, transcript variant 1 (LOC100287803), miscRNA [XR_110120]	CATTTGTCTTAAGTCCTGGTGTTGTGTGGATGACAAGCAGAAGCCAGTTATGATGACAGG	XR_110120	chr13:45911432-45911491	1.09502	down	156.575	156.253	-1.82543	-1.69447	Detected	Detected
782	A_33_P3376434	Hs.288164	SETD5	SET domain containing 5	Homo sapiens SET domain containing 5 (SETD5), mRNA [NM_001080517]	ATTAAGCTCAGCACTCTCTAAAGGAGCAACAGTTTACAGCCCTTCCAGATACAGCTACCA	NM_001080517	chr3:9516780-9516839	1.17031	up	823.575	641.337	0.569617	0.342724	Detected	Detected
783	A_32_P220750	Hs.652174	PLGLB1	plasminogen-like B1	Homo sapiens plasminogen-like B1 (PLGLB1), mRNA [NM_001032392]	GTAACGTGTTCACCTCTCGGAAAGGAGCAAAACTTTGCTCAGATCCCAGAATTAACCTGA	NM_001032392	chr2:87238105-87238046	1.12865	up	134.912	108.937	-2.04027	-2.21487	Detected	Detected
784	A_24_P22746	Hs.465433	ZADH2	zinc binding alcohol dehydrogenase domain containing 2	Homo sapiens zinc binding alcohol dehydrogenase domain containing 2 (ZADH2), mRNA [NM_175907]	CGTGGTCACTTTAAGCGGGATTATCAGTACGGTTGGTGTGGTCACTTTGGTTTATCATCA	NM_175907	chr18:72909521-72909462	1.06253	up	635.154	544.78	0.194824	0.107315	Detected	Detected
785	A_23_P116624	Hs.136557	SLC6A5	solute carrier family 6 (neurotransmitter transporter, glycine), member 5	Homo sapiens solute carrier family 6 (neurotransmitter transporter, glycine), member 5 (SLC6A5), mRNA [NM_004211]	CAATTATGTTTGTGATAAAAATGCATCTGGCCCCTGGAAGATTTATTGAGAGGCTGAAGT	NM_004211	chr11:20673953-20676268	1.10255	up	38.6179	31.921	-3.84494	-3.98578	Not Detected	Not Detected
786	A_33_P3283350					GGGCCGATCAGCACAGCGGACCCACCTTATTTTCTCATTGCCTGTCACGGATGTGTTTAA		chrX:003753785-003753844	1.09071	down	87.9876	87.461	-2.65691	-2.53165	Detected	Detected
787	A_21_P0002430		XLOC_002066		Q3X3G3_9ACTN (Q3X3G3) CHAD:Adenylate cyclase, partial (5%) [THC2614847]	AAGAGAGACTCCTTACTTCTGGCAACGAGATACACAAAAGGGGTTGCGAACATCCAAAAG		chr2:043037833-043037774	1.32306	up	166.902	114.965	-1.73328	-2.13717	Detected	Detected
788	A_32_P73217	Hs.82933	TMEM167B	transmembrane protein 167B	Homo sapiens transmembrane protein 167B (TMEM167B), mRNA [NM_020141]	ACAGCCAGAAACAAATATACATTTGTTTCATTTCTTGACTTTCCCTAAGCAGATAAGCAG	NM_020141	chr1:109639239-109639298	1.12661	up	643.394	520.463	0.21342	0.0414371	Detected	Detected
789	A_33_P3349619					ACCACACACACTTGCTACAGTTCGATGGGGAGGGTGGCTGGAAGTTCGAGAAGCTAGGCT		chr2:092031592-092031651	1.17328	up	200.783	155.959	-1.46665	-1.69719	Detected	Detected
790	A_33_P3271051	Hs.487479	CYTH3	cytohesin 3	Homo sapiens cytohesin 3 (CYTH3), mRNA [NM_004227]	GATGGCTGTCAGAGCTCTTGCAGATACTGTGTTCACTAAATAAAAATCACATGTATTGTT	NM_004227	chr7:6201473-6201414	1.01807	up	13311.9	11916.4	4.58429	4.55845	Detected	Detected
791	A_24_P243776	Hs.655904	ZNF277	zinc finger protein 277	Homo sapiens zinc finger protein 277 (ZNF277), mRNA [NM_021994]	CTTGAAAACCTAGAAGAAACTACCACAGAAGCAATTTTTCATGTTTTTCTCCTATGAGAC	NM_021994	chr7:111982790-111982849	1.89622	up	1904.3	915.231	1.77891	0.855779	Detected	Detected
792	A_33_P3310070	Hs.591140	FOXK2	forkhead box K2	Homo sapiens forkhead box K2 (FOXK2), mRNA [NM_004514]	GATTTATACACACATCACTAAAAATTATCCCTACTACAGGACTGCGGACAAGGGCTGGCA	NM_004514	chr17:80529686-80529745	1.03164	down	71.4641	67.1893	-2.95699	-2.91206	Detected	Detected
793	A_33_P3370881	Hs.590950	LOC390937	Ets2 repressor factor-like	PREDICTED: Homo sapiens Ets2 repressor factor-like (LOC390937), mRNA [XM_003403707]	CTGTTCACCTCCGAGACAGATAAATTGCGTCTGGACAGCCCTTTCCCATTCCTGGGCTCT	XM_003403707	chr19:42413272-42413213	2.20921	down	125.115	251.902	-2.14903	-1.0055	Detected	Detected
794	A_23_P40039	Hs.546449	AMMECR1L	AMME chromosomal region gene 1-like	Homo sapiens AMME chromosomal region gene 1-like (AMMECR1L), transcript variant 1, mRNA [NM_031445]	CTAGGGAGCTATGTGTTCTTTTTGTTCATTTCGTTCTTACTTCCCTGAAGCAAGAGACTA	NM_031445	chr2:128619399-128619340	1.13107	up	4465.27	3597.85	3.00839	2.8307	Detected	Detected
795	A_33_P3333232	Hs.373914			coiled-coil domain containing 162, pseudogene [Source:HGNC Symbol;Acc:21565] [ENST00000440451]	CCCATTTAGAGCTGACTGGTGATGATATCTTCTTTTTCCAACCTTTATTTCTATGAGTAT	XM_003118909	chr6:109676155-109676214	3.56232	down	27.418	89.0127	-4.33909	-2.50627	Not Detected	Detected
796	ERCC-00111_144					AAGCGAAATAACATCCTCCCACTGGGTGCACAGCGAATTAGTATCATAGTAGAATTAAGC			1.26998	down	14.199	16.4339	-5.28842	-4.94361	Not Detected	Not Detected
797	A_23_P20532	Hs.604441	CNTNAP3B	contactin associated protein-like 3B	contactin associated protein-like 3B [Source:HGNC Symbol;Acc:32035] [ENST00000276974]	ACTACCCTAGATGAGCTGTCCTGCTCCAGTAACATTCTTTTTCTAAAATCATTTATAGTA		chr9:43821272-43821331	1.31086	up	74.6139	51.8738	-2.89477	-3.28528	Detected	Not Detected
798	A_33_P3352134	Hs.529322	ATG16L1	ATG16 autophagy related 16-like 1 (S. cerevisiae)	Homo sapiens ATG16 autophagy related 16-like 1 (S. cerevisiae) (ATG16L1), transcript variant 1, mRNA [NM_030803]	TGTCAGTGTGGACAAAGGATGCAAAGCTGTGCTGTGGGCACAGTACTGACGGGGCTCTCA	NM_030803	chr2:234202948-234203007	1.02648	up	122.355	108.632	-2.18121	-2.21891	Detected	Detected
799	A_23_P164912	Hs.221737	LIN7B	lin-7 homolog B (C. elegans)	Homo sapiens lin-7 homolog B (C. elegans) (LIN7B), mRNA [NM_022165]	TGCACTCTCTTCCTGTACAGTATTTATTGTTCCTGGCACTTTATTTAAAGATATTTGACC	NM_022165	chr19:49621654-49621713	1.03812	up	1931.42	1695.56	1.79931	1.74533	Detected	Detected
800	A_24_P410627	Hs.728819	MKRN1	makorin ring finger protein 1	Homo sapiens makorin ring finger protein 1 (MKRN1), transcript variant 2, mRNA [NM_001145125]	GTTTCCTGACGTTTTACATTTCCACTTTCCTATTCCATTCATTAAGCTAGCCAACAATCC	NM_001145125	chr7:140156142-140156083	1.48587	up	1824.39	1118.98	1.71706	1.14575	Detected	Detected
801	A_23_P371410	Hs.487325	PRKACB	protein kinase, cAMP-dependent, catalytic, beta	Homo sapiens protein kinase, cAMP-dependent, catalytic, beta (PRKACB), transcript variant 3, mRNA [NM_207578]	GCACCTTAGAAGAATGACACCAGAAAACCTTATTATATCACAATATTCTGTTTTCCCCTT	NM_207578	chr1:84670691-84670750	3.33818	up	297.614	81.2511	-0.898839	-2.6379	Detected	Detected
802	A_23_P83751	Hs.164705	C11orf63	chromosome 11 open reading frame 63	Homo sapiens chromosome 11 open reading frame 63 (C11orf63), transcript variant 1, mRNA [NM_024806]	TGGCTGCTTTCAAAGTCCTTCACATCGTATAGACAACATTTGATAGGAAGGAGACCAAAA	NM_024806	chr11:122830122-122830181	1.19635	up	242.435	184.681	-1.19469	-1.45332	Detected	Detected
803	A_23_P82738	Hs.30561	RAD54B	RAD54 homolog B (S. cerevisiae)	Homo sapiens RAD54 homolog B (S. cerevisiae) (RAD54B), transcript variant 1, mRNA [NM_012415]	CAAGCTACTGGCACATAGTGAAAGATTACTTCTGACATTCCATTGCTCTTCTTTTGAAAA	NM_012415	chr8:95384415-95384356	1.69329	down	194.434	300.047	-1.513	-0.75317	Detected	Detected
804	A_21_P0003883		XLOC_003853		BROAD Institute lincRNA (XLOC_003853), lincRNA [TCONS_00009007]	TTCATTACAGGGACCATGAATTGTTGGAGGGTCAGGGCTCTAAGAGAAGCAGGAGGTCAC		chr4:1581913-1573436	1.12809	up	57.9312	46.8007	-3.25987	-3.43376	Detected	Not Detected
805	A_23_P121095	Hs.475733	TOP2B	topoisomerase (DNA) II beta 180kDa	Homo sapiens topoisomerase (DNA) II beta 180kDa (TOP2B), mRNA [NM_001068]	TCAACAAATATCTTGTGTTGTCCTTTTGTCTTCTCTGTCTCAGACTTTTGTACATCTGGC	NM_001068	chr3:25639773-25639714	1.0755	up	7251.51	6144.75	3.70793	3.60292	Detected	Detected
806	A_21_P0010098		XLOC_013602		BROAD Institute lincRNA (XLOC_013602), lincRNA [TCONS_00028585]	CTACAGCCCACCGGCCATGTCTGGCCCCTTCTTGCTGTTGAAAATAAAGTTATGCTGGAG		chr20:61198442-61198501	1.30187	up	257.828	180.488	-1.10587	-1.48645	Detected	Detected
807	A_21_P0008572		XLOC_011306		BROAD Institute lincRNA (XLOC_011306), lincRNA [TCONS_00023266]	AAATCTGGTTAAAGAAAACTCGTTTCCGATCCAGCCAGGTGCTGAGACAGGCAGAACTTT		chr15:74211381-74211440	1.15238	down	43.0956	45.2598	-3.68667	-3.48206	Detected	Not Detected
808	A_23_P142750	Hs.131431	EIF2AK2	eukaryotic translation initiation factor 2-alpha kinase 2	Homo sapiens eukaryotic translation initiation factor 2-alpha kinase 2 (EIF2AK2), transcript variant 1, mRNA [NM_002759]	AGAACAGATTTCTTCGCAAGACTATGGAAAGGAAGTGGACCTCTACGCTTTGGGGCTAAT	NM_002759	chr2:37341880-37336386	1.03182	up	5181.94	4576.92	3.22314	3.17795	Detected	Detected
809	A_24_P703830	Hs.127982	NANOS3	nanos homolog 3 (Drosophila)	Homo sapiens nanos homolog 3 (Drosophila) (NANOS3), mRNA [NM_001098622]	GTTTCCCTAGTGCTGGGCATCCAGTCAGCCCTCAATAAATGCTTATGAATGGATCAACAA	NM_001098622	chr19:13991510-13991569	1.17999	down	582.827	626.763	0.0707855	0.309562	Detected	Detected
810	A_23_P122233	Hs.483924	MRPL22	mitochondrial ribosomal protein L22	Homo sapiens mitochondrial ribosomal protein L22 (MRPL22), nuclear gene encoding mitochondrial protein, transcript variant 2, mRNA [NM_001014990]	TCGCTTTGGGATCATGGAGAAGGTTTATTGCCATTATTTTGTGAAGTTGGTGGAAGGGCC	NM_001014990	chr5:154346304-154346363	1.02216	up	6442.02	5743.66	3.53716	3.50554	Detected	Detected
811	A_23_P413180	Hs.655702	MDM1	Mdm1 nuclear protein homolog (mouse)	Homo sapiens Mdm1 nuclear protein homolog (mouse) (MDM1), transcript variant 1, mRNA [NM_017440]	GTTAACATAGGCTTATACAAATTTAACTTTTAAAGAATTCTTTTTACATCTATCCCAGAG	NM_017440	chr12:68688887-68688828	1.22287	up	58.8697	43.8727	-3.23669	-3.52696	Detected	Not Detected
812	A_23_P250813	Hs.632050	WRN	Werner syndrome, RecQ helicase-like	Homo sapiens Werner syndrome, RecQ helicase-like (WRN), mRNA [NM_000553]	GCAATTCATGTAGTTTCTGGGTCTTCTGGGAGCCTACGTGAGTACATCACCTAACAGAAT	NM_000553	chr8:31030776-31030835	1.01305	down	1019.37	941.123	0.877322	0.896026	Detected	Detected
813	A_23_P420326	Hs.524234	FNDC5	fibronectin type III domain containing 5	Homo sapiens fibronectin type III domain containing 5 (FNDC5), transcript variant 2, mRNA [NM_153756]	AAATGGTGCTTGATGAGGGAAGGTAGACTCTTCCCTAGGACTGACGAGTTACGGCTGCCA	NM_153756	chr1:33328386-33328327	2.17217	down	148.548	294.067	-1.90135	-0.782214	Detected	Detected
814	A_32_P8015	Hs.447506	HNRNPA1L2	heterogeneous nuclear ribonucleoprotein A1-like 2	Homo sapiens heterogeneous nuclear ribonucleoprotein A1-like 2 (HNRNPA1L2), transcript variant 1, mRNA [NM_001011724]	TGTTTTAGACAAATACTCATGTGTATGGGCAAAAAACTCGAGGACTGTATTTGTGACTAA	NM_001011724	chr13:53217715-53217774	1.00269	up	39818.9	36191.6	6.16503	6.16115	Detected	Detected
815	A_33_P3365352	Hs.729388	LOC100130476	uncharacterized LOC100130476	Homo sapiens cDNA FLJ42179 fis, clone THYMU2030796. [AK124173]	AGAAAAAGCAGCGGTGACAGCCTTTGGTCCCCATCTCCATTGTTCCTGCCAGCTCTGGAC		chr6:138187838-138187779	1.12493	down	128.95	132.201	-2.10547	-1.93563	Detected	Detected
816	A_33_P3315763					GAACTCAGGGGTTCAAGACCAGCCTGGGCAACATGGCAAAACCCCATCTCTACAAAAAAT		chr17:026889952-026889893	1.0819	up	252188	212433	8.828	8.71443	Detected	Detected
817	A_24_P413470	Hs.192132	TP73	tumor protein p73	Homo sapiens tumor protein p73 (TP73), transcript variant 1, mRNA [NM_005427]	CGGCGGCCCTGACGAGTGGGCGGACTTCGGCTTCGACCTGCCCGACTGCAAGGCCCGCAA	NM_005427	chr1:3649541-3649600	1.14435	up	41.7381	33.2399	-3.73285	-3.92737	Detected	Not Detected
818	A_33_P3258593	Hs.631726	PRB1	proline-rich protein BstNI subfamily 1	Homo sapiens proline-rich protein BstNI subfamily 1 (PRB1), transcript variant 1, mRNA [NM_005039]	ACAAACCTCAAGGTCCCCCACCTCCAGGAAAGCCACAAGGACCACCCGCACAAGGAGGCA	NM_005039	chr12:11506291-11506232	1.06868	up	1313.06	1119.76	1.24258	1.14676	Detected	Detected
819	A_24_P305223	Hs.406709	CTAGE1	cutaneous T-cell lymphoma-associated antigen 1	Homo sapiens cutaneous T-cell lymphoma-associated antigen 1 (CTAGE1), transcript variant 1, mRNA [NM_172241]	CTAATTGTGCTAGACTCTCTGGACCAGCAGAACTCAGAAGTTTTAATATGCCTTCTTTGG	NM_172241	chr18:19995982-19995923	1.37721	up	186.628	123.499	-1.57211	-2.03386	Detected	Detected
820	A_33_P3884230	Hs.257970	NFIX	nuclear factor I/X (CCAAT-binding transcription factor)	Homo sapiens nuclear factor I/X (CCAAT-binding transcription factor) (NFIX), mRNA [NM_002501]	TCGATGACAGTGAGATGGAGAGCCCTGTTGATGACGTGTTCTATCCCGGGACAGGCCGTT	NM_002501	chr19:13186372-13186431	1.4599	down	762.017	1013.85	0.457541	1.00341	Detected	Detected
821	A_24_P211151	Hs.283741	EXOSC5	exosome component 5	Homo sapiens exosome component 5 (EXOSC5), mRNA [NM_020158]	AGGTCAGCAAAGAGATTTTCAACAAGGCCACACTCGAAGTGATCCTGAGGCCGAAGATTG	NM_020158	chr19:41898840-41898781	1.30886	down	339.009	404.381	-0.710959	-0.322643	Detected	Detected
822	A_23_P452	Hs.593833	DDR2	discoidin domain receptor tyrosine kinase 2	Homo sapiens discoidin domain receptor tyrosine kinase 2 (DDR2), transcript variant 1, mRNA [NM_001014796]	CATTTGTCCTGACTCTGTGTATAAGCTGATGCTCAGCTGCTGGAGAAGAGATACGAAGAA	NM_001014796	chr1:162749922-162749981	1.02137	up	3581.13	3195.39	2.69006	2.65956	Detected	Detected
823	A_24_P390928	Hs.466929	TRAPPC6A	trafficking protein particle complex 6A	Homo sapiens trafficking protein particle complex 6A (TRAPPC6A), mRNA [NM_024108]	CTTCAGGGAGGAGCTGGATGTCCTCAAGTTCTTGTGCAAAGACCTGTGGGTGGCGGTGTT	NM_024108	chr19:45668207-45668148	1.09151	down	635.361	632.022	0.195294	0.321616	Detected	Detected
824	A_33_P3386429	Hs.485784	SENP6	SUMO1/sentrin specific peptidase 6	Homo sapiens SUMO1/sentrin specific peptidase 6 (SENP6), transcript variant 1, mRNA [NM_015571]	CTGTGCTACTTCAGACAGCTGAAAACTTAATGGTATTATTTCAAGTTCACATAACCCTAA	NM_015571	chr6:76427665-76427724	1.3352	down	95.9118	116.709	-2.5325	-2.11544	Detected	Detected
825	A_23_P205768	Hs.713393	ARPP19	cAMP-regulated phosphoprotein, 19kDa	Homo sapiens cAMP-regulated phosphoprotein, 19kDa (ARPP19), mRNA [NM_006628]	GGGCAATATTTGCCCATTCTGGTGTAACTTATGTGACTCTAGTGCTTAACAGCTGCCGTT	NM_006628	chr15:52843577-52843518	1.02212	down	2872.46	2675.73	2.37193	2.4035	Detected	Detected
826	A_23_P132915	Hs.476517	FAM114A1	family with sequence similarity 114, member A1	Homo sapiens family with sequence similarity 114, member A1 (FAM114A1), transcript variant 1, mRNA [NM_138389]	AGGTCCTTAACCCCATGATCAGTAGTGTATTGTTAGAGGGCTGCAACAGTACAACGTACA	NM_138389	chr4:38942605-38945098	1.11552	up	2349.44	1919.42	2.08196	1.92424	Detected	Detected
827	A_24_P59247					CAATATGCAGAGGATGTACTCTCTGGAAAGGTGTCGGTTGGCCGCTTCCTGGTGAACCTG		chr12:005141915-005141856	1.08856	up	20333.8	17023.5	5.19545	5.07303	Detected	Detected
828	A_33_P3217998	Hs.662342	AKR7L	aldo-keto reductase family 7-like	Homo sapiens aldo-keto reductase family 7-like (AKR7L), transcript variant 1, non-coding RNA [NR_040288]	GACGCCTTTAATCAAGCCTGGCATTTGTTTGCCCACGAATGTCCCAACTACTTCATCTAA	NR_040288	chr1:19593853-19593794	1.18667	down	4312.95	4664.33	2.95832	3.20524	Detected	Detected
829	A_23_P53957	Hs.709581	COX16	COX16 cytochrome c oxidase assembly homolog (S. cerevisiae)	Homo sapiens COX16 cytochrome c oxidase assembly homolog (S. cerevisiae) (COX16), nuclear gene encoding mitochondrial protein, transcript variant 1, mRNA [NM_016468]	TTATACTTCCCAGCTATTCCATCTGTGGATGAAAGTAACAATGTTGGCCACGTATATTTT	NM_016468	chr14:70792882-70792823	1.22798	down	11133.3	12459.5	4.32646	4.62274	Detected	Detected
830	A_24_P219266	Hs.234681	LRRC57	leucine rich repeat containing 57	Homo sapiens leucine rich repeat containing 57 (LRRC57), mRNA [NM_153260]	TCAAGATTTTCTTGAAGATTTGTTAGAAATAATGTCTTATTTCTGGTAACCTTTCCCTTT	NM_153260	chr15:42834909-42834850	1.05409	up	526.566	455.262	-0.0756693	-0.151662	Detected	Detected
831	A_21_P0014094	Hs.151184	LOC100288092	uncharacterized LOC100288092	PREDICTED: Homo sapiens hypothetical LOC100288092 (LOC100288092), miscRNA [XR_108415]	GTGTGGGTTTTTGTCCTCTCGAGTTTTGTCTCTAATAAAGGCCTTTTTTGTTTCAAATTA	XR_108415	chr2:200325918-200325977	1.01258	down	741.097	683.895	0.41738	0.435418	Detected	Detected
832	A_33_P3264780	Hs.382306	CDK8	cyclin-dependent kinase 8	Homo sapiens cyclin-dependent kinase 8 (CDK8), mRNA [NM_001260]	CAGATCCTAGATGGTATTCACTACCTGCATGCTAACTGGGTGTTGCACAGAGATTTGGTA	NM_001260	chr13:26927961-26928017	1.41377	up	136.645	88.0842	-2.02185	-2.5214	Detected	Detected
833	A_21_P0005399		XLOC_006169		BROAD Institute lincRNA (XLOC_006169), lincRNA [TCONS_00013529]	GTAGGGCGATGTCCAAAGTATAATTTTTAAGAGTGTAAAGGGTTCCTAAGTAAGATTGCC		chr7:92076100-92076159	8.48405	up	109.277	11.7384	-2.3443	-5.42905	Detected	Not Detected
834	A_32_P58074	Hs.356572	RPS3A	ribosomal protein S3A	Homo sapiens ribosomal protein S3A (RPS3A), mRNA [NM_001006]	GTTGGTTTTACTAAAAAACGCAAAAATCAGATACGGAAGACCTCTTATGCTCAGCACCAA	NM_001006	chr4:152024086-152024145	1.12704	down	66805.9	68618.1	6.91155	7.08409	Detected	Detected
835	A_33_P3331080	Hs.595540	SEC24A	SEC24 family, member A (S. cerevisiae)	Homo sapiens SEC24 family, member A (S. cerevisiae) (SEC24A), transcript variant 2, mRNA [NM_001252231]	GTCATTGGGGTCAGTTCAGAAGAAACTCTTATTACCTGCCTGGAAATTGCCATGAGATAA	NM_001252231	chr5:134028724-134028783	7.3465	up	782.127	97.0246	0.495121	-2.38194	Detected	Detected
836	A_23_P120845	Hs.437638	XBP1	X-box binding protein 1	Homo sapiens X-box binding protein 1 (XBP1), transcript variant 1, mRNA [NM_005080]	CCTTTTTGGCATCCTGGCTTGCCTCCAGTTTTAGGTCCTTTAGTTTGCTTCTGTAAGCAA	NM_005080	chr22:29190792-29190733	1.22006	down	40814.8	45382.1	6.20067	6.48762	Detected	Detected
837	A_24_P238250	Hs.707031	LGALS7	lectin, galactoside-binding, soluble, 7	Homo sapiens lectin, galactoside-binding, soluble, 7 (LGALS7), mRNA [NM_002307]	GGTGGAGGTGGGCGGGGACGTGCAGCTGGACTCCGTGAGGATCTTCTGAGCAGAAGCCCA	NM_002307	chr19:39261714-39261655	1.40979	down	233.94	300.569	-1.24615	-0.750661	Detected	Detected
838	A_33_P3339311				XM_322591 predicted protein {Neurospora crassa} (exp=-1; wgp=0; cg=0), partial (9%) [THC2496490]	CCTCTTTTAATCCTGTTTCTCTCTAAGTTAGTAGCTATTACACCCAAATGGTTGAGTTTT		chr1:229576105-229576046	1.05438	down	101.183	97.228	-2.45531	-2.37891	Detected	Detected
839	A_23_P129174	Hs.12692	LRRC49	leucine rich repeat containing 49	Homo sapiens leucine rich repeat containing 49 (LRRC49), transcript variant 2, mRNA [NM_017691]	TTGGTTCTTGCTTTGATTGGTGCCCTGCTATAGCCCAAAGCACGTAGTATTTGCTGATGA	NM_017691	chr15:71342217-71342276	1.28767	up	1060.96	750.896	0.935021	0.570255	Detected	Detected
840	A_33_P3397051	Hs.356198	EXOC8	exocyst complex component 8	Homo sapiens exocyst complex component 8 (EXOC8), mRNA [NM_175876]	CTGAGGAATGCATCTAGACTTATTCGTGTGAATCCTGAAAGTACAACATCAGTGGTCTAA	NM_175876	chr1:231471373-231471314	1.35398	up	161.973	109.023	-1.77652	-2.21373	Detected	Detected
841	A_21_P0001664	Hs.250839	XLOC_000041		BROAD Institute lincRNA (XLOC_000041), lincRNA [TCONS_00001934]	GAATGTGTATCCATAACTCCCTGATTTTCAACCACATTCCAGCCTGCCTGACTCATGAAG		chr1:6784760-6784819	1.21176	up	55.9938	42.1124	-3.30894	-3.58604	Detected	Not Detected
842	A_23_P216689	Hs.522472	BRD3	bromodomain containing 3	Homo sapiens bromodomain containing 3 (BRD3), mRNA [NM_007371]	ATGGGTACTGTATTTGAAAGCTGTTAGCTTTGTCAACACGCATTGTCCTTGTCATTTGGG	NM_007371	chr9:136898324-136898265	1.0765	down	1973.97	1936.6	1.83075	1.93709	Detected	Detected
843	A_21_P0013161		XLOC_l2_013153		BROAD Institute lincRNA (XLOC_l2_013153), lincRNA [TCONS_l2_00025505]	GTGGATATAGATCAATTCATGCTTTTCAATTCAGTCCTCTCTCTAATAAACTGCTGTCAT		chr6:147171356-147171297	1.28844	down	82.5701	96.9551	-2.74859	-2.38297	Detected	Detected
844	A_24_P941505	Hs.372003	FAM120A	family with sequence similarity 120A	Homo sapiens family with sequence similarity 120A (FAM120A), mRNA [NM_014612]	CAATGAACTATGTGGTTTTGAATCGGATGTAGACCATTAGTACTACTACTTGAGCTAAAC	NM_014612	chr9:96327562-96327621	1.14439	down	7122.71	7428.56	3.68207	3.87665	Detected	Detected
845	A_23_P13822	Hs.24979	STYK1	serine/threonine/tyrosine kinase 1	Homo sapiens serine/threonine/tyrosine kinase 1 (STYK1), mRNA [NM_018423]	AGGCTTAGTAGCTCAGTCTTTAACAAGGGCTAGAAAAGAATGTAATCTGATATGGAAGGA	NM_018423	chr12:10771913-10771854	2.59595	up	47.2353	16.5827	-3.55435	-4.93061	Detected	Not Detected
846	A_21_P0014060	Hs.728951	PIGC	phosphatidylinositol glycan anchor biosynthesis, class C	PREDICTED: Homo sapiens hypothetical LOC100505991, transcript variant 2 (LOC100505991), miscRNA [XR_108307]	TCCTTGCTTTGAAAGCCAGTTGCTAAAAATAAAAACTGTTCCATGAAAAATCACAATGCC	XR_108307	chr1:172362943-172362884	1.23906	down	112.469	127.003	-2.30275	-1.9935	Detected	Detected
847	A_24_P944299	Hs.35433	CDC42BPA	CDC42 binding protein kinase alpha (DMPK-like)	Homo sapiens CDC42 binding protein kinase alpha (DMPK-like) (CDC42BPA), transcript variant B, mRNA [NM_003607]	GACTTTGTTACTCAAGTCCAGAGTTCTCTGTGCACTTCTGCTAGATAAGGAGTGTAAGCC	NM_003607	chr1:227178114-227178055	1.00795	down	1432.13	1315.54	1.36781	1.37923	Detected	Detected
848	A_33_P3346628	Hs.711376	ANKRD63	ankyrin repeat domain 63	Homo sapiens ankyrin repeat domain 63 (ANKRD63), mRNA [NM_001190479]	CCTGGGCCGAACCCTTGGCAGGCGGGCACCGAGGCTGTGGTGCTGCGTGCTCAGCGGTAA	NM_001190479	chr15:40573704-40573645	1.13125	up	39.1531	31.5424	-3.82508	-4.00299	Detected	Not Detected
849	A_19_P00318189	Hs.561708	LOC401320	uncharacterized LOC401320	Homo sapiens uncharacterized LOC401320 (LOC401320), non-coding RNA [NR_038889]	CAGGTCCTAAACTGTAGCTTGCAATGTGCCTGTTTCCAGAAACCAAGGTGAAAGTGCTTT	NR_038889	chr7:30601501-30601442	1.26089	up	279.05	201.692	-0.991761	-1.3262	Detected	Detected
850	A_24_P19828	Hs.525091	TOE1	target of EGR1, member 1 (nuclear)	Homo sapiens target of EGR1, member 1 (nuclear) (TOE1), mRNA [NM_025077]	GGCGACGACGTAGGGAAAAACGGAAGAGGGCTTTATTGAACCTACCGGGGACACAGACCT	NM_025077	chr1:45808854-45808913	1.14273	down	434.845	452.857	-0.35178	-0.159301	Detected	Detected
851	A_24_P385585	Hs.43899	TMEM18	transmembrane protein 18	Homo sapiens transmembrane protein 18 (TMEM18), mRNA [NM_152834]	GTTCTGTTAGGACAGGCATACTGTTACTTTGCAATATCCACTTTATAAAATAGCTCCTGC	NM_152834	chr2:668758-668699	1.03812	up	228.387	200.497	-1.2808	-1.33477	Detected	Detected
852	A_23_P31671	Hs.131255	UQCRB	ubiquinol-cytochrome c reductase binding protein	Homo sapiens ubiquinol-cytochrome c reductase binding protein (UQCRB), nuclear gene encoding mitochondrial protein, transcript variant 1, mRNA [NM_006294]	AAGCCATAAGAAGACTTCCTGAGAACCTTTATAATGACAGGATGTTTCGCATTAAGAGGG	NM_006294	chr8:97244123-97244064	1.02168	down	24817.9	23108.1	5.48296	5.51389	Detected	Detected
853	A_23_P122947	Hs.128056	AVL9	AVL9 homolog (S. cerevisiase)	Homo sapiens AVL9 homolog (S. cerevisiase) (AVL9), mRNA [NM_015060]	AAGGCCAATACTCAGTATCAGACATGAAGTTAAGGTTCTCACATTCTGTTCAGAATAGTG	NM_015060	chr7:32619842-32620430	1.52924	up	399.308	237.968	-0.474782	-1.08759	Detected	Detected
854	A_33_P3232557	Hs.436393	DLGAP3	discs, large (Drosophila) homolog-associated protein 3	Homo sapiens discs, large (Drosophila) homolog-associated protein 3 (DLGAP3), mRNA [NM_001080418]	ACCTGTGGCTGTTCCCACATCCCCTTGAATATCCCAGGAAAAATAAAACGGCAGAACTGC	NM_001080418	chr1:35331097-35331038	1.06697	down	67.9886	66.111	-3.02892	-2.9354	Detected	Detected
855	ERCC-00109_120					GGGCGACGCACTTGACCATCCGAATCAAACTGAGAGATCGAAATAGCCTCACCCTTGAAC			1.40408	down	10.7536	13.7605	-5.68938	-5.19976	Not Detected	Not Detected
856	A_24_P76018	Hs.720727	C3orf71	chromosome 3 open reading frame 71	Homo sapiens chromosome 3 open reading frame 71 (C3orf71), mRNA [NM_001123040]	TCTTTTCACAGTATAGGAGTTGTCATCATGACTTCCAGTTACCTTCTGGGACCGGTTGTC	NM_001123040	chr3:48955775-48955716	1.14158	up	187.737	149.874	-1.56357	-1.75461	Detected	Detected
857	A_21_P0008919		XLOC_011682		BROAD Institute lincRNA (XLOC_011682), lincRNA [TCONS_00024360]	TAGGGGCCATAAAAAATGGTTGTTTTGAGCTGGGTACAGTGGCTCACTCCTGTAATTCCA		chr16:27389761-27389820	1.37046	up	1614.68	1073.75	1.54089	1.08623	Detected	Detected
858	A_33_P3485976	Hs.504390			Homo sapiens cDNA FLJ37762 fis, clone BRHIP2024347, weakly similar to GALECTIN-3. [AK095081]	TTTGATCCAGCCATCTGCCTACTGGGAATACACCCAAAGAAAAATAAATCATTATATCAG		chr11:134357750-134357809	1.48333	up	49.2752	30.2744	-3.49335	-4.06219	Detected	Not Detected
859	A_23_P117037	Hs.655272	LETMD1	LETM1 domain containing 1	Homo sapiens LETM1 domain containing 1 (LETMD1), nuclear gene encoding mitochondrial protein, transcript variant 1, mRNA [NM_015416]	CTTCACTGGCATGGGCTAACCACTTCTTTTTCAAACCCTCTGAACACCTTTTTCTGATGG	NM_015416	chr12:51453755-51453814	1.34506	up	2838.61	1923.31	2.35483	1.92716	Detected	Detected
860	A_23_P8339	Hs.416998	MRPL18	mitochondrial ribosomal protein L18	Homo sapiens mitochondrial ribosomal protein L18 (MRPL18), nuclear gene encoding mitochondrial protein, mRNA [NM_014161]	TACAAAGTGCCATGACAGAAGGTGGTGTGGTTCTACGGGAACCTCAGAGAATCTATGAAT	NM_014161	chr6:160219094-160219153	1.35172	down	12939.5	15940	4.54335	4.97815	Detected	Detected
861	A_24_P117672	Hs.103521	SCAF1	SR-related CTD-associated factor 1	Homo sapiens SR-related CTD-associated factor 1 (SCAF1), mRNA [NM_021228]	CCGTCCACAAGATCTGCCACAGCAAAAGTGGGGAAATCAACCCAGTGAAGGTGAGCAACC	NM_021228	chr19:50161136-50161513	1.1688	down	901.855	960.642	0.700614	0.925641	Detected	Detected
862	A_23_P134454	Hs.74034	CAV1	caveolin 1, caveolae protein, 22kDa	Homo sapiens caveolin 1, caveolae protein, 22kDa (CAV1), transcript variant 1, mRNA [NM_001753]	ATTCCTCCTGCTCATATTGTGATTCTCACTTTGGGGACTTTTCTTAAACCTTCAGTTATG	NM_001753	chr7:116200742-116200801	1.54451	down	32857	46249.1	5.88777	6.51492	Detected	Detected
863	A_23_P76488	Hs.719042	EMP1	epithelial membrane protein 1	Homo sapiens epithelial membrane protein 1 (EMP1), mRNA [NM_001423]	CATGTAATTTGCATTACTCTGGTGGATTGTTCTAGTACTGTATTGGGCTTCTTCGTTAAT	NM_001423	chr12:13369562-13369621	1.27089	up	72765	52179.4	7.03482	6.68898	Detected	Detected
864	A_23_P323685	Hs.591790	HIST1H4H	histone cluster 1, H4h	Homo sapiens histone cluster 1, H4h (HIST1H4H), mRNA [NM_003543]	GTTCTGAAGGTGTTCCTGGAGAACGTGATTCGTGACGCTGTCACTTACACAGAGCACGCC	NM_003543	chr6:26285556-26285497	1.32112	down	1563.98	1883.02	1.49486	1.89662	Detected	Detected
865	ERCC-00035_90					CTAACATCGCCCCGAATGCAGAGCCACCTACTGGGGTTGTCTGAGAATACTCCATGGGTC			1.44282	down	10.3061	13.5516	-5.75071	-5.22182	Not Detected	Not Detected
866	A_33_P3300273	Hs.26226	C1orf52	chromosome 1 open reading frame 52	Homo sapiens chromosome 1 open reading frame 52 (C1orf52), transcript variant 1, mRNA [NM_198077]	ACTTGAATTGTAATTCCCACAATTCCCACGTGTCATGGGTGGTGACTGAATTATGGGGGT	NM_198077	chr1:85715907-85715848	1.0345	up	285.204	251.252	-0.96029	-1.00922	Detected	Detected
867	A_33_P3364289	Hs.631617	HSH2D	hematopoietic SH2 domain containing	Homo sapiens hematopoietic SH2 domain containing (HSH2D), mRNA [NM_032855]	TGTGTGGCCACATCTCTCAAAAGCCCCTCACAGCCCCAGGCACCAAAAGACAGAAAGGTC	NM_032855	chr19:16268351-16268410	1.07589	up	371.832	314.965	-0.577631	-0.683165	Detected	Detected
868	A_24_P113686	Hs.5111	ZNHIT6	zinc finger, HIT-type containing 6	Homo sapiens zinc finger, HIT-type containing 6 (ZNHIT6), transcript variant 1, mRNA [NM_017953]	AACTTACCCTTGTGAGACAAGTTTTCTACTTGAGAAACTCCTAGTACAATGTCTTATACT	NM_017953	chr1:86118985-86118926	1.08339	down	1555.16	1535.49	1.48671	1.60227	Detected	Detected
869	A_23_P119196	Hs.107740	KLF2	Kruppel-like factor 2 (lung)	Homo sapiens Kruppel-like factor 2 (lung) (KLF2), mRNA [NM_016270]	GAGACAGGTGGGCATTTTTGGGCTACCTGGTTCGTTTTTATAAGATTTTGCTGGGTTGGT	NM_016270	chr19:16438246-16438305	1.14351	down	6996.27	7291.07	3.65623	3.8497	Detected	Detected
870	A_21_P0000061		CGREF1	cell growth regulator with EF-hand domain 1	Homo sapiens cell growth regulator with EF-hand domain 1 (CGREF1), transcript variant 4, mRNA [NM_001166241]	TTTTCCCCTCCTGCTGCCATACTCACCCTGGGAGAGGCTGAAGATGACGGAGGCATTGAA	NM_001166241	chr2:27322471-27322412	1.02449	up	817.116	726.874	0.558259	0.523348	Detected	Detected
871	A_23_P28169	Hs.516468	ARL6IP6	ADP-ribosylation-like factor 6 interacting protein 6	Homo sapiens ADP-ribosylation-like factor 6 interacting protein 6 (ARL6IP6), transcript variant 1, mRNA [NM_152522]	GGAAAGCAAATAATGCCTACTACTCCGACTTTTATAGAAGCTACTTTTAAATCAGAATAT	NM_152522	chr2:153616788-153616847	1.25393	down	795.162	908.688	0.518967	0.845427	Detected	Detected
872	A_23_P102832	Hs.443976	CEP250	centrosomal protein 250kDa	Homo sapiens centrosomal protein 250kDa (CEP250), mRNA [NM_007186]	TGTTCCCAGGAAGAGGAAGTAAATCTGCAACCCTGGGGAGGACCCCAACTCACCTGGGAA	NM_007186	chr20:34099581-34099640	1.13215	down	897.754	926.289	0.694037	0.873105	Detected	Detected
873	A_23_P315286	Hs.557655	C19orf22	chromosome 19 open reading frame 22	Homo sapiens chromosome 19 open reading frame 22 (C19orf22), mRNA [NM_138774]	ATGTTCCTGTTTCTTCATCGTTGAGCTTTTCTGGCCCGGTCTGAAGCTCAAGTGAGGAGG	NM_138774	chr19:897179-897120	1.21672	down	2491.46	2762.66	2.16663	2.44963	Detected	Detected
874	A_21_P0000799	Hs.606550	LOC100506054	uncharacterized LOC100506054	Homo sapiens uncharacterized LOC100506054 (LOC100506054), transcript variant 1, non-coding RNA [NR_038430]	TTCACATGAGTTAGACAAAGAGAAAGAAGCAGGACATTCTAGGAAGAAGGAACGGCCCAG	NR_038430	chr2:3607234-3607293	1.17873	up	178.17	137.754	-1.63902	-1.87626	Detected	Detected
875	A_23_P3775	Hs.231883	OGFOD1	2-oxoglutarate and iron-dependent oxygenase domain containing 1	Homo sapiens 2-oxoglutarate and iron-dependent oxygenase domain containing 1 (OGFOD1), mRNA [NM_018233]	GCTTGCCTGACAGTGTTCTTAAAACTGGTTGTCTTTTACTAGGACTCATAATGATTGTCC	NM_018233	chr16:56510212-56510271	1.11703	down	4635.8	4719.27	3.06246	3.22213	Detected	Detected
876	A_21_P0005657		XLOC_006721		BROAD Institute lincRNA (XLOC_006721), lincRNA [TCONS_00015231]	GTACATTGAAGAGTTGGTCTAATATTTGGCCTGGTGGATGGAGAAATTGCCTGTCTGCTC		chr3:125627056-125626997	1.65127	up	241.735	133.415	-1.19886	-1.92243	Detected	Detected
877	A_21_P0007546		XLOC_009723		Q3P3H9_9GAMM (Q3P3H9) 4-hydroxybenzoate polyprenyl transferase, proteobacterial, partial (5%) [THC2681113]	TGAAGCTTCGTTGACTTTTGCTGATGGAGCCTCTCTGAAGGGCAAATTCAAAGTACAGCT		chr12:46777935-46781579	1.25191	down	75.9339	86.6353	-2.86947	-2.54533	Detected	Detected
878	A_23_P110433	Hs.121432	PPWD1	peptidylprolyl isomerase domain and WD repeat containing 1	Homo sapiens peptidylprolyl isomerase domain and WD repeat containing 1 (PPWD1), mRNA [NM_015342]	ACGGTAGTACCAACGCCTTGGCTTGATAATAAGCATACAGTATTTGGACGAGTGACTAAA	NM_015342	chr5:64881994-64883124	1.02085	up	1644.12	1467.75	1.56696	1.53718	Detected	Detected
879	A_24_P107291	Hs.584790	PPP2R1B	protein phosphatase 2, regulatory subunit A, beta	Homo sapiens protein phosphatase 2, regulatory subunit A, beta (PPP2R1B), transcript variant 2, mRNA [NM_181699]	GAAGCCAGTACTACAGAAGTTAGGTCAAGATGAAGACATGGATGTCAAATACTTTGCACA	NM_181699	chr11:111612850-111612791	1.50048	up	607.512	368.986	0.130631	-0.454793	Detected	Detected
880	A_33_P3827035	Hs.512227	LOC348840	uncharacterized LOC348840	Homo sapiens uncharacterized LOC348840 (LOC348840), non-coding RNA [NR_003291]	AAAGACATGTATAGGGACAGAAAGAAGATGAATGTTTCTGTAGGGCTGGGGCTGGAAATG	NR_003291	chr3:197785172-197785113	2.5225	down	29.2893	67.3327	-4.24384	-2.90898	Not Detected	Detected
881	A_32_P64038	Hs.709813			PREDICTED: Homo sapiens hypothetical protein LOC100509156 (LOC100509156), mRNA [XM_003119543]	CTCCTGTGGCCTCCACGGTGCAACAAGCTAGCGGTTTACTTGGACCTCTGCCTCATCTTT	XM_003119543	chr5:55240596-55240537	1.05717	up	4217.97	3636.17	2.9262	2.84599	Detected	Detected
882	A_23_P137856	Hs.89603	MUC1	mucin 1, cell surface associated	Homo sapiens mucin 1, cell surface associated (MUC1), transcript variant 1, mRNA [NM_002456]	GTACCGATCGTAGCCCCTATGAGAAGGTTTCTGCAGGTAATGGTGGCAGCAGCCTCTCTT	NM_002456	chr1:155159726-155158652	1.76837	down	669.04	1078.22	0.269811	1.09223	Detected	Detected
883	A_33_P3402056	Hs.708293	LOC389831	uncharacterized LOC389831	Homo sapiens uncharacterized LOC389831 (LOC389831), mRNA [NM_001242480]	TATTATTCTTGGGCACTCTACTCCAAGTAGGAAAAGGCCAGGAGGTCCTGTTAAAGGATG	NM_001242480	chr7_gl000195_random:44806-44747	2.01579	down	182.543	335.348	-1.60404	-0.592699	Detected	Detected
884	A_32_P53486	Hs.647333	BOLA2B	bolA homolog 2B (E. coli)	Homo sapiens bolA homolog 2B (E. coli) (BOLA2B), mRNA [NM_001039182]	AGGCTGGTGAACGCGTGCCTAGCAGAAGAGCTCCCGCACATCCATGCCTTTGAACAGAAA	NM_001039182	chr16:30204680-30204338	1.21797	down	13401.6	14875.7	4.59398	4.87845	Detected	Detected
885	A_23_P202448	Hs.522891	CXCL12	chemokine (C-X-C motif) ligand 12	Homo sapiens chemokine (C-X-C motif) ligand 12 (CXCL12), transcript variant 1, mRNA [NM_199168]	GTGACATTTCCATGCATAAATGCGATCCACAGAAGGTCCTGGTGGTATTTGTAACTTTTT	NM_199168	chr10:44872947-44872888	1.00572	up	6776.74	6140.81	3.61024	3.602	Detected	Detected
886	A_23_P61426	Hs.490981	MSRA	methionine sulfoxide reductase A	Homo sapiens methionine sulfoxide reductase A (MSRA), transcript variant 1, mRNA [NM_012331]	TCTCTGTGCAGAGAAAAGATGTGAGTCCGCTTGATGAATTCTAATGCTTTGCTTAGAGCT	NM_012331	chr8:10286295-10286354	1.36189	down	1284.94	1594.81	1.21134	1.65695	Detected	Detected
887	A_32_P194072	Hs.632303	TECPR1	tectonin beta-propeller repeat containing 1	Homo sapiens tectonin beta-propeller repeat containing 1 (TECPR1), mRNA [NM_015395]	ATGGGGCTCAGGGCCTCTTTACCATGTGCAGTGACCATTTCTCAGAGCAGGACTTGCAAA	NM_015395	chr7:97846265-97846206	1.08251	down	2367.58	2335.72	2.09306	2.20744	Detected	Detected
888	A_24_P144881	Hs.136885	RNF6	ring finger protein (C3H2C3 type) 6	Homo sapiens ring finger protein (C3H2C3 type) 6 (RNF6), transcript variant 1, mRNA [NM_005977]	ATTAATGAACTCAATGATGAAGATTATCGGCTTATGAGAGACCATAATCTTTTAGGCACC	NM_005977	chr13:26793657-26793598	3.15833	up	175.973	50.7779	-1.65692	-3.31608	Detected	Not Detected
889	A_33_P3300395	Hs.412311	APITD1	apoptosis-inducing, TAF9-like domain 1	Homo sapiens apoptosis-inducing, TAF9-like domain 1 (APITD1), transcript variant A, mRNA [NM_199294]	CCCAGGTCTCACTCCAGAACATAAAAATGGTGTGTGATCAAATGGTATATATTAGAAATT	NM_199294	chr1:10502671-10502730	1.01179	down	1678.3	1547.55	1.59665	1.61356	Detected	Detected
890	A_23_P114164	Hs.179309	UBQLN2	ubiquilin 2	Homo sapiens ubiquilin 2 (UBQLN2), mRNA [NM_013444]	TACAGTGTAACATTGTGTCAACATTTGCAGATTGACTGTATATGACCTTAATCTTTGTGC	NM_013444	chrX:56593053-56593112	1.03793	down	2927.7	2769.36	2.39941	2.45312	Detected	Detected
891	A_21_P0006231		XLOC_007585		BROAD Institute lincRNA (XLOC_007585), lincRNA [TCONS_00016184]	TCATTTTGTCACAAACTTTGCCCAGGGCTCCGACTCTCGCATCAGCTAAACCCTCTGAAC		chr9:132174205-132174264	1.689	up	69.5275	37.5156	-2.99663	-3.7528	Detected	Not Detected
892	A_24_P403303	Hs.304362	PHF20L1	PHD finger protein 20-like 1	Homo sapiens PHD finger protein 20-like 1 (PHF20L1), transcript variant 3, mRNA [NM_198513]	AAAGCCGAGTTATAAAGCTCTTAATTACATCTCAATTGGTATCAGCAATAGACCTAAAGG	NM_198513	chr8:133824957-133825016	1.10831	down	71.3914	72.1091	-2.95846	-2.8101	Detected	Detected
893	A_23_P11160	Hs.446275	MAP7D3	MAP7 domain containing 3	Homo sapiens MAP7 domain containing 3 (MAP7D3), transcript variant 1, mRNA [NM_024597]	CTGTAAAGCCCCATCTTGGAACAGTCAGCACCTTTCATGCTCTTGTCAGTGTTTCCTTTT	NM_024597	chrX:135299676-135299617	1.42442	down	379.203	492.26	-0.549314	-0.0389376	Detected	Detected
894	A_23_P354591	Hs.162659	FAM125B	family with sequence similarity 125, member B	Homo sapiens family with sequence similarity 125, member B (FAM125B), transcript variant 1, mRNA [NM_033446]	AACCCAGTGGGGTCACGTAAAGGAATTGCAGGTCGGTGAGAGGACAAGAGGGACTCCCAT	NM_033446	chr9:129268446-129268505	1.16011	down	155.906	164.835	-1.8316	-1.61734	Detected	Detected
895	A_21_P0005720		XLOC_006844		BROAD Institute lincRNA (XLOC_006844), lincRNA [TCONS_00014759]	ATTGATGAGTCCTTGCTTGAGTCTATGCCTCCACCCAGTAGTTTGTTCTTAGTCTCCTAG		chr8:74794634-74794693	1.23134	up	56.178	41.5788	-3.30421	-3.60444	Detected	Not Detected
896	A_33_P3318696	Hs.481898	CCBL2	cysteine conjugate-beta lyase 2	Homo sapiens cysteine conjugate-beta lyase 2 (CCBL2), transcript variant 1, mRNA [NM_001008661]	GCATCAGCGATGAGGTTTATGAATGGCTTGTATATTCTGGAAATAAGCACTTAAAAATAG	NM_001008661	chr1:89426909-89426850	1.12384	up	515.444	417.988	-0.106465	-0.274896	Detected	Detected
897	A_23_P10873	Hs.654532	TLR1	toll-like receptor 1	Homo sapiens toll-like receptor 1 (TLR1), mRNA [NM_003263]	ATATTCCTCCTGTTGATATTGCTGCTTTTGGAAGTTCCAACAATGACTTTATTTTGCATC	NM_003263	chr4:38798072-38798013	1.59436	up	33.0473	18.8901	-4.06968	-4.74266	Not Detected	Not Detected
898	A_23_P201086	Hs.286221	ARF1	ADP-ribosylation factor 1	Homo sapiens ADP-ribosylation factor 1 (ARF1), transcript variant 1, mRNA [NM_001024227]	TTTTTTATTGTAAAAAGAAAAATCAACTCACTGTTCAGTGCTGAGAGGGGATGTAGGCCC	NM_001024227	chr1:228285947-228286006	1.03569	down	4139.03	3906.71	2.89894	2.94953	Detected	Detected
899	A_23_P378690	Hs.567759	TMEM64	transmembrane protein 64	Homo sapiens transmembrane protein 64 (TMEM64), transcript variant 1, mRNA [NM_001008495]	GCAGAGAAAAGGAGAGTTTTACATAGACCCCAGGAAAAACAGTACTAACCTGGTTGATGG	NM_001008495	chr8:91634707-91634648	1.5446	down	327.634	461.201	-0.760197	-0.132961	Detected	Detected
900	A_21_P0000876		LOC100505894	uncharacterized LOC100505894	Homo sapiens uncharacterized LOC100505894 (LOC100505894), transcript variant 1, non-coding RNA [NR_039993]	CAGGGTCTTTATTGTTGAAACTCTTGCGTAATGACATCTTTATTCAGGTGAAAATACAGG	NR_039993	chr5:87732308-87732367	1.38974	down	131.256	166.241	-2.0799	-1.60508	Detected	Detected
901	A_23_P12874	Hs.215766	GTPBP4	GTP binding protein 4	Homo sapiens GTP binding protein 4 (GTPBP4), mRNA [NM_012341]	TTGCTTCAGATTTTCAGAACTGGGAAGATTTACTGGTGTAACTGGGTTGTTTTTGATGGA	NM_012341	chr10:1063404-1063463	1.06583	down	8468.58	8225.89	3.93177	4.02374	Detected	Detected
902	A_33_P3238410	Hs.589924	SBF1	SET binding factor 1	Homo sapiens SET binding factor 1 (SBF1), mRNA [NM_002972]	CCAGACCCCTGTGGACCAGCTCCTGCAGGACGGGCTCCAGCTGCGCTCCTGCACATTCCA	NM_002972	chr22:50899648-50899589	1.00684	up	136.611	123.655	-2.02221	-2.03204	Detected	Detected
903	A_21_P0010183	Hs.576551	LINC00320	long intergenic non-protein coding RNA 320	Homo sapiens long intergenic non-protein coding RNA 320 (LINC00320), non-coding RNA [NR_024090]	TGGTCTTCTCCCTGGCTCAGCAAGAAGATGAACTTTAAACACTGAGAAACTGGTCATCTC	NR_024090	chr21:22116117-22116058	1.19271	up	69.9594	53.4559	-2.98769	-3.24194	Detected	Not Detected
904	A_21_P0000315		SNORA18	small nucleolar RNA, H/ACA box 18	Homo sapiens small nucleolar RNA, H/ACA box 18 (SNORA18), small nucleolar RNA [NR_002959]	TGGTTTTACTTTACTCACAGGACTATTGTTAGATCTGTGGGAAGGAATTACAAGACAGTT	NR_002959	chr11:93466691-93466632	1.12422	up	460.113	372.991	-0.270293	-0.439216	Detected	Detected
905	A_23_P11841	Hs.343522	ATP2B4	ATPase, Ca++ transporting, plasma membrane 4	Homo sapiens ATPase, Ca++ transporting, plasma membrane 4 (ATP2B4), transcript variant 2, mRNA [NM_001684]	CACGCACTATGATGAAGAACATCTTGGGCCATGCATTCTATCAGCTCATTGTCATCTTTA	NM_001684	chr1:203690464-203690523	1.41812	up	80.5851	51.7876	-2.7837	-3.28768	Detected	Not Detected
906	A_21_P0013456		XLOC_l2_014048		BROAD Institute lincRNA (XLOC_l2_014048), lincRNA [TCONS_l2_00027518]	TTCCAGATGTTCCTGTGGACCCCAGTCCAGGAAACAGAGATGGAAAGGCCAGGAAGAGAC			1.18752	up	89.8329	68.9412	-2.62697	-2.87492	Detected	Detected
907	A_23_P37005	Hs.382176	MTRF1	mitochondrial translational release factor 1	Homo sapiens mitochondrial translational release factor 1 (MTRF1), nuclear gene encoding mitochondrial protein, mRNA [NM_004294]	ACCCAGGATAGAGTCAGTGACCACAGGATAGCATATGAAGTTCGTGATATTAAGGAATTT	NM_004294	chr13:41797445-41791359	1.05193	down	645.704	619.02	0.218592	0.291629	Detected	Detected
908	A_23_P113748	Hs.21026	ZNF385D	zinc finger protein 385D	Homo sapiens zinc finger protein 385D (ZNF385D), mRNA [NM_024697]	TGGCAATAGCTCATGTCCTTCTACTGAGACCGAGGAAGAAAAGGCAAAACGGCTTCTTTA	NM_024697	chr3:21478580-21478521	1.13318	up	247.564	199.101	-1.16448	-1.34486	Detected	Detected
909	A_33_P3227252					TGAGCTATACTTTTTAAGAAAGTGATTCACCCTGCCTTTGCCCCCTTCCCCAGAACAGAA		chrUn_gl000227:000071729-000071788	1.03374	up	5135.22	4527.24	3.21007	3.1622	Detected	Detected
910	A_24_P795594	Hs.730893	ALG9	asparagine-linked glycosylation 9, alpha-1,2-mannosyltransferase homolog (S. cerevisiae)	Homo sapiens asparagine-linked glycosylation 9, alpha-1,2-mannosyltransferase homolog (S. cerevisiae) (ALG9), transcript variant 3, mRNA [NM_001077691]	AAGCATATTAAAGCTCACGTGTTAATCAGTGCATTCTTATGCTCCTACATTAAATGCCTT	NM_001077691	chr11:111653292-111653233	1.02639	up	394.138	349.961	-0.493581	-0.531164	Detected	Detected
911	A_21_P0005791		XLOC_006983		BROAD Institute lincRNA (XLOC_006983), lincRNA [TCONS_00014917]	GGTCAAGACAAAACTGATGTCAACACCAGGAATGAAGGAGAAATCTGTGGCTTAATGAAG		chr8:5859018-5858959	40.4118	up	519.822	11.7228	-0.0942659	-5.43097	Detected	Not Detected
912	A_24_P298495	Hs.660550	LOC100130744	uncharacterized LOC100130744	Homo sapiens clone pp7583 unknown mRNA. [AF289590]	TACAGACAAGGAAGTGGTGTCAAATGGACAGTAAAGGTGAATCACATACTCAGCTATAGC		chr5:14714903-14714962	13.4443	up	562.708	38.1445	0.0201054	-3.72881	Detected	Not Detected
913	A_19_P00320842	Hs.514016	C17orf51	chromosome 17 open reading frame 51	Homo sapiens chromosome 17 open reading frame 51 (C17orf51), mRNA [NM_001113434]	TGGAGCTGCAGACAGAGGCTTTTGTGAGTGCGAGGCTTGCTCCTATCCCGGGAGCTTCTG	NM_001113434	chr17:21434591-21434532	1.11643	up	334.387	272.962	-0.730763	-0.889657	Detected	Detected
914	A_32_P199301	Hs.79353	TFDP1	transcription factor Dp-1	Homo sapiens transcription factor Dp-1 (TFDP1), transcript variant 1, mRNA [NM_007111]	ATCATCGTCAACACCAGCAAGAAGACGGTCATCGACTGCAGCATCTCCAATGACAAATTT	NM_007111	chr13:114290388-114290852	1.72354	down	403.067	633.116	-0.461263	0.324113	Detected	Detected
915	A_24_P195272				GB	ATTAGCCAGGCCACCAACACAGCCACCACGTTCTGCATCTTCTATAGCATGGTGGCCACA		chr6:036705076-036705135	2.06273	down	69.2399	130.162	-3.00261	-1.95805	Detected	Detected
916	A_21_P0013271		LOC100287482	uncharacterized protein LOC100287482	Homo sapiens uncharacterized protein LOC100287482 (LOC100287482), mRNA [NM_001195243]	ACTTCCTCTGTTATGCCAGATATGGTTAGCCACTTTGGTTTTTTAGGAGCTATAGGATGG	NM_001195243	chr7:129152443-129152502	1.02533	up	50.3039	44.712	-3.46354	-3.49962	Detected	Not Detected
917	A_23_P11774	Hs.472038	UTP11L	UTP11-like, U3 small nucleolar ribonucleoprotein, (yeast)	Homo sapiens UTP11-like, U3 small nucleolar ribonucleoprotein, (yeast) (UTP11L), mRNA [NM_016037]	GAGTCGTCGAAAACGTTGACGTGTTATAGATAAGCCTTGTCATTCTGTATCAAAAATCTG	NM_016037	chr1:38489282-38489341	1.00233	up	3276.83	2979.4	2.56195	2.55859	Detected	Detected
918	A_23_P123672	Hs.193842	TDRD7	tudor domain containing 7	Homo sapiens tudor domain containing 7 (TDRD7), mRNA [NM_014290]	AAATCTTAACTCTGCTACATGGCTCTGACTGCTGTGGGGGATTGAAAAGAATATGCTTAT	NM_014290	chr9:100258236-100258295	1.07439	up	1149.37	974.948	1.05049	0.946968	Detected	Detected
919	A_33_P3283900	Hs.187667	CTNS	cystinosin, lysosomal cystine transporter	Homo sapiens cystinosin, lysosomal cystine transporter (CTNS), transcript variant 2, mRNA [NM_004937]	GATGCGAATTAGTAAAAGCTAAATTCAAAAGTAGAATGGGCATCTCCAAAGAGTACGATA	NM_004937	chr17:3566287-3566346	1.33613	up	83.5162	56.9647	-2.73215	-3.15022	Detected	Not Detected
920	A_19_P00322910		TWIST2		Homo sapiens twist homolog 2 (Drosophila) (TWIST2), mRNA [NM_057179]	AACCTTCACCAAGGTCTTGGAACATGAAGCAGAGACTCTGGTGCTGACTCTATCATTTGA	NM_057179	chr2:239795664-239795723	1.65244	up	300.037	165.475	-0.887143	-1.61174	Detected	Detected
921	A_33_P3287562	Hs.303787	BCAP29	B-cell receptor-associated protein 29	Homo sapiens B-cell receptor-associated protein 29 (BCAP29), transcript variant 2, mRNA [NM_018844]	CTGTGTTTGGTAGTTTTTCCTAGTACTCTCCTTAATAATGGTGGTGTTTAGCAAATTGTA	NM_018844	chr7:107260832-107260891	1.14524	up	5898.53	4693.9	3.41	3.21436	Detected	Detected
922	A_23_P302060	Hs.682604	IFNE	interferon, epsilon	Homo sapiens interferon, epsilon (IFNE), mRNA [NM_176891]	TTGTGTTCAGTCTCACAGAAAAACTGAGCAAACAAGGAAGACCCTTGAACGACATGAAGC	NM_176891	chr9:21481161-21481102	1.25058	up	186.972	136.254	-1.56946	-1.89206	Detected	Detected
923	A_23_P106859	Hs.173162	COX4NB	COX4 neighbor	Homo sapiens COX4 neighbor (COX4NB), transcript variant 1, mRNA [NM_006067]	CTATAATCCTCCAAATCAAAGCTCTTTCTGCTTGTGCAAGATTGTTCCTATTAAACAGTT	NM_006067	chr16:85813076-85813017	1.01754	up	8525.7	7635.92	3.94146	3.91637	Detected	Detected
924	A_24_P22939	Hs.371674	ADAMTSL5	ADAMTS-like 5	Homo sapiens ADAMTS-like 5 (ADAMTSL5), mRNA [NM_213604]	CAGGAGCCCCGGCCACACACAGCAAGAAAGATACATCTGACCAGCCTCAACGTCAACGTA	NM_213604	chr19:1506006-1505947	1.13353	down	520.298	537.49	-0.0929451	0.0878811	Detected	Detected
925	A_23_P148737	Hs.927	MYBPH	myosin binding protein H	Homo sapiens myosin binding protein H (MYBPH), mRNA [NM_004997]	AAGGCGCAGAGATTGGAGTGCCCTGCGGAGTTGCACACTGGGTGGGAAGCACTCAAATAA	NM_004997	chr1:203137019-203136960	1.46793	up	145.663	90.4333	-1.92965	-2.48343	Detected	Detected
926	A_23_P206760	Hs.513711	HP	haptoglobin	Homo sapiens haptoglobin (HP), transcript variant 1, mRNA [NM_005143]	GATAAGATGTGGTTTGAAGCTGATGGGTGCCAGCCCTGCATTGCTGAGTCAATCAATAAA	NM_005143	chr16:72094877-72094936	1.13204	up	52.0749	41.9228	-3.41362	-3.59255	Detected	Not Detected
927	A_24_P77676	Hs.184233	HSPA9	heat shock 70kDa protein 9 (mortalin)	Homo sapiens heat shock 70kDa protein 9 (mortalin) (HSPA9), nuclear gene encoding mitochondrial protein, mRNA [NM_004134]	CATTTAATGGACAGTGATTCTAACAGTATAAAGTTCACAATATTCTATGTCCCTAGCCTG	NM_004134	chr5:137891563-137891504	1.46507	up	8801.09	5474.74	3.98733	3.43636	Detected	Detected
928	A_33_P3877728	Hs.660306	SMCR6	Smith-Magenis syndrome chromosome region, candidate 6	Homo sapiens mRNA; cDNA DKFZp686J19223 (from clone DKFZp686J19223). [BX647090]	TTAAATTGTGCACCCAAGGTGCCTCAGCTGCCTTACTCTAGACTGGCCCCGTTAACTCCC		chr17:17729676-17729617	1.16654	up	602.125	470.404	0.117782	-0.104457	Detected	Detected
929	A_33_P3352877	Hs.440414	SPG20	spastic paraplegia 20 (Troyer syndrome)	Homo sapiens spastic paraplegia 20 (Troyer syndrome) (SPG20), transcript variant 1, mRNA [NM_015087]	GGAGTTGTTGGCTTGTCAAGTTTTGCAAAATAATGCCAGGTATTTTCCAAAATGATGATA	NM_015087	chr13:36875912-36875853	1.22635	up	819.748	609.188	0.562898	0.268531	Detected	Detected
930	A_23_P206359	Hs.461086	CDH1	cadherin 1, type 1, E-cadherin (epithelial)	Homo sapiens cadherin 1, type 1, E-cadherin (epithelial) (CDH1), mRNA [NM_004360]	AAATCAACCCTGCAATCACTTTTTGGAATTGTCTTGATTTTTCGGCAGTTCAAGCTATAT	NM_004360	chr16:68869214-68869273	1.40788	down	48.2024	61.847	-3.5251	-3.03158	Detected	Not Detected
931	A_23_P11262	Hs.533543	F8A1	coagulation factor VIII-associated 1	Homo sapiens coagulation factor VIII-associated 1 (F8A1), mRNA [NM_012151]	CAAATTTCTCCTTCCACTCGTCCGCACGGTACGTCTTCATGGGAGTCATTTTATTCCTTA	NM_012151	chrX:154116220-154116279	1.21095	down	9771.02	10783.2	4.13815	4.41429	Detected	Detected
932	A_23_P145330	Hs.485075	CCHCR1	coiled-coil alpha-helical rod protein 1	Homo sapiens coiled-coil alpha-helical rod protein 1 (CCHCR1), transcript variant 3, mRNA [NM_019052]	ACCTTGCAGCAGGAAGGTCTCCTCTCCCGTTACAAGCAGCAGCGACTGTTGACAGTTCTT	NM_019052	chr6:31110908-31110849	1.22393	down	1385.2	1545.09	1.31974	1.61127	Detected	Detected
933	A_33_P3295283	Hs.655248	LPCAT3	lysophosphatidylcholine acyltransferase 3	Homo sapiens lysophosphatidylcholine acyltransferase 3 (LPCAT3), mRNA [NM_005768]	CTGCTCCACTTTTTCTACCTTGGAACTGTATTAGATAAAATCACTTCTGTTTGTTCAGTT	NM_005768	chr12:7085411-7085352	1.184	down	7313.49	7891.53	3.72021	3.96387	Detected	Detected
934	A_33_P3262833	Hs.454647	GOLGA8E	golgin A8 family, member E	Homo sapiens golgin A8 family, member E (GOLGA8E), non-coding RNA [NR_033350]	TCAGCCAAGTATTGGTATTCTTCCTCATTCGGTATAAGGCAGCTTTCAATTTGCTTAGAA	NR_033350	chr15:23447789-23447848	1.31385	up	248.067	172.071	-1.16155	-1.55536	Detected	Detected
935	A_33_P3651911	Hs.660189	LOC286109	uncharacterized LOC286109	Homo sapiens cDNA FLJ34853 fis, clone NT2NE2012199. [AK092172]	AAGTGAATGTATTGGCTTAGCCAAATCACTACAGAAGGTGGTTCCTAAATACCTTTTAGT		chr8:141536829-141536770	1.22477	up	95.8517	71.3232	-2.53341	-2.82591	Detected	Detected
936	A_23_P168868	Hs.292579	PTDSS1	phosphatidylserine synthase 1	Homo sapiens phosphatidylserine synthase 1 (PTDSS1), mRNA [NM_014754]	TTTTACATCGGGTTTGTTCTCCTTCCATGGTGTGTTGCTGACATTGTCACTGAGTCCCAT	NM_014754	chr8:97346598-97346657	1.07843	down	19585.4	19249.1	5.14136	5.25029	Detected	Detected
937	A_33_P3304998					ATGTAACAAGAGCCTGGGTGCAGCCTCGGCGCTGCACCCTGCAGGCTGTGCTGGAAAACA		chrX:152197893-152197952	8.20394	up	103.718	11.5217	-2.41961	-5.45593	Detected	Not Detected
938	A_23_P377214	Hs.56382	HEXIM2	hexamethylene bis-acetamide inducible 2	Homo sapiens hexamethylene bis-acetamide inducible 2 (HEXIM2), mRNA [NM_144608]	AGTTGGCTCTTTTGTGTCATCTTACCCTTTACAGAGAAATTAAATGGCCTTGGTGGGACC	NM_144608	chr17:43247340-43247399	1.20884	down	1845.33	2032.96	1.73353	2.00715	Detected	Detected
939	A_33_P3397613				Q53FK6_HUMAN (Q53FK6) Thrombospondin 3 variant (Fragment), partial (4%) [THC2525119]	TCATAGGTGCTTGTGTCCGTGGTGAGAAGGGTGATGGAGAGAAGTGGCTGCAGTTCCCAC		chr1:155166684-155166743	1.26691	up	69.3704	49.9013	-2.99989	-3.34121	Detected	Not Detected
940	A_24_P210637	Hs.442449	CHST14	carbohydrate (N-acetylgalactosamine 4-0) sulfotransferase 14	Homo sapiens carbohydrate (N-acetylgalactosamine 4-0) sulfotransferase 14 (CHST14), mRNA [NM_130468]	AGCCTTGTGCCGTGCACTATGACTTTGTGGGCTCCTATGAGAGGCTGGAGGCTGATGCAA	NM_130468	chr15:40764272-40764331	1.30266	down	265.646	315.369	-1.06278	-0.681317	Detected	Detected
941	A_21_P0008857		XLOC_011535		BROAD Institute lincRNA (XLOC_011535), lincRNA [TCONS_00024175]	ACTGGAACTTATGCTGTAGACATTTCTTTGTGGTTTATCTAAAAACCAAAGAGAGTGGGT		chr15:77657555-77649433	1.11703	down	589.334	599.942	0.0868025	0.246466	Detected	Detected
942	A_23_P215778	Hs.97627	DUS4L	dihydrouridine synthase 4-like (S. cerevisiae)	Homo sapiens dihydrouridine synthase 4-like (S. cerevisiae) (DUS4L), mRNA [NM_181581]	TTCAAGGCAGGAAAAAAGGGTATTTAATGCTCTGTCAAGCACATCAGCAATCATAGATTA	NM_181581	chr7:107217921-107217980	1.3481	up	147.957	100.023	-1.9071	-2.33803	Detected	Detected
943	A_21_P0012407	Hs.404056	EIF3J	eukaryotic translation initiation factor 3, subunit J	Homo sapiens eukaryotic translation initiation factor 3, subunit J (EIF3J), mRNA [NM_003758]	GATGGAGGTATATGTACAAGACTATGAAGACTTCATGTGACATTTTATCTTTTCCTGGTG	NM_003758	chr15:44853309-44853367	1.13141	down	1769.94	1825	1.67335	1.85147	Detected	Detected
944	A_33_P3407638	Hs.502208	C11orf46	chromosome 11 open reading frame 46	Homo sapiens chromosome 11 open reading frame 46 (C11orf46), mRNA [NM_152316]	TGAAGGCAAACTTACCAACACAAATAAGCAAAGTGGTTGCAATAAAGACAGATACGTCCC	NM_152316	chr11:30359106-30359165	1.01617	up	2184.51	1959.17	1.97696	1.95382	Detected	Detected
945	ERCC-00162_107					TCTTCTTAATAACTTCCCATGCCTTTTCACTGACTGTTATTGCAGCCAATCCTGGTGGAG			1.65658	down	8.24202	12.4431	-6.07314	-5.34494	Not Detected	Not Detected
946	A_23_P103720	Hs.567583	AGMAT	agmatine ureohydrolase (agmatinase)	Homo sapiens agmatine ureohydrolase (agmatinase) (AGMAT), mRNA [NM_024758]	AACCGTCTGAGTCTTGTGCTCTTCAAGACAAAACAGATTGCGTCGCTGACAAGTTCTCAA	NM_024758	chr1:15900155-15900096	1.48088	down	246.241	332.326	-1.17221	-0.605759	Detected	Detected
947	A_23_P211056	Hs.644004	GCFC1	GC-rich sequence DNA-binding factor 1	Homo sapiens GC-rich sequence DNA-binding factor 1 (GCFC1), transcript variant 2, mRNA [NM_013329]	ACCTACCATTGTGGAAAAGGTGATTCTTCCTAAACTAACAGTGATAGCTGAAAATATGTG	NM_013329	chr21:34117925-34117206	1.16292	up	147.627	115.691	-1.91032	-2.12808	Detected	Detected
948	A_19_P00317082	Hs.485041	HCG18	HLA complex group 18 (non-protein coding)	Homo sapiens HLA complex group 18 (non-protein coding) (HCG18), non-coding RNA [NR_024052]	GAAGGAAAGAATAGTTTTACCCATGCTGAAGTTAATTTAAACCTTCACCTAGAGAAGCAA	NR_024052	chr6:30260164-30260105	1.11616	up	1776.43	1450.46	1.67863	1.52008	Detected	Detected
949	A_23_P22765	Hs.521969	NDUFB11	NADH dehydrogenase (ubiquinone) 1 beta subcomplex, 11, 17.3kDa	Homo sapiens NADH dehydrogenase (ubiquinone) 1 beta subcomplex, 11, 17.3kDa (NDUFB11), nuclear gene encoding mitochondrial protein, transcript variant 1, mRNA [NM_019056]	GGACGTCTGGAACATGCGACTTGTCTTCTTCTTTGGCGTCTCCATCATCCTGGTCCTTGG	NM_019056	chrX:47002105-47002046	1.15993	down	26663.8	28186.4	5.58646	5.8005	Detected	Detected
950	A_21_P0012112		XLOC_l2_008560		BROAD Institute lincRNA (XLOC_l2_008560), lincRNA [TCONS_l2_00016171]	ACGAGCCGGTGGCAGCTGCCAACAAGAAGCATTGGAACAAACCATGCTGGGTTAATACAT		chr20:18485441-18485738	1.05441	down	194930	187316	8.45646	8.5329	Detected	Detected
951	A_23_P120194	Hs.700632	ORMDL1	ORM1-like 1 (S. cerevisiae)	Homo sapiens ORM1-like 1 (S. cerevisiae) (ORMDL1), transcript variant 1, mRNA [NM_016467]	TGGGCAGGCCCAGCTTATAAGTTAAAGGGCATCACAGTGAGGGTGTAGTAGATAAATTCA	NM_016467	chr2:190636267-190636208	1.11585	up	8786.34	7176.06	3.98491	3.82676	Detected	Detected
952	A_21_P0011292	Hs.404449	HERC2P7	hect domain and RLD 2 pseudogene 7	Homo sapiens hect domain and RLD 2 pseudogene 7 (HERC2P7), non-coding RNA [NR_036470]	CTCTGGTTCAGCTCATACAACAGCTTCTTAGGTAAATCATATTAGCTGTATTGTATTGTG	NR_036470	chr15:23392627-23392686	1.05874	up	102.26	88.0246	-2.44004	-2.52238	Detected	Detected
953	A_23_P122775	Hs.155839	RTN4IP1	reticulon 4 interacting protein 1	Homo sapiens reticulon 4 interacting protein 1 (RTN4IP1), nuclear gene encoding mitochondrial protein, mRNA [NM_032730]	AAAGGAGTCCATTATCGCTGGGCATTTTTCATGGCCAGTGGCCCATGTTTAGATGACATT	NM_032730	chr6:107031286-107031227	1.09733	down	1283.43	1283.49	1.20965	1.34365	Detected	Detected
954	A_24_P76666	Hs.644056	CSNK2A1	casein kinase 2, alpha 1 polypeptide	Homo sapiens casein kinase 2, alpha 1 polypeptide (CSNK2A1), transcript variant 1, mRNA [NM_177559]	GGTTCTGGGGACAGAAGATTTATATGGCTATATTGACAAATACAACATTGAATTAGATCC	NM_177559	chr20:469405-469346	1.25828	up	209.149	151.483	-1.40775	-1.73921	Detected	Detected
955	A_23_P59349	Hs.197644	HECA	headcase homolog (Drosophila)	Homo sapiens headcase homolog (Drosophila) (HECA), mRNA [NM_016217]	TAATAGGATGCTGCCTAACCCAGTTCATCTCTATGTCCTGTTCACTGAATATTCCGGGTA	NM_016217	chr6:139501645-139501704	1.24724	up	4973.93	3634.41	3.16403	2.84529	Detected	Detected
956	A_32_P144421	Hs.455089	ZNF518B	zinc finger protein 518B	Homo sapiens zinc finger protein 518B (ZNF518B), mRNA [NM_053042]	TAATCCATCTCAGAAGTTGAAGATGTGATGTTGCTCGGCCTTTGGAATAATTTTTAAATC	NM_053042	chr4:10441743-10441684	1.00587	up	1919.51	1739.14	1.79039	1.78195	Detected	Detected
957	A_23_P85783	Hs.487296	PHGDH	phosphoglycerate dehydrogenase	Homo sapiens phosphoglycerate dehydrogenase (PHGDH), mRNA [NM_006623]	TTGGTCCAAGGCACTACACCTGTACTGCAGGGGCTCAATGGAGCTGTCTTCAGGCCAGAA	NM_006623	chr1:120285529-120285588	1.35899	down	24094.7	29841.8	5.44029	5.88283	Detected	Detected
958	A_33_P3364520	Hs.553689	KRTAP6-1	keratin associated protein 6-1	Homo sapiens keratin associated protein 6-1 (KRTAP6-1), mRNA [NM_181602]	AACTACTATGGCACCCCTGGCTATGGGTTCTGTGGCTATGGAGGCCTGGGCTATGGCTAT	NM_181602	chr21:31986202-31986143	1.10376	up	93.8003	77.4486	-2.56462	-2.70705	Detected	Detected
959	A_33_P3225567	Hs.496501	TRMT2B	TRM2 tRNA methyltransferase 2 homolog B (S. cerevisiae)	Homo sapiens TRM2 tRNA methyltransferase 2 homolog B (S. cerevisiae) (TRMT2B), transcript variant 1, mRNA [NM_024917]	TTTCTTGGTTTTAAGGCATCTCGAATGCCCCTTGAAAATGTAGTTTTCCCTGGTGGTGGG	NM_024917	chrX:100264735-100264676	1.03218	down	514.816	484.272	-0.108227	-0.0625391	Detected	Detected
960	A_19_P00321230		LOC202181	chromosome 5 open reading frame 25 pseudogene	Homo sapiens chromosome 5 open reading frame 25 pseudogene (LOC202181), non-coding RNA [NR_026921]	TGTGTCTTTATCTCCCTCCAGAGAAGCAACGCGCTCCAGACTCTGATGCACTGGAGGCAG	NR_026921	chr5:177045728-177045669	1.15659	down	151.046	159.211	-1.87729	-1.66741	Detected	Detected
961	A_21_P0006052		XLOC_007559		BROAD Institute lincRNA (XLOC_007559), lincRNA [TCONS_00015749]	AAGATTACTGAGACGACATGCGTGAAGCACCAATTACGGCGCCTGGACTCACGAGGCGGT		chr9:127278236-127278295	1.21664	up	143.675	107.623	-1.94947	-2.23238	Detected	Detected
962	A_23_P111672	Hs.592286	TES	testis derived transcript (3 LIM domains)	Homo sapiens testis derived transcript (3 LIM domains) (TES), transcript variant 2, mRNA [NM_152829]	TTTTTTAATGTACCCTACCTTCAGTATTCTCTTTGTAAGTTGGTGACTTGCATCTGTGGC	NM_152829	chr7:115898128-115898187	1.27492	down	790.635	918.638	0.510729	0.861138	Detected	Detected
963	A_33_P3328511	Hs.720602	ARL17B	ADP-ribosylation factor-like 17B	Homo sapiens ADP-ribosylation factor-like 17B (ARL17B), transcript variant 1, mRNA [NM_001039083]	GGACCTCAGCAGCGGTGTCCCAAGTTTCCTGACTTCTTCCATCCTCTGGAAATCAGCTGT	NM_001039083	chr17:44416935-44416876	1.0034	up	411.95	374.158	-0.429813	-0.434709	Detected	Detected
964	A_23_P418493	Hs.528889	ATPAF2	ATP synthase mitochondrial F1 complex assembly factor 2	Homo sapiens ATP synthase mitochondrial F1 complex assembly factor 2 (ATPAF2), nuclear gene encoding mitochondrial protein, mRNA [NM_145691]	CCTCTTCATCCATCTCTGCTCCGAGAGCACCACAGTCAAGCACAAGCTCCTGAAGGAGTG	NM_145691	chr17:17921923-17921864	1.01294	down	1662.86	1535.06	1.58332	1.60187	Detected	Detected
965	A_23_P252740	Hs.315167	DSCC1	defective in sister chromatid cohesion 1 homolog (S. cerevisiae)	Homo sapiens defective in sister chromatid cohesion 1 homolog (S. cerevisiae) (DSCC1), mRNA [NM_024094]	CTTAAAAGAACAACAGTCTTTTCTTCAGGACTCAAGTTGCTTTATAAAGTTGCTGGATAC	NM_024094	chr8:120847137-120847079	1.56217	down	169.218	240.914	-1.7134	-1.06984	Detected	Detected
966	A_33_P3360675	Hs.520851	PRKAR1B	protein kinase, cAMP-dependent, regulatory, type I, beta	Homo sapiens protein kinase, cAMP-dependent, regulatory, type I, beta (PRKAR1B), transcript variant 1, mRNA [NM_001164761]	AGATGGAGAGAAAATTGTGGTCCAGGGAGAGCCTGGGGACGACTTTTACATCATCACGGA	NM_001164761	chr7:618953-618894	1.2987	down	88.5771	104.837	-2.64728	-2.2702	Detected	Detected
967	A_23_P217028	Hs.5452	USP20	ubiquitin specific peptidase 20	Homo sapiens ubiquitin specific peptidase 20 (USP20), transcript variant 2, mRNA [NM_001008563]	GGGAAGGGGCTCTGGGACCAGACCCCCCACACTACTGCGTCTTTGTTTCTATCAGTCTTT	NM_001008563	chr9:132643770-132643829	1.12346	up	1369.76	1111.14	1.30357	1.13562	Detected	Detected
968	A_32_P514599				HUMHSP60A chaperonin (HSP60) {Homo sapiens} (exp=-1; wgp=0; cg=0), partial (46%) [THC2537477]	AGTCAAGGCTCCAGGGTTTTGTGACAAAGAACCAGCTCAAAGATATGGCTGTTACTACTG		chr3:036809424-036809365	1.35278	up	1267.37	853.807	1.19148	0.755552	Detected	Detected
969	A_23_P211136	Hs.654740	BRWD1	bromodomain and WD repeat domain containing 1	Homo sapiens bromodomain and WD repeat domain containing 1 (BRWD1), transcript variant 1, mRNA [NM_018963]	AAATCAGGCATTTTTCCAAAGGAAGTGCTAATGGGCCTATTTGACTTCTGAGTGAAGCAA	NM_018963	chr21:40558504-40558445	1.41917	up	140.875	90.4657	-1.97787	-2.48291	Detected	Detected
970	A_21_P0011496	Hs.558865	CES1	carboxylesterase 1	Homo sapiens carboxylesterase 1 (CES1), transcript variant 1, mRNA [NM_001025195]	CTTTAAAAGAGGGTGCCTCAGAAGAGGAGATCAGACTTAGCAAGATGGTGATGAAATTCT	NM_001025195	chr16:55840252-55837463	1.32257	up	166.756	114.907	-1.73454	-2.13789	Detected	Detected
971	A_33_P3285038	Hs.270525	CERS5	ceramide synthase 5	Homo sapiens ceramide synthase 5 (CERS5), mRNA [NM_147190]	TATCAATCACCTGATAGCAACAGGGACAGCTGCCAATACCCTGCTCTTTACTCAATGGTA	NM_147190	chr12:50523759-50523700	1.08172	up	5859.12	4936.32	3.40033	3.28701	Detected	Detected
972	A_33_P3243343					TAAAGGTGGTCAAGGTGGCCGGTTTGGCCATAAGGGTGTGGCTATTAACATGGTGACAGA		chr14:029062978-029063037	1.03757	down	11527.5	10900.2	4.37665	4.42986	Detected	Detected
973	A_24_P383478	Hs.208124	ESR1	estrogen receptor 1	Homo sapiens estrogen receptor 1 (ESR1), transcript variant 1, mRNA [NM_000125]	ATGACCATGACCCTCCACACCAAAGCATCTGGGATGGCCCTACTGCATCAGATCCAAGGG	NM_000125	chr6:152129048-152129107	1.0416	up	139.886	122.394	-1.98803	-2.04683	Detected	Detected
974	A_23_P111635	Hs.11615	STYXL1	serine/threonine/tyrosine interacting-like 1	Homo sapiens serine/threonine/tyrosine interacting-like 1 (STYXL1), mRNA [NM_016086]	AAGATGATGATGATGATTCAGACTCTGATGGTGATGGCAAAGATCTTGTGCCTCAAGCAG	NM_016086	chr7:75651210-75643188	1.00883	up	830	749.8	0.58083	0.568149	Detected	Detected
975	A_33_P3424864				Q8WSI5_AEDAE (Q8WSI5) Prophenol oxidase, partial (3%) [THC2551759]	GGAACTGCCAGAGCTTCCTCCTACGGCTTGAAAGCCCAAGCTAATCAGTAACCCGTGAGA		chr17:46679195-46679254	18.4973	up	371.77	18.3169	-0.57787	-4.78711	Detected	Not Detected
976	A_33_P3497352	Hs.503743	GRIA4	glutamate receptor, ionotrophic, AMPA 4	Homo sapiens glutamate receptor, ionotrophic, AMPA 4 (GRIA4), transcript variant 3, mRNA [NM_001077244]	TCCCCAGATTCAGCTGAAAACTCCCAACACAGATGGAATTGGCTAGACATTTTAATATAT	NM_001077244	chr11:105783596-105783655	11.8193	up	175.28	13.5153	-1.66262	-5.22569	Detected	Not Detected
977	A_23_P50990	Hs.467898	CENPO	centromere protein O	Homo sapiens centromere protein O (CENPO), transcript variant 1, mRNA [NM_024322]	AACGAGCATCTCATGAAACTCTGTTCTGTACGAAGCCCTTGCATCAAGTGTTTGCCTCAT	NM_024322	chr2:25040572-25040631	1.37525	down	119.086	149.255	-2.22028	-1.76058	Detected	Detected
978	A_33_P3404189	Hs.443139	HEATR7A	HEAT repeat containing 7A	Homo sapiens HEAT repeat containing 7A (HEATR7A), transcript variant 1, mRNA [NM_032450]	TCTTGCTAACCATGTTTGAGGCCCTGGGAGACCCCGAAAAGAACTGCTCCCGAGCAGCTA	NM_032450	chr8:145303820-145303879	1.0482	up	118.29	102.847	-2.22995	-2.29786	Detected	Detected
979	A_21_P0010303		XLOC_014122		BROAD Institute lincRNA (XLOC_014122), lincRNA [TCONS_00029182]	AGTGGAGGCTAAACAAAATCATCTTCCCTCCCACCGTGGCTCTTGTTCAATAAAACCAAC		chr21:46475990-46475931	1.00224	down	400.106	365.452	-0.471899	-0.468676	Detected	Detected
980	A_33_P3390013	Hs.643357	ADAMTS1	ADAM metallopeptidase with thrombospondin type 1 motif, 1	Homo sapiens ADAM metallopeptidase with thrombospondin type 1 motif, 1 (ADAMTS1), mRNA [NM_006988]	GTGATCCTTTAAAGAAACCTAAACATTTCATAGACTTTTGCACAATGGCAGAATGCAGTT	NM_006988	chr21:28209959-28209900	1.30656	up	1362.67	950.488	1.29608	0.910311	Detected	Detected
981	A_21_P0011656	Hs.681787	XLOC_l2_006404			TGGTTTACTATCGGGACCTTCCGCATCCTGCTGATGTTTTGTTGCTTAGGATATGAATGG		chr16:16429754-16429813	1.19295	down	1095.36	1190.87	0.981051	1.23559	Detected	Detected
982	A_33_P3344618	Hs.485360	TFEB	transcription factor EB	Homo sapiens transcription factor EB (TFEB), transcript variant 1, mRNA [NM_007162]	CCGGAAGAGCAGCTGCCCTCCGACCCCTCACTTTGTGCCTTTAGTAAACACTGTGCTTTG	NM_007162	chr6:41651777-41651718	1.02299	up	2735.2	2436.7	2.30129	2.2685	Detected	Detected
983	A_21_P0002284		XLOC_001649		BROAD Institute lincRNA (XLOC_001649), lincRNA [TCONS_00003843]	GATGAGCACGGGGCCATCCAGGAAACAGTTGAAAATGTGGAATTGAATGTCATAAAGAAG		chr2:123224344-123229226	1.29798	up	94.1837	66.1291	-2.55873	-2.935	Detected	Not Detected
984	A_33_P3445679	Hs.577960	FLJ42392	uncharacterized LOC400123	Homo sapiens uncharacterized LOC400123 (FLJ42392), non-coding RNA [NR_033877]	GAGGAGGAGGATTGGCCCGGCTGCTGAAAACATACGTGTAATTGAAGGAATTCTATTAAG	NR_033877	chr13:40768705-40768646	1.01767	down	64.7118	60.0168	-3.10018	-3.07492	Detected	Not Detected
985	A_33_P3311083	Hs.631581	PHLDB3	pleckstrin homology-like domain, family B, member 3	Homo sapiens cDNA FLJ40193 fis, clone TESTI2019430. [AK097512]	TTGACCATATTTAACACAGAGTTTCCCAAAGTTTTGGATTAGAAAGCTCGGCCGGGCTCG		chr19:44000515-44000456	1.02279	down	43.823	40.8481	-3.66252	-3.63002	Detected	Not Detected
986	A_19_P00322592	Hs.639087	XLOC_012826		BROAD Institute lincRNA (XLOC_012826), lincRNA [TCONS_00026204]	TGAGGTGAAGCAATGATGCAAGGCTTTTGGCAACCGTTCCCCAGCTCCCAGCCACACATC		chr18:37442204-37442145	1.22366	up	199.895	148.877	-1.47304	-1.76423	Detected	Detected
987	A_21_P0010674		XLOC_l2_001332		BROAD Institute lincRNA (XLOC_l2_001332), lincRNA [TCONS_l2_00001808]	AAGAGAAACTGACTGGGCAACATGTTATTCAGGAAGTGAGCTCACAATGACTCAAGCTGC		chr1:224161715-224149948	1.60619	up	62.5195	35.4733	-3.1499	-3.83355	Detected	Not Detected
988	A_23_P27840	Hs.631604	SUPT5H	suppressor of Ty 5 homolog (S. cerevisiae)	Homo sapiens suppressor of Ty 5 homolog (S. cerevisiae) (SUPT5H), transcript variant 1, mRNA [NM_003169]	AGTGAGAAGGTTGTCAGCATTTCCAGTGAGCACCTGGAGCCTATCACCCCCACCAAGAAC	NM_003169	chr19:39966751-39966810	1.07424	down	4281.43	4191.56	2.94774	3.05106	Detected	Detected
989	A_23_P216622	Hs.55777	FKTN	fukutin	Homo sapiens fukutin (FKTN), transcript variant 1, mRNA [NM_001079802]	TTACAGTTCATAAGTGAAACAGACTAATTCAATGGCAATACCTTTTGTATAGGTCCTGTG	NM_001079802	chr9:108402444-108402503	1.2398	down	82.616	93.347	-2.74779	-2.43768	Detected	Detected
990	A_23_P76969	Hs.654657	SIPA1L1	signal-induced proliferation-associated 1 like 1	Homo sapiens signal-induced proliferation-associated 1 like 1 (SIPA1L1), mRNA [NM_015556]	AGTGAGTGTCCTGCAGCCCTTATTCCCTCCATAGAAAGCATCCTCAGAGCACCTTCCCTG	NM_015556	chr14:72205922-72205981	1.05096	down	5801.94	5557.06	3.38618	3.45789	Detected	Detected
991	A_33_P3391429	Hs.521151	ZNF672	zinc finger protein 672	Homo sapiens zinc finger protein 672 (ZNF672), mRNA [NM_024836]	TTACTTTTGTTGTCCTGCCTCTTCAGGTAATGGTCACAGATTTGGCTGTAGGCACGTTAC	NM_024836	chr1:249143236-249143295	1.10271	down	1069.26	1074.56	0.946262	1.08731	Detected	Detected
992	A_33_P3330109	Hs.654404	HLA-C	major histocompatibility complex, class I, C	Homo sapiens major histocompatibility complex, class I, C (HLA-C), transcript variant 2, mRNA [NM_001243042]	GAGCTGCAACTTCTTACTTCCCTAATGAAGTTAAGAACCTGAATATAAATTTGTGTTCTC	NM_001243042	chr6:31236676-31236617	1.20974	up	127449	96012.4	7.84342	7.56872	Detected	Detected
993	A_21_P0010313		XLOC_013949		BROAD Institute lincRNA (XLOC_013949), lincRNA [TCONS_00029224]	ACTGGCCTACCGCAAAGACCCAGCCCAGAGGAACAAGGTGCCACTGTATGTCTGAAAAGG		chr21:43137403-43137462	1.24681	down	964.353	1095.78	0.797279	1.11552	Detected	Detected
994	A_19_P00807643	Hs.353894	CYP1B1-AS1		Homo sapiens CYP1B1 antisense RNA 1 (non-protein coding) (CYP1B1-AS1), non-coding RNA [NR_027252]	TACTTCACCGATGTCAGCATTTTACCCAGAGCCATTCCAAGGTGACCATAACTCACTTAA	NR_027252	chr2:38408887-38408946	1.63044	down	56.8491	84.4721	-3.28707	-2.58181	Detected	Detected
995	A_33_P3355055	Hs.103561	ARL6IP4	ADP-ribosylation-like factor 6 interacting protein 4	Homo sapiens ADP-ribosylation-like factor 6 interacting protein 4 (ARL6IP4), transcript variant 3, mRNA [NM_001002251]	AAAGAAGAAGAGCAGGAAAGACACCTCGAGGAACTGCTCGGCCTCCACATCCCAAGGTCG	NM_001002251	chr12:123465758-123465817	1.19096	down	3577.8	3883.26	2.68872	2.94084	Detected	Detected
996	A_23_P114952	Hs.181444	TMEM9	transmembrane protein 9	Homo sapiens transmembrane protein 9 (TMEM9), mRNA [NM_016456]	TGGCTATTTTGATTAGGGAAGAGGGATGTGGTCTCTGATCTCTGTTGTCTTCTTGGGTCT	NM_016456	chr1:201104631-201104572	1.02152	up	5314.06	4740.93	3.25946	3.22874	Detected	Detected
997	A_23_P109442	Hs.474436	HPS4	Hermansky-Pudlak syndrome 4	Homo sapiens Hermansky-Pudlak syndrome 4 (HPS4), transcript variant 1, mRNA [NM_022081]	TGTCAGTGAACTGATATCTGATGTTTATGATATGGTGTCTTTTTCTTGAAACAAGCTTCC	NM_022081	chr22:26848159-26848100	1.08299	up	2008.87	1690.49	1.85603	1.74101	Detected	Detected
998	A_33_P3252915	Hs.134623	RNF7	ring finger protein 7	Homo sapiens ring finger protein 7 (RNF7), transcript variant 5, non-coding RNA [NR_037702]	ATTGGTCCGAGGCCCTGAACCTAATAAATGCCAGTGAAATGGGATTTGACTGTAGATCTG	NR_037702	chr3:141461507-141461566	1.00408	up	236.901	215.022	-1.228	-1.23387	Detected	Detected
999	A_21_P0011340	Hs.150824	LOC100506874	uncharacterized LOC100506874	Homo sapiens uncharacterized LOC100506874 (LOC100506874), transcript variant 1, non-coding RNA [NR_038273]	CTCCTGGAGTCAACGTATCCACAGAAAGCCAAGCAGCTAATGTCAGATGAGAAATGCTTT	NR_038273	chr15:85121290-85121349	1.02742	down	153.074	143.329	-1.85805	-1.81902	Detected	Detected
1000	A_24_P387609	Hs.449291	ISCA1	iron-sulfur cluster assembly 1 homolog (S. cerevisiae)	Homo sapiens iron-sulfur cluster assembly 1 homolog (S. cerevisiae) (ISCA1), mRNA [NM_030940]	TCTTCAACTATAGTACAGATTAGTTCTGAGTGATGGTATCAAAAGGTGAGAAAGACGTCA	NM_030940	chr9:88880440-88880381	1.23335	up	234.542	173.308	-1.24244	-1.54502	Detected	Detected
1001	A_33_P3265855	Hs.102336	PRR5-ARHGAP8	PRR5-ARHGAP8 readthrough	Homo sapiens PRR5-ARHGAP8 readthrough (PRR5-ARHGAP8), mRNA [NM_181334]	ATTCAGAACCTTCTAATGAAAACTCCATGCCTCTGGTCCTTGGACTCTTGTCCATGGTTC	NM_181334	chr22:45258579-45258638	4.09989	up	222.186	49.389	-1.32051	-3.3561	Detected	Not Detected
1002	A_23_P164022	Hs.286226	MYO1C	myosin IC	Homo sapiens myosin IC (MYO1C), transcript variant 3, mRNA [NM_033375]	CTTCTTTCTGCCTTAAGAATGTCCTTTTAGGCTGGGCATGGTGGCTCACGCCTGTAACCC	NM_033375	chr17:1368434-1368375	1.02427	up	67845.1	60365.5	6.93382	6.89922	Detected	Detected
1003	A_23_P110606	Hs.631951	MAML1	mastermind-like 1 (Drosophila)	Homo sapiens mastermind-like 1 (Drosophila) (MAML1), mRNA [NM_014757]	CCTTTCCCATGTACTCAGTTTAGCTCTCAAAGAAGGGGTGAATCATAAAGCCAGTGAAAA	NM_014757	chr5:179203516-179203575	1.04001	down	402.141	381.152	-0.464581	-0.40799	Detected	Detected
1004	A_33_P3249872	Hs.24601	FBLN1	fibulin 1	Homo sapiens fibulin 1 (FBLN1), transcript variant C, mRNA [NM_001996]	CCTCCTGTTGCTTTCCTAACCCTGCCCTCCGGGGCGTTAATAAAGTCTTAGCAAGCGTCC	NM_001996	chr22:45959173-45959232	1.12276	down	6184.73	6328.38	3.47836	3.64541	Detected	Detected
1005	A_33_P3304883	Hs.704272	LOC100131372	uncharacterized LOC100131372	PREDICTED: Homo sapiens hypothetical LOC100131372 (LOC100131372), miscRNA [XR_108721]	CTGTATTTAAATGCCCATGTAGTGCCTGGGCCTCCACAGAGCTCTAGGCCCCGTCCATGA	XR_108721	chr7:469712-469653	1.23192	up	79.7913	59.0282	-2.79798	-3.09888	Detected	Detected
1006	A_23_P3042	Hs.334868	PPP2R5E	protein phosphatase 2, regulatory subunit B', epsilon isoform	Homo sapiens protein phosphatase 2, regulatory subunit B', epsilon isoform (PPP2R5E), mRNA [NM_006246]	CCCTGTTTTTAGCCGGAAAGGATTCAGGATAAACATTATTATGCATTCTGAATTGGATGC	NM_006246	chr14:63841631-63841572	1.13343	down	4023.91	4156.49	2.85824	3.03894	Detected	Detected
1007	A_24_P331904	Hs.351327	COMMD4	COMM domain containing 4	Homo sapiens COMM domain containing 4 (COMMD4), mRNA [NM_017828]	TCTCTCTTGAGAACTTGGCTCAGGGCTCCTGAGGACCTTTCCCAGCATTACCTTCCCTTC	NM_017828	chr15:75632493-75632552	1.42525	down	14479.2	18807.1	4.70556	5.21678	Detected	Detected
1008	A_23_P350808	Hs.396201	UNC80	unc-80 homolog (C. elegans)	unc-80 homolog (C. elegans) [Source:HGNC Symbol;Acc:26582] [ENST00000489023]	GTAGCCAAGTGGCAATCTTATGAAACTTTGCACAATGTAACTCTGCTATTGACTTCTCTG		chr2:210834620-210834679	12.6962	up	158.98	11.4118	-1.80344	-5.46976	Detected	Not Detected
1009	A_23_P59888	Hs.567608	NACAP1	nascent-polypeptide-associated complex alpha polypeptide pseudogene 1	Homo sapiens nascent-polypeptide-associated complex alpha polypeptide pseudogene 1 (NACAP1), non-coding RNA [NR_002182]	GCTATTATGGAATTAACAATGTAACCATCTGAAAGCAACTTTTTTGGTGTCTCAGATGAG	NR_002182	chr8:102381755-102381814	1.4336	up	13501.7	8583.13	4.60472	4.08507	Detected	Detected
1010	A_23_P110062	Hs.283551	EIF2B5	eukaryotic translation initiation factor 2B, subunit 5 epsilon, 82kDa	Homo sapiens eukaryotic translation initiation factor 2B, subunit 5 epsilon, 82kDa (EIF2B5), mRNA [NM_003907]	CATTGAGGACTTCTTCCTAGAGCATGAAGCTCTTGGTATTTCCATGGCCAAGGTACTGAT	NM_003907	chr3:183861961-183862392	1.09676	down	1034.54	1034.05	0.898634	1.03188	Detected	Detected
1011	A_33_P3408320	Hs.412355	CERS1	ceramide synthase 1	Homo sapiens ceramide synthase 1 (CERS1), transcript variant 2, mRNA [NM_198207]	CCATCAGATTCGCCTTGGGTGTAGATGAAACAGAAATAAAAGAATCAAAGACGACTCAAG	NM_198207	chr19:18988778-18988719	1.42919	up	117.533	74.9471	-2.23922	-2.75441	Detected	Detected
1012	A_23_P11295	Hs.6917	MTCP1NB	mature T-cell proliferation 1 neighbor	Homo sapiens mature T-cell proliferation 1 neighbor (MTCP1NB), nuclear gene encoding mitochondrial protein, mRNA [NM_001018024]	TGCGTAAGTGTTGTGCTCAGTATCCCAAGGGAAGATCTGTCGTCTGTTCAGGATTTGAAA	NM_001018024	chrX:154290221-154290162	1.29213	down	2440.23	2873.56	2.13666	2.50641	Detected	Detected
1013	A_23_P121716	Hs.480042	ANXA3	annexin A3	Homo sapiens annexin A3 (ANXA3), mRNA [NM_005139]	TGGACATTCGAACAGAGTTCAAGAAGCATTATGGCTATTCCCTATATTCAGCAATTAAAT	NM_005139	chr4:79525495-79531210	1.93183	down	60.7013	106.869	-3.19248	-2.24251	Detected	Detected
1014	A_24_P83586	Hs.13024	MMACHC	methylmalonic aciduria (cobalamin deficiency) cblC type, with homocystinuria	Homo sapiens methylmalonic aciduria (cobalamin deficiency) cblC type, with homocystinuria (MMACHC), mRNA [NM_015506]	CTTTGAATAGTGTGTCTAAACAAAAATAGGTGTCCAAGTAGTCACACTGAGACTTTAACT	NM_015506	chr1:45976403-45976462	1.073	down	377.615	369.26	-0.555366	-0.453722	Detected	Detected
1015	A_33_P3299165	Hs.132371	LOC440131	uncharacterized LOC440131	Homo sapiens uncharacterized LOC440131 (LOC440131), non-coding RNA [NR_033889]	TGATGCTGAAATGTTTCCTTCCTCTACATATTCCATGATGCGTCCTGTGGGGTTATGCAA	NR_033889	chr13:30524531-30524590	2.49691	up	50.6404	18.4833	-3.45392	-4.77407	Detected	Not Detected
1016	A_23_P146512	Hs.494337	GOLM1	golgi membrane protein 1	Homo sapiens golgi membrane protein 1 (GOLM1), transcript variant 1, mRNA [NM_016548]	GTTGGTTCTTAGTATTATTTATGGTAAATAGGCTCTTACCACTTGCAAATAACTGGCCAC	NM_016548	chr9:88641621-88641562	1.30433	down	2413.9	2869.4	2.12101	2.50432	Detected	Detected
1017	A_24_P927474	Hs.208041			PREDICTED: Homo sapiens similar to nucleolar protein family A, member 3 (LOC100289143), mRNA [XM_002343200]	CAGGGAGATCAGGTCTATACGCTGGAGAAATTTGACTCGATGGGACAACAGACCTGCTTA		chr12:76358613-76358672	1.24643	down	2016.19	2290.25	1.86128	2.17908	Detected	Detected
1018	A_21_P0013818		XLOC_l2_015752		BROAD Institute lincRNA (XLOC_l2_015752), lincRNA [TCONS_l2_00030522]	TGGTGCTAATGATCACCCTAATCACCGGCCCCACCAGGATGTCTACCCACGACTCTGATT		chrX:70888332-70886008	1.05904	down	128.46	123.984	-2.11096	-2.0282	Detected	Detected
1019	A_23_P397376	Hs.134859	MAF	v-maf musculoaponeurotic fibrosarcoma oncogene homolog (avian)	Homo sapiens v-maf musculoaponeurotic fibrosarcoma oncogene homolog (avian) (MAF), transcript variant 2, mRNA [NM_001031804]	ATTATTATTATTTGCAGTCATGGAGAACCACCTACCCCTGACTTCTGTTTAGTCTCCTTT	NM_001031804	chr16:79628317-79628258	1.2585	down	158.634	181.942	-1.80658	-1.47488	Detected	Detected
1020	A_33_P3312877	Hs.730860	CCDC107	coiled-coil domain containing 107	Homo sapiens coiled-coil domain containing 107 (CCDC107), transcript variant A, mRNA [NM_174923]	CAGTCACAGCCTTGGCTGGGAAGGAGGGACGACAGCTGAAGGTCGACTAAAACAAAGTCT	NM_174923	chr9:35661115-35661174	1.15694	down	8450.9	8910.41	3.92875	4.13906	Detected	Detected
1021	A_33_P3259253	Hs.591629	CD28	CD28 molecule	Homo sapiens CD28 molecule (CD28), transcript variant 1, mRNA [NM_006139]	AAGTTAGGGTAGAAAACAAAAAGGGAGTGGATTCTGGGAGCCTCTTCCCTTTCTCACTCA	NM_006139	chr2:204599903-204599962	1.04786	up	46.8828	40.7751	-3.56515	-3.6326	Detected	Not Detected
1022	A_33_P3286973	Hs.74375	TAS1R3	taste receptor, type 1, member 3	taste receptor, type 1, member 3 [Source:HGNC Symbol;Acc:15661] [ENST00000339381]	AGCTTCCTACTCTGCCCCTTGCCCAGTGGGTAGACAGCATCATGACTGTCACCAGTACCA		chr1:1270342-1270401	1.01534	down	4699.76	4348.83	3.08223	3.1042	Detected	Detected
1023	A_33_P3297415	Hs.471200	NRP2	neuropilin 2	Homo sapiens neuropilin 2 (NRP2), transcript variant 6, mRNA [NM_201264]	CCAACCAGAAGATTGTCCTCAACTTCAACCCTCACTTTGAAATCGAGAAGCACGACTGCA	NM_201264	chr2:206562385-206562444	1.35607	up	459.696	308.938	-0.271603	-0.71104	Detected	Detected
1024	A_33_P3243524	Hs.483329	RAPGEF6	Rap guanine nucleotide exchange factor (GEF) 6	Homo sapiens Rap guanine nucleotide exchange factor (GEF) 6 (RAPGEF6), transcript variant 5, mRNA [NM_001164389]	AGTAACACTTTAAACTGCTTCTATACGCGATTCAAGTCTAAAAGGAGGAAGACACTCTGA	NM_001164389	chr5:130771703-130771644	11.7094	up	148.261	11.5393	-1.90415	-5.45374	Detected	Not Detected
1025	A_33_P3220437	Hs.465643	TNFAIP8L1	tumor necrosis factor, alpha-induced protein 8-like 1	Homo sapiens tumor necrosis factor, alpha-induced protein 8-like 1 (TNFAIP8L1), transcript variant 1, mRNA [NM_001167942]	TAATCCCAGCTACTTGAGAGATGACGAGGGAAGATCACTTGAGCCCAGGAGTTAAGAGGC	NM_001167942	chr19:4653833-4653892	1.39387	up	9582.05	6264.97	4.10998	3.63088	Detected	Detected
1026	A_23_P123704	Hs.23367	LINC00474	long intergenic non-protein coding RNA 474	Homo sapiens long intergenic non-protein coding RNA 474 (LINC00474), non-coding RNA [NR_024032]	TGCAAAAGATGCAGTTATCCCTTATGGAAAATTCCAAGAACTTGTGCCTAATTTGAGTCA	NR_024032	chr9:118650653-118650594	1.55567	down	8.6174	12.2174	-6.00889	-5.37135	Not Detected	Not Detected
1027	A_21_P0004289		XLOC_004536		BROAD Institute lincRNA (XLOC_004536), lincRNA [TCONS_00010078]	TTTGTCTTTTGAAAGAGCATCTCTCAACCTAGTGTGTCTGGAATTGGTGGGTTCTTGGTC		chr5:124310981-124311040	1.32487	up	231.056	158.938	-1.26404	-1.66989	Detected	Detected
1028	A_33_P3356607	Hs.122363	WIPI2	WD repeat domain, phosphoinositide interacting 2	Homo sapiens WD repeat domain, phosphoinositide interacting 2 (WIPI2), transcript variant 3, mRNA [NM_001033518]	ATGAGATCTTGGACTCTGCCTCTCACGACTGCCCCTTAGTCACTCAGACATACGGCGCAG	NM_001033518	chr7:5269265-5269324	1.07417	up	7933.39	6730.85	3.83758	3.73436	Detected	Detected
1029	A_23_P217917	Hs.348387	GSTM4	glutathione S-transferase mu 4	Homo sapiens glutathione S-transferase mu 4 (GSTM4), transcript variant 2, mRNA [NM_147148]	TTTTGTAGATTTTCTCGTCTATGATGTCCTTGACCTCCACCGTATATTTGAGCCCAACTG	NM_147148	chr1:110201628-110201686	1.21491	up	552.511	414.46	-0.00627995	-0.287127	Detected	Detected
1030	A_23_P201790	Hs.444403	PPP1R12B	protein phosphatase 1, regulatory subunit 12B	Homo sapiens protein phosphatase 1, regulatory subunit 12B (PPP1R12B), transcript variant 1, mRNA [NM_002481]	TATGCAATTTTGAGTGGCCTTTCAACCCTAAGATGAATGGTTTTGTTTTACTGGTTGTTG	NM_002481	chr1:202557518-202557577	1.52512	down	1686.62	2344.26	1.60378	2.2127	Detected	Detected
1031	A_24_P418044	Hs.720762	HLA-J	major histocompatibility complex, class I, J (pseudogene)	Homo sapiens major histocompatibility complex, class I, J (pseudogene) (HLA-J), non-coding RNA [NR_024240]	ACTTCTCTTTCTGCAAAGGCATCTGAATGTGTCTGTGTCCCTATAGGCATAATGTGAGGT	NR_024240	chr6:29977388-29977447	1.32019	up	57305.7	39559.2	6.69025	6.28951	Detected	Detected
1032	A_24_P192627	Hs.591085	MLLT3	myeloid/lymphoid or mixed-lineage leukemia (trithorax homolog, Drosophila); translocated to, 3	Homo sapiens myeloid/lymphoid or mixed-lineage leukemia (trithorax homolog, Drosophila); translocated to, 3 (MLLT3), mRNA [NM_004529]	TTAACTTGTAGATTCAGTGGTTCAATACCTGTTTAGTTGCTTGCTAATATTTCCAGAAGG	NM_004529	chr9:20345250-20345191	1.2154	up	47.3411	35.4981	-3.55112	-3.83254	Detected	Not Detected
1033	A_23_P101476	Hs.253193	ZNF442	zinc finger protein 442	Homo sapiens zinc finger protein 442 (ZNF442), mRNA [NM_030824]	CCTTGCATAGACATAAAAGGACTCACTGGAGAGATACTCTATAAATGTGGAAAAGCATTC	NM_030824	chr19:12460558-12460499	1.01176	up	115.405	103.952	-2.26558	-2.28245	Detected	Detected
1034	A_33_P3215093	Hs.496323	CHIC1	cysteine-rich hydrophobic domain 1	Homo sapiens cysteine-rich hydrophobic domain 1 (CHIC1), mRNA [NM_001039840]	GGACAGTTGTCTTTGATTAAAGCCCCACCAAAACCCATTTAAGTATTTAATGTACATACT	NM_001039840	chrX:72904088-72904147	1.03191	up	77.7727	68.6863	-2.83495	-2.88026	Detected	Detected
1035	A_23_P205074	Hs.117167	SLC46A3	solute carrier family 46, member 3	Homo sapiens solute carrier family 46, member 3 (SLC46A3), transcript variant 1, mRNA [NM_181785]	AGTCACTGCAGTTTCTACTTTTAATGGAATTTACTCAGCCACTGTTGCTTGGTACCCTGG	NM_181785	chr13:29278193-29278134	1.22791	up	319.428	237.078	-0.79679	-1.093	Detected	Detected
1036	A_33_P3416366	Hs.79018	CHAF1A	chromatin assembly factor 1, subunit A (p150)	Homo sapiens chromatin assembly factor 1, subunit A (p150) (CHAF1A), mRNA [NM_005483]	AGAACCATAAGGTCCGCCAGAAACTGAAGGCCAAGGAGTGGGACGAGTTCCTGGCTAAGG	NM_005483	chr19:4431965-4432024	1.90134	down	72.0955	124.926	-2.9443	-2.01728	Detected	Detected
1037	A_24_P203765	Hs.104637	SLC1A7	solute carrier family 1 (glutamate transporter), member 7	solute carrier family 1 (glutamate transporter), member 7 [Source:HGNC Symbol;Acc:10945] [ENST00000371491]	GCCGATGCCCTGTTGGACCTCATCCGGCAGAAAGAAGAAAGTTGGAGGAACGGACCAAAG		chr1:53580455-53574273	1.32089	up	40.387	27.865	-3.78032	-4.18183	Detected	Not Detected
1038	A_24_P262127	Hs.1027	RRAD	Ras-related associated with diabetes	Homo sapiens Ras-related associated with diabetes (RRAD), transcript variant 2, mRNA [NM_004165]	CTTTGACTGCAAGTTCATTGAGACATCAGCGGCATTGCACCACAATGTCCAGGCGCTGTT	NM_004165	chr16:66956234-66956175	1.68641	up	1481.2	800.455	1.41642	0.662462	Detected	Detected
1039	A_23_P100795	Hs.463059	STAT3	signal transducer and activator of transcription 3 (acute-phase response factor)	Homo sapiens signal transducer and activator of transcription 3 (acute-phase response factor) (STAT3), transcript variant 3, mRNA [NM_213662]	AGTTTCTGTGGAATTCTGTTTGTTAAATCAAATTAGCTGGTCTCTGAATTAAGGGGGAGA	NM_213662	chr17:40465982-40465923	1.14317	down	485.235	505.532	-0.193598	-0.000554085	Detected	Detected
1040	A_23_P3453	Hs.371045	RPAP1	RNA polymerase II associated protein 1	Homo sapiens RNA polymerase II associated protein 1 (RPAP1), mRNA [NM_015540]	CCCAACCCCTGCCCTGGGCTGAGGCATATGAATGCTATAGTTGTGCATTAAAATAAATGT	NM_015540	chr15:41809450-41809391	1.14075	down	2622.47	2726.36	2.24057	2.43055	Detected	Detected
1041	A_24_P355967	Hs.654586	HTR2A	5-hydroxytryptamine (serotonin) receptor 2A	Homo sapiens 5-hydroxytryptamine (serotonin) receptor 2A (HTR2A), transcript variant 1, mRNA [NM_000621]	AGCAGGTGACTTTCCTATGACACTCATCAGGTAAACTGATGCTTTCAGATCCATCGGTTT	NM_000621	chr13:47407996-47407937	2.26379	down	60.7309	125.294	-3.19178	-2.01304	Detected	Detected
1042	A_23_P27822	Hs.466436	GPATCH1	G patch domain containing 1	Homo sapiens G patch domain containing 1 (GPATCH1), mRNA [NM_018025]	CTTATCCAGATTCAACTTTAGTTGGCTTACCAAGAGTGAAGCGTGACAAGTACTCAGTCT	NM_018025	chr19:33603510-33604722	1.10645	down	181.265	182.78	-1.61419	-1.46825	Detected	Detected
1043	A_23_P122216	Hs.102267	LOX	lysyl oxidase	Homo sapiens lysyl oxidase (LOX), transcript variant 1, mRNA [NM_002317]	TACCTGGTTCCTGAATCTGACTATACCAACAATGTTGTGCGCTGTGACATTCGCTACACA	NM_002317	chr5:121405845-121405786	1.05474	up	24251.4	20954.4	5.44964	5.37275	Detected	Detected
1044	A_23_P407142	Hs.257900	LUZP1	leucine zipper protein 1	Homo sapiens leucine zipper protein 1 (LUZP1), transcript variant 1, mRNA [NM_033631]	CAGCTTGGCTCTTAAATTTTACTGGCAGGTGTATGGTTGTTGGAGGGTTCCTAGTGAGTT	NM_033631	chr1:23412495-23412436	1.10232	down	567.727	570.337	0.0329161	0.173456	Detected	Detected
1045	A_23_P101811	Hs.659932	ZNF14	zinc finger protein 14	Homo sapiens zinc finger protein 14 (ZNF14), mRNA [NM_021030]	TATGAAAGGAGTCAGAGTGGGGTGAAAGTCTATAAATGTAAGACATTTGGGAAAGCCTTC	NM_021030	chr19:19821542-19821483	1.08472	down	195.838	193.597	-1.50262	-1.3853	Detected	Detected
1046	A_23_P211738	Hs.729120	UBP1	upstream binding protein 1 (LBP-1a)	Homo sapiens upstream binding protein 1 (LBP-1a) (UBP1), transcript variant 1, mRNA [NM_014517]	AGCATTCCTTTTTGGGTCTCAAGATTTATGGAACAATAAATGTCATTTAATGCTGTGTGC	NM_014517	chr3:33430099-33430040	1.04903	down	5375.22	5138.88	3.27597	3.34503	Detected	Detected
1047	A_23_P26468	Hs.137572	RHBDL1	rhomboid, veinlet-like 1 (Drosophila)	Homo sapiens rhomboid, veinlet-like 1 (Drosophila) (RHBDL1), mRNA [NM_003961]	TGCCCACCCCCCGTGTTCATGGCCTCGGTCACTCTTGCCCAGATCATCGTGTTCCTGTGT	NM_003961	chr16:726855-726988	1.2528	down	17001.2	19410.9	4.93721	5.26236	Detected	Detected
1048	A_23_P121702	Hs.95835	OCIAD2	OCIA domain containing 2	Homo sapiens OCIA domain containing 2 (OCIAD2), transcript variant 1, mRNA [NM_001014446]	AGACTCTCAGCCTTCAGCTTCCTAAATTCTGTGTCTGTGACTTTCGAAGTTTTTTAAACC	NM_001014446	chr4:48887525-48887466	1.16855	up	3682.52	2871.98	2.73034	2.50562	Detected	Detected
1049	A_21_P0005818		XLOC_007054		BROAD Institute lincRNA (XLOC_007054), lincRNA [TCONS_00014976]	TGTTTTATGTAATGACTGACAGACGATCTCGCCCAGCTCAGCAATGTGAACAGACACCTT		chr8:37374091-37374032	1.49089	down	149.434	203.04	-1.89277	-1.31659	Detected	Detected
1050	A_19_P00316187		LOC100505687	uncharacterized LOC100505687	Homo sapiens uncharacterized LOC100505687 (LOC100505687), transcript variant 1, non-coding RNA [NR_038301]	TGAAGGGAGAACGAAGCTCGAGCGGAAAGACAGGACCGCGACCGCTTGTCAGGGGATTCG	NR_038301	chr3:183165608-183165667	1.22699	up	85.9023	63.8041	-2.69151	-2.98664	Detected	Detected
1051	A_23_P103503	Hs.497492	MDM4	Mdm4 p53 binding protein homolog (mouse)	Homo sapiens Mdm4 p53 binding protein homolog (mouse) (MDM4), transcript variant 1, mRNA [NM_002393]	ATTGCCAGAATCTCTTGAAGCCATGTAGCTTATGTGAGAAAAGACCACGAGACGGGAACA	NM_002393	chr1:204518623-204518682	1.47197	up	659.876	408.554	0.249913	-0.307833	Detected	Detected
1052	A_23_P350234	Hs.585177	UBE2NL	ubiquitin-conjugating enzyme E2N-like	Homo sapiens ubiquitin-conjugating enzyme E2N-like (UBE2NL), mRNA [NM_001012989]	TTATTTTCATGTGGTCATTGCTGGGGAATCAAAGGATTCCCCCTTTGAGGGAGGGACTTT	NM_001012989	chrX:142967301-142967360	1.37228	down	552.125	690.5	-0.00728798	0.449283	Detected	Detected
1053	A_33_P3276062					ACGGGGAGAGTTCAGAACACCGTGGATATCTTGGAAATGGCACCGATGGGGAGAGCTTAG		chr4:001139755-001139814	1.77264	up	133.011	68.3836	-2.06074	-2.88663	Detected	Detected
1054	A_23_P152125	Hs.252457	MVD	mevalonate (diphospho) decarboxylase	Homo sapiens mevalonate (diphospho) decarboxylase (MVD), mRNA [NM_002461]	CGGTGGGGTCAAATACATCATTGTCACTCAGGTGGGGCCAGGGCCTCAAATCCTGGATGA	NM_002461	chr16:88719738-88718985	1.01097	down	2505.15	2308.11	2.17454	2.19028	Detected	Detected
1055	A_21_P0000109		MTRNR2L9			TCAAAACGAGTTACCACGTACAATTGATCCAATAATTTGACTAACGGAACAAGTTACCCT		chr6:62284471-62284530	1.90992	up	11381.7	5430.97	4.35829	3.42478	Detected	Detected
1056	A_23_P501547	Hs.525401	ADCY6	adenylate cyclase 6	Homo sapiens adenylate cyclase 6 (ADCY6), transcript variant 1, mRNA [NM_015270]	CACTAGCCTGAATTTTGCTTGAAGATCACTTTGTCTTGGAAATGACTAGAGAGGCAGAGG	NM_015270	chr12:49160628-49160569	1.29605	up	1197.4	841.981	1.10955	0.735431	Detected	Detected
1057	A_33_P3216427	Hs.584858	DGKQ	diacylglycerol kinase, theta 110kDa	Homo sapiens diacylglycerol kinase, theta 110kDa (DGKQ), mRNA [NM_001347]	CTGCCTGAATGCAACAGTAATTTATATCCAGGACAAATACAGTCTGGGCGTCACTATCCT	NM_001347	chr4:952735-952676	1.05508	up	2088.95	1804.38	1.91242	1.83507	Detected	Detected
1058	A_23_P211212	Hs.517356	COL18A1	collagen, type XVIII, alpha 1	Homo sapiens collagen, type XVIII, alpha 1 (COL18A1), transcript variant 1, mRNA [NM_030582]	CGGTGGGGCTGGTTCTGTAATTGTGTGTGATGTGAAGCCAATTCAGACAGGCAAATAAAA	NM_030582	chr21:46933558-46933617	1.12437	up	26557.2	21525.8	5.58068	5.41157	Detected	Detected
1059	A_23_P500773	Hs.644143	MAP3K7	mitogen-activated protein kinase kinase kinase 7	Homo sapiens mitogen-activated protein kinase kinase kinase 7 (MAP3K7), transcript variant A, mRNA [NM_003188]	GAGTGATTGGTGGTATATTACGGAAATACGGAACCTTTAGGGATAGTTCCGTGTAAGGGC	NM_003188	chr6:91225746-91225687	1.05565	up	2253.28	1945.28	2.02167	1.94355	Detected	Detected
1060	A_32_P148726	Hs.380240	MGC21881	uncharacterized locus MGC21881	Homo sapiens cDNA FLJ45890 fis, clone OCBBF3022576. [AK127789]	GTTACCCATATTGCATGTTGTGGTAGTAGATGCAGCCCCCCAAAATAAAAGTCAAAAGAT		chr9:66557350-66557409	1.3584	down	105.194	130.228	-2.39923	-1.95732	Detected	Detected
1061	A_33_P3273629	Hs.721149	CCDC144A	coiled-coil domain containing 144A	Homo sapiens coiled-coil domain containing 144A (CCDC144A), mRNA [NM_014695]	CACAAGGAAAATCTGAATCAAGATCCAGTTTTGGAAGTAGCAAAAGAATATGCACAGATT	NM_014695	chr17:16676864-16676923	1.42957	up	86.5617	55.1829	-2.68048	-3.19606	Detected	Not Detected
1062	A_33_P3329444	Hs.191815	MAMSTR	MEF2 activating motif and SAP domain containing transcriptional regulator	Homo sapiens MEF2 activating motif and SAP domain containing transcriptional regulator (MAMSTR), transcript variant 2, mRNA [NM_182574]	TATGGTTGGGGGGCTTCTTTTGCTGCTGGCCACGGCAAACAAGCTGCTTGCTGCTTCCTT	NM_182574	chr19:49216315-49216256	1.37162	down	240.809	301.018	-1.20439	-0.748507	Detected	Detected
1063	A_33_P3865368	Hs.655801	LOC254896	uncharacterized LOC254896	Homo sapiens hypothetical protein MGC31957, mRNA (cDNA clone MGC:31957 IMAGE:3959651), complete cds. [BC021569]	GCCTCCTGAAGACACAGAGCGGTTGCCTCTCTCATTAATTAATTAATTAGTTAATAAAAT		chr8:22960988-22961047	1.06385	down	182.954	177.381	-1.6008	-1.51151	Detected	Detected
1064	A_19_P00316659	Hs.292457	SNHG5	small nucleolar RNA host gene 5 (non-protein coding)	Homo sapiens small nucleolar RNA host gene 5 (non-protein coding) (SNHG5), non-coding RNA [NR_003038]	CACGAGGTTTACTTGACTGTTGTGTGAAAAGCTGATAAGAAAACCATCCAGAAAAAAGCT	NR_003038	chr6:86386900-86386841	1.10152	up	66764.3	55238	6.91065	6.77116	Detected	Detected
1065	A_21_P0007102		XLOC_008826		BROAD Institute lincRNA (XLOC_008826), lincRNA [TCONS_00018936]	GTCTTAAATACATACAGAGCACGGTTGGGAAAATTCCATGAATATTTATAGGGGAAGTCA		chr10:54732278-54732219	7.31765	up	108.84	13.555	-2.35007	-5.22146	Detected	Not Detected
1066	A_23_P10291	Hs.644082	CTSE	cathepsin E	Homo sapiens cathepsin E (CTSE), transcript variant 1, mRNA [NM_001910]	TATTGGTAATGTTAAGACTGCTGGGTGGGTTTGGAGTTCTTGGCTTTAATCATTCATTAC	NM_001910	chr1:206332029-206332088	1.80211	up	41.1418	20.8059	-3.75361	-4.60329	Detected	Not Detected
1067	A_32_P47701	Hs.535192	EEF1A1	eukaryotic translation elongation factor 1 alpha 1	Homo sapiens eukaryotic translation elongation factor 1 alpha 1 (EEF1A1), mRNA [NM_001402]	AGAGATATGAGGAAATTGTTAAGGAAGTCAGCACTTACATTAAGAAAATTGGCTACAACC	NM_001402	chr6:74228782-74228723	1.01701	down	61106.5	56636.9	6.7829	6.80724	Detected	Detected
1068	A_23_P210920	Hs.82327	GSS	glutathione synthetase	Homo sapiens glutathione synthetase (GSS), mRNA [NM_000178]	ATCCTTGAGATGTGGGTATAGCTCAGGGTAAGCTGCTCTGAGGTAAAGGTCCATGAACCC	NM_000178	chr20:33516441-33516382	1.08356	down	9227.54	9112.19	4.05559	4.17137	Detected	Detected
1069	A_23_P255805	Hs.493218	ZNF7	zinc finger protein 7	Homo sapiens zinc finger protein 7 (ZNF7), mRNA [NM_003416]	CGGAGCTCATATCTTATTGAACACCAGAGAATACACACTAGGGCCCAGTGGTTTTACGAA	NM_003416	chr8:146068266-146068325	1.06301	up	1666.08	1428.38	1.5861	1.49795	Detected	Detected
1070	A_23_P202658	Hs.523836	GSTP1	glutathione S-transferase pi 1	Homo sapiens glutathione S-transferase pi 1 (GSTP1), mRNA [NM_000852]	GGTTGGGGGGACTCTGAGCGGGAGGCAGAGTTTGCCTTCCTTTCTCCAGGACCAATAAAA	NM_000852	chr11:67354050-67354109	1.01037	up	118892	107240	7.74315	7.72827	Detected	Detected
1071	A_33_P3298861	Hs.658514	SLC12A8	solute carrier family 12 (potassium/chloride transporters), member 8	Homo sapiens solute carrier family 12 (potassium/chloride transporters), member 8 (SLC12A8), transcript variant 1, mRNA [NM_024628]	TGACATGGAGATGACTCAGCTCACCCAGGAGAATGCAGACTTCGCCACTCGGGATCGCTA	NM_024628	chr3:124802842-124802783	1.02101	down	293.762	273.345	-0.917635	-0.887635	Detected	Detected
1072	A_32_P16489	Hs.433439	MRPL35	mitochondrial ribosomal protein L35	Homo sapiens mitochondrial ribosomal protein L35 (MRPL35), nuclear gene encoding mitochondrial protein, transcript variant 2, mRNA [NM_145644]	GGGAATTTGTATTCGGCAATAAAACCCAGAGTAAACTCTTAAGATAAAATGACGACGTCC	NM_145644	chr2:86437658-86437716	1.03313	up	918.019	809.803	0.726242	0.679214	Detected	Detected
1073	A_23_P20022	Hs.706124	HILPDA	hypoxia inducible lipid droplet-associated	Homo sapiens chromosome 7 open reading frame 68 (C7orf68), transcript variant 1, mRNA [NM_013332]	GGATGCCAAAGCCTGCTCAAGTTATGGACATTGTGGCCACCATGTGGCTTAAATGATTTT	NM_013332	chr7:128098381-128098440	1.13119	down	3436.39	3542.62	2.63054	2.80839	Detected	Detected
1074	A_32_P191860	Hs.656990	SCGBL	secretoglobin-like	Homo sapiens secretoglobin-like (SCGBL), mRNA [NM_001025591]	CGTTCCTGGCCTGGCTCTGTTCATCACTACAGAGACCCCAATGAACACCTGCAGCTCAGT	NM_001025591	chr19:35084403-35084346	1.04467	down	117.611	111.972	-2.23826	-2.17522	Detected	Detected
1075	A_33_P3217119	Hs.202207	OSCP1	organic solute carrier partner 1	Homo sapiens organic solute carrier partner 1 (OSCP1), transcript variant 2, mRNA [NM_206837]	CTGACTTTCCATTATGTATACCCTTTTGAGAACTTTGAGTTTTGTACCTGGGCAAAATAA	NM_206837	chr1:36893980-36893921	1.02969	up	380.362	336.648	-0.54491	-0.587116	Detected	Detected
1076	A_23_P51660	Hs.271353	MUTYH	mutY homolog (E. coli)	Homo sapiens mutY homolog (E. coli) (MUTYH), transcript variant alpha1, mRNA [NM_012222]	ATGGGCCAGCAAGTCCTGGATAATTTCTTTCGGTCTCACATCTCCACTGATGCACACAGC	NM_012222	chr1:45795058-45794999	1.07832	down	2056.98	2021.45	1.89017	1.99896	Detected	Detected
1077	A_33_P3278826		LTK	leukocyte receptor tyrosine kinase	leukocyte receptor tyrosine kinase [Source:HGNC Symbol;Acc:6721] [ENST00000360087]	TCTAGCAGGCACAGTTGATTCAAGGCTGCTCCTCTCCAGTGAGCTGGGATGGGTTTCTGC		chr15:41799749-41799690	1.20418	up	1331	1007.33	1.26216	0.9941	Detected	Detected
1078	A_23_P126908	Hs.512898	TNFRSF14	tumor necrosis factor receptor superfamily, member 14	Homo sapiens tumor necrosis factor receptor superfamily, member 14 (TNFRSF14), mRNA [NM_003820]	GGATACCACATCGGAAGTGATTTTCTAAATTGGATTTGAATTCGGCTCCTGTTTTCTATT	NM_003820	chr1:2495144-2495203	1.12462	up	2490.71	2018.37	2.1662	1.99676	Detected	Detected
1079	A_33_P3293734					TGTGGCAGCATCCCCAGCTTTGGCTGTTGGTGACCATCCCTGACTTAAGTGCCATGCAGA		chr5:092604130-092604189	1.37861	down	2648.67	3327.79	2.25492	2.71813	Detected	Detected
1080	A_19_P00317984	Hs.292457	SNHG5	small nucleolar RNA host gene 5 (non-protein coding)	Homo sapiens small nucleolar RNA host gene 5 (non-protein coding) (SNHG5), non-coding RNA [NR_003038]	CTTCCAGAACATCTGGGAGAATATTTAATGGAAAATCGCTTGGTTAAAACCTGACACTTT	NR_003038	chr6:86387737-86387678	1.02129	up	18325.8	16353	5.04545	5.01505	Detected	Detected
1081	A_33_P3342076	Hs.371823	PRDM2	PR domain containing 2, with ZNF domain	Homo sapiens PR domain containing 2, with ZNF domain (PRDM2), transcript variant 2, mRNA [NM_015866]	ACCTTGGCGAGTAAGAAAAGAACAGACCGGTTCAATATAAAATCTAGAGAGCGGAGTGGG	NM_015866	chr1:14109169-14109228	1.10755	down	132.098	133.335	-2.07067	-1.9233	Detected	Detected
1082	A_21_P0012956	Hs.658945	XLOC_l2_011793		DA537977 FEKID2 Homo sapiens cDNA clone FEKID2000691 5', mRNA sequence [DA537977]	AACTTCCAGTAAAAGAAGGCACTGAGGTTTAAGTGCTACGTGGGAGCAGTTGCCGATTTT		chr5:141843538-141843597	2.03051	up	39.618	17.7817	-3.80805	-4.8299	Detected	Not Detected
1083	A_23_P144054	Hs.155342	PRKCD	protein kinase C, delta	Homo sapiens protein kinase C, delta (PRKCD), transcript variant 1, mRNA [NM_006254]	GTCTGCATTCGCTGGCTTCTCCTTTGTGAACCCCAAATTCGAGCACCTCCTGGAAGATTG	NM_006254	chr3:53226222-53226281	1.13985	up	1286.82	1028.85	1.21345	1.0246	Detected	Detected
1084	A_23_P104942	Hs.654965	TMX2	thioredoxin-related transmembrane protein 2	Homo sapiens thioredoxin-related transmembrane protein 2 (TMX2), transcript variant 1, mRNA [NM_015959]	AGACAATATTGAACAACCCCCTATTTTGTGGGGATTGAGAAGGGGTGAATAGAGGCTTGA	NM_015959	chr11:57508264-57508323	1.13572	up	5222.22	4190.51	3.23431	3.0507	Detected	Detected
1085	A_24_P322369	Hs.126550	VPS4B	vacuolar protein sorting 4 homolog B (S. cerevisiae)	Homo sapiens vacuolar protein sorting 4 homolog B (S. cerevisiae) (VPS4B), mRNA [NM_004869]	ACAGTTTGTCCTGACCACACATATGTTATCAGTGTAATGCTTTATGAAGCTTTAGAAATG	NM_004869	chr18:61056939-61056880	1.03423	up	4434.02	3907.19	2.99826	2.9497	Detected	Detected
1086	A_32_P121303	Hs.475103	NUP50	nucleoporin 50kDa	Homo sapiens nucleoporin 50kDa (NUP50), transcript variant 2, mRNA [NM_007172]	TACTTGAATTGTCCAGACAATATAATCTCAGCTTGTATTAGTTTTTGAATGCTCCCATCG	NM_007172	chr22:45583785-45583843	1.10428	down	1359.96	1368.64	1.29321	1.43631	Detected	Detected
1087	A_33_P3393010		PKDCC	protein kinase domain containing, cytoplasmic homolog (mouse)	protein kinase domain containing, cytoplasmic homolog (mouse) [Source:HGNC Symbol;Acc:25123] [ENST00000492861]	TAAAAATAGACAGCTCCAAGGAGAATCCGGGTTAGGGGGTGGCAGCTGGAGGCTTCTTAA		chr2:42281621-42281680	4.26947	up	184.53	39.3893	-1.58842	-3.68248	Detected	Not Detected
1088	A_23_P165608	Hs.25887	SEMA4F	sema domain, immunoglobulin domain (Ig), transmembrane domain (TM) and short cytoplasmic domain, (semaphorin) 4F	Homo sapiens sema domain, immunoglobulin domain (Ig), transmembrane domain (TM) and short cytoplasmic domain, (semaphorin) 4F (SEMA4F), mRNA [NM_004263]	GGTGGTTCTGCTTATTCTTCAAGTTTATCTGAATCTGTGGGGAGTGCATGATCCCCATGT	NM_004263	chr2:74907746-74907805	1.65795	up	502.531	276.234	-0.143069	-0.872466	Detected	Detected
1089	A_33_P3417960	Hs.388256	LOC645206	uncharacterized LOC645206	Homo sapiens uncharacterized LOC645206 (LOC645206), non-coding RNA [NR_038840]	TTGCTATCACCTGCCCAACACACAATCCTGGATGCTTTTGATTGGTTGGATTTCTTTTTT	NR_038840	chr3:28799040-28799099	27.5716	up	353.673	11.6903	-0.649866	-5.43498	Detected	Not Detected
1090	A_21_P0010023		XLOC_013694		BROAD Institute lincRNA (XLOC_013694), lincRNA [TCONS_00028345]	AGTGAACAATGTAGCCCAGAAGAGCCAGCACAGATCCCTCCCACCTATCAGCCCTGTCTT		chr20:023499337-023499278	1.18303	down	220.708	237.956	-1.33015	-1.08766	Detected	Detected
1091	A_23_P57941	Hs.696735	RBM6	RNA binding motif protein 6	Homo sapiens RNA binding motif protein 6 (RBM6), transcript variant 1, mRNA [NM_005777]	ATAAAACAGTCTGAGCAGGAGCTAGCCTATCTGGAAAGGAGAGAACGAGAGGGAAAGTTT	NM_005777	chr3:50106147-50107896	1.0396	down	509.515	482.732	-0.123158	-0.0671358	Detected	Detected
1092	A_24_P880043	Hs.500512	PCGF5	polycomb group ring finger 5	Homo sapiens polycomb group ring finger 5 (PCGF5), mRNA [NM_032373]	TGTATTTTCTGTTGATCTATGGAATGTTCTGTACAAAGCTGTATAATTGTACTGTTGGGC	NM_032373	chr10:93043866-93043925	1.02624	up	1770.07	1571.9	1.67345	1.63608	Detected	Detected
1093	A_21_P0013410		XLOC_l2_013696		BROAD Institute lincRNA (XLOC_l2_013696), lincRNA [TCONS_l2_00027263]	GGTCTGTGGTCCTGTGTGCTCCTCGCAGCTCCACCTTCAATAAACTCTGAGAAGGCTGCA		chr7:2514419-2514360	1.3376	up	495.202	337.398	-0.164266	-0.583908	Detected	Detected
1094	A_23_P200222	Hs.726256	LRP8	low density lipoprotein receptor-related protein 8, apolipoprotein e receptor	Homo sapiens low density lipoprotein receptor-related protein 8, apolipoprotein e receptor (LRP8), transcript variant 2, mRNA [NM_033300]	TATTTATGTTCACACAGGAATTTGGTTTACTGCTTTGTAAATAAAAGGGAAAACTCCGGG	NM_033300	chr1:53711278-53711219	3.19394	up	2850.34	813.307	2.36078	0.685443	Detected	Detected
1095	A_23_P94275	Hs.159311	DKK4	dickkopf homolog 4 (Xenopus laevis)	Homo sapiens dickkopf homolog 4 (Xenopus laevis) (DKK4), mRNA [NM_014420]	ACCCAGTCCAGGAAAACCAACCCAAAAGGAAGCCAAGTATTAAGAAATCACAAGGCAGGA	NM_014420	chr8:42232341-42232282	7.41831	up	97.6739	11.9994	-2.50624	-5.39733	Detected	Not Detected
1096	A_33_P3263027	Hs.611445			Novel proteinUncharacterized protein [Source:UniProtKB/TrEMBL;Acc:Q5JPQ1] [ENST00000370707]	TTCATCTCCTGAAATGTAGACATTTAATAGTGAGCTTCTCCCCTTGACCTCATCACTCTG		chrX:135057131-135057190	2.63536	up	224.213	77.5365	-1.30741	-2.70541	Detected	Detected
1097	A_23_P256021	Hs.522675	LAS1L	LAS1-like (S. cerevisiae)	Homo sapiens LAS1-like (S. cerevisiae) (LAS1L), transcript variant 1, mRNA [NM_031206]	AGACAACCTGGGAGACAGCCTGGATCAGCCACATCAACTCAGTTGTCCACCACAGGGGAA	NM_031206	chrX:64732577-64732518	1.20275	down	5287.13	5795.38	3.25213	3.51847	Detected	Detected
1098	A_19_P00802390		XLOC_007231		BROAD Institute lincRNA (XLOC_007231), lincRNA [TCONS_00015178]	ATTTGCCTGATCCATCATCTCCTCTGTTATCTCTGCATTTTCATCTGCCATTTCTTGAGG		chr11:094646541-094646482	1.16243	down	71.2107	75.4391	-2.96212	-2.74497	Detected	Detected
1099	A_24_P190168	Hs.199695	TMEM97	transmembrane protein 97	Homo sapiens transmembrane protein 97 (TMEM97), mRNA [NM_014573]	ATCTGGAAGTGTGCTAGTATGCTCCCTAGTGGATAACTTAATCTTTTAATACAGTTCCGT	NM_014573	chr17:26654924-26654983	1.57469	down	1252.13	1796.91	1.17403	1.82909	Detected	Detected
1100	A_24_P233917	Hs.592859	KIAA0494	KIAA0494	Homo sapiens KIAA0494 (KIAA0494), mRNA [NM_014774]	CACATTTGGGTATTCCTGAGACTTTATAGAGCGTGTATTGTTTGTTATACGAACCTAACC	NM_014774	chr1:47141088-47141029	1.07541	up	2464.06	2088.15	2.15068	2.04579	Detected	Detected
1101	A_33_P3271111	Hs.494457	NINJ1	ninjurin 1	Homo sapiens ninjurin 1 (NINJ1), mRNA [NM_004148]	CCCAGCACCCACTTTTCTAATCATGAATGAACAATAAAGCCCACGCTCTTTGTCAGGCTC	NM_004148	chr9:95883839-95883780	1.35317	up	16323.1	10993.5	4.87849	4.44215	Detected	Detected
1102	A_21_P0002308		XLOC_001733		BROAD Institute lincRNA (XLOC_001733), lincRNA [TCONS_00003923]	TAAAACCTCTTCATCTGCTGGCTTCTTGCTTTTCAGTAGAGTACCAGGGTCAGACTTCAG		chr2:164175254-164175313	2.35617	up	37.2114	14.3931	-3.89847	-5.13491	Detected	Not Detected
1103	A_33_P3390853	Hs.355559	LOC550643	uncharacterized LOC550643	Homo sapiens uncharacterized LOC550643 (LOC550643), non-coding RNA [NR_015367]	GGTGACATCCTGTTCTTGTTGTATAACTTTATATTCCTATAAATCCATTAAGGCCCCAAT	NR_015367	chrX:56843930-56843989	1.0038	up	17848.3	16204.5	5.00736	5.00189	Detected	Detected
1104	A_32_P70724	Hs.443650	KDM5B	lysine (K)-specific demethylase 5B	Homo sapiens lysine (K)-specific demethylase 5B (KDM5B), mRNA [NM_006618]	ATAGCCCATAGCTATTTTCCTTGCTTTTCTTTTTTAAAGGGGTCTGTTCTGCAGTGGAGA	NM_006618	chr1:202696804-202696745	1.03957	up	5076.67	4450.53	3.19353	3.13755	Detected	Detected
1105	A_23_P320225	Hs.87306	EVC2	Ellis van Creveld syndrome 2	Homo sapiens Ellis van Creveld syndrome 2 (EVC2), transcript variant 1, mRNA [NM_147127]	CCCTGTACCCATTGTAGGGGCAGAAACCATTGATCTATTAAACACAGGAGAGAAGCTCTT	NM_147127	chr4:5564743-5564684	1.06626	up	224.956	192.274	-1.30264	-1.3952	Detected	Detected
1106	A_33_P3358099	Hs.158954	CD300E	CD300e molecule	Homo sapiens CD300e molecule (CD300E), mRNA [NM_181449]	AGAAACAAACAGTGGCTTCTCCATGCTTTGAATTTTCCCTTCTCCCTTACTCCCTTTTTT	NM_181449	chr17:72606150-72606091	1.13568	down	562.808	582.506	0.0203609	0.203916	Detected	Detected
1107	A_21_P0014598	Hs.534953	LOC730081		PREDICTED: Homo sapiens hypothetical LOC730081 (LOC730081), miscRNA [XR_110479]	TTACCTTTTAAAAGTGTTCCAGTAGCTGTGTTGGAAACCCTCTAACCACGGCAGCCCATT	XR_110479	chr1:100434923-100434864	1.00637	down	53.676	49.2291	-3.36993	-3.36078	Detected	Not Detected
1108	A_21_P0006460		LOC100506992	uncharacterized LOC100506992	PREDICTED: Homo sapiens hypothetical LOC100506992 (LOC100506992), miscRNA [XR_113296]	TTTTGTCTTTGGTGTCTTAAAATTTTGCAGCCAGGCAAGAGAGGTTCACAGGGAAGGTAG	XR_113296	chrX:119055287-119055228	1.07046	up	76.2303	64.8993	-2.86385	-2.96208	Detected	Detected
1109	A_21_P0004937		XLOC_005458		BROAD Institute lincRNA (XLOC_005458), lincRNA [TCONS_00011946]	GAAGAACTCATGGTAACGAGTCATGTTTTTCTCTCATAGGATAATAGTAACAGCGAATAT		chr6:126399975-126400034	12.4106	up	156.718	11.5083	-1.82411	-5.45761	Detected	Not Detected
1110	ERCC-00098_150					CAGGCCTGTGCTAGGATCAGGGCGACCATGCCAAATATCAACTCAAGGACAAGTTGACGC			1.75913	down	8.37775	13.4311	-6.04957	-5.23471	Not Detected	Not Detected
1111	A_33_P3320415					TAAGTACCAGTGGCCTGAAGGGATACAGGTTCCCAGCAAGAGAAGATCCAAGGAAGGAAG		chr6:161037663-161037604	29.0499	up	368.412	11.5578	-0.590962	-5.45142	Detected	Not Detected
1112	A_23_P358009	Hs.655410	DNAJC16	DnaJ (Hsp40) homolog, subfamily C, member 16	Homo sapiens DnaJ (Hsp40) homolog, subfamily C, member 16 (DNAJC16), mRNA [NM_015291]	ATTAGCCATGAGAATTTGGTTGTAGTTTTCAGGTAGGTTGGTTTCTTCCTCATTTGCAGC	NM_015291	chr1:15897649-15897708	1.19361	up	896.332	684.372	0.691751	0.436422	Detected	Detected
1113	A_23_P254353	Hs.495554	NOXA1	NADPH oxidase activator 1	Homo sapiens NADPH oxidase activator 1 (NOXA1), mRNA [NM_006647]	ATGGCTGGAGGGCCACTGTGACGGCCGCATCGGCATCTTCCCCAAGTGCTTCGTGGTCCC	NM_006647	chr9:140328686-140328745	1.0789	up	106.521	89.9786	-2.38115	-2.4907	Detected	Detected
1114	A_24_P401100					AACTTACGGCAAGCCTGTCCATCATGGTATTAACAAGCCTACAGTTGATTGCAGAGGAGT		chr16:016025917-016025856	1.13968	down	138860	144226	7.96713	8.15576	Detected	Detected
1115	A_23_P210608	Hs.155040	ZNF217	zinc finger protein 217	Homo sapiens zinc finger protein 217 (ZNF217), mRNA [NM_006526]	GATGATTGACTCAATCTTTGCCTAATCCAATGAGTGTTACAGAGAGCTTGCTGTGACTAG	NM_006526	chr20:52184137-52184078	1.00871	down	2124.38	1952.92	1.93669	1.94921	Detected	Detected
1116	A_23_P115861	Hs.147440	ZNF485	zinc finger protein 485	Homo sapiens zinc finger protein 485 (ZNF485), mRNA [NM_145312]	TCATCCTTTGCTGGTCATCAGAAAACTCACAGTGGAAATAAACCGTATCAGTGTCGTGAC	NM_145312	chr10:44112506-44112565	1.20765	down	124.116	136.602	-2.16059	-1.88838	Detected	Detected
1117	A_23_P15798	Hs.572443	KRTAP4-12	keratin associated protein 4-12	Homo sapiens keratin associated protein 4-12 (KRTAP4-12), mRNA [NM_031854]	CTAATAAATTGACAAATTGTCCTCCAACATCCTCCCACCTCTTTGACTTCAGGACATTTA	NM_031854	chr17:39279576-39279517	1.13929	down	84.3899	87.6214	-2.71714	-2.529	Detected	Detected
1118	A_23_P31064	Hs.6909	MOXD1	monooxygenase, DBH-like 1	Homo sapiens monooxygenase, DBH-like 1 (MOXD1), transcript variant 2, mRNA [NM_015529]	TGTAAGTTCTGAATGGTTCCTTGCTGACTTTGGGTGACACATGTACCACATACTGGCTCA	NM_015529	chr6:132617445-132617386	1.14625	down	35412.7	36993.4	5.99584	6.19277	Detected	Detected
1119	A_21_P0005963	Hs.149545	LOC100507420	uncharacterized LOC100507420	PREDICTED: Homo sapiens hypothetical LOC100507420, transcript variant 1 (LOC100507420), miscRNA [XR_110876]	AGCGGGACTTAGACAATGGGGTTAGGCAGTCACATGTCTGCACGTGGAAACTTTCTGGGA	XR_110876	chr8:37264454-37264395	1.39667	up	6841.84	4464.4	3.62403	3.14204	Detected	Detected
1120	A_24_P943781	Hs.189652	C7orf58	chromosome 7 open reading frame 58	Homo sapiens chromosome 7 open reading frame 58 (C7orf58), transcript variant 1, mRNA [NM_024913]	GCTTTGTTGTGAGATAACATCACACTGTTACAATGGATTTTAGAGGTTTGTCTTTTTTGG	NM_024913	chr7:120936843-120936902	1.04787	up	379.456	330.018	-0.548349	-0.615812	Detected	Detected
1121	A_23_P354217	Hs.399779	TMEM151A	transmembrane protein 151A	Homo sapiens transmembrane protein 151A (TMEM151A), mRNA [NM_153266]	TTGCCCTCCCGGACTTATCTACTCTTCACTTTCCTGATGATCCATGGGGCCCAGGCCTAG	NM_153266	chr11:66063843-66063902	1.11347	down	201.486	204.459	-1.4616	-1.30654	Detected	Detected
1122	A_23_P206532	Hs.78060	PHKB	phosphorylase kinase, beta	Homo sapiens phosphorylase kinase, beta (PHKB), transcript variant 2, mRNA [NM_001031835]	ATCCTTGGCGGGGTTATGGACCTCTTGCATGTCATAGCCAATCTAACGGTAATGGTAAAT	NM_001031835	chr16:47733400-47733459	1.03986	up	5911.16	5180.63	3.41309	3.3567	Detected	Detected
1123	A_19_P00322930		LOC100507376		PREDICTED: Homo sapiens hypothetical LOC100507376, transcript variant 1 (LOC100507376), miscRNA [XR_108543]	GTTGATTCTAGGGTCAGGGCCCTCACTCACACTGCTGGAAGGTTAAAGTCGACTTCACGC	XR_108543	chr4:6675594-6675535	1.20133	down	276.558	302.784	-1.0047	-0.740068	Detected	Detected
1124	A_19_P00316808	Hs.708523	LOC100129936	uncharacterized LOC100129936	BROAD Institute lincRNA (XLOC_014327), lincRNA [TCONS_00029347]	CATCAACCAGGAAGAGTTCCTATCCATGGGAGGCTCCATCCCAACAGGTGTGAAGAGGAT		chr22:27064323-27064264	1.54478	up	44.5897	26.3059	-3.6375	-4.2649	Detected	Not Detected
1125	A_32_P29118	Hs.201340	SEMA3D	sema domain, immunoglobulin domain (Ig), short basic domain, secreted, (semaphorin) 3D	Homo sapiens sema domain, immunoglobulin domain (Ig), short basic domain, secreted, (semaphorin) 3D (SEMA3D), mRNA [NM_152754]	TGTGTCAGATGCCCTAGTTAATCATGTAATTTAATTCTGGTATTGTGAGTGGTTAGCAAT	NM_152754	chr7:84625062-84625003	2.38695	down	206.368	448.923	-1.42706	-0.171888	Detected	Detected
1126	A_21_P0011120	Hs.117825	PARP4	poly (ADP-ribose) polymerase family, member 4	Homo sapiens poly (ADP-ribose) polymerase family, member 4 (PARP4), mRNA [NM_006437]	TATTCCCTGGGCTTTTGAGGCAATAAAGCAAGCAAGTGAATGGGTAAGAAGAACTGAAGG	NM_006437	chr13:24995449-24995390	1.03257	down	6411.21	6033.16	3.53024	3.57648	Detected	Detected
1127	A_33_P3275687	Hs.454713	TBC1D3B	TBC1 domain family, member 3B	Homo sapiens TBC1 domain family, member 3B (TBC1D3B), mRNA [NM_001001417]	CTGGTAGAAGGCGAACAGGCGCTGATGCCGATAACAAGAATCGCCTTTAAGGTTCAGCAG	NM_001001417	chr17:34495485-34495426	1.05238	down	39.5184	37.9014	-3.81168	-3.73803	Detected	Not Detected
1128	A_23_P112061	Hs.600384	HGSNAT	heparan-alpha-glucosaminide N-acetyltransferase	Homo sapiens heparan-alpha-glucosaminide N-acetyltransferase (HGSNAT), mRNA [NM_152419]	TTCTGTATTCCTCATGGTGCCAAACACAGTGCCTTCTACATTGCAGGCGCTGAATAAACA	NM_152419	chr8:43056897-43056956	1.09943	down	8662.11	8679.16	3.96436	4.10113	Detected	Detected
1129	A_33_P3235330	Hs.474536	MTMR3	myotubularin related protein 3	Homo sapiens myotubularin related protein 3 (MTMR3), transcript variant 3, mRNA [NM_021090]	CTCCAGGCCCATTCAAAGCTTTATTAGATTTAAAAGTAAGATCTGGTATGAAGAAAGGTT	NM_021090	chr22:30426759-30426818	1.3558	up	166.075	111.634	-1.74044	-2.17958	Detected	Detected
1130	A_33_P3351529					GAGAAAGGGCCAAGTGATCCAGTTCTAAGTGTCATCTTTTGTTTTATTATGAAGACATAA		chr7:152299325-152299266	1.0075	down	183814	168774	8.37175	8.38252	Detected	Detected
1131	A_23_P91350	Hs.636359	GPCPD1	glycerophosphocholine phosphodiesterase GDE1 homolog (S. cerevisiae)	Homo sapiens glycerophosphocholine phosphodiesterase GDE1 homolog (S. cerevisiae) (GPCPD1), mRNA [NM_019593]	AGCTTCTTATGTGCCTGTTATATTCTCCAGTAAGATTGTAAGCCCCTTAAGGGCAGGGAC	NM_019593	chr20:5525220-5525161	1.11214	up	2103.45	1723.68	1.9224	1.76906	Detected	Detected
1132	A_23_P127721	Hs.146738	P2RX3	purinergic receptor P2X, ligand-gated ion channel, 3	Homo sapiens purinergic receptor P2X, ligand-gated ion channel, 3 (P2RX3), mRNA [NM_002559]	CCCCCTCTTCAACTTTGAGAAGGGAAACCTCCTTCCCAACCTGACAGCCAGGGACATGAA	NM_002559	chr11:57116158-57117269	1.30552	down	271.126	322.583	-1.03332	-0.648688	Detected	Detected
1133	A_23_P111481	Hs.111801	SRRT	serrate RNA effector molecule homolog (Arabidopsis)	Homo sapiens serrate RNA effector molecule homolog (Arabidopsis) (SRRT), transcript variant 1, mRNA [NM_015908]	GTCCTATGAAGCTCTGAGAATTTTTTGTACGATCAGCCTTACTGCTAATAAAAGCACTTC	NM_015908	chr7:100486219-100486278	1.11101	down	11144.7	11284.2	4.32793	4.4798	Detected	Detected
1134	A_23_P139648	Hs.46835	IAPP	islet amyloid polypeptide	Homo sapiens islet amyloid polypeptide (IAPP), mRNA [NM_000415]	AAATCCTGCTCCTGACTCGGTCAAAATATTTTTTAAAGTCTATTGTTTGTTGTGCTTGCT	NM_000415	chr12:21532144-21532203	1.02697	down	242.546	227.006	-1.19402	-1.15563	Detected	Detected
1135	A_23_P112016	Hs.134296	DLC1	deleted in liver cancer 1	Homo sapiens deleted in liver cancer 1 (DLC1), transcript variant 3, mRNA [NM_024767]	CTGGACTCCATGGTGCTGCTGATTATGAAACTGGACCAGCTTGATCAGGACATAGAAAAT	NM_024767	chr8:13259098-13259039	1.67485	down	96.2776	146.955	-2.52701	-1.78298	Detected	Detected
1136	A_23_P103149	Hs.643610	ACO2	aconitase 2, mitochondrial	Homo sapiens aconitase 2, mitochondrial (ACO2), nuclear gene encoding mitochondrial protein, mRNA [NM_001098]	TTTGAGTTTGGTTCAGATCTTAAGCAGCTCCATGCAACTGTATTTATTTTTGATGACAAG	NM_001098	chr22:41924818-41924877	1.35485	up	11825.1	7954.25	4.41343	3.9753	Detected	Detected
1137	A_33_P3351249	Hs.730800	CXCL16	chemokine (C-X-C motif) ligand 16	Homo sapiens chemokine (C-X-C motif) ligand 16 (CXCL16), transcript variant 2, mRNA [NM_001100812]	CTTATTCTTACAAAAAGTGTAATAAAGGAGACTGACCCCTGACAACATGGTAGGCACTGT	NM_001100812	chr17:4637866-4637807	1.2346	up	67.7446	50.0073	-3.0341	-3.33815	Detected	Not Detected
1138	A_21_P0008352		XLOC_010859		Q21RF1_9BURK (Q21RF1) Biotin--acetyl-CoA-carboxylase ligase, partial (6%) [THC2728144]	ACCTAACACAGAGGGTAATGGTAGTGCTGTATCCATTCATTCACCCAATAAATATTTGCT		chr14:69448206-69448265	1.4308	down	92.1896	120.211	-2.58961	-2.07279	Detected	Detected
1139	A_21_P0013602		XLOC_l2_015038		BROAD Institute lincRNA (XLOC_l2_015038), lincRNA [TCONS_l2_00029082]	CAGGTTTGTGCTCAGAAGCCCCTACACCAGCTGCTGCGTGATGGAGAACAGGAGTCAAAG		chr9:132339802-132339861	1.62779	up	93.8354	52.5356	-2.56408	-3.26699	Detected	Not Detected
1140	A_24_P79054	Hs.645227	TGFB1	transforming growth factor, beta 1	Homo sapiens transforming growth factor, beta 1 (TGFB1), mRNA [NM_000660]	CAACTATTGCTTCAGCTCCACGGAGAAGAACTGCTGCGTGCGGCAGCTGTACATTGACTT	NM_000660	chr19:41847802-41838142	1.08216	down	3159	3115.49	2.50911	2.62303	Detected	Detected
1141	A_23_P103099	Hs.282998	RBFOX2	RNA binding protein, fox-1 homolog (C. elegans) 2	Homo sapiens RNA binding protein, fox-1 homolog (C. elegans) 2 (RBFOX2), transcript variant 1, mRNA [NM_001031695]	CCTAGATGTAGAAATAATCTTTAATGAACGTGGCTCTAAGGGATTCGGGTTCGTAACTTT	NM_001031695	chr22:36174111-36164377	1.19523	down	1331.98	1450.89	1.26322	1.52051	Detected	Detected
1142	A_21_P0000419		SNORD114-22	small nucleolar RNA, C/D box 114-22	Homo sapiens small nucleolar RNA, C/D box 114-22 (SNORD114-22), small nucleolar RNA [NR_003215]	GATGATGACTACCGGTGGCGTATGAGTCATATGTGATGAATACGTGTTTGGAACTCTGAG	NR_003215	chr14:101449269-101449328	1.5744	up	574.464	332.532	0.0499344	-0.604866	Detected	Detected
1143	A_23_P107735	Hs.631567	CD79A	CD79a molecule, immunoglobulin-associated alpha	Homo sapiens CD79a molecule, immunoglobulin-associated alpha (CD79A), transcript variant 1, mRNA [NM_001783]	TGATTGTAGCAGCCTCGTTAGTGTCACCCCCTCCTCCCTGATCTGTCAGGGCCACTTAGT	NM_001783	chr19:42385356-42385415	1.02155	up	6142.25	5479.66	3.46841	3.43766	Detected	Detected
1144	A_23_P149695	Hs.664752	ATP1A1OS	ATP1A1 opposite strand	Homo sapiens ATP1A1 opposite strand (ATP1A1OS), transcript variant 3, non-coding RNA [NR_024126]	CTCTGAAAGCAGGAGGTGTTCTCAGACTTGACCCTGAAGTAAACACATCTCTTTCACCTT	NR_024126	chr1:116948101-116948042	1.05207	up	113.306	98.1509	-2.29205	-2.36528	Detected	Detected
1145	A_33_P3212490	Hs.87889	DICER1	dicer 1, ribonuclease type III	Homo sapiens dicer 1, ribonuclease type III (DICER1), transcript variant 3, mRNA [NM_001195573]	CATGCTGCAGAAATTTGCAGTCTGCACCTTATGGATCACAATTACCTTTAGTTGTTTTTT	NM_001195573	chr14:95552674-95552615	1.1576	down	1821.9	1922.06	1.71509	1.92622	Detected	Detected
1146	A_23_P255523	Hs.658598	ALKBH4	alkB, alkylation repair homolog 4 (E. coli)	Homo sapiens alkB, alkylation repair homolog 4 (E. coli) (ALKBH4), mRNA [NM_017621]	GACCGTGGCCACACTTTTTTGGTTATTTAGTTTGTCACAGTCTTGGGGACATGGGATCAT	NM_017621	chr7:102097656-102097597	1.21444	down	855.186	946.502	0.623956	0.904248	Detected	Detected
1147	A_33_P3348323					GTAAACAGATTACTCCGTCCTATATATGACACCTATCATTAAAATCACCGCATAAGGCAC		chr1:161123608-161123550	1.28365	down	39.4801	46.1859	-3.81309	-3.45283	Detected	Not Detected
1148	A_24_P267522	Hs.729172	ZNF585A	zinc finger protein 585A	Homo sapiens zinc finger protein 585A (ZNF585A), transcript variant 1, mRNA [NM_152655]	CGTACTCATCACTGACTTGAAGCTTAGTATCTGGCTTCCTTAAGGATGTAACTTTCATGT	NM_152655	chr19:37641650-37641591	1.3726	down	90.5053	113.214	-2.61621	-2.1593	Detected	Detected
1149	A_23_P54144	Hs.68879	BMP4	bone morphogenetic protein 4	Homo sapiens bone morphogenetic protein 4 (BMP4), transcript variant 1, mRNA [NM_001202]	GGACACGAGACTGGTCCACCACAATGTGACACGGTGGGAAACTTTTGATGTGAGCCCTGC	NM_001202	chr14:54417377-54417318	3.27104	down	78.8204	234.968	-2.81564	-1.10589	Detected	Detected
1150	A_33_P3418496					AAGTATATTTAACGTTGGTAGTTCTGCTTTATTAAAATGCAGCAGAGATACTCTTCTGGC		chr1:242539084-242539025	1.16481	down	711.299	755.076	0.358174	0.578263	Detected	Detected
1151	A_24_P865672				Q5EU94_HUMAN (Q5EU94) Nucleophosmin, partial (92%) [THC2493194]	AAAGCACCGGTGAAGAAATCTATAAAGATGCTCCAGCCGAAAATGCACAGAAGTCAAATC		chr15:073192057-073191998	3.41382	up	114.716	30.6246	-2.27421	-4.0456	Detected	Not Detected
1152	A_33_P3260684	Hs.626884	OR2T6	olfactory receptor, family 2, subfamily T, member 6	Homo sapiens olfactory receptor, family 2, subfamily T, member 6 (OR2T6), mRNA [NM_001005471]	TTATTAAACCCTCTCATCTACAGTCTGAGGAACAGGGATGTGATGGGTGCCTTGAAGAGA	NM_001005471	chr1:248551759-248551818	24.0812	up	357.235	13.5195	-0.635407	-5.22524	Detected	Not Detected
1153	A_24_P357100	Hs.474711	RASD2	RASD family, member 2	Homo sapiens RASD family, member 2 (RASD2), mRNA [NM_014310]	AGCAAGCTAGCGCTGGGCATTCAGTACATACCACGATGTGCTCCCTCTCTTGATGCTTGG	NM_014310	chr22:35949610-35949669	1.30064	up	83.2859	58.358	-2.73614	-3.11535	Detected	Not Detected
1154	A_23_P3911	Hs.125036	PLXDC1	plexin domain containing 1	Homo sapiens plexin domain containing 1 (PLXDC1), mRNA [NM_020405]	CCCGCATAATTTTAAGACGGTTCTTTAGGACATTAGTCCACCATCTTCTTGGTTTGCTGG	NM_020405	chr17:37223475-37223416	1.45817	up	524.208	327.628	-0.0821419	-0.626301	Detected	Detected
1155	A_23_P307430	Hs.355570	LSM12	LSM12 homolog (S. cerevisiae)	Homo sapiens LSM12 homolog (S. cerevisiae) (LSM12), mRNA [NM_152344]	TTTCTGGACTTTAGCCCACCAGTTTGTCTGGTTGACTAACCTGCTGAGAGCTAAAATTGG	NM_152344	chr17:42112349-42112290	1.20731	down	2355.86	2592.11	2.0859	2.3577	Detected	Detected
1156	A_24_P349821	Hs.382176	MTRF1	mitochondrial translational release factor 1	Homo sapiens mitochondrial translational release factor 1 (MTRF1), nuclear gene encoding mitochondrial protein, mRNA [NM_004294]	AGATGCTCTGGAAGCATAAAGCACTACAGAAATATATGGAGAACCTGAGTAAGGAGTACC	NM_004294	chr13:41834844-41834785	1.08325	up	120.028	100.981	-2.20891	-2.32428	Detected	Detected
1157	A_21_P0011971		XLOC_l2_008289		BROAD Institute lincRNA (XLOC_l2_008289), lincRNA [TCONS_l2_00014935]	TGATGTGGAAATGGATGTCAAGTGGCTCAACAAGAACACTGTGGAGAAGGTGAACGTCAA		chr2:139659396-139659337	1.08734	down	278.386	275.865	-0.995196	-0.874395	Detected	Detected
1158	A_33_P3321657	Hs.562227	HSPG2	heparan sulfate proteoglycan 2	Homo sapiens heparan sulfate proteoglycan 2 (HSPG2), mRNA [NM_005529]	TAGAAGGGACCCTCCTGTGGTCTTTGTCTTGATTTTTCTTAATAAACGGTGCTATCCCCG	NM_005529	chr1:22148799-22148740	1.00976	down	81199.2	74723.1	7.19304	7.20705	Detected	Detected
1159	A_23_P428382	Hs.655167	AFTPH	aftiphilin	Homo sapiens aftiphilin (AFTPH), transcript variant 1, mRNA [NM_203437]	CACCTCAAGCCTCAAAGTGACTGATGCATTTGCAAGACTCATGTCTACAGTAGAGAAGAC	NM_203437	chr2:64812605-64812664	1.07187	up	1595.69	1356.72	1.52382	1.42369	Detected	Detected
1160	A_32_P129752	Hs.146180	TMEM30B	transmembrane protein 30B	Homo sapiens transmembrane protein 30B (TMEM30B), mRNA [NM_001017970]	CTGTTCTCTGGGTTTTTGAGAGAGAATAAAGGTTATGTTTGTCTTACCTTTGTTATCGAG	NM_001017970	chr14:61744747-61744688	1.23354	down	59.5838	66.9831	-3.21929	-2.91649	Detected	Not Detected
1161	A_21_P0013979	Hs.658098	LOC100506073		PREDICTED: Homo sapiens hypothetical protein LOC100506073 (LOC100506073), mRNA [XM_003119000]	ATACTGGGGCACAGAAAATATTAGAACCTCCAAATTCAATTCCAGAGTATTCCAAAACAT	XM_003119000	chr5:132295265-132295206	1.64019	up	97.4137	54.1266	-2.51009	-3.22395	Detected	Not Detected
1162	A_23_P12405	Hs.147953	ESPN	espin	Homo sapiens espin (ESPN), mRNA [NM_031475]	GCCTCATTTCTTATCCCCGCCAAGGGTTTCCTCTCAGTCATTTGTTTACCAGAAACATGA	NM_031475	chr1:6520696-6520755	1.06611	down	31.2661	30.378	-4.14961	-4.05726	Not Detected	Not Detected
1163	A_23_P143535	Hs.248815	WDR4	WD repeat domain 4	Homo sapiens WD repeat domain 4 (WDR4), transcript variant 2, mRNA [NM_033661]	TCTACAAGGCCACGTTCGACAACGTGACCTCCTACCTGAAGAAGAAAGAGGAGAGACTGC	NM_033661	chr21:44270319-44270260	1.00907	up	152.664	137.88	-1.86192	-1.87494	Detected	Detected
1164	A_24_P400997	Hs.8118	SMCHD1	structural maintenance of chromosomes flexible hinge domain containing 1	Homo sapiens structural maintenance of chromosomes flexible hinge domain containing 1 (SMCHD1), mRNA [NM_015295]	CTACTTCTCGTAACATTGGGGTTAGAAGAATACAGATCAAATTGCTTTTTGATGAAACAC	NM_015295	chr18:2673319-2674029	1.02689	up	650.243	577.08	0.228698	0.190414	Detected	Detected
1165	A_24_P412156	Hs.522891	CXCL12	chemokine (C-X-C motif) ligand 12	Homo sapiens chemokine (C-X-C motif) ligand 12 (CXCL12), transcript variant 2, mRNA [NM_000609]	CATACCAATGAAAAAATGTATATGCACTTATAATTTTCCTAATAAAGTTCTGTACTCAAA	NM_000609	chr10:44865676-44865617	1.13192	up	596.504	480.266	0.104249	-0.0745249	Detected	Detected
1166	A_23_P121885	Hs.381089	ROPN1L	rhophilin associated tail protein 1-like	Homo sapiens rhophilin associated tail protein 1-like (ROPN1L), transcript variant 1, mRNA [NM_031916]	ACGGAATCCTACCTTGCCTCTCTAAAGGAAAATATAGACGCCAGGAAGAACGGCATGATA	NM_031916	chr5:10461437-10464984	1.18722	down	152.552	165.057	-1.86298	-1.61539	Detected	Detected
1167	A_23_P431939	Hs.13500	MR1	major histocompatibility complex, class I-related	Homo sapiens major histocompatibility complex, class I-related (MR1), transcript variant 1, mRNA [NM_001531]	TGAAGGTCCTGACGACACCCACAACATACATGAGAGTAATGGGATTGAGCATTTATGGCA	NM_001531	chr1:181024482-181024541	1.36776	down	1295.72	1615.12	1.2234	1.67521	Detected	Detected
1168	A_23_P122906	Hs.21631	AUTS2	autism susceptibility candidate 2	Homo sapiens autism susceptibility candidate 2 (AUTS2), transcript variant 1, mRNA [NM_015570]	AGTTCCATTTGGTCTTCTAGTATATTAAAGTGCTATCTGACGTTGTTATCCTGTTTTTGC	NM_015570	chr7:70257414-70257473	1.36901	down	1970.49	2458.47	1.8282	2.28133	Detected	Detected
1169	A_23_P24157	Hs.238303	PYROXD2	pyridine nucleotide-disulphide oxidoreductase domain 2	Homo sapiens pyridine nucleotide-disulphide oxidoreductase domain 2 (PYROXD2), mRNA [NM_032709]	TTGGAGAGAATCTTCGGGCTTCCTGGAGGGAACATATTCCACTGCGCCATGTCCCTGGAC	NM_032709	chr10:100146987-100144795	1.0909	down	977.947	972.264	0.817473	0.94299	Detected	Detected
1170	A_23_P216568	Hs.29276	FAM206A	family with sequence similarity 206, member A	Homo sapiens family with sequence similarity 206, member A (FAM206A), mRNA [NM_017832]	CGGGAAGCTAATTCTTGAAATATGCACATTATAGTTACTCAGTCTCACATACTCTAGTTA	NM_017832	chr9:111702937-111702996	1.14694	down	1115.6	1166.09	1.00746	1.20525	Detected	Detected
1171	A_33_P3231493					ACTTGAAGAACCTGGTGCTGACCACGTTGAACCTCTTCGTTGGGGGCACTGAGACCGTCA		chr19:41416564-41416505	1.07189	up	58.6026	49.8253	-3.24325	-3.34341	Detected	Not Detected
1172	A_21_P0013977	Hs.729648	PCID2	PCI domain containing 2	PREDICTED: Homo sapiens hypothetical protein LOC100506079 (LOC100506079), mRNA [XM_003118933]	CCGTGTTTCCTAAATGAATACTTGACATTTCGCTTGATCGTATATTTTTGCACAGCAGTG	XM_003118933	chr13:113842299-113842240	1.58294	up	584.338	336.423	0.0745201	-0.588083	Detected	Detected
1173	A_24_P397903	Hs.271876	FAM164A	family with sequence similarity 164, member A	Homo sapiens family with sequence similarity 164, member A (FAM164A), mRNA [NM_016010]	CACAAGTATTTGACAGTATGGTAGAATAAAAGATGATTGTAAGATTAAAAATGTAAAAAT	NM_016010	chr8:79631797-79631856	1.60817	up	100.502	56.9543	-2.46506	-3.15048	Detected	Not Detected
1174	A_24_P102880	Hs.585374	NAV1	neuron navigator 1	Homo sapiens neuron navigator 1 (NAV1), transcript variant 1, mRNA [NM_020443]	TAATCCAATCAGCCTTATATTTTAATAAGTCCTGAATCAACCTGACTACGGATATATGGG	NM_020443	chr1:201793533-201793592	1.08741	down	563.708	558.638	0.022665	0.143557	Detected	Detected
1175	A_23_P109677					GAGAAAAAGGATTTGATTATGAGGGTTACTGCTTTCACAGAATTATTCCAGGGTTTGTAT		chr3:060676328-060676269	1.21057	down	41993.3	46329.3	6.24173	6.51742	Detected	Detected
1176	A_24_P76358					TTACTGAAGATGTTCAGGGCAAAAACTGCCTAACTTCCGGCATGGATCTTATTCGTGACA		chr10:097354608-097354669	1.0104	down	21416	19720.4	5.27026	5.28519	Detected	Detected
1177	A_33_P3327245	Hs.631789	SETDB2	SET domain, bifurcated 2	Homo sapiens SET domain, bifurcated 2 (SETDB2), transcript variant 1, mRNA [NM_031915]	ATAATGATGGATTTAAACCACCCCGAGAGCATCTGAACTCTAAAACCAAGGGAGCACAAA	NM_031915	chr13:50059800-50059859	1.11376	up	262.681	214.943	-1.07897	-1.2344	Detected	Detected
1178	A_33_P3297611	Hs.580542			wn53g02.x1 NCI_CGAP_Lu19 Homo sapiens cDNA clone IMAGE:2449202 3', mRNA sequence [AI924184]	TTTTAAAACAAACTCAGAAGCCTCCTTGCTCCTCTCTGAAGGCATCCTTGGACCAGTTGT		chr2:119254784-119254843	1.064	up	684.542	586.333	0.302857	0.213362	Detected	Detected
1179	A_33_P3415087	Hs.166486	CLCN5	chloride channel 5	Homo sapiens chloride channel 5 (CLCN5), transcript variant 1, mRNA [NM_001127899]	GTGTGTTGTCTCTTTCCTACAAGTTAACCAGTTGCACTACATAATCTCTGGAAATTAATT	NM_001127899	chrX:49856988-49857047	1.01842	up	195.465	174.915	-1.50537	-1.53171	Detected	Detected
1180	A_23_P382043	Hs.520341	NT5DC1	5'-nucleotidase domain containing 1	Homo sapiens 5'-nucleotidase domain containing 1 (NT5DC1), mRNA [NM_152729]	GTGGTGTTCTATGTGCCGTGTATGGTCATATTAGTAGCTATTTGTTGCAAGATACTTGAA	NM_152729	chr6:116566312-116566371	1.0851	down	350.374	346.487	-0.663385	-0.545555	Detected	Detected
1181	A_33_P3229083	Hs.437275	HIST1H2BK	histone cluster 1, H2bk	Homo sapiens histone cluster 1, H2bk (HIST1H2BK), mRNA [NM_080593]	AAGAAGCGCAAGCGCAGCCGCAAGGAGAGCTACTCCGTATACGTGTACAAGGTGCTGAAG	NM_080593	chr6:27114496-27114437	1.71964	down	889.626	1394.22	0.680917	1.46303	Detected	Detected
1182	A_23_P406702	Hs.23585	CAMSAP2	calmodulin regulated spectrin-associated protein family, member 2	Homo sapiens calmodulin regulated spectrin-associated protein family, member 2 (CAMSAP2), mRNA [NM_203459]	GCCACAGAGTTCATTGCTCTCAGTATAAGATTTTACTTTATTAATGCAGAAGGAATATGG	NM_203459	chr1:200829250-200829309	1.08869	up	1084.9	908.174	0.967206	0.844611	Detected	Detected
1183	A_33_P3286846	Hs.592038	LOC653550	TP53-target gene 3 protein-like	Homo sapiens TP53-target gene 3 protein-like (LOC653550), transcript variant 1, mRNA [NM_001205259]	GCAGTTTCGCCCTGCGGAGAGGAGCCTTGCTGTTTCCAAATCTCTCCTGCTGAAGAGACA	NM_001205259	chr16:33262300-33262359	2.15109	up	69.0952	29.2735	-3.00563	-4.11069	Detected	Not Detected
1184	A_33_P3306110	Hs.470882	CALCRL	calcitonin receptor-like	Homo sapiens calcitonin receptor-like (CALCRL), mRNA [NM_005795]	ATATATCTTTTGCCCTCTTTAAAGTCTTCAGTAAACCAGTAAATGAATTCAATAAACCAA	NM_005795	chr2:188207915-188207856	18.7476	up	240.873	11.7092	-1.20401	-5.43264	Detected	Not Detected
1185	A_23_P115919	Hs.498732	PHYH	phytanoyl-CoA 2-hydroxylase	Homo sapiens phytanoyl-CoA 2-hydroxylase (PHYH), transcript variant 2, mRNA [NM_001037537]	TTTCGAGCTCGACTTGTGAAAGGAGAAAGAACCAATCTTTGAAATAGCCATCTGCTATAA	NM_001037537	chr10:13320342-13320283	1.01913	down	1072.24	995.878	0.950271	0.977611	Detected	Detected
1186	A_23_P211522	Hs.216226	SYNGR1	synaptogyrin 1	Homo sapiens synaptogyrin 1 (SYNGR1), transcript variant 1c, mRNA [NM_145738]	AGGACCGCAAGAAAGCCGTCCTGTCCGACATCGGTGTCTCGGCCTTCTGGGCTTTCCTCT	NM_145738	chr22:39770517-39772074	1.0666	down	1759.48	1710.29	1.6648	1.75781	Detected	Detected
1187	A_21_P0009375		XLOC_012083		BROAD Institute lincRNA (XLOC_012083), lincRNA [TCONS_00025806]	TATCCACGACTCGGCTCTGTGCCCCTATATCCACAACTCAGCGCTGTACCCCTACATTCA		chr17:4063592-4063651	1.17912	up	102.97	79.5858	-2.43007	-2.66777	Detected	Detected
1188	A_33_P3233953					ATGTATGTCTTTGTGTGTGTGCATGTGAGCGTGTGTGTGTGCCTGTGCCTCTATCTATAT		chr9:138153022-138153081	1.31282	up	19528	13556.1	5.13712	4.74444	Detected	Detected
1189	A_23_P250413	Hs.658995	PARVG	parvin, gamma	Homo sapiens parvin, gamma (PARVG), transcript variant 1, mRNA [NM_022141]	TTGCTGATTGGACAACTTGAAGGCTTCTTCCTGCACTTAAAGGAATTCTACCTCACTCCC	NM_022141	chr22:44594525-44594584	13.7285	up	172.218	11.4325	-1.68805	-5.46715	Detected	Not Detected
1190	A_21_P0009364		XLOC_012575		BROAD Institute lincRNA (XLOC_012575), lincRNA [TCONS_00025765]	AGATAATAAAAGGATACGTATAAATGTATGGGTTCAATACTTCTGCCAACCAGCCCTGAA		chr17:72549976-72549917	14.4948	up	181.543	11.4143	-1.61197	-5.46944	Detected	Not Detected
1191	A_23_P207400	Hs.194143	BRCA1	breast cancer 1, early onset	Homo sapiens breast cancer 1, early onset (BRCA1), transcript variant 2, mRNA [NM_007300]	AAGTGTTTTTCATAAACCCATTATCCAGGACTGTTTATAGCTGTTGGAAGGACTAGGTCT	NM_007300	chr17:41196481-41196422	2.41132	down	117.387	257.964	-2.24101	-0.971188	Detected	Detected
1192	A_23_P396062	Hs.459630	RAB40C	RAB40C, member RAS oncogene family	Homo sapiens RAB40C, member RAS oncogene family (RAB40C), transcript variant 2, mRNA [NM_021168]	GCTGTGATGTGACACCTTCGGGGACATTGACCACTCAAAACTCAGATCATCTCGCCCACC	NM_021168	chr16:678322-678381	1.18027	up	782.788	604.43	0.496339	0.257218	Detected	Detected
1193	A_23_P201047	Hs.169875	THBS3	thrombospondin 3	Homo sapiens thrombospondin 3 (THBS3), mRNA [NM_007112]	GGGGCGTCTTGGTGTATTCTGCTTCTCCCAAGAAAACATAATTTGGTCCAATCTCCAGTA	NM_007112	chr1:155165848-155165789	1.30353	down	3383.86	4019.94	2.60832	2.99074	Detected	Detected
1194	A_23_P106505	Hs.200596	LCMT2	leucine carboxyl methyltransferase 2	Homo sapiens leucine carboxyl methyltransferase 2 (LCMT2), mRNA [NM_014793]	CCTTGTGATTTGAGATGGTACCTTAGAAAAAGTTACACGCAGTTCCGTGGTTGAATATAT	NM_014793	chr15:43620314-43620255	1.16397	down	1128.52	1197.11	1.02408	1.24313	Detected	Detected
1195	A_23_P2423	Hs.104650	MAGOHB	mago-nashi homolog B (Drosophila)	Homo sapiens mago-nashi homolog B (Drosophila) (MAGOHB), mRNA [NM_018048]	CAAGCTTAATGGTTATCCTTACTTGAGTCCACATGGGTTGGACAGTCCCCACACACATTA	NM_018048	chr12:10758734-10758675	1.15027	down	4038.86	4233.92	2.8636	3.06556	Detected	Detected
1196	A_19_P00802936	Hs.678537	BRK1	BRICK1, SCAR/WAVE actin-nucleating complex subunit	Homo sapiens BRICK1, SCAR/WAVE actin-nucleating complex subunit (BRK1), mRNA [NM_018462]	GACATTTTCAGACTTTTCTTTCTGTCACTTGGAGTGTCTATGCCTCTCATGTTTCCCTAA	NM_018462	chr3:10168525-10168584	1.11411	down	55010.6	55854.8	6.63128	6.78718	Detected	Detected
1197	A_23_P502882	Hs.153934	CBFA2T2	core-binding factor, runt domain, alpha subunit 2; translocated to, 2	Homo sapiens core-binding factor, runt domain, alpha subunit 2; translocated to, 2 (CBFA2T2), transcript variant 2, mRNA [NM_005093]	AAAGAAAGCCAATAATGTAAATAAATAGAAAACGAAGCCTCCACGCGTGGTTTTTAAAGG	NM_005093	chr20:32237579-32237638	1.08983	up	555.324	464.379	0.00104713	-0.123056	Detected	Detected
1198	A_23_P416751	Hs.147025	ZNF610	zinc finger protein 610	Homo sapiens zinc finger protein 610 (ZNF610), transcript variant 3, mRNA [NM_173530]	ATGTGGCAAAATCTTTAGTTAGAATTCACACCTAGCACAACATTGGAGGACTCAGGAGAA	NM_173530	chr19:52870021-52870080	1.39687	down	56.9305	72.4743	-3.28501	-2.80282	Detected	Detected
1199	A_23_P110243	Hs.657806	METTL14	methyltransferase like 14	Homo sapiens methyltransferase like 14 (METTL14), mRNA [NM_020961]	CACTTCCAGCTTGCACTTTGCTTTAATTTCTCTGAGCTGCAAGAATGTCTTAGCGAGCCT	NM_020961	chr4:119631543-119631602	1.13041	down	469.486	483.664	-0.2412	-0.0643539	Detected	Detected
1200	A_33_P3709317	Hs.658237	SNORA28	small nucleolar RNA, H/ACA box 28	Homo sapiens small nucleolar RNA, H/ACA box 28 (SNORA28), small nucleolar RNA [NR_002964]	GCAGATGATCAAAACTGTCTGACACAATTTGAGCTTGCTATAGCCAGAAAGTCTAACCTA	NR_002964	chr14:103804201-103804260	4.52005	up	199.204	40.1641	-1.47804	-3.65438	Detected	Not Detected
1201	A_23_P259442	Hs.75360	CPE	carboxypeptidase E	Homo sapiens carboxypeptidase E (CPE), mRNA [NM_001873]	TCTTGTGCTGACTAACTATAAGCATGATCTTGTTAATGCATTTTTGATGGGAAGAAAAGG	NM_001873	chr4:166419232-166419291	1.02601	down	6002.93	5613.03	3.43531	3.47235	Detected	Detected
1202	A_23_P106798	Hs.713615	SIAH1	seven in absentia homolog 1 (Drosophila)	Homo sapiens seven in absentia homolog 1 (Drosophila) (SIAH1), transcript variant 1, mRNA [NM_003031]	TTGCAACAGCCATTATGAATAGCGACTGTCTAGTCTTTGACACCAGCATTGCACAGCTTT	NM_003031	chr16:48395600-48395541	1.02216	up	328.002	292.443	-0.758575	-0.790201	Detected	Detected
1203	A_23_P109768	Hs.134623	RNF7	ring finger protein 7	Homo sapiens ring finger protein 7 (RNF7), transcript variant 1, mRNA [NM_014245]	TGGGACTCATCAAAGCCTTGGTTTAGCATTTTGTCAGTTTTATCTTCAGAAATTCTCTGC	NM_014245	chr3:141464250-141464309	1.00108	up	20041.9	18245.4	5.17459	5.17303	Detected	Detected
1204	A_32_P184279	Hs.591360	CCDC6	coiled-coil domain containing 6	Homo sapiens coiled-coil domain containing 6 (CCDC6), mRNA [NM_005436]	CTGGTAATAGTGGCAATCTTGACATTCTTGGTCAGAGTTTAGAGAGATGTAAGACCTTCA	NM_005436	chr10:61548670-61548611	1.08956	down	16547.1	16430.8	4.89815	5.0219	Detected	Detected
1205	A_23_P201567	Hs.342307	PRPF38B	PRP38 pre-mRNA processing factor 38 (yeast) domain containing B	Homo sapiens PRP38 pre-mRNA processing factor 38 (yeast) domain containing B (PRPF38B), transcript variant 1, mRNA [NM_018061]	AATTGATGAAACGTCAGTAGAGTCACACTTTGTGTACAGGGATGTCTTAGTGCCCAGATG	NM_018061	chr1:109243867-109243926	1.59775	down	368.295	536.278	-0.591421	0.0846224	Detected	Detected
1206	A_23_P119478	Hs.501452	EBI3	Epstein-Barr virus induced 3	Homo sapiens Epstein-Barr virus induced 3 (EBI3), mRNA [NM_005755]	TCTAGCTGAGAAATGGAGATGTACTACTCTCTCCTTTACCTTTACCTTTACCACAGTGCA	NM_005755	chr19:4237260-4237319	1.01226	up	16.8416	15.1626	-5.04218	-5.05976	Not Detected	Not Detected
1207	A_21_P0006055		XLOC_007568		BROAD Institute lincRNA (XLOC_007568), lincRNA [TCONS_00015754]	AAGGGATTCCACCCCCCATTCCAAGTCCCCTCCAAAAATATATATTGAAAGAAAACAAAA		chr9:129292563-129292622	1.14625	down	273.054	285.242	-1.0231	-0.826173	Detected	Detected
1208	A_33_P3256695	Hs.643580	PRPF40A	PRP40 pre-mRNA processing factor 40 homolog A (S. cerevisiae)	Homo sapiens PRP40 pre-mRNA processing factor 40 homolog A (S. cerevisiae) (PRPF40A), mRNA [NM_017892]	GTTGCTGGAGGCCCACGTTATGTTTTCTCAGTGTAATTCCTCTTTTTCTTGATAAAAAGA	NM_017892	chr2:153508166-153508107	1.25116	up	277.199	201.913	-1.00136	-1.32462	Detected	Detected
1209	ERCC-00113_271					AATGTAGGAGAGAGAGGTTAATAAGGCCTAGCCTAAAGGTTCTTGCAGAGCAACATCATA			1.52512	down	8.85404	12.3064	-5.9698	-5.36088	Not Detected	Not Detected
1210	A_21_P0004577		XLOC_005063		BROAD Institute lincRNA (XLOC_005063), lincRNA [TCONS_00011076]	ATGAATGGTAAATATCAAGTCCTTGACTTTCTTAGACCTGTGGGACTAGTGTAGAAAAAA		chr5:157929743-157929684	22.8526	up	288.98	11.5243	-0.941314	-5.4556	Detected	Not Detected
1211	A_21_P0013545	Hs.628699	XLOC_l2_014686		DA808148 OCBBF3 Homo sapiens cDNA clone OCBBF3023973 5', mRNA sequence [DA808148]	AAGCTATTGCATGTGCATTCTGGGGGAAAAAATGGTCCAAATATGTTATGGAGGGGGTGC		chr9:69161042-69161102	15.732	up	199.375	11.5497	-1.4768	-5.45243	Detected	Not Detected
1212	A_33_P3300142	Hs.696087	ANKFY1	ankyrin repeat and FYVE domain containing 1	Homo sapiens ankyrin repeat and FYVE domain containing 1 (ANKFY1), transcript variant 1, mRNA [NM_016376]	TTTAAACATACTAGCTGCCTGAACTTACTGTGCCCTTGGCCCAGATTTCAGCTCATAGCA	NM_016376	chr17:4066776-4066717	1.34756	up	44.4549	30.0647	-3.64187	-4.07222	Detected	Not Detected
1213	A_33_P3294821	Hs.534544	OTOP1	otopetrin 1	Homo sapiens otopetrin 1 (OTOP1), mRNA [NM_177998]	TTTTTCTATTTTCTATGGAATGCACGCAGCTGCCTCCCTCTTTGAGGTCTATTGTAAGAT	NM_177998	chr4:4190593-4190534	1.58436	down	77.2086	111.482	-2.84545	-2.18154	Detected	Detected
1214	A_24_P406714	Hs.30385	MLLT10	myeloid/lymphoid or mixed-lineage leukemia (trithorax homolog, Drosophila); translocated to, 10	Homo sapiens myeloid/lymphoid or mixed-lineage leukemia (trithorax homolog, Drosophila); translocated to, 10 (MLLT10), transcript variant 1, mRNA [NM_004641]	TAAAAGCTCACCACTAGAGTTCCTGAAACAGGTGAAACCTGTATGACAGCCCTTCCACTT	NM_004641	chr10:22031960-22032019	1.03149	up	557.95	492.963	0.00785446	-0.0368795	Detected	Detected
1215	A_23_P123330	Hs.400295	RPL30	ribosomal protein L30	Homo sapiens ribosomal protein L30 (RPL30), mRNA [NM_000989]	TCTGAAATAGAGTACTATGCTATGTTGGCTAAAACTGGTGTCCATCACTACAGTGGCAAT	NM_000989	chr8:99054999-99054940	1.02863	down	103240	96781.3	7.5395	7.58023	Detected	Detected
1216	A_23_P110492	Hs.432862	MARCH6	membrane-associated ring finger (C3HC4) 6	Homo sapiens membrane-associated ring finger (C3HC4) 6 (MARCH6), mRNA [NM_005885]	TAAAGAGCAATGTGTTCTGGCTGTTTTATACTTCAACAATTTTTTCCCTAAGTGGTAAGC	NM_005885	chr5:10435312-10435371	1.23034	up	2935.4	2174.34	2.4032	2.10415	Detected	Detected
1217	A_23_P362191	Hs.121692	LINC00324	long intergenic non-protein coding RNA 324	Homo sapiens long intergenic non-protein coding RNA 324 (LINC00324), non-coding RNA [NR_026951]	TCAATGTGATTCCAGTTAAGGAATTGGGCCTTAAGCCAAATGCGCCTAAACGCAACTTGC	NR_026951	chr17:8124488-8124429	3.69285	up	47.6518	11.7599	-3.54168	-5.42642	Detected	Not Detected
1218	A_23_P258978	Hs.133469	GOLGA1	golgin A1	Homo sapiens golgin A1 (GOLGA1), mRNA [NM_002077]	CTTCTGTTCTGCAAGTTTGATGGGTAAGAGGTAGCCTTTTTTCAAAGTAGGATTTCCTTT	NM_002077	chr9:127641177-127641118	1.21637	down	516.678	572.757	-0.103017	0.179566	Detected	Detected
1219	A_23_P210554	Hs.48513	SPATA2	spermatogenesis associated 2	Homo sapiens spermatogenesis associated 2 (SPATA2), transcript variant 1, mRNA [NM_006038]	TCTATCTGGTAGATCACATGTAGATGTACAGTGTGTATATTAAGCTGAATTTCAACCAAC	NM_006038	chr20:48520440-48520381	1.52206	up	148.902	89.1567	-1.89792	-2.50394	Detected	Detected
1220	A_23_P153286	Hs.235992	ZNF234	zinc finger protein 234	Homo sapiens zinc finger protein 234 (ZNF234), transcript variant 1, mRNA [NM_006630]	TCAGCTGGCGATCAAATCTTGTAAGTCATCACAAAATTCATGCTGCTGGTACATTTTATG	NM_006630	chr19:44662151-44662210	1.16008	up	2529.9	1987.47	2.18872	1.9745	Detected	Detected
1221	A_23_P202708	Hs.82548	MADD	MAP-kinase activating death domain	Homo sapiens MAP-kinase activating death domain (MADD), transcript variant 4, mRNA [NM_003682]	GTGTCCTTGAGACATTTGTGTTGTGGTTCCTTGTCCTTGTCCCTGGCGTTATAACTGTCC	NM_003682	chr11:47350979-47351038	1.01979	down	1664.93	1547.36	1.58511	1.61338	Detected	Detected
1222	A_23_P2474	Hs.530823	COPS7A	COP9 constitutive photomorphogenic homolog subunit 7A (Arabidopsis)	Homo sapiens COP9 constitutive photomorphogenic homolog subunit 7A (Arabidopsis) (COPS7A), transcript variant 4, mRNA [NM_016319]	CCCTAACCCCAAACATAGATCACACCTTCTCTAGGGAGGAGTCAAATGTAGGTCATGTTT	NM_016319	chr12:6840330-6840389	1.16779	down	3189.89	3394.88	2.52315	2.74693	Detected	Detected
1223	A_23_P113283	Hs.371609	ZMAT3	zinc finger, matrin-type 3	Homo sapiens zinc finger, matrin-type 3 (ZMAT3), transcript variant 1, mRNA [NM_022470]	ATTGAATTCTTTTTAGATCTAAGTAAAAATAGGTCAGCAGAGATTTCAGTTTCCCAGGGC	NM_022470	chr3:178742220-178742161	1.02891	down	1064.27	997.958	0.939507	0.980621	Detected	Detected
1224	A_33_P3681776	Hs.588291	LOC255512	uncharacterized LOC255512	Homo sapiens uncharacterized LOC255512 (LOC255512), non-coding RNA [NR_029409]	TTTTTGGCTTTTATCTTACATATAAACAAGCGTACCCAGGTGGACGCCTTCCTCCTCGTG	NR_029409	chr11:1331801-1331860	1.42365	down	118.193	153.348	-2.23114	-1.72155	Detected	Detected
1225	A_23_P99027	Hs.506852	PTPN11	protein tyrosine phosphatase, non-receptor type 11	Homo sapiens protein tyrosine phosphatase, non-receptor type 11 (PTPN11), mRNA [NM_002834]	GCTTTTGTTTTCTGTATGTTGTTGGGGGATCAACTTTCACACATAGCAAGCACATGGCCT	NM_002834	chr12:112946884-112946943	1.03422	down	4244.52	4000.62	2.93525	2.98379	Detected	Detected
1226	A_21_P0000200		MCPH1	microcephalin 1	Homo sapiens microcephalin 1 (MCPH1), transcript variant 1, mRNA [NM_024596]	TAATTGAAAGGTCACAGAACCTTTGTCATTAGAGCACAGTACTGCCAAATAAAGAATGGA	NM_024596	chr8:6501078-6501137	1.01215	down	453.981	418.764	-0.28965	-0.27222	Detected	Detected
1227	A_23_P92281	Hs.127496	GTPBP8	GTP-binding protein 8 (putative)	Homo sapiens GTP-binding protein 8 (putative) (GTPBP8), transcript variant 1, mRNA [NM_014170]	TTGTTTCCTGTAAGTGCTGTGACCTTTTCTGGAATCCACCTGTTGAGATGCTTTATAGCC	NM_014170	chr3:112718398-112719742	1.08755	down	4871.11	4827.92	3.1339	3.25497	Detected	Detected
1228	A_33_P3224020		ARAF2P	v-raf murine sarcoma 3611 viral oncogene homolog 2, pseudogene	Homo sapiens v-raf murine sarcoma 3611 viral oncogene homolog pseudogene, mRNA (cDNA clone IMAGE:5295529). [BC033982]	GAAAACTCTTAAAGATTGAGCCCCTGCCCCCCTCCATCATTTTATTTTTTGGCTTAGAAG		chr7:62865027-62864968	1.0952	down	73469.6	73330.7	7.04872	7.17992	Detected	Detected
1229	A_23_P59481	Hs.118351	UBE3C	ubiquitin protein ligase E3C	Homo sapiens ubiquitin protein ligase E3C (UBE3C), mRNA [NM_014671]	ACTTCATTCATTGTCCTATTTCTATCTCCACTTTGTGCCTGGAGAGCTTTCAGGGGAGGT	NM_014671	chr7:157061113-157061172	1.09981	down	2287.85	2293.13	2.04364	2.18089	Detected	Detected
1230	A_33_P3224680	Hs.729095	CCDC76	coiled-coil domain containing 76	coiled-coil domain containing 76 [Source:HGNC Symbol;Acc:25502] [ENST00000370143]	TGGCGATTCTGCAACCAAGCACCTGAAACAGCAGGTATGTTTAGGCTATAGTAACTACTA		chr1:100606037-100606096	1.21785	down	380.909	422.767	-0.542835	-0.258493	Detected	Detected
1231	A_33_P3415663	Hs.64004	MBLAC2	metallo-beta-lactamase domain containing 2	Homo sapiens metallo-beta-lactamase domain containing 2 (MBLAC2), mRNA [NM_203406]	CTTTCAACTGAGAAGCCTAAAACAAACAAAAACCTTGTGTGTTATCCTGATATAGTTGAC	NM_203406	chr5:89754201-89754142	1.14717	down	608.526	636.194	0.133036	0.331109	Detected	Detected
1232	A_23_P209652	Hs.445036	INO80D	INO80 complex subunit D	Homo sapiens INO80 complex subunit D (INO80D), mRNA [NM_017759]	GTCTCCCTACAGTGACCATATCACCTCTCCCCACACAACATCGTACTCTGGTGATAATAT	NM_017759	chr2:206869668-206869609	1.09837	down	198.916	199.115	-1.48012	-1.34476	Detected	Detected
1233	A_23_P53039	Hs.654377	LDHC	lactate dehydrogenase C	Homo sapiens lactate dehydrogenase C (LDHC), transcript variant 1, mRNA [NM_002301]	AACTCTTTCTCAGTATCCCTTGTGTCTTGGGGCGGAATGGTGTCTCAGATGTTGTGAAAA	NM_002301	chr11:18472532-18472591	1.1629	up	158.836	124.477	-1.80475	-2.02247	Detected	Detected
1234	A_21_P0007638	Hs.650741	XLOC_009898		HESC3_86_C06.g1_A036 Human embryonic stem cells Homo sapiens cDNA clone IMAGE:7483766 5', mRNA sequence [CX787501]	TATTTCCAATTATGGAGAAAAGCGATTCCTCCCTGGTCTGGCTATCATGTGTTTTGCAGT		chr12:116988322-116988381	1.16668	down	118.528	126.025	-2.22706	-2.00465	Detected	Detected
1235	A_21_P0012880		BRD9	bromodomain containing 9	BROAD Institute lincRNA (XLOC_l2_011902), lincRNA [TCONS_l2_00022725]	TTTTGCAAATTTGTTTTCAGGTGATCATTATAAAATCCCCCCACCCGCACCAATCACATC		chr5:880158-880099	1.0978	down	472.779	473.004	-0.231117	-0.0965042	Detected	Detected
1236	A_24_P295590	Hs.522895	RASSF4	Ras association (RalGDS/AF-6) domain family member 4	Homo sapiens Ras association (RalGDS/AF-6) domain family member 4 (RASSF4), mRNA [NM_032023]	AAGCCTTTGCGAAACTATGCAACAGTTTACATCAGTCATGTGAAGTATTTGTCTAAAACA	NM_032023	chr10:45489768-45489827	1.73296	up	469.488	246.899	-0.241195	-1.03444	Detected	Detected
1237	A_23_P362770	Hs.631931	CCDC36	coiled-coil domain containing 36	Homo sapiens coiled-coil domain containing 36 (CCDC36), transcript variant 1, mRNA [NM_178173]	AGAAATAGGCATGTAAAGGACAAGGTGGTGCAGACTAACTGCAAGAACTGGGCTGTTACT	NM_178173	chr3:49293960-49294019	1.07582	up	125.451	106.272	-2.14516	-2.25059	Detected	Detected
1238	A_23_P12079	Hs.153521	KCNC4	potassium voltage-gated channel, Shaw-related subfamily, member 4	Homo sapiens potassium voltage-gated channel, Shaw-related subfamily, member 4 (KCNC4), transcript variant 3, mRNA [NM_001039574]	ACTTCGGCATGTACTACTCCCTGGCCATGGCCAAGCAGAAGCTGCCCAAGAAACGGAAGA	NM_001039574	chr1:110766328-110766387	1.26744	down	116.633	134.721	-2.25031	-1.90839	Detected	Detected
1239	A_33_P3317558	Hs.729399	WHAMMP3	WAS protein homolog associated with actin, golgi membranes and microtubules pseudogene 3	Homo sapiens WAS protein homolog associated with actin, golgi membranes and microtubules pseudogene 3 (WHAMMP3), non-coding RNA [NR_003521]	CTTTGGAATTTTGATTGTGATTTTGCTTAAAATTAGAGATTACTTTGGGGAGAATAGTGG	NR_003521	chr15:23196257-23196198	1.61119	up	130.434	73.7786	-2.08896	-2.77708	Detected	Detected
1240	A_21_P0000417		SNORD114-20	small nucleolar RNA, C/D box 114-20	Homo sapiens small nucleolar RNA, C/D box 114-20 (SNORD114-20), small nucleolar RNA [NR_003213]	TGACTACTGGTGGCGTATGAGTCATCTACAGTGAATACGTCTCTGGAACTCTGAGGTCTG	NR_003213	chr14:101447352-101447411	1.50412	up	641.991	388.983	0.210272	-0.378652	Detected	Detected
1241	A_33_P3280066	Hs.437191	PTRF	polymerase I and transcript release factor	Homo sapiens polymerase I and transcript release factor (PTRF), mRNA [NM_012232]	GAGTTCGGGACCAGCCTGGCAAACACCCCATCTCTACTAAGCGAAAACCCATCTCTACTA	NM_012232	chr17:40555884-40555825	1.006	down	181020	165963	8.34965	8.35829	Detected	Detected
1242	A_24_P145629	Hs.270655	SERINC2	serine incorporator 2	Homo sapiens serine incorporator 2 (SERINC2), transcript variant 1, mRNA [NM_178865]	CGAGGGCTATGAGACCCAGTGGTGGGATGCCCCGAGCATTGTGGGCCTCATCATCTTCCT	NM_178865	chr1:31902305-31902364	1.11769	down	454.661	463.121	-0.28749	-0.126968	Detected	Detected
1243	A_21_P0003558		XLOC_003422		BROAD Institute lincRNA (XLOC_003422), lincRNA [TCONS_00007955]	ACAAATAGTAGAAAAATCTAGCTTTTTAGCAAAAGGAAGCAGGTTGGGGGGCGGGGTCTG		chr4:1555048-1555107	1.06416	up	58.4879	50.0891	-3.24607	-3.33579	Detected	Not Detected
1244	A_19_P00808794		XLOC_l2_008221		BROAD Institute lincRNA (XLOC_l2_008221), lincRNA [TCONS_l2_00014842]	TGGTTCTGCTGATGGTAAGACATCACTTGGATGAGCTACACAGAAGCTAAGGAACTGTCA		chr2:114581451-114581392	1.46054	up	73.9561	46.147	-2.90754	-3.45405	Detected	Not Detected
1245	A_23_P103617	Hs.728894	ANXA9	annexin A9	Homo sapiens annexin A9 (ANXA9), mRNA [NM_003568]	TTCTTTAAAATCCCTTAATTTTCCCATCTCAAAATTATATCTGTACCTGGGTCATCCAGC	NM_003568	chr1:150967943-150968002	1.79928	down	7.91831	12.9842	-6.13095	-5.28353	Not Detected	Not Detected
1246	A_21_P0013651		XLOC_l2_015213		BROAD Institute lincRNA (XLOC_l2_015213), lincRNA [TCONS_l2_00029347]	TATGTTCTTTTCTGTCCTGGGTGGGTGAGCTCTATCTCAATGTTGGTAACTGAACACTGC		chr9:68424086-68424027	1.00561	up	59.7306	54.1315	-3.21574	-3.22382	Detected	Not Detected
1247	A_23_P256956	Hs.718626	KIF20A	kinesin family member 20A	Homo sapiens kinesin family member 20A (KIF20A), mRNA [NM_005733]	TCAAGCCTTGACCACTTGTGATGACATCTTAATCAAACAGGACCAGACTCTGGCTGAACT	NM_005733	chr5:137522081-137522804	2.13474	down	321.329	625.144	-0.78823	0.305832	Detected	Detected
1248	A_23_P118615	Hs.58351	ABCA8	ATP-binding cassette, sub-family A (ABC1), member 8	Homo sapiens ATP-binding cassette, sub-family A (ABC1), member 8 (ABCA8), mRNA [NM_007168]	TGATGGTTTATAAGTTGCCAGTGGAAGATGTGCAACCTTTAGCCCAAGCTTTCTTCAAAT	NM_007168	chr17:66865909-66865850	1.32616	down	46.6493	56.3802	-3.57236	-3.1651	Detected	Not Detected
1249	A_33_P3257312	Hs.370671	ATG2A	ATG2 autophagy related 2 homolog A (S. cerevisiae)	Homo sapiens ATG2 autophagy related 2 homolog A (S. cerevisiae) (ATG2A), mRNA [NM_015104]	TGATATCCGTGTGGTTCGATGTATTATTTTTAAGCTCCGTGAGTGCGTGGGTCAGTGTCT	NM_015104	chr11:64662107-64662048	1.07631	up	4038.86	3419.83	2.86359	2.75749	Detected	Detected
1250	A_23_P128574	Hs.128258	ENOX1	ecto-NOX disulfide-thiol exchanger 1	Homo sapiens ecto-NOX disulfide-thiol exchanger 1 (ENOX1), transcript variant 1, mRNA [NM_017993]	GACAGATCTGTTTCCTATGAAAACCAAACAATGATTCCACAGTCATAATGATGGCAAAAT	NM_017993	chr13:43787918-43787859	1.03275	down	759.577	714.907	0.452913	0.499398	Detected	Detected
1251	A_23_P336929	Hs.611541	MED29	mediator complex subunit 29	Homo sapiens mediator complex subunit 29 (MED29), mRNA [NM_017592]	AAATGTGACAAAAGTAAAATATATCAGATGGTGAGAAAACAGAAAAATGAGATCAGAAGT	NM_017592	chr19:39890666-39890725	1.24483	up	236.759	173.332	-1.22886	-1.54482	Detected	Detected
1252	A_21_P0011594		XLOC_l2_006101		BROAD Institute lincRNA (XLOC_l2_005804), lincRNA [TCONS_l2_00010813]	ACTTAAGAACATTCTCATGATGACCGTTGAACTGGAAAAACTCCCCAGCAGACCACAGGA		chr17:44325484-44336960	2.30206	up	47.6695	18.8716	-3.54114	-4.74407	Detected	Not Detected
1253	A_23_P104741	Hs.376015	KIRREL3	kin of IRRE like 3 (Drosophila)	Homo sapiens kin of IRRE like 3 (Drosophila) (KIRREL3), transcript variant 1, mRNA [NM_032531]	TCCACGAGAAGAGAGGAAGTATATCTACACCTCAACCCTCCTAGTCACCACCTGAAATAA	NM_032531	chr11:126293470-126293411	1.02371	down	1393.65	1300.22	1.32852	1.36233	Detected	Detected
1254	A_33_P3290714	Hs.385956	HS6ST2	heparan sulfate 6-O-sulfotransferase 2	Homo sapiens heparan sulfate 6-O-sulfotransferase 2 (HS6ST2), transcript variant L, mRNA [NM_001077188]	AGAATGATAACACCAGCAATGGCACCAACGACTACATAGGCAGTGTAGAGAAATGGCGTT	NM_001077188	chrX:131762312-131762253	31.1271	up	463.245	13.563	-0.260508	-5.22061	Detected	Not Detected
1255	A_23_P164000	Hs.513926	SENP3	SUMO1/sentrin/SMT3 specific peptidase 3	Homo sapiens SUMO1/sentrin/SMT3 specific peptidase 3 (SENP3), mRNA [NM_015670]	ACTTCGTCGGCAGATCTACAAGGAGCTGTGTCACTGCAAACTCACTGTGTGAGCCTCGTA	NM_015670	chr17:7474750-7474809	1.1487	down	2134.44	2234.47	1.9435	2.1435	Detected	Detected
1256	A_32_P90483	Hs.35199	STXBP4	syntaxin binding protein 4	Homo sapiens syntaxin binding protein 4 (STXBP4), mRNA [NM_178509]	CTTTACATGTAATGGTTGCGAGGACCAACTTTCAAATGAGCTAACTTGGGTGAGACGTTC	NM_178509	chr17:53240764-53240823	1.01104	up	112.902	101.77	-2.29721	-2.31305	Detected	Detected
1257	A_23_P18055	Hs.667161	C3orf51	chromosome 3 open reading frame 51	Homo sapiens chromosome 3 open reading frame 51 (C3orf51), non-coding RNA [NR_024615]	GCCTGGGAAACATGGCAAAATCCTCTCTCTATTTTCAAAAAATACAAAAATTAGCCGGGC	NR_024615	chr3:55691700-55691641	1.64272	up	134.797	74.7828	-2.04149	-2.75758	Detected	Detected
1258	A_23_P209430	Hs.471096	ALS2	amyotrophic lateral sclerosis 2 (juvenile)	Homo sapiens amyotrophic lateral sclerosis 2 (juvenile) (ALS2), transcript variant 1, mRNA [NM_020919]	GGGAGAAAGGAACTTTTAAACTGCAGTTTTAACTTTTTCTAAGCTGTTTCTTGATGGGAG	NM_020919	chr2:202566045-202565986	1.67898	up	263.331	142.936	-1.07541	-1.82299	Detected	Detected
1259	A_33_P3324409					TGATGTTAATCAAAGCTGCCTTATATACACGATCCCTAATTGCTCCTTCTCGCCTCCTGT		chr11:049007510-049007451	1.24921	up	111.944	81.6674	-2.30951	-2.63053	Detected	Detected
1260	A_23_P17512	Hs.659442	DTD1	D-tyrosyl-tRNA deacylase 1 homolog (S. cerevisiae)	Homo sapiens D-tyrosyl-tRNA deacylase 1 homolog (S. cerevisiae) (DTD1), nuclear gene encoding mitochondrial protein, mRNA [NM_080820]	CAGGGCCCGTGTTGAAGTGTCAAGAGAGCAATCATCAATGATAATGTATTGTGTGAGACC	NM_080820	chr20:18744415-18744474	1.09535	down	10800.5	10781.6	4.28268	4.41407	Detected	Detected
1261	A_23_P121082	Hs.436062	GBE1	glucan (1,4-alpha-), branching enzyme 1	Homo sapiens glucan (1,4-alpha-), branching enzyme 1 (GBE1), mRNA [NM_000158]	TTGTCCACTAAGTATCTTGTTAAATGCCAGTATCTCAGTCTTTCTGAAGCCCTGAAATGG	NM_000158	chr3:81538971-81538912	1.43899	up	16619.4	10525.5	4.90444	4.37939	Detected	Detected
1262	A_33_P3287113		KIAA1530	KIAA1530	KIAA1530 [Source:HGNC Symbol;Acc:29304] [ENST00000296312]	TCCAGAGGAGGGACGGAGCCATCCCCACGTCCCTGTGGCTCTCAGGACGCCCTCCTCTGA		chr4:1374459-1374518	1.1926	up	1141.99	872.674	1.0412	0.787086	Detected	Detected
1263	A_33_P3283061	Hs.637572	LOC100128348	uncharacterized LOC100128348	Homo sapiens cDNA FLJ46249 fis, clone TESTI4021377. [AK128128]	CCCTGCCCCTGCCTTGGCTTTGGCCTGGACCTTGGCCGTACAGTGACCCTGCCATGACCC		chr16:33347435-33347376	1.02414	down	27144.7	25335.5	5.61225	5.64666	Detected	Detected
1264	A_23_P257503	Hs.210385	HERC1	hect (homologous to the E6-AP (UBE3A) carboxyl terminus) domain and RCC1 (CHC1)-like domain (RLD) 1	Homo sapiens hect (homologous to the E6-AP (UBE3A) carboxyl terminus) domain and RCC1 (CHC1)-like domain (RLD) 1 (HERC1), mRNA [NM_003922]	TTTGGTCACTTTTGATAAGTTTGCATGAAACCATTTTGGTGCATTTTTAGTTGGGAATGG	NM_003922	chr15:63901042-63900983	1.07822	up	1842.8	1557.6	1.73154	1.6229	Detected	Detected
1265	A_32_P51084	Hs.632299	NUP205	nucleoporin 205kDa	Homo sapiens nucleoporin 205kDa (NUP205), mRNA [NM_015135]	TGAGAGCCCGTGCTTATGCTCTTCTATGAGAGAGATGAATTGGGGAGAATTGTCTCCATT	NM_015135	chr7:135333302-135333361	1.29809	down	4367.95	5167.34	2.9766	3.35299	Detected	Detected
1266	A_24_P389517	Hs.522257	HNRNPK	heterogeneous nuclear ribonucleoprotein K	Homo sapiens heterogeneous nuclear ribonucleoprotein K (HNRNPK), transcript variant 3, mRNA [NM_031262]	TGATCTTGGTGGACCTATTATTACTACACAAGTAACTATTCCCAAAGATTTGGCTGGATC	NM_031262	chr9:86585700-86585236	1.03659	down	4393.75	4150.74	2.9851	3.03694	Detected	Detected
1267	A_23_P12343	Hs.2006	GSTM3	glutathione S-transferase mu 3 (brain)	Homo sapiens glutathione S-transferase mu 3 (brain) (GSTM3), transcript variant 1, mRNA [NM_000849]	AGCTTGTTTTGTTTCATCCTGTCCGTAAGGGGTCAGCGCTCTTGCTTTGCTCTTTTCAAT	NM_000849	chr1:110279673-110279614	1.18133	up	36827.4	28411	6.05235	5.81195	Detected	Detected
1268	A_23_P121345	Hs.518469	TBCCD1	TBCC domain containing 1	Homo sapiens TBCC domain containing 1 (TBCCD1), transcript variant 2, mRNA [NM_018138]	ACAAGGATAAATGGAGGATGGTGCTCATCTTGAAACTTGAAACTAAATTGGGAAGGTGCT	NM_018138	chr3:186264732-186264673	1.03049	up	318.51	281.686	-0.800943	-0.844271	Detected	Detected
1269	A_23_P121506	Hs.652364	FAM193A	family with sequence similarity 193, member A	Homo sapiens family with sequence similarity 193, member A (FAM193A), mRNA [NM_003704]	GGATTCTGCTAGACAGACCCGACAAAGACTGTCTATCAACTGGTCCAATTTTAGCTTGAA	NM_003704	chr4:2733511-2733570	1.17004	down	259.508	276.716	-1.09651	-0.869953	Detected	Detected
1270	A_23_P162127	Hs.368866	CCDC90B	coiled-coil domain containing 90B	Homo sapiens coiled-coil domain containing 90B (CCDC90B), mRNA [NM_021825]	GCTGTCACTCAGACCTGGTTTGAGATAGAAGAGCATTTTGTCCTTTTGATAGTTAATAGA	NM_021825	chr11:82972738-82972679	1.04284	down	7982.78	7586.79	3.84654	3.90706	Detected	Detected
1271	A_24_P99090	Hs.444028	CKAP2	cytoskeleton associated protein 2	Homo sapiens cytoskeleton associated protein 2 (CKAP2), transcript variant 1, mRNA [NM_018204]	CCAGTTCTTCTCAAGGTATAATAAGAAATAAGACTCTATCAAGATCCATAGCATCTGAAG	NM_018204	chr13:53035863-53035922	1.17402	down	43.9457	47.0195	-3.65849	-3.42703	Detected	Not Detected
1272	A_23_P115703	Hs.730825	PCGF6	polycomb group ring finger 6	Homo sapiens polycomb group ring finger 6 (PCGF6), transcript variant 1, mRNA [NM_001011663]	GATCTGTGCCATAAAATTTCAGTGTAATAAGACTTCTTCAATACATCTTCCAATAAGGGG	NM_001011663	chr10:105063057-105062998	1.08751	up	591.999	496.104	0.0933132	-0.0277138	Detected	Detected
1273	A_24_P81841	Hs.238990	CDKN1B	cyclin-dependent kinase inhibitor 1B (p27, Kip1)	Homo sapiens cyclin-dependent kinase inhibitor 1B (p27, Kip1) (CDKN1B), mRNA [NM_004064]	AGCACACTTGTAGGATAAGTGAAATGGATACTACATCTTTAAACAGTATTTCATTGCCTG	NM_004064	chr12:12874940-12874999	1.00824	up	1288.32	1164.52	1.21513	1.2033	Detected	Detected
1274	A_23_P256231	Hs.421095	FBXO30	F-box protein 30	Homo sapiens F-box protein 30 (FBXO30), mRNA [NM_032145]	GCCTTTTAAAGTTTTGCTGAAGAATGTGTCTGTGGTTAGGATAGCACAAGCATTAACTTT	NM_032145	chr6:146119610-146119551	1.4621	up	3791.69	2363.43	2.77249	2.22445	Detected	Detected
1275	A_33_P3290909	Hs.211602	SMC1A	structural maintenance of chromosomes 1A	Homo sapiens structural maintenance of chromosomes 1A (SMC1A), mRNA [NM_006306]	TTTGAAAAGAACCAACTGAAGGAGGACCAAGATAAAGTACACATGTGGGAGCAGACAGTG	NM_006306	chrX:53426606-53426547	1.61271	down	544.668	800.522	-0.026906	0.662583	Detected	Detected
1276	A_23_P204087	Hs.414332	OAS2	2'-5'-oligoadenylate synthetase 2, 69/71kDa	Homo sapiens 2'-5'-oligoadenylate synthetase 2, 69/71kDa (OAS2), transcript variant 1, mRNA [NM_016817]	TCTTCAAAGCAAAGCTCTTTACTTTCCCCTTGGTTCTCATAACTCTGTGATCTTGCTCTC	NM_016817	chr12:113448601-113448660	2.34826	up	72.3471	28.0776	-2.93928	-4.17087	Detected	Not Detected
1277	A_23_P103877	Hs.657356	LRRC38	leucine rich repeat containing 38	Homo sapiens leucine rich repeat containing 38 (LRRC38), mRNA [NM_001010847]	ATATAATAGGCCTCAGCAACCTTGGGATGTTATACTGGGAACTAATAAACTCGTGTGCAA	NM_001010847	chr1:13801828-13801769	1.86842	up	34.378	16.7684	-4.01272	-4.91454	Not Detected	Not Detected
1278	A_23_P28375	Hs.293971	GMCL1	germ cell-less homolog 1 (Drosophila)	Homo sapiens germ cell-less homolog 1 (Drosophila) (GMCL1), mRNA [NM_178439]	TGGTGTATTGAAAGCTTTCCTTTAACATTTTCACCTGCTCATTGTGATTCCTCCTTTTAG	NM_178439	chr2:70106612-70106671	1.11131	up	204.291	167.532	-1.44166	-1.59392	Detected	Detected
1279	A_21_P0014643	Hs.149545	LOC100507420	uncharacterized LOC100507420	PREDICTED: Homo sapiens hypothetical LOC100507420, transcript variant 1 (LOC100507420), miscRNA [XR_110876]	TGACGTCATTGGATCGTTTTGCAATGGTGGGGGGTTTATTCTTTTCCTTTTTGTTTTCTT	XR_110876	chr8:37264108-37264049	1.06201	down	75.4369	73.0127	-2.87894	-2.79214	Detected	Detected
1280	A_23_P10559	Hs.514575	AATK	apoptosis-associated tyrosine kinase	Homo sapiens apoptosis-associated tyrosine kinase (AATK), transcript variant 1, mRNA [NM_001080395]	GGAAGTTGGGTGATTTTAAGTTATTGTTGCCAAAGAGATGTAAAGTTTATTGTTGCTTCG	NM_001080395	chr17:79091254-79091195	3.20297	up	59.1596	16.8328	-3.2296	-4.90901	Detected	Not Detected
1281	A_23_P74663	Hs.153088	TAF1A	TATA box binding protein (TBP)-associated factor, RNA polymerase I, A, 48kDa	Homo sapiens TATA box binding protein (TBP)-associated factor, RNA polymerase I, A, 48kDa (TAF1A), transcript variant 1, mRNA [NM_005681]	TGGGCAAAAAGTGATTGGAAGGAAGATACAGCTTTGGCCTGTGAGAAAGCTTTTGTGGCT	NM_005681	chr1:222734784-222734725	1.06232	up	285.274	244.732	-0.959935	-1.04716	Detected	Detected
1282	A_23_P78122	Hs.462590	MYO18A	myosin XVIIIA	Homo sapiens myosin XVIIIA (MYO18A), transcript variant 1, mRNA [NM_078471]	TTGGGGTTGAGGACTTGTGATCAGAAAAACTGAAGATGGAAGTTTTGGCCGGTGCTCATT	NM_078471	chr17:27400879-27400820	1.3516	up	1825.9	1231.16	1.71826	1.28359	Detected	Detected
1283	A_24_P408603	Hs.632832	RAB39B	RAB39B, member RAS oncogene family	Homo sapiens RAB39B, member RAS oncogene family (RAB39B), mRNA [NM_171998]	AAGCAAGATTATCCAGTGGGTAAATGAGAGTCGACTGGATTCTGTCAGTTCAAAAAAGGA	NM_171998	chrX:154488063-154488004	1.56085	up	49.6097	28.966	-3.48359	-4.12592	Detected	Not Detected
1284	A_21_P0012911		LOC100652810	beta-glucuronidase-like protein SMA5-like	PREDICTED: Homo sapiens beta-glucuronidase-like protein SMA5-like (LOC100652810), mRNA [XM_003403424]	GTAGGGCTTCACCAGATTGTATATATTCCTACCAGATGGAGATAATTACAGCTTTAAAAA	XM_003403424	chr5:70516123-70513967	3.2367	up	41.7874	11.766	-3.73114	-5.42567	Detected	Not Detected
1285	A_33_P3355599	Hs.203830	PCDHB7	protocadherin beta 7	Homo sapiens protocadherin beta 7 (PCDHB7), mRNA [NM_018940]	TGCTTTCCATTGTTTTCAATCTCTACTGAGACTTCCTGAGTTGATTAGAAAGCTGTATGA	NM_018940	chr5:140555065-140555124	6.40332	up	82.4158	11.7298	-2.75129	-5.43011	Detected	Not Detected
1286	A_19_P00320275		XLOC_008079		BROAD Institute lincRNA (XLOC_008079), lincRNA [TCONS_00017468]	TCTACTCTTGTTCTTCTGCTTGTTATTGTTGCCTCTGCAGCCATTGATCACACACGTGTT		chrX:139854449-139854508	1.73504	up	835.486	438.85	0.590334	-0.204631	Detected	Detected
1287	A_33_P3222218	Hs.91521	NEURL1B	neuralized homolog 1B (Drosophila)	Homo sapiens neuralized homolog 1B (Drosophila) (NEURL1B), mRNA [NM_001142651]	AGTGATTCAGATATGACCTTCAGTGTCAACCAGTCCTCCTCGGCATCTGAGTCATCCCTG	NM_001142651	chr5:172113239-172113298	1.48255	down	49.8479	67.3507	-3.47668	-2.90859	Detected	Detected
1288	A_21_P0010502	Hs.197076	HOTAIR	HOX transcript antisense RNA (non-protein coding)	Homo sapiens HOX transcript antisense RNA (non-protein coding) (HOTAIR), antisense RNA [NR_003716]	CCCAGCTTGGGACAAAAGTTGCAGTAGAAAAATAGACATAGGAGAACACTTAAATAAGTG	NR_003716	chr12:54356616-54356557	1.00018	up	268.215	244.394	-1.04889	-1.04915	Detected	Detected
1289	A_23_P137586	Hs.632373	GMEB1	glucocorticoid modulatory element binding protein 1	Homo sapiens glucocorticoid modulatory element binding protein 1 (GMEB1), transcript variant 1, mRNA [NM_006582]	GGGCAAAGCAGTCATCTTGGAGACAGAGCTGAGGACTGAGGAGAAAGTTGTGGCTGAGAT	NM_006582	chr1:29041171-29041230	1.10478	down	611.73	615.914	0.140613	0.284372	Detected	Detected
1290	A_23_P83175	Hs.716678	PTPLAD2	protein tyrosine phosphatase-like A domain containing 2	Homo sapiens protein tyrosine phosphatase-like A domain containing 2 (PTPLAD2), mRNA [NM_001010915]	CATCCTTTTTGTGGTGATCACCAGTCAAGAGGAAGTCCAAGAGAAATATGTGGTGTGTGT	NM_001010915	chr9:21015992-21015933	1.03778	down	615.04	581.694	0.148397	0.201901	Detected	Detected
1291	ERCC-00033_60					AGGATTTAAAGTTGCTATAGTCGATAGTGATGTAGGGCAGAAGAGCATTTTACCTCCAGC			1.56911	down	8.70737	12.4516	-5.9939	-5.34396	Not Detected	Not Detected
1292	A_23_P218997	Hs.50823	PDCD6	programmed cell death 6	Homo sapiens programmed cell death 6 (PDCD6), mRNA [NM_013232]	CTGTATCGTTCTAATGCAGACATTGGATTTGGTGACTGTCTCATTGTGCCATGAGGTAAA	NM_013232	chr5:314812-314871	1.0255	up	25042.2	22254.6	5.49594	5.4596	Detected	Detected
1293	A_21_P0013510		XLOC_l2_014459		Q80UZ2_MOUSE (Q80UZ2) SDA1 domain containing 1, complete [THC2491511]	GCTAGTTACTCTTCAGATGAACTTAAAAATGGACTTGTCCAAGATTGACCTTGTGTTGGT		chr8:26239373-26239314	16.2315	up	203.477	11.4246	-1.44742	-5.46814	Detected	Not Detected
1294	A_23_P151529	Hs.6434	C14orf132	chromosome 14 open reading frame 132	Homo sapiens chromosome 14 open reading frame 132 (C14orf132), non-coding RNA [NR_023938]	ATCTTTTGCAGAAACCTTACTATTATAACTTGCTACTCTCCAGATACCAATTCTTCATGC	NR_023938	chr14:96559848-96559907	1.0196	up	2314.74	2068.99	2.0605	2.0325	Detected	Detected
1295	A_33_P3322909	Hs.339735	CUL4A	cullin 4A	Homo sapiens cullin 4A (CUL4A), transcript variant 1, mRNA [NM_001008895]	TAGACAGAGACTATATGGAGAGAGACAAAGACAATCCGAATCAGTACCACTACGTGGCCT	NM_001008895	chr13:113917835-113917894	1.07261	down	595.125	581.747	0.100911	0.202034	Detected	Detected
1296	A_23_P147109	Hs.495541	C9orf167	chromosome 9 open reading frame 167	Homo sapiens chromosome 9 open reading frame 167 (C9orf167), mRNA [NM_017723]	GCATCGGCTTGTATCAAAAGGTCCAGACCTAAGGGGAAATTTTATCTCTTTCTTTCTTTC	NM_017723	chr9:140176596-140176655	1.74555	up	542.57	283.275	-0.0324726	-0.836157	Detected	Detected
1297	A_23_P346477	Hs.307023	KRTAP4-3	keratin associated protein 4-3	Homo sapiens keratin associated protein 4-3 (KRTAP4-3), mRNA [NM_033187]	GAAAATATTTTATTAGTATGTATTCTCTTTTATAGAAGTTTTTATTACTATTGAATCTGA	NM_033187	chr17:39323715-39323656	10.9998	up	136.8	11.3341	-2.02021	-5.47962	Detected	Not Detected
1298	A_21_P0008578	Hs.572321	XLOC_011488		BROAD Institute lincRNA (XLOC_011488), lincRNA [TCONS_00023279]	TTAGGAGTTGTGTGTGCTTTTGATCTCCATGTCAATCCATAAACAATAAATCCTGTTCTT		chr15:59060339-59060280	3.65222	up	417.63	104.212	-0.410057	-2.27883	Detected	Detected
1299	A_23_P31532	Hs.659143	ZC3HAV1L	zinc finger CCCH-type, antiviral 1-like	Homo sapiens zinc finger CCCH-type, antiviral 1-like (ZC3HAV1L), mRNA [NM_080660]	CTTCTGTCCCTGCTCAGTCGGCCAAGAAGCCCTGCCCAGTGTCTTGCGAGAAGTAAAGAA	NM_080660	chr7:138711492-138711286	1.01146	down	757.527	698.28	0.449015	0.465447	Detected	Detected
1300	A_23_P350074	Hs.436743	C19orf46	chromosome 19 open reading frame 46	Homo sapiens chromosome 19 open reading frame 46 (C19orf46), mRNA [NM_001039876]	TGCTCAGCTATGTCAATGGTCTTCCCCCAGTCTGATGTGTGTAATAAATGGTCACTGTCA	NM_001039876	chr19:36494273-36494214	1.11987	up	183.464	149.302	-1.59679	-1.76012	Detected	Detected
1301	A_24_P349560	Hs.249718	EIF4E	eukaryotic translation initiation factor 4E	Homo sapiens eukaryotic translation initiation factor 4E (EIF4E), transcript variant 1, mRNA [NM_001968]	CTTATTGGACAATCTTCTGATGACTGCAGTGATGATGTATGTGGCGCTGTTGTTAATGTT	NM_001968	chr4:99806203-99806144	1.1292	down	385.413	396.626	-0.525875	-0.350579	Detected	Detected
1302	A_23_P10995	Hs.221436	RBMS3	RNA binding motif, single stranded interacting protein 3	Homo sapiens RNA binding motif, single stranded interacting protein 3 (RBMS3), transcript variant 2, mRNA [NM_014483]	GGATTTTATTCTTCACCGTACAGTATTGCAACCAACCGCATGATTCCACAGACATCTATC	NM_014483	chr3:29925698-29938927	1.03434	down	120.362	113.458	-2.2049	-2.1562	Detected	Detected
1303	A_23_P8539	Hs.487498	DAGLB	diacylglycerol lipase, beta	Homo sapiens diacylglycerol lipase, beta (DAGLB), transcript variant 1, mRNA [NM_139179]	CAACAGGAATCGGATGGGAACAGAATTCCATGGTCTCAATGACTTAAGTTTATGGGAAGT	NM_139179	chr7:6449361-6449302	1.08017	up	677.324	571.462	0.287563	0.1763	Detected	Detected
1304	A_23_P106562	Hs.271383	GALNS	galactosamine (N-acetyl)-6-sulfate sulfatase	Homo sapiens galactosamine (N-acetyl)-6-sulfate sulfatase (GALNS), mRNA [NM_000512]	AACTGGGCGGTCATGAACTGGGCACCTCCGGGCTGTGAAAAGTTAGGGAAGTGTCTGACA	NM_000512	chr16:88884429-88880889	1.12784	down	1293.42	1329.46	1.22084	1.39441	Detected	Detected
1305	A_21_P0002522		XLOC_002399		BROAD Institute lincRNA (XLOC_002399), lincRNA [TCONS_00004501]	TTCTCGGCTTCCCATAGAGTCTCCGCGTAGATTTACTAATAGAGGGATTGTTAAGTGGCA		chr2:175197498-175197439	30.729	up	388.31	11.5164	-0.515072	-5.4566	Detected	Not Detected
1306	A_23_P78209	Hs.252229	MAFG	v-maf musculoaponeurotic fibrosarcoma oncogene homolog G (avian)	Homo sapiens v-maf musculoaponeurotic fibrosarcoma oncogene homolog G (avian) (MAFG), transcript variant 1, mRNA [NM_002359]	CAGTATTTATTGCTAAATTATTGTCCAGGAGGGGCAGCACTGGGCCTGGCCCCCCGGGTA	NM_002359	chr17:79876286-79876227	2.32232	up	9079.39	3563.03	4.03224	2.81668	Detected	Detected
[truncated: 25,076 more rows]
