# Supplementary material for: Transcriptome and Metabolome Analyses in Exogenous FABP4- and FABP5-Treated Adipose-Derived Stem Cells
Source: PLoS One. 2016 Dec 9;11(12):e0167825. doi: 10.1371/journal.pone.0167825 (PMC5148007; doi:10.1371/journal.pone.0167825)
Supplement: S2 Dataset — (ZIP) [file pone.0167825.s002.zip]

Archive with 3 entries (2 files):
- S2 Dataset Microarray data (ADSC-FABP5).xls
- __MACOSX/
- __MACOSX/._S2 Dataset Microarray data (ADSC-FABP5).xls
