# Supplementary material for: Transcriptome and Metabolome Analyses in Exogenous FABP4- and FABP5-Treated Adipose-Derived Stem Cells
Source: PLoS One. 2016 Dec 9;11(12):e0167825. doi: 10.1371/journal.pone.0167825 (PMC5148007; doi:10.1371/journal.pone.0167825)
Supplement: S2 Dataset — (ZIP) [file pone.0167825.s002.zip › S2 Dataset Microarray data (ADSC-FABP5).xls]

## Sheet: (ADSC-FABP5)vs(ADSC-CNT)
ADSC-FABP5 vs. ADSC-control (23,726 genes)
no	ProbeName	UniGeneID	GeneSymbol	GeneName	Description	Sequence	RefSeq Accession	Genomic Coordinates	Fold change (ADSC-FABP5) vs(ADSC-CNT)	Regulation (ADSC-FABP5) vs(ADSC-CNT)	raw (ADSC-FABP5)	raw (ADSC-CNT)	normalized (ADSC-FABP5)	normalized (ADSC-CNT)	Flags (ADSC-FABP5)	Flags (ADSC-CNT)
1	A_23_P117082	Hs.642618	HEBP1	heme binding protein 1	Homo sapiens heme binding protein 1 (HEBP1), mRNA [NM_015987]	AAGGGGGAAAATGTGATTTGTGCCTGATCTTTCATCTGTGATTCTTATAAGAGCTTTGTC	NM_015987	chr12:13127906-13127847	1.0098	up	14560.9	14671.9	4.87262	4.85856	Detected	Detected
2	A_33_P3246448	Hs.348522	KCNE4	potassium voltage-gated channel, Isk-related family, member 4	Homo sapiens potassium voltage-gated channel, Isk-related family, member 4 (KCNE4), mRNA [NM_080671]	GCAAGTCTCTCTGCACCTATTAAAAAGTGATGTATATACTTCCTTCTTATTCTGTTGAGT	NM_080671	chr2:223920197-223920256	1.00026	up	5042.36	5129.26	3.34269	3.34232	Detected	Detected
3	A_21_P0000509	Hs.717308	SNAR-G2	small ILF3/NF90-associated RNA G2	Homo sapiens small ILF3/NF90-associated RNA G2 (SNAR-G2), small nuclear RNA [NR_024244]	AGGGGAGGGTTCGAGGGTACGAGTTCGAGGCCAACCGGGTCCACATTGGTTGAGAAAAAA	NR_024244	chr19:49534993-49534934	1.10736	up	10660.5	9795.4	4.4228	4.27567	Detected	Detected
4	A_21_P0000744	Hs.90286	LOC100506844	uncharacterized LOC100506844	Homo sapiens uncharacterized LOC100506844 (LOC100506844), non-coding RNA [NR_038269]	AGTCGTACCCTCTTGTTTTTCTCTGAGTCAGTCTTAAGGTGAAATGAAGTGTGGCCCAGT	NR_038269	chr12:58329728-58329669	1.05385	up	1608.77	1553.27	1.69455	1.61888	Detected	Detected
5	A_24_P215804	Hs.15159	CKLF	chemokine-like factor	Homo sapiens chemokine-like factor (CKLF), transcript variant 1, mRNA [NM_016951]	AAAGAAGTTTTGTAATTTTATATTACTTTTTAGTTTGATACTAAGTATTAAACATATTTC	NM_016951	chr16:66599900-66599959	1.00506	down	340.236	347.94	-0.546802	-0.539519	Detected	Detected
6	A_23_P110167	Hs.81874	MGST2	microsomal glutathione S-transferase 2	Homo sapiens microsomal glutathione S-transferase 2 (MGST2), transcript variant 1, mRNA [NM_002413]	AATATCTGGACCTCAATATTGCCAAGAAACTGAGGCGGCAATTCTAACTTTTTCTCTTCC	NM_002413	chr4:140625256-140625315	1.01741	up	959.046	959.126	0.948264	0.923363	Detected	Detected
7	A_33_P3211513	Hs.433732	CLK1	CDC-like kinase 1	Homo sapiens CDC-like kinase 1 (CLK1), transcript variant 2, mRNA [NM_001162407]	AAGTAGTTATAAAAGCAAACACAGGATTCACCACAGTACTTCACATCGTCGTTCACATGG	NM_001162407	chr2:201726021-201725962	1.02291	up	204.203	203.122	-1.28333	-1.31601	Detected	Detected
8	A_33_P3414202	Hs.105134	MBNL3	muscleblind-like 3 (Drosophila)	Homo sapiens muscleblind-like 3 (Drosophila) (MBNL3), transcript variant 6, mRNA [NM_001170704]	ATGATGCACGGTGCTACACCTACCACTGTGTCTGCAGCAACAACACCTGCCACCAGCGTT	NM_001170704	chrX:131516295-131516236	1.16464	up	149.299	130.436	-1.73513	-1.95502	Detected	Detected
9	A_33_P3316686	Hs.5741	CYB5R4	cytochrome b5 reductase 4	Homo sapiens cytochrome b5 reductase 4 (CYB5R4), mRNA [NM_016230]	GAATCCATGCTGAAAGAATGCCTGGTTGGCAGAATGGCCATTAAACCTGCTGTTCTGAAA	NM_016230	chr6:84618749-84618808	1.30423	up	188.161	146.795	-1.40137	-1.78456	Detected	Detected
10	A_33_P3300975	Hs.549040	HOXC4	homeobox C4	Homo sapiens homeobox C4 (HOXC4), transcript variant 1, mRNA [NM_014620]	TAGTGTCGATGTGAAATGCCCCGTGATCAATAATAAACCAGTGGATGTGAATTAGTTTTA	NM_014620	chr12:54449755-54449814	1.15558	up	2772.77	2441.45	2.47992	2.27131	Detected	Detected
11	A_33_P3263061	Hs.493362	AK3	adenylate kinase 3	Homo sapiens adenylate kinase 3 (AK3), nuclear gene encoding mitochondrial protein, transcript variant 1, mRNA [NM_016282]	TGCTGCCTGATGTCTCAATGGCTTCTGAATGACTGTTCTAATAAATGATCTTAAAACAGT	NM_016282	chr9:4711217-4711158	1.06616	up	6722.16	6415.31	3.75752	3.66509	Detected	Detected
12	A_24_P278460	Hs.501991	FAR1	fatty acyl CoA reductase 1	Homo sapiens fatty acyl CoA reductase 1 (FAR1), mRNA [NM_032228]	ACCCATGGAACAATATGCTTAGGATTACAGGAAGCAGTCCTTACTTACACTTCTTGTCTG	NM_032228	chr11:13753079-13753138	1.00148	down	532.255	542.366	0.0987806	0.10091	Detected	Detected
13	A_21_P0014651		LOC100129203	uncharacterized LOC100129203	PREDICTED: Homo sapiens hypothetical LOC100129203 (LOC100129203), miscRNA [XR_110904]	CTCCACCCCTTTTGTTGTCTGGTATGTTTAAAACAAGAAAGAACTTTAGAAAAGTAGGAT	XR_110904	chr11:94967207-94967266	1.24355	down	91.2052	115.402	-2.44615	-2.13169	Detected	Detected
14	A_24_P286898	Hs.522924	MAPK8	mitogen-activated protein kinase 8	mitogen-activated protein kinase 8 [Source:HGNC Symbol;Acc:6881] [ENST00000374189]	TTTGAGAAGCTGTTAATCTTTTAGCTGAATAATGAAGTTAGACTGAATTACGTGTCTCCC		chr10:49647005-49647064	1.02788	up	177.827	176.03	-1.48287	-1.52253	Detected	Detected
15	A_23_P340890	Hs.689006	THAP3	THAP domain containing, apoptosis associated protein 3	Homo sapiens THAP domain containing, apoptosis associated protein 3 (THAP3), transcript variant 3, mRNA [NM_001195753]	GTCTGGGGGACGTTTAGAGGCGTGGCACTAGGAGTGCACATCTGTGAGCATGACAAGCTT	NM_001195753	chr1:6693309-6693368	1.01609	down	1769.47	1829.4	1.83191	1.85494	Detected	Detected
16	A_21_P0010885		TMEM14B	transmembrane protein 14B	Homo sapiens transmembrane protein 14B (TMEM14B), transcript variant 1, mRNA [NM_030969]	CATCTGATTAGCAGAATCAGATGTTCCAGCTTGGACTCATGAAGGATTAAAAATCTGCAT	NM_030969	chr6:10756741-10756799	1.05744	up	2413.9	2322.71	2.27996	2.19938	Detected	Detected
17	A_23_P89762	Hs.465337	PHLPP1	PH domain and leucine rich repeat protein phosphatase 1	Homo sapiens PH domain and leucine rich repeat protein phosphatase 1 (PHLPP1), mRNA [NM_194449]	AGGTGACTTAAGTCACTGGGATTCACTAATTTTCTCTGAGAGCACAGCTGATTGAGAATT	NM_194449	chr18:60647180-60647239	1.01526	down	75.022	77.4993	-2.72795	-2.7061	Detected	Detected
18	A_23_P109034	Hs.632267	SDC4	syndecan 4	Homo sapiens syndecan 4 (SDC4), mRNA [NM_002999]	CCTGGTGCCTTCTGATGGGGCTGGAATAGTTGAGGTGGATGGTTCTACCCTTTCTGCCTT	NM_002999	chr20:43954637-43954578	1.00788	down	5500.15	5640.5	3.46806	3.47939	Detected	Detected
19	A_33_P3732466	Hs.585502	DKFZp547G183	uncharacterized LOC55525	Homo sapiens mRNA; cDNA DKFZp547G183 (from clone DKFZp547G183). [AL359570]	CGTGACAAATCCTTAAAGGATACACACATGACAGGAAGGATTAGAAGAGGAAACAGAAAC		chr11:82902029-82901970	1.08161	down	213.668	235.149	-1.21796	-1.10478	Detected	Detected
20	A_33_P3402773					GTCCCGCAGGGCCTGGCTGGCTTAGCAATCTGAGCCACCTTCCTTAAAGGAAATACTAAA		chr22:024285001-024285060	1.18024	up	1327.7	1144.62	1.41752	1.17844	Detected	Detected
21	A_23_P103837	Hs.490551	UBAP2L	ubiquitin associated protein 2-like	Homo sapiens ubiquitin associated protein 2-like (UBAP2L), transcript variant 2, mRNA [NM_001127320]	TGGATATGGGTCTCATGGATACAACACTGGAAGAAAATATCCACCCCCTTACAAGCATTT	NM_001127320	chr1:154234145-154235609	1.0338	up	1342.53	1321.36	1.43354	1.38559	Detected	Detected
22	A_33_P3402035	Hs.8375	TRAF4	TNF receptor-associated factor 4	Homo sapiens TNF receptor-associated factor 4 (TRAF4), mRNA [NM_004295]	TGGTGAAATGCGGCTCACCTCCCAGATTTGTTGTAAAGATTAAATGAACTGGTCAGCACA	NM_004295	chr17:27077917-27077976	1.03233	down	815.886	857	0.715032	0.760938	Detected	Detected
23	A_21_P0013668	Hs.632070	FAM75C2	family with sequence similarity 75, member C2	Homo sapiens family with sequence similarity 75, member C2 (FAM75C2), mRNA [NM_001166137]	TAAAATTACTTAGTGCCTCATCACTAAACACCCCCAGCTCCACACCATGGGTGTTGGATA	NM_001166137	chr9:90749849-90749790	1.00422	up	70.5217	71.4541	-2.8172	-2.82327	Detected	Detected
24	A_23_P11543	Hs.370858	FUCA1	fucosidase, alpha-L- 1, tissue	Homo sapiens fucosidase, alpha-L- 1, tissue (FUCA1), mRNA [NM_000147]	TTCTCTGATAACCTACTTGCTTACTCAATGCCTTTAAGCCAAGTCACCCTGTTGCCTATG	NM_000147	chr1:24171909-24171850	1.11708	up	97.5639	88.866	-2.34892	-2.50865	Detected	Detected
25	A_23_P103765	Hs.897	FCER1A	Fc fragment of IgE, high affinity I, receptor for; alpha polypeptide	Homo sapiens Fc fragment of IgE, high affinity I, receptor for; alpha polypeptide (FCER1A), mRNA [NM_002001]	AGCTCCGCGTGAGAAGTACTGGCTACAATTTTTTATCCCATTGTTGGTGGTGATTCTGTT	NM_002001	chr1:159276034-159277595	1.00711	down	12.2796	12.5833	-5.33901	-5.32878	Not Detected	Not Detected
26	A_33_P3219429	Hs.632093	SMNDC1	survival motor neuron domain containing 1	Homo sapiens survival motor neuron domain containing 1 (SMNDC1), mRNA [NM_005871]	CCTCAATAATCAGAAAAACTGTTGGATTTCATCTCTGCAGGGCTTTACATTTACCTTTTT	NM_005871	chr10:112053916-112053857	1.00015	down	602.414	613.047	0.277418	0.27764	Detected	Detected
27	A_21_P0014120		LOC100507291	uncharacterized LOC100507291	PREDICTED: Homo sapiens hypothetical LOC100507291, transcript variant 2 (LOC100507291), miscRNA [XR_108496]	CAATGCCTGGTGACTGGGGCTGGTTCATACTAGACGATCAATAAATGCTCCTTGAATGAA	XR_108496	chr3:139163387-139163446	1.1491	up	414.023	366.606	-0.263626	-0.464127	Detected	Detected
28	A_23_P118888	Hs.77318	PAFAH1B1	platelet-activating factor acetylhydrolase 1b, regulatory subunit 1 (45kDa)	Homo sapiens platelet-activating factor acetylhydrolase 1b, regulatory subunit 1 (45kDa) (PAFAH1B1), mRNA [NM_000430]	TGGAGTTCTGTTCCATTCTGGGGGGAAGTTTATTTTGAGTTGTGCTGATGACAAGACCCT	NM_000430	chr17:2583481-2583540	1.02489	down	3847.14	4011.89	2.95238	2.98785	Detected	Detected
29	A_33_P3350056	Hs.374950	MT1X	metallothionein 1X	Homo sapiens metallothionein 1X (MT1X), mRNA [NM_005952]	TCCTGTGCCTGTGCCGGCTCCTGCAAATGCAAAGAGTGCAAATGCACCTCCTGCAAGAAG	NM_005952	chr16:56717082-56717141	1.12641	up	15032.4	13578.8	4.91859	4.74686	Detected	Detected
30	A_32_P202703	Hs.708293	LOC389831	uncharacterized LOC389831	Homo sapiens uncharacterized LOC389831 (LOC389831), mRNA [NM_001242480]	GCATGAGGCCAATCCATGAATCCAACTTCCAATGGAGAAATGTTAATATTTTTTCAGTTT	NM_001242480	chr7_gl000195_random:44089-44030	1.0831	up	1194.27	1121.93	1.26472	1.14956	Detected	Detected
31	A_24_P787889	Hs.376511	TMEM191B	transmembrane protein 191B	Homo sapiens transmembrane protein 191B (TMEM191B), mRNA [NM_001242313]	TCTGGACGGTGCTGTTGGACCCCGGCGCCGTCTCCGCGTGGCTCTGGAGCCTCACCTCGG	NM_001242313	chr22:20380190-20380249	1.03301	down	380.243	399.668	-0.386416	-0.339556	Detected	Detected
32	A_33_P3227225					AAACTGTGACTGGTATTTATTGCACCCAGAGAACCCGGCAGGGCGGTGTGGCTCCATAGG		chr2:132056513-132056454	1.18067	down	140.657	168.975	-1.82116	-1.58155	Detected	Detected
33	A_21_P0014626	Hs.12333	RNF13	ring finger protein 13	Homo sapiens ring finger protein 13 (RNF13), transcript variant 1, mRNA [NM_007282]	TATGGCCTTGTATGAGGGGAGTTTGAATGTTAATAAACATGTTTTCCACTTTAAGATCCA	NM_007282	chr3:149679862-149679921	1.04084	up	5035.51	4922.57	3.34073	3.28298	Detected	Detected
34	A_23_P203658	Hs.163893	PICALM	phosphatidylinositol binding clathrin assembly protein	Homo sapiens phosphatidylinositol binding clathrin assembly protein (PICALM), transcript variant 1, mRNA [NM_007166]	TGTAAATTGGAGTCAACCAGGTGAAAAGAAGTTAACTGGGGGATCTAACTGGCAACCAAA	NM_007166	chr11:85692268-85692209	1.06487	up	577.298	551.613	0.21598	0.125298	Detected	Detected
35	A_23_P102060	Hs.196983	SSFA2	sperm specific antigen 2	Homo sapiens sperm specific antigen 2 (SSFA2), transcript variant 2, mRNA [NM_006751]	GTATCATCCAAATAATGGGGCCTATGACTTGAATGAATAGAAATGAATAAGCTGGTGTTT	NM_006751	chr2:182795035-182795094	1.00315	down	2281.81	2329.05	2.19877	2.20331	Detected	Detected
36	A_23_P206140	Hs.513053	DNAJA4	DnaJ (Hsp40) homolog, subfamily A, member 4	Homo sapiens DnaJ (Hsp40) homolog, subfamily A, member 4 (DNAJA4), transcript variant 1, mRNA [NM_018602]	TGGGGTGTCGTTTTTGTGCTGTGACTTCCTAATTATTGCTAAAGAACTACTGTTTAGTTG	NM_018602	chr15:78574350-78574409	1.00092	up	946.982	962.663	0.93	0.928673	Detected	Detected
37	A_23_P14389	Hs.124490	ACIN1	apoptotic chromatin condensation inducer 1	Homo sapiens apoptotic chromatin condensation inducer 1 (ACIN1), transcript variant 1, mRNA [NM_014977]	CAAGGCAGCTCCCTGCATCTATTGGCTCCCACTGACTGACAGCCAGATCGTTCAGAAAGA	NM_014977	chr14:23530338-23528670	1.00391	down	991.139	1012.42	0.995751	1.00138	Detected	Detected
38	A_23_P106016	Hs.508999	PRKD1	protein kinase D1	Homo sapiens protein kinase D1 (PRKD1), mRNA [NM_002742]	CTGTTTGGTGTGTCCCATTGGTGTTGTCATTGTAAACAAACTCTTGAAGAGTCGATTATT	NM_002742	chr14:30046087-30046028	1.00854	down	996.323	1022.41	1.00328	1.01554	Detected	Detected
39	A_21_P0014742	Hs.283928	LOC100287813	uncharacterized LOC100287813	PREDICTED: Homo sapiens hypothetical LOC100287813 (LOC100287813), miscRNA [XR_132472]	CTATGTTATACACTTTGGCTCTTGGTTTTCTCTCTAAGGAATAACTCATGAAGAACATTC	XR_132472	chr1:169459009-169459068	12.9741	down	11.4365	150.974	-5.44162	-1.74406	Not Detected	Detected
40	A_33_P3241482	Hs.484259	ZNF346	zinc finger protein 346	Homo sapiens zinc finger protein 346 (ZNF346), mRNA [NM_012279]	ATGCTCTGTCTCTTGGTCACTGAAGCATCCAAATAAAGAATTTCCCTCATGGGCCAGACT	NM_012279	chr5:176492916-176492975	1.05643	up	4905.6	4724.8	3.30302	3.22382	Detected	Detected
41	A_21_P0001555		XLOC_000934		BROAD Institute lincRNA (XLOC_000934), lincRNA [TCONS_00001604]	AATGGAATTTAAAAGAGGAAGGAACTCAGCTTGCATATGCCTTTCACCCTTCAGTGTTCA		chr1:99891652-99891593	10.6682	up	120.236	11.4677	-2.04747	-5.46271	Detected	Not Detected
42	A_23_P145541	Hs.529959	FIG4	FIG4 homolog, SAC1 lipid phosphatase domain containing (S. cerevisiae)	Homo sapiens FIG4 homolog, SAC1 lipid phosphatase domain containing (S. cerevisiae) (FIG4), mRNA [NM_014845]	ACTTTATGCCTAAGACCGTTGGAATTGATCCAAGTCCATTTACTGTGCGTAAACCAGATG	NM_014845	chr6:110110799-110110858	1.07842	up	445.729	420.549	-0.157169	-0.266083	Detected	Detected
43	A_23_P111865	Hs.632294	ZSCAN21	zinc finger and SCAN domain containing 21	Homo sapiens zinc finger and SCAN domain containing 21 (ZSCAN21), mRNA [NM_145914]	TCAGACCTTCTTAAACATCAGAGAATGCACACAGAAGAGGCGCCATATCAGTGCAAAGAT	NM_145914	chr7:99661851-99661910	1.00524	down	222.306	227.381	-1.16079	-1.15324	Detected	Detected
44	A_23_P144096	Hs.655334	CISH	cytokine inducible SH2-containing protein	Homo sapiens cytokine inducible SH2-containing protein (CISH), transcript variant 2, mRNA [NM_145071]	GAGAGGAGAGAAATACACGTCTGATAAGACTTCATGAAATAATAATTATAGCAAAGAACA	NM_145071	chr3:50644082-50644023	1.01638	up	173.931	174.121	-1.51482	-1.53827	Detected	Detected
45	A_33_P3299510	Hs.723088	SCXA	scleraxis homolog A (mouse)	Homo sapiens scleraxis homolog A (mouse) (SCXA), mRNA [NM_001008271]	CGGCGAGAACACCCAGCCCAAACAGATCTGCACCTTCTGCCTCAGCAACCAGAGAAAGTT	NM_001008271	chr8:145491109-145491168	1.11542	down	309.881	351.694	-0.681623	-0.524038	Detected	Detected
46	A_23_P76705	Hs.224152	TUBGCP3	tubulin, gamma complex associated protein 3	Homo sapiens tubulin, gamma complex associated protein 3 (TUBGCP3), mRNA [NM_006322]	TACATCACATTTGAGGTGCTTGAATGTTCTTGGGATGAGCTTTGGAACAAAGTCCAGCAG	NM_006322	chr13:113158954-113158433	1.13673	up	165.43	148.078	-1.58711	-1.77201	Detected	Detected
47	A_23_P63896	Hs.244139	FAS	Fas (TNF receptor superfamily, member 6)	Homo sapiens Fas (TNF receptor superfamily, member 6) (FAS), transcript variant 1, mRNA [NM_000043]	ATGTCTATCCACAGGCTAACCCCACTCTATGAATCAATAGAAGAAGCTATGACCTTTTGC	NM_000043	chr10:90774545-90774604	1.00424	down	5363.56	5480.52	3.43178	3.43788	Detected	Detected
48	A_32_P199252	Hs.525600	HSP90AA1	heat shock protein 90kDa alpha (cytosolic), class A member 1	Homo sapiens heat shock protein 90kDa alpha (cytosolic), class A member 1 (HSP90AA1), transcript variant 1, mRNA [NM_001017963]	TTGGTCAAAAAATGCTTAGAACTCTTTACAGAACTGGCGGAAGATAAAGAGAACTGCAAG	NM_001017963	chr14:102550222-102550163	1.02314	down	4099.59	4267.84	3.04407	3.07707	Detected	Detected
49	A_23_P203191	Hs.93194	APOA1	apolipoprotein A-I	Homo sapiens apolipoprotein A-I (APOA1), mRNA [NM_000039]	GATGTGCTCAAAGACAGCGGCAGAGACTATGTGTCCCAGTTTGAAGGCTCCGCCTTGGGA	NM_000039	chr11:116707787-116707728	1.03574	down	13.2858	14.0014	-5.22538	-5.17472	Not Detected	Not Detected
50	A_19_P00811812	Hs.513971	MPRIP	myosin phosphatase Rho interacting protein	Homo sapiens myosin phosphatase Rho interacting protein (MPRIP), transcript variant 2, mRNA [NM_201274]	TCAAAATTCGTTATCAAAGGCAAAACCTACTGTGCCAAGCTGGGGCGCTATATGTGAACG	NM_201274	chr17:17095368-17095427	1.08015	up	72.3159	68.1208	-2.78095	-2.89219	Detected	Detected
51	A_33_P3311205	Hs.706827	PRPF40B	PRP40 pre-mRNA processing factor 40 homolog B (S. cerevisiae)	Homo sapiens PRP40 pre-mRNA processing factor 40 homolog B (S. cerevisiae) (PRPF40B), transcript variant 1, mRNA [NM_001031698]	GGAGCTCCAACAGGCAGAGCTCCCTAACCGTTCCCCAGGCTTTGGAATCAAGAAGGAGAA	NM_001031698	chr12:50037727-50037786	1.07466	down	91.2983	99.8307	-2.44468	-2.3408	Detected	Detected
52	A_23_P44264	Hs.202095	EMX2	empty spiracles homeobox 2	Homo sapiens empty spiracles homeobox 2 (EMX2), transcript variant 1, mRNA [NM_004098]	TCCAAGATCATAGACTTACTAAAGAGAGTGACAAATGCTTCCTTAATGTCTTCTATACCA	NM_004098	chr10:119308881-119308940	1.01542	up	1968.89	1972.92	1.98598	1.9639	Detected	Detected
53	A_33_P3245927	Hs.524817	OGFOD2	2-oxoglutarate and iron-dependent oxygenase domain containing 2	Homo sapiens 2-oxoglutarate and iron-dependent oxygenase domain containing 2 (OGFOD2), mRNA [NM_024623]	TCCGTTGCCTTGGTCTGGGGGCAGAAATAAAATCCCCGCAGCCTACTGCACTTCTTGGCT	NM_024623	chr12:123463936-123463995	1.02806	up	2082.06	2060.66	2.0666	2.02668	Detected	Detected
54	A_23_P98183	Hs.37003	HRAS	v-Ha-ras Harvey rat sarcoma viral oncogene homolog	Homo sapiens v-Ha-ras Harvey rat sarcoma viral oncogene homolog (HRAS), transcript variant 1, mRNA [NM_005343]	TTTGCCATCAACAACACCAAGTCTTTTGAGGACATCCACCAGTACAGGGAGCAGATCAAA	NM_005343	chr11:533812-533600	1.0318	up	3778.39	3726.01	2.92636	2.8812	Detected	Detected
55	ERCC-00096_179					AATAGGAGGTGAATTAGATAGGGAAAAGATCGGGATGCTACTAGTTTACTGCGTCACGCT			1.07132	up	13.573	12.891	-5.19452	-5.29392	Not Detected	Not Detected
56	A_33_P3278313	Hs.339024	MSRB3	methionine sulfoxide reductase B3	Homo sapiens methionine sulfoxide reductase B3 (MSRB3), nuclear gene encoding mitochondrial protein, transcript variant 3, mRNA [NM_001193460]	GCAATATCTGTTACTAGAGAACATTCCCATGTGTTTAAACTCTTCACTTCTTAGATGCAT	NM_001193460	chr12:65860358-65860417	1.01968	down	11580.2	12014.7	4.54218	4.5703	Detected	Detected
57	A_33_P3306973				MPP8_HUMAN (Q99549) M-phase phosphoprotein 8, partial (48%) [THC2494281]	TGATTCCCTGAAGCCACAAACCTGTATTTTCCGGTTTTCAAATAAATATACAGTGTCAAA		chr12:007590340-007590281	1.03045	up	197.543	195.06	-1.33117	-1.37444	Detected	Detected
58	A_33_P3235690	Hs.149991	THOC2	THO complex 2	Homo sapiens THO complex 2 (THOC2), mRNA [NM_001081550]	CCACCACTGTCCAAGAGTAAGGAGAGAGAAATGGACAAGAAAGATTTGGACAAGTCAAGG	NM_001081550	chrX:122748019-122747960	1.07211	up	382.765	363.267	-0.376878	-0.477328	Detected	Detected
59	A_21_P0004992		XLOC_005586		BROAD Institute lincRNA (XLOC_005586), lincRNA [TCONS_00012054]	CTGCCCACTCTTCATGGCGGTAGCAGCCCCCTGCCTGCTGCCACACTTTTAAGTTGAGAA		chr6:3926402-3925757	1.00771	up	2831.07	2858.56	2.50994	2.49886	Detected	Detected
60	A_33_P3260373	Hs.512661	ISY1-RAB43	ISY1-RAB43 readthrough	Homo sapiens ISY1-RAB43 readthrough (ISY1-RAB43), mRNA [NM_001204890]	ACTATGACATCCTGTGTGCCATTGAGACGTCTGCCAAGGACTCGAGCAACGTGGAGGAGG	NM_001204890	chr3:128810123-128810064	1.1476	down	72.2385	84.3513	-2.7825	-2.58388	Detected	Detected
61	A_33_P3282898	Hs.471014	TLN1	talin 1	talin 1 [Source:HGNC Symbol;Acc:11845] [ENST00000378192]	TTTTCCTCAGTCCCTTTCCCTACAGGGAGAGACACAGGTCACATTAAGAATTCATACTGG		chr9:35723457-35723398	1.20874	down	282.891	347.925	-0.813088	-0.539579	Detected	Detected
62	A_23_P122001	Hs.280987	MSH3	mutS homolog 3 (E. coli)	Homo sapiens mutS homolog 3 (E. coli) (MSH3), mRNA [NM_002439]	AAACTAGCAGATGTTCCTGGAGAAATTTTGAAGAAAGCAGCTCACAAGTCAAAAGAGCTG	NM_002439	chr5:80169024-80169083	1.01476	up	959.079	961.659	0.948313	0.927168	Detected	Detected
63	A_24_P303420	Hs.374076	LOC221442	adenylate cyclase 10 (soluble) pseudogene	Homo sapiens adenylate cyclase 10 (soluble) pseudogene (LOC221442), non-coding RNA [NR_026938]	CTTTTGACACCTGCTTGACCAGGATTTGGATAAAAGGAGAATTTCTGCAGGAAAATAACT	NR_026938	chr6:41107721-41107780	1.48777	down	54.2439	82.1145	-3.1958	-2.62265	Not Detected	Detected
64	A_19_P00320028	Hs.651341	LOC100216546	uncharacterized LOC100216546	Homo sapiens uncharacterized LOC100216546 (LOC100216546), non-coding RNA [NR_039981]	TAGGTAGCTGCCCTCCTTGGGCAGCTTTTGACTCCTATGCCAAATTTTAAAATAAAGGCC	NR_039981	chr7:104628139-104628080	1.00078	up	100.109	101.781	-2.31176	-2.31289	Detected	Detected
65	A_23_P114883	Hs.519168	FMOD	fibromodulin	Homo sapiens fibromodulin (FMOD), mRNA [NM_002023]	CCAGGGCTCTTCAGAAAGCATCTGCATGTGAACACCATCATGCCTTTATAAAGGATCCTT	NM_002023	chr1:203309874-203309815	1.02795	down	4007.04	4191.09	3.01113	3.05089	Detected	Detected
66	A_24_P42066	Hs.645533	GGT3P	gamma-glutamyltransferase 3 pseudogene	Homo sapiens gamma-glutamyltransferase 3 pseudogene (GGT3P), non-coding RNA [NR_003267]	AGTGGGATCCTGTTCAATAATATGGACGACTTCAGCTCTCCCAGCATCACCAATGAGTTT	NR_003267	chr22:18761240-18761202	1.64762	down	42.7101	71.6012	-3.54069	-2.8203	Not Detected	Detected
67	A_33_P3404480	Hs.63085	MPP4	membrane protein, palmitoylated 4 (MAGUK p55 subfamily member 4)	Homo sapiens membrane protein, palmitoylated 4 (MAGUK p55 subfamily member 4) (MPP4), mRNA [NM_033066]	TTTTGATCATGTGATTGTGAATGACAGCTTGCACGATGCATGTGCCCAGTTGTTGTCTGC	NM_033066	chr2:202510065-202510006	1.03793	up	278.203	272.727	-0.837199	-0.890902	Detected	Detected
68	A_23_P114282	Hs.102696	MCTS1	malignant T cell amplified sequence 1	Homo sapiens malignant T cell amplified sequence 1 (MCTS1), transcript variant 1, mRNA [NM_014060]	GGGCTGTGGCATATGAAGACATATAAATGAGCCTCAGAAGGAATGCACTTGGGCTAAATA	NM_014060	chrX:119746090-119746149	1.0438	up	14172.2	13815	4.83358	4.77173	Detected	Detected
69	A_21_P0001847		XLOC_001398			TGCTCTCCCCTTCCCTTTAGCTGACAATGTGACAGTGCTTGAATAAAAGTCAGTCTGACA		chr2:25195632-25195690	1.04229	down	2493.03	2643.91	2.32649	2.38625	Detected	Detected
70	A_33_P3325018	Hs.438336	ERLEC1	endoplasmic reticulum lectin 1	Homo sapiens endoplasmic reticulum lectin 1 (ERLEC1), transcript variant 1, mRNA [NM_015701]	CCTTGTACTTGCCTACTGTAATATGGATTTCACTTCTGAACAGTTTACAGCACAATATTT	NM_015701	chr2:54045844-54045903	1.01701	up	11090.3	11095.6	4.47981	4.45548	Detected	Detected
71	A_23_P88740	Hs.726537	CENPN	centromere protein N	Homo sapiens centromere protein N (CENPN), transcript variant 3, mRNA [NM_018455]	TTCTGGGTCAGGAGTTAGAAGCTACTGGGAAAATCTACCTCCGACAAGAGGAGATCATTT	NM_018455	chr16:81053871-81056408	1.15798	up	3248.14	2854.08	2.70821	2.4966	Detected	Detected
72	A_33_P3412975	Hs.43314	SIX5	SIX homeobox 5	Homo sapiens SIX homeobox 5 (SIX5), mRNA [NM_175875]	GCCGCTGTGTCTCCTTTGTATCCTAAATCTTTATTTTTCTAGGACATGTTATGCCTCCAT	NM_175875	chr19:46268138-46268079	1.04972	up	10342.2	10024.6	4.37906	4.30905	Detected	Detected
73	A_23_P102937	Hs.474005	SUMO3	SMT3 suppressor of mif two 3 homolog 3 (S. cerevisiae)	Homo sapiens SMT3 suppressor of mif two 3 homolog 3 (S. cerevisiae) (SUMO3), mRNA [NM_006936]	AAAGTAAGACTAAGTATTGCTGAATTTGCAGTTATGTTGTCGTGTATAAGAGCTACTTCC	NM_006936	chr21:46225999-46225940	1.00306	up	7641.61	7751.57	3.94247	3.93806	Detected	Detected
74	A_24_P41021	Hs.146632	FBXO33	F-box protein 33	Homo sapiens F-box protein 33 (FBXO33), mRNA [NM_203301]	TAAAAACACAGAGTTGTAAATACACATGCTTGCAAAAACATTAGTCGTGAAATCCCTAGC	NM_203301	chr14:39867954-39867895	1.29831	down	281.59	371.988	-0.819738	-0.443101	Detected	Detected
75	A_23_P11652	Hs.35086	USP1	ubiquitin specific peptidase 1	Homo sapiens ubiquitin specific peptidase 1 (USP1), transcript variant 1, mRNA [NM_003368]	TTGGGCATGGACTAATTTGTATCTGTTTAACTCATATTCTGCACGATCTGTATATAGTAC	NM_003368	chr1:62917270-62917329	1.02795	up	1690.15	1672.96	1.76575	1.72597	Detected	Detected
76	A_23_P258340	Hs.356331	PPIA	peptidylprolyl isomerase A (cyclophilin A)	Homo sapiens peptidylprolyl isomerase A (cyclophilin A) (PPIA), mRNA [NM_021130]	ATCTTGTCCATGGCAAATGCTGGACCCAACACAAATGGTTCCCAGTTTTTCATCTGCACT	NM_021130	chr7:44839400-44839459	1.02797	up	119889	118667	7.91415	7.87435	Detected	Detected
77	A_21_P0014949	Hs.443837	NPEPPS	aminopeptidase puromycin sensitive	Homo sapiens aminopeptidase puromycin sensitive (NPEPPS), mRNA [NM_006310]	TGATGAGATATGTGATGCTATATCATATAGCAAAGGTGCATCTGTCATCCGAATGCTGCA	NM_006310	chr17:45669348-45669407	1.00138	up	611.394	621.234	0.298766	0.296779	Detected	Detected
78	A_33_P3209386	Hs.408236	TXNDC17	thioredoxin domain containing 17	Homo sapiens thioredoxin domain containing 17 (TXNDC17), mRNA [NM_032731]	TTTTTCATTTTCCCGATGTGTTATTTTGCTGTTGCTGCTCTGCCAAGGCTTGCTGAAGGC	NM_032731	chr17:6547783-6547842	1.05043	up	918.181	889.39	0.885443	0.814459	Detected	Detected
79	A_23_P162702	Hs.530943	C12orf51	chromosome 12 open reading frame 51	Homo sapiens chromosome 12 open reading frame 51 (C12orf51), mRNA [NM_001109662]	CCTCCCTACATCTTTAAATTCTTGGTTCTCTTTAGTCCTCATCCCTTGAATGGACTTGTC	NM_001109662	chr12:112598483-112598424	1.12051	down	732.011	834.577	0.55853	0.722687	Detected	Detected
80	A_23_P434518	Hs.159142	LFNG	LFNG O-fucosylpeptide 3-beta-N-acetylglucosaminyltransferase	Homo sapiens LFNG O-fucosylpeptide 3-beta-N-acetylglucosaminyltransferase (LFNG), transcript variant 2, mRNA [NM_001040168]	CCCAGCCCCTGCAGAGATCCAGACGCTTGTTTTTTAAATACAGCAGCTCTGCGGTGCTTT	NM_001040168	chr7:2568740-2568799	1.18947	down	842.561	1019.74	0.761445	1.01177	Detected	Detected
81	A_21_P0003091		XLOC_002996		BC010854 amyloid beta A4 precursor protein-binding, family B, member 1, isoform delta E9 {Homo sapiens} (exp=-1; wgp=0; cg=0), partial (22%) [THC2503819]	GGAGCTGGTATTGGTGTTTCTAGTTGAGGGTCGTGGTATTTCCAGGGTTTCACAGAGGCC		chr3:195376188-195376247	3.60735	down	144.802	531.489	-1.77926	0.071682	Detected	Detected
82	A_23_P61042	Hs.699841			immunoglobulin heavy constant alpha 2 (A2m marker) [Source:HGNC Symbol;Acc:5479] [ENST00000390539]	GAGTTGAAGACCCCACTAACCGCCAACATCACAAAATCCGGAAACACATTCCGGCCCGAG		chr14:106053930-106053649	5.04029	down	11.8048	60.5407	-5.39589	-3.06238	Not Detected	Detected
83	A_23_P119907	Hs.437647	ANKZF1	ankyrin repeat and zinc finger domain containing 1	Homo sapiens ankyrin repeat and zinc finger domain containing 1 (ANKZF1), transcript variant 1, mRNA [NM_018089]	GACAAATCAACACGTAATGAGTTCCGAAGGTTCATGGAGAAGAATCCAGATGCCTACGAT	NM_018089	chr2:220100233-220100292	1.08661	down	517.805	572.495	0.0590725	0.178905	Detected	Detected
84	A_33_P3284404	Hs.216226	SYNGR1	synaptogyrin 1	Homo sapiens synaptogyrin 1 (SYNGR1), transcript variant 1b, mRNA [NM_145731]	TCCCGCAGATCAGCAGCGTCAAGGACCGCAAGAAAGCCGTCCTGTCCGACATCGGTGTCT	NM_145731	chr22:39770496-39770555	1.04309	down	1850.89	1964.41	1.89681	1.95767	Detected	Detected
85	A_21_P0008122		XLOC_010503		NUDC_MYCBO (Q7TX14) NADH pyrophosphatase , partial (5%) [THC2699248]	CTGTGTCTACTGGGATCTCCTGTTTTTATTGTTTTGGGATGAGATTTTAAAAACACCATT		chr13:112555424-112555483	6.19041	down	11.836	74.5517	-5.39208	-2.76204	Not Detected	Detected
86	ERCC-00147_344					AGATTCCAGATGAAGATTGTATCTTACTCGGCTTAAACCCAGAGGTTGCAAGGCCAGAGT			1.00524	down	12.3628	12.645	-5.32925	-5.32172	Not Detected	Not Detected
87	A_32_P215938	Hs.239370	GPSM1	G-protein signaling modulator 1	Homo sapiens G-protein signaling modulator 1 (GPSM1), transcript variant 1, mRNA [NM_001145638]	GTCTGTGCCATGTTGTCAATGGGTCCTTTCCAACCCAAGAGGTACATTTGTTTTTCTGTT	NM_001145638	chr9:139253964-139254023	1.01552	down	17371.6	17949.8	5.12725	5.14946	Detected	Detected
88	A_33_P3325808					TTCACTGAGGCCAAGTGCAATATGAATGACCTGGTGTTTGCCTACCAACAGTACCATGAT		chr7:134419765-134419706	1.05154	up	198.303	191.883	-1.32563	-1.39813	Detected	Detected
89	A_23_P101960	Hs.503093	ZFP36L2	zinc finger protein 36, C3H type-like 2	Homo sapiens zinc finger protein 36, C3H type-like 2 (ZFP36L2), mRNA [NM_006887]	AGCAAAAAAGTCGAACTTTTTCTGTTGAACAAAATATTCACAACAGGGCAGTTGTGATAC	NM_006887	chr2:43451215-43451156	1.09611	up	1436.96	1333.9	1.53161	1.39922	Detected	Detected
90	A_19_P00318261		SNORA26		Homo sapiens small nucleolar RNA, H/ACA box 26 (SNORA26), small nucleolar RNA [NR_003016]	AAGTAAGTCTCCATAAAACCCAGAGAAGAGACTGGAAAGCTCCTCTTTGGATCCTGTCTG	NR_003016	chr4:53579467-53579526	1.05387	down	139.736	149.839	-1.83064	-1.75494	Detected	Detected
91	A_23_P140602	Hs.730606	NGRN	neugrin, neurite outgrowth associated	Homo sapiens neugrin, neurite outgrowth associated (NGRN), transcript variant 2, mRNA [NM_001033088]	GCTTTGATGTCAGCACTGATGTGATCCGAAGAGTTTTAAAAAGCAAGTTTTTACCCACAT	NM_001033088	chr15:90814473-90814532	1.01334	up	3295.16	3308.66	2.72894	2.70982	Detected	Detected
92	A_24_P252575	Hs.271341	RABGAP1	RAB GTPase activating protein 1	Homo sapiens RAB GTPase activating protein 1 (RABGAP1), mRNA [NM_012197]	TGCACAATTTAATTATGTGGTTATTCGAGCACTTAATTTCACTCAAGGTTCATTGGGCTC	NM_012197	chr9:125866353-125866412	1.09818	up	2412.52	2235.27	2.27913	2.14402	Detected	Detected
93	A_23_P104025	Hs.548197	TSEN15	tRNA splicing endonuclease 15 homolog (S. cerevisiae)	Homo sapiens tRNA splicing endonuclease 15 homolog (S. cerevisiae) (TSEN15), transcript variant 1, mRNA [NM_052965]	TTTTAGGTTTTTAAACCTACTGTCTCTGTCATAACTTGTCAACACTGCTGTATGAAGCAC	NM_052965	chr1:184042890-184042949	1.0373	up	846.645	830.478	0.768421	0.715584	Detected	Detected
94	A_23_P63459	Hs.23198	C1orf31	chromosome 1 open reading frame 31	Homo sapiens chromosome 1 open reading frame 31 (C1orf31), transcript variant 1, mRNA [NM_001012985]	TTTCTGGACATTGAAAAAGCTCCACTGACTATGGAACAGTAATAGTTTGAATCATAGTGA	NM_001012985	chr1:234519591-234519650	1.04676	up	6287.76	6111.97	3.66114	3.59521	Detected	Detected
95	A_33_P3215028	Hs.433381	C6orf89	chromosome 6 open reading frame 89	Homo sapiens chromosome 6 open reading frame 89 (C6orf89), mRNA [NM_152734]	GCTGCGAAACAAAGACAAGGTGAGGTGTTTTTCTTTTTTGTAATAATATAAAGCTGTGTG	NM_152734	chr6:36892266-36892325	1.06844	up	3642.47	3468.79	2.87351	2.778	Detected	Detected
96	A_33_P3228722	Hs.464391	TBCD	tubulin folding cofactor D	tubulin folding cofactor D [Source:HGNC Symbol;Acc:11581] [ENST00000397466]	AAGCAGAATTTTGTGTGTGCGTCTGTCGGATTTCTCTGGGGAGACAGTGTGTTCATCTTT		chr17:80866213-80866272	1.01543	down	293.598	303.344	-0.759494	-0.737405	Detected	Detected
97	ERCC-00034_158					TAATCACAAACCGAGTAACGAGCCAGACTAATCCGGAACATTCGTAAGCGATAGTGGTTG			1.05445	down	12.6657	13.589	-5.29434	-5.21785	Not Detected	Not Detected
98	A_33_P3340085	Hs.505802	POLDIP3	polymerase (DNA-directed), delta interacting protein 3	Homo sapiens polymerase (DNA-directed), delta interacting protein 3 (POLDIP3), transcript variant 2, mRNA [NM_178136]	TTGAAGAGGAGTTCCCCTGCTGCCTTCATAAACCCACCCATTGGGACAGTGACCCCTGCT	NM_178136	chr22:42998859-42998800	1.08059	up	601.725	566.589	0.275767	0.163944	Detected	Detected
99	A_23_P215175	Hs.654958	ABCF2	ATP-binding cassette, sub-family F (GCN20), member 2	Homo sapiens ATP-binding cassette, sub-family F (GCN20), member 2 (ABCF2), nuclear gene encoding mitochondrial protein, transcript variant 2, mRNA [NM_005692]	GAGGGTGGTATGATGCTGGTCAGCCATGACTTCAGACTCATTCAGCAGGTTGCACAGGAA	NM_005692	chr7:150912012-150911266	1.03088	down	4155.67	4358.94	3.06367	3.10755	Detected	Detected
100	A_23_P11032	Hs.496057	SLC9A7	solute carrier family 9 (sodium/hydrogen exchanger), member 7	Homo sapiens solute carrier family 9 (sodium/hydrogen exchanger), member 7 (SLC9A7), mRNA [NM_032591]	CGACCTGACATTGACCTACGGGGACAGCACAGTGACTGCAAATGGCTCCTCAAGTTCGCA	NM_032591	chrX:46466588-46466529	1.10045	up	1376.4	1272.65	1.46949	1.3314	Detected	Detected
101	A_23_P252748	Hs.386294	ZNF195	zinc finger protein 195	Homo sapiens zinc finger protein 195 (ZNF195), transcript variant 3, mRNA [NM_007152]	ACAAATGTGACGAATGTGGAAAAAACTTTACCCAGTCCTCCAACCTTATTGTACATAAGA	NM_007152	chr11:3380673-3380614	1.09421	up	560.355	521.066	0.173004	0.0431089	Detected	Detected
102	A_21_P0002212		LOC100506235	uncharacterized LOC100506235	PREDICTED: Homo sapiens hypothetical LOC100506235, transcript variant 2 (LOC100506235), miscRNA [XR_109987]	GACAAGTACTTTTTGGCTCCTTCCGTGTATGCATTAATATGTATATAAGGTGTTATGGGA	XR_109987	chr2:48135215-48135274	1.00515	down	99.68	101.946	-2.31796	-2.31055	Detected	Detected
103	A_23_P214678	Hs.520070	CUTA	cutA divalent cation tolerance homolog (E. coli)	Homo sapiens cutA divalent cation tolerance homolog (E. coli) (CUTA), transcript variant 2, mRNA [NM_015921]	CCTGTTCCTGCTCATCATGAAGATCCCCGCGATACTTCAACGCCTTCTGACTTCCAGGTG	NM_015921	chr6:33384421-33384362	1.04592	up	63556.5	61829.4	6.99856	6.93379	Detected	Detected
104	A_24_P11575	Hs.699247	CRIM1	cysteine rich transmembrane BMP regulator 1 (chordin-like)	Homo sapiens cysteine rich transmembrane BMP regulator 1 (chordin-like) (CRIM1), mRNA [NM_016441]	CAATATTTTTATCTTTTCCAAAATAAATTTGTTAATGATACATTACAAAAATAGATTGAC	NM_016441	chr2:36777827-36777886	1.66232	up	76.9268	47.0865	-2.69178	-3.42497	Detected	Not Detected
105	A_23_P106463	Hs.74563	OAZ2	ornithine decarboxylase antizyme 2	Homo sapiens ornithine decarboxylase antizyme 2 (OAZ2), mRNA [NM_002537]	CCAAGGTCTCCTTCTTGGGGTCACAAACAGCAGTAAGGAAGAGGAATATATAGCAACTCA	NM_002537	chr15:64980123-64980064	1.02379	up	6151.67	6113.87	3.62957	3.59566	Detected	Detected
106	A_24_P153043	Hs.541177	RPL23AP7	ribosomal protein L23a pseudogene 7	Homo sapiens ribosomal protein L23a pseudogene 7 (RPL23AP7), transcript variant 3, non-coding RNA [NR_000029]	TCACCACCCTGATTTGTCCTGATAAAGAGAAGGCATATGTTCGACTTGCTCCTGATTATG	NR_000029	chr2:114368843-114368816	1.11645	up	74933.5	68291.9	7.23613	7.07721	Detected	Detected
107	A_24_P149395	Hs.122363	WIPI2	WD repeat domain, phosphoinositide interacting 2	Homo sapiens WD repeat domain, phosphoinositide interacting 2 (WIPI2), transcript variant 1, mRNA [NM_015610]	AGGGACCCTGAACCAAACAGAACGTGTGCTAATTTTCCGAACTCCAAACTGTACACTCAT	NM_015610	chr7:5273021-5273080	1.07466	down	1106.4	1209.8	1.15446	1.25834	Detected	Detected
108	A_21_P0012208	Hs.596577	XLOC_l2_009273		BROAD Institute lincRNA (XLOC_l2_009273), lincRNA [TCONS_l2_00017315]	TGATGAAAGGGGCACTGATGTCACTAAAATATTCAGTGATGGCTCATCTCTGTAGGCAAG		chr21:47875234-47875175	1.53029	up	140.077	93.138	-1.82711	-2.44092	Detected	Detected
109	A_23_P104563	Hs.503043	CPT1A	carnitine palmitoyltransferase 1A (liver)	Homo sapiens carnitine palmitoyltransferase 1A (liver) (CPT1A), nuclear gene encoding mitochondrial protein, transcript variant 2, mRNA [NM_001031847]	ATGACGGCTATGGTGTGTCGTACATCCTTGTGGGAGAGAACCTCATCAATTTCCACATTT	NM_001031847	chr11:68527122-68527063	1.03199	down	572.673	601.335	0.204376	0.24981	Detected	Detected
110	A_19_P00801041		GNASAS		BROAD Institute lincRNA (GNASAS), lincRNA [TCONS_00075451_GNASAS]	ATGAGTCAGGAGAGAGGGCATGGAGCTGTTTTCCTGCTCTGCTTGTGGGGCTGGGTTTCT		chr20:57402346-57402287	1.10306	up	82.6547	76.243	-2.58817	-2.72968	Detected	Detected
111	A_24_P336577	Hs.193406	C1orf183	chromosome 1 open reading frame 183	Homo sapiens chromosome 1 open reading frame 183 (C1orf183), transcript variant 1, mRNA [NM_019099]	AATCCCTCTGACATCTCCACTGCCCCCAAAGACCTCCGTTGAACATTCTGTATGGAAAAG	NM_019099	chr1:112269251-112269192	1.03565	down	804.023	847.252	0.6939	0.744433	Detected	Detected
112	A_33_P3317282	Hs.289008	NUS1	nuclear undecaprenyl pyrophosphate synthase 1 homolog (S. cerevisiae)	Homo sapiens nuclear undecaprenyl pyrophosphate synthase 1 homolog (S. cerevisiae) (NUS1), mRNA [NM_138459]	CCCTGTACACACCTAGTTCATAATCCTCATAATTTATCAACAAACACAAAGAAGTGTCTT	NM_138459	chr6:118028262-118028321	1.06189	up	510.681	489.333	0.0390873	-0.0475416	Detected	Detected
113	A_33_P3384108	Hs.84190	SLC19A1	solute carrier family 19 (folate transporter), member 1	Homo sapiens solute carrier family 19 (folate transporter), member 1 (SLC19A1), transcript variant 1, mRNA [NM_194255]	CTGAGCTGTGACATTGCTGGTCATCCTTGGTGCTCTTGCTTTTTTGAAAGATGCTTTTTT	NM_194255	chr21:46935144-46935085	1.00497	up	474.41	480.323	-0.0672026	-0.0743523	Detected	Detected
114	A_33_P3236030	Hs.444229	ARHGAP24	Rho GTPase activating protein 24	Rho GTPase activating protein 24 [Source:HGNC Symbol;Acc:25361] [ENST00000509709]	AATGAAGAGAACCCAGGGAAGTTCCTTTTTGAAGTAGTTCCAGGTAAGATATTTTCCTAG		chr4:86643083-86643142	1.07763	up	76.2191	71.9656	-2.70511	-2.81298	Detected	Detected
115	A_21_P0008718	Hs.569462	XLOC_011421		zv51f10.r1 Soares_testis_NHT Homo sapiens cDNA clone IMAGE:757195 5' similar to contains element PTR5 repetitive element ;, mRNA sequence [AA496136]	TTAATAAACCCCACAGCCTGAATAGCAGCTACTAGGGTAGTGCCAGTGGATGTATATGGA		chr15:34947938-34947879	10.6235	down	11.4631	123.908	-5.43827	-2.02908	Not Detected	Detected
116	A_33_P3273459		SPATA21	spermatogenesis associated 21	spermatogenesis associated 21 [Source:HGNC Symbol;Acc:28026] [ENST00000466212]	GAAGCTAAGCTCACCAAAATCCTATTGGTTAATGTTTCTAGTGAATTTCCCAGAAACATT		chr1:16722288-16722229	1.61707	down	240.13	395.099	-1.04952	-0.356143	Detected	Detected
117	A_24_P383850	Hs.467084	EIF4G3	eukaryotic translation initiation factor 4 gamma, 3	Homo sapiens eukaryotic translation initiation factor 4 gamma, 3 (EIF4G3), transcript variant 3, mRNA [NM_003760]	GTAGAAGCAGATGGGCAAACAGAAGAGATTTTGGATTCTCAAAACTTAAATTCAAGAAGG	NM_003760	chr1:21268056-21267997	1.40129	up	383.415	278.404	-0.374428	-0.86118	Detected	Detected
118	A_23_P354791	Hs.502116	NAV2	neuron navigator 2	Homo sapiens neuron navigator 2 (NAV2), transcript variant 1, mRNA [NM_182964]	TGCAAGTACCACAAATGCCCTTACATAATTGGCACAATGAACCAGGCTACCTCTTCGACT	NM_182964	chr11:20124939-20125241	10.5389	up	187.676	18.1194	-1.4051	-4.80275	Detected	Not Detected
119	A_23_P59153	Hs.103106	LSM2	LSM2 homolog, U6 small nuclear RNA associated (S. cerevisiae)	Homo sapiens LSM2 homolog, U6 small nuclear RNA associated (S. cerevisiae) (LSM2), mRNA [NM_021177]	GAACCCTCCATTCTGTGGATCAGTATCTCAACATCAAACTAACTGACATCAGTGTCACAG	NM_021177	chr6:31766276-31765790	1.06475	up	3097.67	2960.21	2.63978	2.54927	Detected	Detected
120	A_23_P103110	Hs.517617	MAFF	v-maf musculoaponeurotic fibrosarcoma oncogene homolog F (avian)	Homo sapiens v-maf musculoaponeurotic fibrosarcoma oncogene homolog F (avian) (MAFF), transcript variant 1, mRNA [NM_012323]	CTCCCTGGGAAAAGTGGCGTATGGCCCTGAGCTGGGCTTTATATTTTATATCTGCAAATA	NM_012323	chr22:38611984-38612043	1.01684	up	463.909	464.207	-0.099494	-0.12359	Detected	Detected
121	A_23_P344853	Hs.709228	WDR43	WD repeat domain 43	Homo sapiens WD repeat domain 43 (WDR43), mRNA [NM_015131]	ACAAAACCATTATCTTTGAGGGAGTTTTTAATACCAATGACAGAACAGAGATTTGTGTGC	NM_015131	chr2:29170870-29170929	1.05174	up	1224.46	1184.59	1.30074	1.22796	Detected	Detected
122	A_24_P134235	Hs.91142	KHSRP	KH-type splicing regulatory protein	Homo sapiens KH-type splicing regulatory protein (KHSRP), mRNA [NM_003685]	ACCCAACGGGGACCCCAACTTCAAGTTGTTCATCATCCGGGGTTCACCCCAGCAGATTGA	NM_003685	chr19:6416594-6416535	1.02563	down	125.593	131.065	-1.98459	-1.94808	Detected	Detected
123	A_33_P3218772	Hs.370689	UPF2	UPF2 regulator of nonsense transcripts homolog (yeast)	Homo sapiens UPF2 regulator of nonsense transcripts homolog (yeast) (UPF2), transcript variant 1, mRNA [NM_080599]	AAGATCCTTAATGTACCCATGTCCTCTCAACTTGCTGCAAATCACTGGAACCAGCAACAG	NM_080599	chr10:11973778-11973719	1.02059	up	112.142	111.802	-2.14801	-2.17742	Detected	Detected
124	A_23_P53646	Hs.524599	NAP1L1	nucleosome assembly protein 1-like 1	Homo sapiens nucleosome assembly protein 1-like 1 (NAP1L1), transcript variant 1, mRNA [NM_139207]	AAATTGAAGTTTTAAGGGACGTCAGTGTTTATGCCATTTTTCCAGTTCCAAAATGATTCC	NM_139207	chr12:76440082-76440023	1.07139	up	8346.91	7927.02	4.06983	3.97035	Detected	Detected
125	A_21_P0009162		XLOC_012139		PREDICTED: Homo sapiens hypothetical LOC100507263, transcript variant 1 (LOC100507263), miscRNA [XR_109374]	AAGAAAGACGTAAAATAATAAAAACATTGGCATCACCTGTAGACTCAAATCCTGTGAGTG	XR_109374	chr17:20832987-20833046	1.06562	up	169.65	161.988	-1.55078	-1.64248	Detected	Detected
126	A_23_P103442	Hs.17118	MEAF6	MYST/Esa1-associated factor 6	Homo sapiens MYST/Esa1-associated factor 6 (MEAF6), mRNA [NM_022756]	TAAGTAAAATGGGAAACTTGCCTCTGTTTTTTGCAAGGGGAGGTAAAGAGTGTTTAGTAA	NM_022756	chr1:37959110-37959051	1.02874	up	3013.32	2980.38	2.59994	2.55907	Detected	Detected
127	A_21_P0011627		XLOC_l2_005871		AF310676 E3 ubiquitin ligase SMURF2 {Homo sapiens} (exp=-1; wgp=0; cg=0), partial (5%) [THC2558292]	TCTCTTTTTCTGTCTAAGACTCACTCCATACCAGCCTGAGCTTGGGACCATTGTTTTGCT		chr17:066157244-066157303	1.22994	down	51.6378	64.6223	-3.26684	-2.96825	Not Detected	Detected
128	A_21_P0008647	Hs.410126	LOC145837	uncharacterized LOC145837	Homo sapiens uncharacterized LOC145837 (LOC145837), non-coding RNA [NR_026979]	GCCCTCCTACACTCCACCTTGGAGAGACCCAGAAAAGAACAAGCTTCATTTGTAAAAAAG	NR_026979	chr15:69855550-69855609	1.42148	down	138.846	200.819	-1.83985	-1.33246	Detected	Detected
129	A_33_P3230976	Hs.436564	PREP	prolyl endopeptidase	Homo sapiens prolyl endopeptidase (PREP), mRNA [NM_002726]	AAGAGTTTTCCGAGAGGTGACCGTAAAAGGAATTGATGCTTCTGATTACCAGACAGTCCA	NM_002726	chr6:105771600-105771541	1.05695	up	429.882	413.835	-0.209396	-0.289301	Detected	Detected
130	A_23_P106675	Hs.413111	PLCG2	phospholipase C, gamma 2 (phosphatidylinositol-specific)	Homo sapiens phospholipase C, gamma 2 (phosphatidylinositol-specific) (PLCG2), mRNA [NM_002661]	GAGTCAGCAACAGCAAGTTTTACTCATAGAAGCTGGGGTATGTGTGTAAGGGTATTGTGT	NM_002661	chr16:81991575-81991634	1.07328	up	50.9623	48.3134	-3.28583	-3.38786	Not Detected	Not Detected
131	A_32_P231086	Hs.630181	GOLGA6L9	golgin A6 family-like 9	Homo sapiens golgin A6 family-like 9 (GOLGA6L9), mRNA [NM_198181]	ATAAATGACTAGGAATGACCTTCAGATAGCGTTTAGCAACTGTAACCAATCTGACAATAA	NM_198181	chr15:82730411-82730470	1.04037	down	466.069	493.369	-0.0927925	-0.0356913	Detected	Detected
132	A_23_P7535	Hs.247885	HRH2	histamine receptor H2	Homo sapiens histamine receptor H2 (HRH2), transcript variant 2, mRNA [NM_022304]	GGATGGGCTGGTCACCTTCTACCTCCCGCTACTGATCATGTGCATCACCTACTACCGCAT	NM_022304	chr5:175110791-175110850	1.0187	up	66.0586	65.9806	-2.91152	-2.93824	Detected	Detected
133	A_23_P31073	Hs.606320	MYB	v-myb myeloblastosis viral oncogene homolog (avian)	Homo sapiens v-myb myeloblastosis viral oncogene homolog (avian) (MYB), transcript variant 2, mRNA [NM_005375]	ATGCAAGATGGCCAGCACTGAACTTTTGAGATATGACGGTGTACTTACTGCCTTGTAGCA	NM_005375	chr6:135540223-135540282	1.20931	down	88.0113	108.295	-2.49757	-2.22339	Detected	Detected
134	A_32_P85591	Hs.496530	H2BFXP	H2B histone family, member X, pseudogene	Homo sapiens H2B histone family, member X, pseudogene (H2BFXP), non-coding RNA [NR_003238]	GGCAAGAGAGAAAGTGAATACGCTGATATAAGAAGCAAGAAACCTTCCTTCCTTCCAGAT	NR_003238	chrX:103231321-103231580	1.10461	up	125.826	115.903	-1.9819	-2.12544	Detected	Detected
135	A_23_P345710	Hs.478741	XXYLT1	xyloside xylosyltransferase 1	Homo sapiens xyloside xylosyltransferase 1 (XXYLT1), mRNA [NM_152531]	GAAGCAAGCACTTGAAGAGAAGGAAGGGGAGAAAGGGTCCCCCTTGCTGTCTGCCTCTGA	NM_152531	chr3:194790184-194790125	1.05756	down	1009.42	1086.2	1.02212	1.10286	Detected	Detected
136	A_33_P3331085	Hs.595540	SEC24A	SEC24 family, member A (S. cerevisiae)	Homo sapiens SEC24 family, member A (S. cerevisiae) (SEC24A), transcript variant 1, mRNA [NM_021982]	GACAGAACAGAATCTGCATTATCATATTATGAATTCCTGTTGCATATACAGCAACAAGTG	NM_021982	chr5:134060716-134060775	1.07138	down	418.327	456.026	-0.248707	-0.149242	Detected	Detected
137	A_23_P110961	Hs.172755	BRP44L	brain protein 44-like	Homo sapiens brain protein 44-like (BRP44L), mRNA [NM_016098]	TTGTCCCCACTGTTTAAAAATGTTACCTGTGTATTTCCATGCAGTGTATATATTGAGATG	NM_016098	chr6:166778507-166778448	1.03327	up	4843.36	4769.43	3.2846	3.23739	Detected	Detected
138	A_23_P166122	Hs.472227	POLR3F	polymerase (RNA) III (DNA directed) polypeptide F, 39 kDa	Homo sapiens polymerase (RNA) III (DNA directed) polypeptide F, 39 kDa (POLR3F), mRNA [NM_006466]	ATATCTGGTTCACTACCACCATTTTCTGTTTCCTACTTTCTCAGTGGTTTCATTGAAAAG	NM_006466	chr20:18464603-18464662	1.0409	down	478.502	506.785	-0.0548115	0.00301552	Detected	Detected
139	A_23_P113803	Hs.450175	KATNA1	katanin p60 (ATPase containing) subunit A 1	Homo sapiens katanin p60 (ATPase containing) subunit A 1 (KATNA1), transcript variant 1, mRNA [NM_007044]	GCCTACAACTATGGAGGATTTCGAGATGGCTTTAAAAAAGGTTTCTAAGTCAGTGTCTGC	NM_007044	chr6:149916283-149916224	1.06916	up	2065.01	1965.22	2.05474	1.95826	Detected	Detected
140	A_24_P401090					TTTTCTACAGCTTTTGATAATCAAGTTACAATCAAGGTCTATGAAGGTAAACAACCCCTG		chr1:039175954-039176015	1.07269	down	635.083	693.165	0.353608	0.454842	Detected	Detected
141	A_23_P123727	Hs.597057	ZCCHC6	zinc finger, CCHC domain containing 6	Homo sapiens zinc finger, CCHC domain containing 6 (ZCCHC6), transcript variant 1, mRNA [NM_024617]	TTGAAGAGGGGAAATTATACTTATTGTTGTTTACTGAATCCTGGTGTGAAAGCATATCAG	NM_024617	chr9:88903200-88903141	1.06918	down	281.793	306.56	-0.818699	-0.72219	Detected	Detected
142	A_23_P213518	Hs.436186	CAST	calpastatin	Homo sapiens calpastatin (CAST), transcript variant 6, mRNA [NM_001042440]	GTTTAGAAAATGGGCTTTTCCAAAAGCAAACAAAGATAGGTTCCTCAGGTGACCAAAACT	NM_001042440	chr5:96110256-96110315	1.01714	up	8028.17	8030.96	4.01366	3.98914	Detected	Detected
143	A_23_P112113	Hs.270043	KIAA0196	KIAA0196	Homo sapiens KIAA0196 (KIAA0196), mRNA [NM_014846]	GTGCTGTAACTGTTTTTCCTACTTCTTCAATGGAAGGATTGTCCTTAGATCTTCCCACCA	NM_014846	chr8:126036867-126036808	1.00956	up	4510.46	4545.91	3.18187	3.16814	Detected	Detected
144	A_33_P3291776	Hs.522310	NANS	N-acetylneuraminic acid synthase	Homo sapiens N-acetylneuraminic acid synthase (NANS), mRNA [NM_018946]	GTCACTGTTGAAGAGGATGACACCATCATGGAAGAATTGGTAGATAATCATGGCAAAAAA	NM_018946	chr9:100845266-100845325	1.02109	up	26948.3	26853.4	5.76072	5.7306	Detected	Detected
145	A_33_P3222744	Hs.250693	ZNF117	zinc finger protein 117	Homo sapiens zinc finger protein 117 (ZNF117), mRNA [NM_015852]	CTCTCTGCCTGCAAACATAACAGAATTTTAGTATTGGTTTACATAGAGTTAACTATACCC	NM_015852	chr7:64435041-64434982	1.03411	down	170.972	179.897	-1.53957	-1.49119	Detected	Detected
146	A_23_P362228	Hs.61884	C1orf213	chromosome 1 open reading frame 213	Homo sapiens chromosome 1 open reading frame 213 (C1orf213), transcript variant 1, non-coding RNA [NR_033690]	AGGGTCTCCAATTTAGGCTTTCAACATTATCTCTAAAGAAGGTTATACATTATGTCGGCT	NR_033690	chr1:23698088-23698147	1.1008	up	628.559	580.991	0.338712	0.200158	Detected	Detected
147	A_23_P108376	Hs.369592	THADA	thyroid adenoma associated	Homo sapiens thyroid adenoma associated (THADA), transcript variant 1, mRNA [NM_022065]	CTGTGTGGAGAGCATGCATCAGGTGGAAGAAGACTACCTGTTTGAAAAAGCAGAAGTCAA	NM_022065	chr2:43459873-43458445	1.00222	down	826.194	842.512	0.733144	0.736339	Detected	Detected
148	A_33_P3846177	Hs.159481	B4GALNT1	beta-1,4-N-acetyl-galactosaminyl transferase 1	Homo sapiens beta-1,4-N-acetyl-galactosaminyl transferase 1 (B4GALNT1), mRNA [NM_001478]	TCTTAGTTGTGTCTCTGCAATGCTGTGGGCACAAAGGAAGGGGCACCAGAGTCCCTGTGC	NM_001478	chr12:58020014-58019955	1.07046	up	884.413	840.653	0.831384	0.733153	Detected	Detected
149	A_33_P3271634		HLA-DPB1	major histocompatibility complex, class II, DP beta 1	major histocompatibility complex, class II, DP beta 1 [Source:HGNC Symbol;Acc:4940] [ENST00000466949]	ACTCAGTGCCCCTGAGCTCATTCTTTTCAGTAAATTCTCTCTCTGCGTGGTGAGAAAACA		chr6:33048209-33048268	1.08879	down	188.86	209.225	-1.39602	-1.2733	Detected	Detected
150	A_23_P109774	Hs.655286	ZBTB11	zinc finger and BTB domain containing 11	Homo sapiens zinc finger and BTB domain containing 11 (ZBTB11), mRNA [NM_014415]	GCCTCTCCCAGTTTACTTTAAAAATGGCTTTAAGGATAAAGAATAAATGTGATAGCTGTG	NM_014415	chr3:101368633-101368574	1.08298	down	1191.69	1313.15	1.2616	1.37661	Detected	Detected
151	A_33_P3238290	Hs.372578	FAM65C	family with sequence similarity 65, member C	Homo sapiens family with sequence similarity 65, member C (FAM65C), mRNA [NM_080829]	GCATTGGAGAACTTTAACTTGAACATTCTCATCGATACTTCCTGGACATATTTTGTGTTT	NM_080829	chr20:49202794-49202735	1.58481	down	60.6538	97.8066	-3.03467	-2.37035	Detected	Detected
152	A_23_P99891	Hs.513071	MESDC1	mesoderm development candidate 1	Homo sapiens mesoderm development candidate 1 (MESDC1), mRNA [NM_022566]	ACTTGGTGTGGAAAGAGTATGAATTTGCCATGTGATTTGCAAATGGGGGGAAGCTACTGT	NM_022566	chr15:81296168-81296227	1.05422	up	3842.48	3708.61	2.95063	2.87445	Detected	Detected
153	A_23_P430670	Hs.710689	CHST5	carbohydrate (N-acetylglucosamine 6-O) sulfotransferase 5	Homo sapiens carbohydrate (N-acetylglucosamine 6-O) sulfotransferase 5 (CHST5), mRNA [NM_024533]	TTGCCCCTACCTCTTCTGGGCGCAGGGAGTAAGTTACTGCTAAATTAAATTAAATGTGTG	NM_024533	chr16:75562808-75562749	1.59803	down	54.2665	88.2365	-3.1952	-2.51891	Not Detected	Detected
154	A_23_P41948	Hs.368710	CCDC99	coiled-coil domain containing 99	Homo sapiens coiled-coil domain containing 99 (CCDC99), mRNA [NM_017785]	ACGGTGCCACTTGCCTCAAAAGTTACTATGGTGCTTAAGATTGTCTTGATCTGACATATA	NM_017785	chr5:169031233-169031292	1.09154	down	1698.8	1886.75	1.77311	1.89947	Detected	Detected
155	A_23_P27724	Hs.631549	SEPW1	selenoprotein W, 1	Homo sapiens selenoprotein W, 1 (SEPW1), mRNA [NM_003009]	CCTCAGGCATCCTTCTCAAGGGGAAGCCAAGAGAGGCATCAGGATGGGTGGGTTTCTGAT	NM_003009	chr19:48287827-48287886	1.03256	up	42323.7	41706.1	6.41199	6.36576	Detected	Detected
156	A_23_P10785	Hs.194554	VTI1A	vesicle transport through interaction with t-SNAREs homolog 1A (yeast)	Homo sapiens vesicle transport through interaction with t-SNAREs homolog 1A (yeast) (VTI1A), mRNA [NM_145206]	GCAGTGGAAACCGAGCAAATTGGTCAGGAGATGTTGGAAAACCTTAGTCATGACAGAGAA	NM_145206	chr10:114298077-114428023	1.06508	up	334.273	319.34	-0.572308	-0.663263	Detected	Detected
157	A_23_P107587	Hs.715623	NPC1	Niemann-Pick disease, type C1	Homo sapiens Niemann-Pick disease, type C1 (NPC1), mRNA [NM_000271]	ATTTCTCCCTGTCTTACTCAGTTACATAGGGCCATCAGTAAATAAAGCCAAAAGTTGTGC	NM_000271	chr18:21113347-21112218	1.11467	down	955.117	1083.27	0.942342	1.09896	Detected	Detected
158	A_23_P160849	Hs.433300	FCER1G	Fc fragment of IgE, high affinity I, receptor for; gamma polypeptide	Homo sapiens Fc fragment of IgE, high affinity I, receptor for; gamma polypeptide (FCER1G), mRNA [NM_004106]	AGTGGTTCCTCCTCCCTGTTAAAGACTAATGCTCAGATGCTGTTTACGGATATTTATATT	NM_004106	chr1:161188875-161188934	1.20375	down	1896.94	2323.39	1.93226	2.1998	Detected	Detected
159	A_24_P823684	Hs.509736	HSP90AB1	heat shock protein 90kDa alpha (cytosolic), class B member 1	Homo sapiens heat shock protein 90kDa alpha (cytosolic), class B member 1 (HSP90AB1), mRNA [NM_007355]	ATGCTCCAGCAGAGCAAAATCTTGAAAGTCATTCGCAAAAACATTGGTAAGAAGTGCCTT	NM_007355	chr6:44219211-44219270	1.02464	up	3516.43	3491.92	2.8227	2.78759	Detected	Detected
160	A_23_P43079	Hs.727669	INTS8	integrator complex subunit 8	Homo sapiens integrator complex subunit 8 (INTS8), mRNA [NM_017864]	TTTGCTGAATTGCCACACACAGGTGGCCATTTTATGTCAGTTCCTCAGAGAAATTGACTA	NM_017864	chr8:95886809-95888339	1.05948	up	463.365	445.001	-0.101186	-0.184548	Detected	Detected
161	A_23_P217659	Hs.558537	BRCC3	BRCA1/BRCA2-containing complex, subunit 3	Homo sapiens BRCA1/BRCA2-containing complex, subunit 3 (BRCC3), transcript variant 2, mRNA [NM_001018055]	TGTGGGGTATGTATGACTATAAAGGGATGACGCAAGGAGTTCCTTTGTGCTGATGGAACA	NM_001018055	chrX:154351125-154351184	1.07035	up	3248.05	3087.66	2.70817	2.61009	Detected	Detected
162	A_33_P3404749	Hs.657649	FMN1	formin 1	Homo sapiens formin 1 (FMN1), mRNA [NM_001103184]	TTTGTTTTTGCTCATCTCTTTCTGAGGTCATCTGCAGAGAGTGCCCCATGCCTTCTTTAA	NM_001103184	chr15:33066404-33066345	1.11782	down	243.472	276.92	-1.02958	-0.868887	Detected	Detected
163	A_33_P3704738	Hs.553802	FAM74A1	family with sequence similarity 74, member A1	Homo sapiens family with sequence similarity 74, member A1 (FAM74A1), non-coding RNA [NR_026803]	AGAAACTCAGAGACTGTCCCGGAGAAGACATGGAAACAGCTCAGACGCTGTCTGCAAGAA	NR_026803	chr9:39900708-39900767	6.82676	down	11.6191	80.7085	-5.41877	-2.64757	Not Detected	Detected
164	A_23_P126869	Hs.149195	PADI3	peptidyl arginine deiminase, type III	Homo sapiens peptidyl arginine deiminase, type III (PADI3), mRNA [NM_016233]	ATCTTGTCCTGTGCATCCTAACAGAGGAAGGATCCATGATTCTGCTTTGGTCCAATTGCT	NM_016233	chr1:17609929-17609988	30.9292	down	11.5574	363.715	-5.42645	-0.475551	Not Detected	Detected
165	A_23_P137543	Hs.524248	ZNF362	zinc finger protein 362	Homo sapiens zinc finger protein 362 (ZNF362), mRNA [NM_152493]	ACTCCCTGTAAATACGCTGTTATACATACTGTTAACACCCCTTTGCTTTTTCTATGGGAC	NM_152493	chr1:33765985-33766044	1.0583	down	3016.96	3248.7	2.60169	2.68343	Detected	Detected
166	A_23_P374322	Hs.210586	LACC1	laccase (multicopper oxidoreductase) domain containing 1	Homo sapiens laccase (multicopper oxidoreductase) domain containing 1 (LACC1), transcript variant 2, mRNA [NM_153218]	TCCTGACAAGTTTTTCTCCCATGTCCGAGATGGCCTTAATTTTGGTACACAGATTGGCTT	NM_153218	chr13:44464331-44464390	1.1508	down	258.579	302.779	-0.942729	-0.740094	Detected	Detected
167	A_23_P113161	Hs.730688	C1orf21	chromosome 1 open reading frame 21	Homo sapiens chromosome 1 open reading frame 21 (C1orf21), mRNA [NM_030806]	TGATTTGACCACCAAGATGTAATGATGATTCTATTCCATTTTGAAAAGGGTCTGAGAAAG	NM_030806	chr1:184597996-184598055	1.23482	up	88.0172	72.5265	-2.49748	-2.80178	Detected	Detected
168	A_33_P3270599	Hs.300772	TPM2	tropomyosin 2 (beta)	Homo sapiens tropomyosin 2 (beta) (TPM2), transcript variant 2, mRNA [NM_213674]	CGAGCAGAGTTTGCCGAGAGGTCTGTGGCAAAGTTGGAGAAAACCATCGATGACCTAGAA	NM_213674	chr9:35684303-35684244	1.02593	down	251773	262820	8.98457	9.0215	Detected	Detected
169	A_24_P493287					ACTACTTATGGAGGTTTTAAAAAATCTTTTAAGTCCAGGCCTGACGTTTAGAGAAGGTTA		chr16:011931505-011931564	4.25238	down	61.8587	267.649	-3.00629	-0.918016	Detected	Detected
170	A_21_P0011326		XLOC_l2_004706		BROAD Institute lincRNA (XLOC_l2_004706), lincRNA [TCONS_l2_00008703]	TTATCATCAGCCTATCTGTAAAGACTTCCTTGCTGGTCCCTCCCATCGCAGAATAAACAG		chr15:69355019-69355078	1.7558	down	316.593	565.599	-0.650705	0.161423	Detected	Detected
171	A_21_P0000105	Hs.727204	MTRNR2L5	MT-RNR2-like 5	Homo sapiens MT-RNR2-like 5 (MTRNR2L5), mRNA [NM_001190478]	TATCTATTTAGCATTTTTCCCAGTATGAAAGGATATGAGAAACCGGGCCCACTTCACAAA	NM_001190478	chr10:57360429-57360488	8.50412	down	11.9404	103.319	-5.37942	-2.29126	Not Detected	Detected
172	A_23_P40952	Hs.159130	RAF1	v-raf-1 murine leukemia viral oncogene homolog 1	Homo sapiens v-raf-1 murine leukemia viral oncogene homolog 1 (RAF1), mRNA [NM_002880]	TAAGGTAGCAGGCAGTCCAGCCCTGATGTGGAGACACATGGGATTTTGGAAATCAGCTTC	NM_002880	chr3:12625670-12625611	1.02079	down	3212.3	3336.47	2.6922	2.72189	Detected	Detected
173	A_23_P45166	Hs.304792	PROSC	proline synthetase co-transcribed homolog (bacterial)	Homo sapiens proline synthetase co-transcribed homolog (bacterial) (PROSC), mRNA [NM_007198]	TCCCAACTGTGGAATGGCAGTGTAGGTAGCTTCAGGAAATGGCTCAGGTTAATTCTCAAA	NM_007198	chr8:37636119-37636178	1.01553	down	1886.93	1949.76	1.92463	1.94687	Detected	Detected
174	A_21_P0013807		XLOC_l2_015673			AGATGTTACCTGAGAATAAAGAAACGCAGACTTTTCCCCCTCACTTCCCTGAAACTGCCT		chrX:5571645-5571586	1.07712	down	88.3978	96.8806	-2.49125	-2.38408	Detected	Detected
175	A_21_P0003212	Hs.660513	XLOC_003406		ALU7_HUMAN (P39194) Alu subfamily SQ sequence contamination warning entry, partial (23%) [THC2523097]	TGAAACCGCACTGAGAAGGTATTTGTGGCCCGTATGCTGATTGATTGATGAGACTTCTTT		chr3:195367181-195367240	1.12036	up	1300.41	1181.01	1.38756	1.22359	Detected	Detected
176	A_23_P334608	Hs.255230	GUSB	glucuronidase, beta	Homo sapiens glucuronidase, beta (GUSB), mRNA [NM_000181]	TGTGGTCATCTATTCTAGCAGGGAACACTAAAGGTGGAAATAAAAGATTTTCTATTATGG	NM_000181	chr7:65425765-65425706	1.02556	up	12161.5	12065.9	4.61284	4.57643	Detected	Detected
177	A_23_P53137	Hs.712539	HBG1	hemoglobin, gamma A	Homo sapiens hemoglobin, gamma A (HBG1), mRNA [NM_000559]	ACTGAGCTCACTGCCCATGATGCAGAGCTTTCAAGGATAGGCTTTATTCTGCAAGCAATA	NM_000559	chr11:5269593-5269534	1.05248	up	13.135	12.6984	-5.24184	-5.31563	Not Detected	Not Detected
178	A_24_P166094	Hs.416089	ARFIP1	ADP-ribosylation factor interacting protein 1	Homo sapiens ADP-ribosylation factor interacting protein 1 (ARFIP1), transcript variant 1, mRNA [NM_001025595]	TCATTCCTTCCTGTATATTTGTACTCAGAGAGCCTTATTTTATTCTTCCAGCAGAATTAC	NM_001025595	chr4:153832920-153832979	1.02867	up	4389.11	4341.41	3.14252	3.10174	Detected	Detected
179	A_23_P502464	Hs.709191	NOS2	nitric oxide synthase 2, inducible	Homo sapiens nitric oxide synthase 2, inducible (NOS2), mRNA [NM_000625]	TGTGTACAGTTATTTATGCCTCTGTATTTAAAAAACTAACACCCAGTCTGTTCCCCATGG	NM_000625	chr17:26083921-26083862	1.11307	up	13.7747	12.5919	-5.17325	-5.32779	Not Detected	Not Detected
180	A_21_P0006572		XLOC_008061		BROAD Institute lincRNA (XLOC_008061), lincRNA [TCONS_00017462]	AAACAACTACATTTTCAACTTGGCCTTTATGATGTCCCTGCTTCTGGATTTTGTTTAGTT		chrX:121593357-121593416	1.51569	up	77.9458	52.3257	-2.67279	-3.27277	Detected	Not Detected
181	A_23_P593	Hs.238432	GPBP1L1	GC-rich promoter binding protein 1-like 1	Homo sapiens GC-rich promoter binding protein 1-like 1 (GPBP1L1), mRNA [NM_021639]	TTGGATATTTTATTTTATTTTTGGCTGCTCGGGTAACTTTAGCCCTTAACCAAGCATATG	NM_021639	chr1:46093492-46093433	1.0175	down	1606.38	1663.08	1.69241	1.71743	Detected	Detected
182	A_33_P3272189	Hs.720914	MFSD9	major facilitator superfamily domain containing 9	Homo sapiens major facilitator superfamily domain containing 9 (MFSD9), mRNA [NM_032718]	TCATGCCAGACCAGAACTTGATGCTACTGTGTCTTGTGTTAAGAATCATTTCCTGGCCAG	NM_032718	chr2:103333845-103333786	1.08536	down	187.777	207.372	-1.40431	-1.28614	Detected	Detected
183	A_23_P112652	Hs.444851	CNOT10	CCR4-NOT transcription complex, subunit 10	Homo sapiens CCR4-NOT transcription complex, subunit 10 (CNOT10), mRNA [NM_015442]	ATTTACTGGCCATTTTAGTTGTATCACAGCAGAATGAATAAAAGATGGTGAAGGCTGTTA	NM_015442	chr3:32815146-32815205	1.03786	up	1717.75	1684.04	1.78912	1.7355	Detected	Detected
184	A_23_P13907	Hs.160562	IGF1	insulin-like growth factor 1 (somatomedin C)	Homo sapiens insulin-like growth factor 1 (somatomedin C) (IGF1), transcript variant 4, mRNA [NM_000618]	CAAGTAGAGGGAGTGCAGGAAACAAGAACTACAGGATGTAGGAAGACCCTCCTGAGGAGT	NM_000618	chr12:102796325-102796266	1.03453	up	55.4882	54.5743	-3.16308	-3.21206	Not Detected	Not Detected
185	A_33_P3388070	Hs.577832			DB226000 TRACH3 Homo sapiens cDNA clone TRACH3018100 5', mRNA sequence [DB226000]	TTATCCACAGAAGCAAAACACACCCACACTCCCAGGAAGGAGGCGGCAAAGGACAGCTGC		chr13:112111461-112111402	16.9684	up	421.68	25.2857	-0.237188	-4.32196	Detected	Not Detected
186	A_33_P3364089	Hs.504966	SLCO1B3	solute carrier organic anion transporter family, member 1B3	Homo sapiens solute carrier organic anion transporter family, member 1B3 (SLCO1B3), mRNA [NM_019844]	AAGTCATAAACTCTTTGTTCTCTGCAACAGGAGGTACCACATTTATCTTGTTGACTGTGA	NM_019844	chr12:21036476-21036535	11.2122	up	145.218	13.1784	-1.77511	-5.26211	Detected	Not Detected
187	A_23_P105392	Hs.189772	CCT2	chaperonin containing TCP1, subunit 2 (beta)	Homo sapiens chaperonin containing TCP1, subunit 2 (beta) (CCT2), transcript variant 1, mRNA [NM_006431]	CTGTGGAATCTGTTTATCGGTGCCCATTATATCCTTAAGTTTGGATATTTAGCTGACCTT	NM_006431	chr12:69995181-69995240	1.04375	up	35360.1	34470.7	6.15264	6.09087	Detected	Detected
188	A_24_P930926	Hs.194726	BAG4	BCL2-associated athanogene 4	Homo sapiens BCL2-associated athanogene 4 (BAG4), transcript variant 1, mRNA [NM_004874]	ATTCCAAATACCAATATCAAAGAAAACTAAGTTGGTAATCTATCTCAGAAAATATATGAA	NM_004874	chr8:38070565-38070624	1.04094	down	276.718	293.087	-0.844922	-0.78703	Detected	Detected
189	A_33_P3338166	Hs.497512	NUAK2	NUAK family, SNF1-like kinase, 2	Homo sapiens NUAK family, SNF1-like kinase, 2 (NUAK2), mRNA [NM_030952]	GTCTCTACCTAATGGACCTCCGTGGCCAAAAAGTACCATTAAAACCAGAAAGGTGATTGG	NM_030952	chr1:205271252-205271193	1.00849	down	1962.22	2013.49	1.98108	1.99327	Detected	Detected
190	A_23_P118392	Hs.25829	RASD1	RAS, dexamethasone-induced 1	Homo sapiens RAS, dexamethasone-induced 1 (RASD1), transcript variant 1, mRNA [NM_016084]	CTTACCCAGGTGTTTATACTGTGTGTGTGTGAGGTCTTTAAAGTTATTGCTTTATTTGGT	NM_016084	chr17:17397846-17397787	1.07998	down	484.345	532.234	-0.0373001	0.0737028	Detected	Detected
191	A_23_P77401	Hs.460002	CPPED1	calcineurin-like phosphoesterase domain containing 1	Homo sapiens calcineurin-like phosphoesterase domain containing 1 (CPPED1), transcript variant 1, mRNA [NM_018340]	ATACAGCATTATGAAACAGCACTCAGTAATCCTAAAATGATTTCCAAAGCTGGTTACACA	NM_018340	chr16:12757607-12757548	1.07378	up	1065.09	1009.26	1.09957	0.996874	Detected	Detected
192	A_19_P00319765		XLOC_l2_009762		BROAD Institute lincRNA (XLOC_l2_009762), lincRNA [TCONS_l2_00019818]	ATTTATTTCTAATAATGCTCCTGGCTCCACGCTTCCAGATGGACAGTCCCAAAGAGAATG		chr3:72202010-72202069	1.13014	up	86.2732	77.6737	-2.52635	-2.70286	Detected	Detected
193	A_32_P12639	Hs.592689	PSMD12	proteasome (prosome, macropain) 26S subunit, non-ATPase, 12	Homo sapiens proteasome (prosome, macropain) 26S subunit, non-ATPase, 12 (PSMD12), transcript variant 1, mRNA [NM_002816]	TGGATCTATCTGTTGATGAGTCCGAAGCCTTTCTCTCAAATCTAGTAGTTAACAAGACCA	NM_002816	chr17:65338318-65337126	1.109	up	3169.53	2908	2.67286	2.5236	Detected	Detected
194	A_24_P268160	Hs.485606	DRAM2	DNA-damage regulated autophagy modulator 2	Homo sapiens DNA-damage regulated autophagy modulator 2 (DRAM2), mRNA [NM_178454]	GTTTTGCACAGTGGCAATTTTGGGACTGATTTAGAACAGAAACTCCATTGGAACCCCGAG	NM_178454	chr1:111662564-111662505	1.03016	up	1485.2	1466.94	1.57924	1.53638	Detected	Detected
195	A_21_P0008871	Hs.722376	FLJ42627	uncharacterized LOC645644	Homo sapiens uncharacterized LOC645644 (FLJ42627), non-coding RNA [NR_024492]	GTTGCAATATTGCCTTTAAAAGCACTTTTAAGCATCAATTGTGAAATAAAAAGCCCGAGC	NR_024492	chr16:2604142-2604083	1.00179	up	196.543	199.625	-1.33849	-1.34107	Detected	Detected
196	A_21_P0012967	Hs.628674	XLOC_l2_011891		DA853107 PLACE7 Homo sapiens cDNA clone PLACE7003223 5', mRNA sequence [DA853107]	TAGTAGGAGCCTTGGAGGGTGGGTAGGTGCATGGAGGGTGACAGCAGCGCTGGTTCCGTT		chr5:180710531-180710590	1.56057	up	145.275	94.7197	-1.77455	-2.41662	Detected	Detected
197	A_23_P12363	Hs.654491	ROR1	receptor tyrosine kinase-like orphan receptor 1	Homo sapiens receptor tyrosine kinase-like orphan receptor 1 (ROR1), transcript variant 1, mRNA [NM_005012]	ATGCACAACTTTTGTAAATGTGGTATACAGGACAAACTAGACGGCCGTAGAAAAGATTTA	NM_005012	chr1:64644540-64644599	1.02246	down	2258.48	2349.62	2.18395	2.216	Detected	Detected
198	A_23_P22761	Hs.105932	SHOX	short stature homeobox	Homo sapiens short stature homeobox (SHOX), transcript variant 2, mRNA [NM_006883]	CTGCCCGGTGCATTTGTTCAAGGACCACGTAGACAATGACAAGGAGAAACTGAAAGAATT	NM_006883	chrY:541827-541886	1.25098	up	70.5504	57.3827	-2.81661	-3.13967	Detected	Not Detected
199	A_23_P106056	Hs.82890	DAD1	defender against cell death 1	Homo sapiens defender against cell death 1 (DAD1), mRNA [NM_001344]	TTCTGGAGATGGCAGCTTATTGGACACATGGATTTTCTTCAGATTTGCACTTACTGCTAG	NM_001344	chr14:23034008-23033949	1.02932	up	61129.4	60426.8	6.94239	6.90069	Detected	Detected
200	A_33_P3519223					ACGAAAGTCATACCGTAGAAAAGATGGGTTGTTCTTATATTTGGAAGATAATGGCAGGAG			1.13372	up	273.489	245.453	-0.861852	-1.04291	Detected	Detected
201	A_23_P111487	Hs.111801	SRRT	serrate RNA effector molecule homolog (Arabidopsis)	Homo sapiens serrate RNA effector molecule homolog (Arabidopsis) (SRRT), transcript variant 4, mRNA [NM_001128853]	GAGGAAGTGAAAAAGGAAGTCGCGTTTTTTAACAACTTCCTCACTGATGCTAAGCGCCCA	NM_001128853	chr7:100485375-100485434	1.04106	down	724.481	767.423	0.543612	0.601664	Detected	Detected
202	ERCC-00083_214					ATTTTCCTGTTGCTAATGGTTCTGGTGGGTTTCTAAAGACCCCCATTGCATAAGCTCCTC			1.00816	up	12.376	12.4907	-5.32771	-5.33943	Not Detected	Not Detected
203	A_33_P3212188	Hs.515340	LRP3	low density lipoprotein receptor-related protein 3	Homo sapiens low density lipoprotein receptor-related protein 3 (LRP3), mRNA [NM_002333]	AACAAAACAAAACTTTTTTGCCAAAACACCTCCTCAATAAACAACATGTAAACAGAAACA	NM_002333	chr19:33699713-33699772	1.14627	down	112.078	130.719	-2.14883	-1.95189	Detected	Detected
204	A_33_P3367106	Hs.632440	PFN1P2	profilin 1 pseudogene 2	Homo sapiens profilin 1 pseudogene 2 (PFN1P2), non-coding RNA [NR_003242]	TGAAATGGCCTCCCACCTTCAGCGTTCCCAGTACTGACCTCCTTTGTTCCTTCCACTCCA	NR_003242	chr1:144612298-144612239	1.02553	up	15927.1	15802.3	5.002	4.96563	Detected	Detected
205	A_21_P0010868		XLOC_l2_001945		BROAD Institute lincRNA (XLOC_l2_001945), lincRNA [TCONS_l2_00003528]	AGCCTCCCCGGTTTTGCCATTTGTCATTATCATTCACTCTTAAAATGTATTCTATCTATG		chr10:45637390-45637331	1.18874	down	394.447	477.097	-0.333504	-0.084074	Detected	Detected
206	A_33_P3378972	Hs.238889	UNC5D	unc-5 homolog D (C. elegans)	Homo sapiens unc-5 homolog D (C. elegans) (UNC5D), mRNA [NM_080872]	ATTTCAGAATCCCAGCTTGATGAAGCCGACTTCAACTACAGCAGGCAAAATGGACTCTAG	NM_080872	chr8:35648022-35648081	12.4536	down	11.4615	145.234	-5.43847	-1.79998	Not Detected	Detected
207	A_32_P55840	Hs.453549			chromosome 6 open reading frame 100 [Source:HGNC Symbol;Acc:21195] [ENST00000377186]	TTCGCAAAGTCCAGACTCAATTGCCTTCGCAGCCCTTAAAGTTTCCTTAGGAAGGTCTGT		chr6:28912099-28912158	1.32368	up	86.9789	66.8595	-2.5146	-2.91915	Detected	Detected
208	A_33_P3366575	Hs.25010	NXT2	nuclear transport factor 2-like export factor 2	Homo sapiens nuclear transport factor 2-like export factor 2 (NXT2), transcript variant 1, mRNA [NM_018698]	CCTTTTCTAGCAGCTGCCAGTTTGGAGCATTGCCCTCTAAGAGCTTTAAAACTATTTTTT	NM_018698	chrX:108786050-108786109	3.90336	up	130.113	33.9168	-1.93357	-3.89829	Detected	Not Detected
209	A_23_P95930	Hs.505924	HMGA2	high mobility group AT-hook 2	Homo sapiens high mobility group AT-hook 2 (HMGA2), transcript variant 1, mRNA [NM_003483]	AAGTTAGGTATGTTTGCAGGAGAAAAGTATCAAGACGTTTAACTGCAGTTGACTTTCTCC	NM_003483	chr12:66359789-66359848	1.1959	up	858.288	730.251	0.788126	0.530034	Detected	Detected
210	A_21_P0013341		XLOC_l2_013931		CG028_HUMAN (O95766) Protein C7orf28, partial (20%) [THC2543586]	AGTTATGGGTGATCTTTACTATTCAGAATTTAGCAAAGTTCTCTGGCTATTGCATCCAAG		chr7:6864043-6863984	1.02907	up	286.743	283.518	-0.793579	-0.834918	Detected	Detected
211	A_33_P3239102					CGACCACATGTATATGTGTATATATATATATGTGTGTGTGTGTGTGAGTTTGTGTATGTG		chr15:082927851-082927792	1.03446	up	5861.77	5765.66	3.55993	3.51106	Detected	Detected
212	A_23_P12816	Hs.655830	HELLS	helicase, lymphoid-specific	Homo sapiens helicase, lymphoid-specific (HELLS), mRNA [NM_018063]	TAGATGTCATAGAATTGGTCAGACAAAGCCAGTTGTTGTTTATCGCCTTGTTACAGCAAA	NM_018063	chr10:96354481-96354540	1.03056	down	181.528	190.349	-1.45314	-1.40971	Detected	Detected
213	A_21_P0003137	Hs.666077	MTRNR2L2	MT-RNR2-like 2	Homo sapiens MT-RNR2-like 2 (MTRNR2L2), mRNA [NM_001190470]	CCAAAGAGGAACAGCTCTTTGGACACTAGGAAAAAACCTTGTAAAGAGAGTAAAAAATTT	NM_001190470	chr5:79946437-79946378	1.01899	up	144139	143928	8.1799	8.15277	Detected	Detected
214	A_33_P3229012		LOC652586	uncharacterized LOC652586	PREDICTED: Homo sapiens hypothetical protein LOC652586 (LOC652586), mRNA [XM_001719844]	TTTCTAGGAAAGGTTGTGCCTGCTGCTGAAACTCCGGGCTCTCCAGGAGCTCATCCAGCA	XM_001719844	chrUn_gl000225:000078890-000078949	1.18314	up	215.111	184.994	-1.20826	-1.45088	Detected	Detected
215	A_23_P120103	Hs.414489	KCNS3	potassium voltage-gated channel, delayed-rectifier, subfamily S, member 3	Homo sapiens potassium voltage-gated channel, delayed-rectifier, subfamily S, member 3 (KCNS3), mRNA [NM_002252]	TGACTGAGACGACATGCATGTAAGATCCACAAAATGAGACAATGCATGTAAATCCATGCT	NM_002252	chr2:18114112-18114171	1.27618	up	18.6233	14.8484	-4.73815	-5.08998	Not Detected	Not Detected
216	A_23_P158829	Hs.435811	ARRB2	arrestin, beta 2	Homo sapiens arrestin, beta 2 (ARRB2), transcript variant 1, mRNA [NM_004313]	GCATTAATTTTTTGACTGCAGCTCTGCTTCTCCAGCCCCGCCGTGGGTGGCAAGCTGTGT	NM_004313	chr17:4624528-4624587	1.05799	up	754.888	725.994	0.602927	0.5216	Detected	Detected
217	A_33_P3409553					TATCACTTTTGATGAGATCGTCAACATTGCTTGACACACGTGGCACCGATCTTTAGCCAG		chr1:016119595-016119654	1.06406	down	49227.8	53297.9	6.62999	6.71958	Detected	Detected
218	A_23_P398275	Hs.454640	LOC388152	uncharacterized LOC388152	Homo sapiens uncharacterized LOC388152 (LOC388152), non-coding RNA [NR_027001]	GGAGTGAGGCAAAACACAGGGTCCTGAGGTCTGGGGACCAAGCAATGTCCTCTGGTGAAA	NR_027001	chr15:84867734-84867675	1.02904	up	1071.33	1059.31	1.108	1.0667	Detected	Detected
219	A_33_P3225327	Hs.529609	ATP13A3	ATPase type 13A3	Homo sapiens ATPase type 13A3 (ATP13A3), mRNA [NM_024524]	TTCAGTGGCATCTCCCTTTACCTCTAAGACTCCTAGTATTTCCTGTGTGCCAAACCTTAT	NM_024524	chr3:194150863-194150804	1.01164	up	503.829	506.747	0.0195971	0.00290775	Detected	Detected
220	A_33_P3240497	Hs.683851			Homo sapiens cDNA FLJ38411 fis, clone FEBRA2009352. [AK095730]	TGGTCTCCCTTTCTTCAGTTTCCTTATTCCAGGCTTTCTTCCACATTGCTACCAGAATTA		chr1:45349927-45349868	1.19052	down	896.975	1086.54	0.851731	1.10332	Detected	Detected
221	A_23_P136413	Hs.709245	MMP17	matrix metallopeptidase 17 (membrane-inserted)	Homo sapiens matrix metallopeptidase 17 (membrane-inserted) (MMP17), mRNA [NM_016155]	GAGCCCCCCACATGGTGCCGCGGCACGTCCCCCCTGTGACGCGTTCCAGACCAACATGCA	NM_016155	chr12:132336244-132336301	1.18727	down	7708.41	9312.05	3.95503	4.20267	Detected	Detected
222	A_23_P1173	Hs.422542	HABP2	hyaluronan binding protein 2	Homo sapiens hyaluronan binding protein 2 (HABP2), transcript variant 1, mRNA [NM_004132]	AACCCAAGGAATGATGGAATCAACACAACATAGTATGTTTGCTTTCCTTACCCAATTGTA	NM_004132	chr10:115348335-115348394	1.13408	up	14.0849	12.637	-5.14112	-5.32263	Not Detected	Not Detected
223	A_23_P111132	Hs.274402	HSPA1A	heat shock 70kDa protein 1A	Homo sapiens heat shock 70kDa protein 1A (HSPA1A), mRNA [NM_005345]	GAGCTTCAAGACTTTGCATTTCCTAGTATTTCTGTTTGTCAGTTCTCAATTTCCTGTGTT	NM_005345	chr6:31785491-31785550	1.07621	down	7902.89	8653.93	3.99097	4.09693	Detected	Detected
224	A_33_P3227934		LOC100130430	uncharacterized LOC100130430	Homo sapiens cDNA FLJ45052 fis, clone BRAWH3022542. [AK126997]	TGGGGACCGCGGGGAGTGACCACATTCATTCATTCCCTCCCTCACTCATTCATTCATTCC		chr16:1358740-1358681	1.24444	down	136.586	172.946	-1.86353	-1.54804	Detected	Detected
225	A_23_P9362	Hs.213470	PSMB7	proteasome (prosome, macropain) subunit, beta type, 7	Homo sapiens proteasome (prosome, macropain) subunit, beta type, 7 (PSMB7), mRNA [NM_002799]	TCCTCACTGAGAAAATCACTCCTCTGGAGATTGAGGTGCTGGAAGAAACAGTCCAAACAA	NM_002799	chr9:127115950-127115891	1.02461	up	28732.6	28533.1	5.85321	5.81813	Detected	Detected
226	ERCC-00041_75					ATGAATGGCCAGCCCGGCCTTGAATTGACTTCTTATCAAAGTCTCACGAGATAATAGCGT			1.04052	up	14.0593	13.7482	-5.14374	-5.20104	Not Detected	Not Detected
227	A_21_P0009319		XLOC_012457		ALU1_HUMAN (P39188) Alu subfamily J sequence contamination warning entry, partial (14%) [THC2665248]	TTCAGCTCCAAGTCTGGCCTCTCCTCCCAGCAAGCAGCCATTACAGAAACTGAGGCTTGG			1.08294	down	3209.75	3536.79	2.69105	2.80601	Detected	Detected
228	A_23_P88249	Hs.4997	RBM23	RNA binding motif protein 23	Homo sapiens RNA binding motif protein 23 (RBM23), transcript variant 1, mRNA [NM_001077351]	TTTTCCTGTACCTTTAACCTTTAGTCTGTCAAGGAAAACCCTTAGGACCTCTGAATCAAG	NM_001077351	chr14:23370569-23370510	1.05051	up	1573.63	1524.18	1.66269	1.59161	Detected	Detected
229	A_23_P93217	Hs.485438	SLC22A7	solute carrier family 22 (organic anion transporter), member 7	Homo sapiens solute carrier family 22 (organic anion transporter), member 7 (SLC22A7), transcript variant 2, mRNA [NM_153320]	AGTGAACTTCTCCTATTACGGCCTGAGTCTGGATGTGTCGGGGCTGGGGCTGAACGTGTA	NM_153320	chr6:43269944-43270003	1.07275	down	72.2353	78.8462	-2.78256	-2.68124	Detected	Detected
230	A_33_P3274851	Hs.1342	COX5B	cytochrome c oxidase subunit Vb	Homo sapiens cytochrome c oxidase subunit Vb (COX5B), nuclear gene encoding mitochondrial protein, mRNA [NM_001862]	CCATTACAAGCTGGTGCCCCAGCAGCTGGCACACTGAGCACCTGCACTAAATTACTCAAA	NM_001862	chr2:98264535-98264594	1.03403	up	18792.3	18491.9	5.24066	5.19239	Detected	Detected
231	A_23_P103631	Hs.346868	EBNA1BP2	EBNA1 binding protein 2	Homo sapiens EBNA1 binding protein 2 (EBNA1BP2), transcript variant 2, mRNA [NM_006824]	AAGACTCGCAATTTCACGACACACTTTGATCCCTTCTGTTGGTGTCATGTTGTAAACATT	NM_006824	chr1:43630074-43630015	1.05514	up	22682.9	21873.5	5.51212	5.43468	Detected	Detected
232	A_23_P89431	Hs.303649	CCL2	chemokine (C-C motif) ligand 2	Homo sapiens chemokine (C-C motif) ligand 2 (CCL2), mRNA [NM_002982]	GAAATTGCTTTTCCTCTTGAACCACAGTTCTACCCCTGGGATGTTTTGAGGGTCTTTGCA	NM_002982	chr17:32584050-32584109	1.04684	down	5189.8	5527.95	3.38427	3.45032	Detected	Detected
233	A_33_P3233565	Hs.501376	UROS	uroporphyrinogen III synthase	Homo sapiens uroporphyrinogen III synthase (UROS), mRNA [NM_000375]	CTGGATACAGAAGGAGAAACCTGTGGAAATGCAGAAAAGCTTGCAGAATATATTTGTTCC	NM_000375	chr10:127496042-127495983	1.01331	up	2467.75	2477.94	2.31179	2.29271	Detected	Detected
234	A_23_P115366	Hs.11463	CMPK1	cytidine monophosphate (UMP-CMP) kinase 1, cytosolic	Homo sapiens cytidine monophosphate (UMP-CMP) kinase 1, cytosolic (CMPK1), transcript variant 1, mRNA [NM_016308]	TGGCCACTAAAATTCATATTGAGATTATCTTGGTTTCTTGGAAGAGATAGGAATGAGTTC	NM_016308	chr1:47843918-47843977	1.0502	down	1778.98	1900.98	1.83965	1.91031	Detected	Detected
235	A_23_P49338	Hs.355899	TNFRSF12A	tumor necrosis factor receptor superfamily, member 12A	Homo sapiens tumor necrosis factor receptor superfamily, member 12A (TNFRSF12A), mRNA [NM_016639]	TCACTCAGATGTCCTGAAATTCCACCACGGGGGTCACCCTGGGGGGTTAGGGACCTATTT	NM_016639	chr16:3072180-3072239	1.02477	down	56432.8	58842.3	6.82705	6.86235	Detected	Detected
236	A_23_P118690	Hs.500775	ZNF207	zinc finger protein 207	Homo sapiens zinc finger protein 207 (ZNF207), transcript variant 2, mRNA [NM_001032293]	AGCAGGAACTTTTCCTGAAGTTGCAATTTATACTGTATGGCTTCTTTTTCATGTTTCATC	NM_001032293	chr17:30696956-30697015	1.02851	down	5114.59	5352.46	3.36321	3.40377	Detected	Detected
237	A_33_P3252043	Hs.464336	P4HB	prolyl 4-hydroxylase, beta polypeptide	Homo sapiens prolyl 4-hydroxylase, beta polypeptide (P4HB), mRNA [NM_000918]	TGACAGTTCTTCAGGCATTTCTATTTCACAATCGAATTGAACACATTGGCCAAATAAAGT	NM_000918	chr17:79801111-79801052	1.0288	down	198071	207340	8.63847	8.67942	Detected	Detected
238	A_23_P163161	Hs.643552	SDR39U1	short chain dehydrogenase/reductase family 39U, member 1	Homo sapiens short chain dehydrogenase/reductase family 39U, member 1 (SDR39U1), mRNA [NM_020195]	CTGAGGCCTGTTCCTCACAGGCTTCCAGGTTAGGCACTGTGAATAGGCTCAGCTCCTCTA	NM_020195	chr14:24909270-24909211	1.05553	down	2868.41	3080.67	2.52884	2.60682	Detected	Detected
239	A_23_P120414	Hs.643544	YWHAB	tyrosine 3-monooxygenase/tryptophan 5-monooxygenase activation protein, beta polypeptide	Homo sapiens tyrosine 3-monooxygenase/tryptophan 5-monooxygenase activation protein, beta polypeptide (YWHAB), transcript variant 1, mRNA [NM_003404]	TATTCTGCCTAACGTTTGCTTCTGTGATGGTTATATTGCCTAGCAAGCACACCCGTGGTT	NM_003404	chr20:43536954-43537013	1.01123	down	27053	27835.5	5.76631	5.78242	Detected	Detected
240	A_24_P106624	Hs.170355	MEOX2	mesenchyme homeobox 2	Homo sapiens mesenchyme homeobox 2 (MEOX2), mRNA [NM_005924]	GGACATATTCTTGTACCACAGACAAAACAAATCTTATGTTGCATTTACTATCAACTGCTG	NM_005924	chr7:15651278-15651219	1.09728	down	422.267	471.454	-0.23518	-0.101242	Detected	Detected
241	A_33_P3332126	Hs.471785	SCLY	selenocysteine lyase	selenocysteine lyase [Source:HGNC Symbol;Acc:18161] [ENST00000409736]	ACCCCAATGATTGCTGGCCTTGGGAAGGTGAGCCCTGGTGAGCTTGAGGAGATGAGTTGA		chr2:238999869-238999928	1.01972	up	623.584	622.22	0.327247	0.299067	Detected	Detected
242	A_23_P104054	Hs.626306	C1orf9	chromosome 1 open reading frame 9	Homo sapiens chromosome 1 open reading frame 9 (C1orf9), transcript variant 2, mRNA [NM_016227]	TAAATTTCTTTCCTGTCTGCACAATTAGCTATTCAGAGCAAGAGGGCCTGATTTTATAGA	NM_016227	chr1:172580756-172580815	1.00128	down	2300.24	2343.49	2.21037	2.21223	Detected	Detected
243	A_23_P11279	Hs.443061	ALG13	asparagine-linked glycosylation 13 homolog (S. cerevisiae)	Homo sapiens asparagine-linked glycosylation 13 homolog (S. cerevisiae) (ALG13), transcript variant 2, mRNA [NM_018466]	AGCACGCTTCCTGGGCTGTTACAGTCAATGGACTTATCAACACTGAAATGTTATCCTCCT	NM_018466	chrX:110928330-110931172	1.03692	up	1184.86	1162.66	1.2533	1.201	Detected	Detected
244	A_21_P0002608		XLOC_001641		BROAD Institute lincRNA (XLOC_001641), lincRNA [TCONS_00004878]	CCTGTCCTACAGAAATGTAACAGGACCCACTGTGCACCTGCACTCTTCTAGACTCAGACG		chr2:121334884-121345836	47.2282	down	11.625	558.634	-5.41803	0.143546	Not Detected	Detected
245	A_21_P0000197	Hs.51011	HIST1H2AG	histone cluster 1, H2ag	Homo sapiens histone cluster 1, H2ag (HIST1H2AG), mRNA [NM_021064]	TCTGTACTAGTTTGTGGCAGCTCAAGTAAAATCGAGTCCAAACCAACGGCTCTTTTCAGG	NM_021064	chr6:27101247-27101306	1.20938	down	548.636	675.118	0.142514	0.416782	Detected	Detected
246	A_21_P0006461	Hs.571678	XLOC_008221		BX331476 Homo sapiens NEUROBLASTOMA COT 10-NORMALIZED Homo sapiens cDNA clone CS0DB006YM22 5-PRIME, mRNA sequence [BX331476]	CGGATGAAGAAATCTAGGTTGTTGGTGTTTTTCTTTGAACACCTCTTCTTGCTCTTCGAT		chrX:119144737-119144678	17.3189	down	11.4913	202.499	-5.43472	-1.32044	Not Detected	Detected
247	A_23_P113393	Hs.303084	APLN	apelin	Homo sapiens apelin (APLN), mRNA [NM_017413]	GCAGGATCGCTACTAAAAATTGTTTTGTATCCTTGGTGGGTGTCTTCTGCTATTTTATCT	NM_017413	chrX:128779470-128779411	1.24784	down	15.4864	19.6627	-5.00426	-4.68482	Not Detected	Not Detected
248	A_23_P168229	Hs.150837	TXNDC5	thioredoxin domain containing 5 (endoplasmic reticulum)	Homo sapiens thioredoxin domain containing 5 (endoplasmic reticulum) (TXNDC5), transcript variant 1, mRNA [NM_030810]	ATACGCAAGGGGATGTGGATACTTGGCCCAAAGTAACTGGTGGTAGGAATCTTAGAAACA	NM_030810	chr6:7882079-7882020	1.03894	down	14321.9	15139.9	4.84874	4.90385	Detected	Detected
249	A_24_P343095	Hs.648635	DHFR	dihydrofolate reductase	Homo sapiens dihydrofolate reductase (DHFR), mRNA [NM_000791]	AGTATATGAGAAGAATGATTAATATGAAGGTGTTTTCTAGTTTAAGTTGTTCCCCCTCCC	NM_000791	chr5:79924927-79924868	1.17306	up	496.667	430.801	-0.00105667	-0.231337	Detected	Detected
250	A_24_P302695	Hs.346736	MRPL30	mitochondrial ribosomal protein L30	Homo sapiens mitochondrial ribosomal protein L30 (MRPL30), nuclear gene encoding mitochondrial protein, transcript variant 1, mRNA [NM_145212]	ATATCCATCCTGTCGTAGATCTTAATGTTTTTGATCGTTGCGTTAAAGTGGAAGTGCCAC	NM_145212	chr2:99813795-99813854	1.02091	down	4816.42	5003.14	3.27655	3.3064	Detected	Detected
251	A_33_P3344991		TBC1D3	TBC1 domain family, member 3	TBC1 domain family, member 3 [Source:HGNC Symbol;Acc:19031] [ENST00000519496]	GGCGGCCCCCATCCCATCTCAGGGCTAACCTTTCTCAGCTCCAGCAGAAAGCACCACCTC		chr17:36345822-36345763	1.20297	down	1262.6	1545.43	1.34499	1.61158	Detected	Detected
252	A_24_P79617	Hs.518138	KIAA0040	KIAA0040	Homo sapiens KIAA0040 (KIAA0040), transcript variant 2, mRNA [NM_014656]	TGAAAATGAAAAGTCTTGATGTAGTCAGATGGTTACTCTCTTAACATTAGGTATTACCCC	NM_014656	chr1:175126681-175126622	7.19129	down	12.0366	88.073	-5.36784	-2.52159	Not Detected	Detected
253	A_23_P31798	Hs.2	NAT2	N-acetyltransferase 2 (arylamine N-acetyltransferase)	Homo sapiens N-acetyltransferase 2 (arylamine N-acetyltransferase) (NAT2), mRNA [NM_000015]	AGACGTCTCCAACATCTTCATTTATAACCACATCATTTTGTTCCTTGCAGACCCCAGAAG	NM_000015	chr8:18258142-18258201	2.50604	down	25.719	65.5804	-4.27243	-2.94702	Not Detected	Detected
254	A_23_P93623	Hs.78089	ATP6V1F	ATPase, H+ transporting, lysosomal 14kDa, V1 subunit F	Homo sapiens ATPase, H+ transporting, lysosomal 14kDa, V1 subunit F (ATP6V1F), transcript variant 1, mRNA [NM_004231]	TTCCCACTCCATTAAGAGGCTAGGTGAGGCGCTTCTAGGTTGCTGGGGCTCTGCTGGTTA	NM_004231	chr7:128505739-128505798	1.01997	up	27096.1	27030.3	5.7686	5.74007	Detected	Detected
255	A_33_P3367301	Hs.444663	GJD3	gap junction protein, delta 3, 31.9kDa	Homo sapiens gap junction protein, delta 3, 31.9kDa (GJD3), mRNA [NM_152219]	CCGATGGAAATAGCATATGAGCCATGTATGTAGTTTCAAGTTTTTCATTAGCCACATTAA	NM_152219	chr17:38516987-38516928	1.04954	up	143.563	139.18	-1.79166	-1.86141	Detected	Detected
256	A_23_P118435	Hs.546298	SUMO2	SMT3 suppressor of mif two 3 homolog 2 (S. cerevisiae)	Homo sapiens SMT3 suppressor of mif two 3 homolog 2 (S. cerevisiae) (SUMO2), transcript variant 1, mRNA [NM_006937]	AGACGGGAGGTGTCTACTGAAAAGGGAACCTGCTTCTTTACTCCAGAACTCTGTTCTTTA	NM_006937	chr17:73164453-73164394	1.02069	up	11422.9	11387.2	4.52245	4.49291	Detected	Detected
257	A_24_P117029	Hs.213289	LDLR	low density lipoprotein receptor	Homo sapiens low density lipoprotein receptor (LDLR), transcript variant 1, mRNA [NM_000527]	ATTGCCTCTGAAATGCCTCTTCTTTATGTACAAAGATTATTTGCACGAACTGGACTGTGT	NM_000527	chr19:11244293-11244352	1.00822	up	17478	17638.7	5.13606	5.12425	Detected	Detected
258	A_23_P108922	Hs.728829	MOB1A	MOB kinase activator 1A	MOB1, Mps One Binder kinase activator-like 1B (yeast) [Source:HGNC Symbol;Acc:16015] [ENST00000396049]	TTCAGAGCTGTGATTTTTGCAAAGTATTTTACCAACCTCCTCGATGGCTTTGATAAAGGT		chr2:74382244-74382185	1.0692	up	820.142	780.484	0.722537	0.626012	Detected	Detected
259	A_23_P107073	Hs.461925	RPA1	replication protein A1, 70kDa	Homo sapiens replication protein A1, 70kDa (RPA1), mRNA [NM_002945]	GGCTACAAAGCGTTTCTTTACTTTTCACTTCAATTAATGCTGCGCTTCGCTTGGTGAGTG	NM_002945	chr17:1801166-1801225	1.04207	up	5109.32	4988.83	3.36172	3.30227	Detected	Detected
260	A_23_P138680	Hs.524117	IL15RA	interleukin 15 receptor, alpha	Homo sapiens interleukin 15 receptor, alpha (IL15RA), transcript variant 2, mRNA [NM_172200]	GAATCTTCCGTCCCTCATCCTAACTTGCAGTTCACAGAGAAAAGTGACATACCCAAAGCT	NM_172200	chr10:5994720-5994661	1.12972	down	147.096	169.085	-1.75658	-1.58061	Detected	Detected
261	A_19_P00317872		PVT1		Homo sapiens Pvt1 oncogene (non-protein coding) (PVT1), non-coding RNA [NR_003367]	GATTAAAAAGATGCCCCTCAAGATGGCTGTGCCTGTCAGCTGCATGGAGCTTCGTTCAAG	NR_003367	chr8:128902858-128902917	1.01974	up	205.307	204.855	-1.27555	-1.30375	Detected	Detected
262	A_23_P52058	Hs.498115	TARBP1	TAR (HIV-1) RNA binding protein 1	Homo sapiens TAR (HIV-1) RNA binding protein 1 (TARBP1), mRNA [NM_005646]	GTGGAACAAACTGCCAAAAGTTTAGACCTAACCCAATATTGCTTTCCTGAGAAATCTCTG	NM_005646	chr1:234528232-234528173	1.01141	up	591.191	594.747	0.250289	0.233919	Detected	Detected
263	A_23_P115036	Hs.158497	IPO13	importin 13	Homo sapiens importin 13 (IPO13), mRNA [NM_014652]	TGTGGGGAAGTAGAGTCTGTGGGAAAGGTGGTACAGGAAGACGGTCGTATGCTGCTCATA	NM_014652	chr1:44432620-44432679	1.06917	down	789.254	858.614	0.667154	0.763652	Detected	Detected
264	A_21_P0008970		XLOC_011789		BROAD Institute lincRNA (XLOC_011789), lincRNA [TCONS_00024467]	TCCCTCTTTTGCCAAAGAAAATTCTGGTTCAGTGCTGAGAACAAGAACTCTAAATTCCAC		chr16:74302896-74302955	14.4945	up	188.748	13.2498	-1.39688	-5.25431	Detected	Not Detected
265	A_23_P64712	Hs.167165	TCTN2	tectonic family member 2	Homo sapiens tectonic family member 2 (TCTN2), transcript variant 1, mRNA [NM_024809]	GTATTATCAAGGGGAGCTGCATTCTCAGTGTGTTGCTAAGGGCTTACTGTTGCTGTTGTT	NM_024809	chr12:124191610-124192199	3.66663	up	191.431	53.1223	-1.37651	-3.25097	Detected	Not Detected
266	A_23_P121695	Hs.100431	CXCL13	chemokine (C-X-C motif) ligand 13	Homo sapiens chemokine (C-X-C motif) ligand 13 (CXCL13), mRNA [NM_006419]	CAAGAGGCAAAGGAATCCATGTAGTAGATATCCTCTGCTTAAAAACTCACTACGGAGGAG	NM_006419	chr4:78532646-78532705	1.08605	down	12.418	13.7225	-5.32283	-5.20374	Not Detected	Not Detected
267	ERCC-00168_248					AGCCTGCTACCATCTGGGAGAGAACCATCCACTATTGGATTAGCCAATGTTAAAGATTTT			1.06635	up	12.7009	12.1189	-5.29034	-5.38302	Not Detected	Not Detected
268	A_19_P00800006		Q59GX9		Q59GX9_HUMAN (Q59GX9) Ribosomal protein L5 variant (Fragment), partial (51%) [THC2523617]	AAAGCCAAGTGGAGAAGACTGGTGATGAATACAATGTGGAAAGCATTGATGGTCAGCCAG		chr6:127684016-127684075	1.04867	up	71072.1	68959.3	7.1598	7.09124	Detected	Detected
269	A_21_P0008531		XLOC_010996		BROAD Institute lincRNA (XLOC_010996), lincRNA [TCONS_00023094]	CCTCTCCCCAACCCATCTTTCACACAGTTCCTAGAGTGATAGTAAGTAATATTTAATGAT		chr14:36623792-36623733	1.21506	down	374.239	462.676	-0.409378	-0.128356	Detected	Detected
270	A_32_P516818	Hs.259046	C3orf55	chromosome 3 open reading frame 55	Homo sapiens chromosome 3 open reading frame 55 (C3orf55), transcript variant 5, mRNA [NM_001243729]	CCGAACACGGCGGTACATTTCCTTGAGAGTCTTCTACATTCATGCTGTAGAAGCTATGAA	NM_001243729	chr3:157261272-157271051	1.00935	up	553.486	557.953	0.155211	0.141786	Detected	Detected
271	A_23_P94819	Hs.651925	RPH3AL	rabphilin 3A-like (without C2 domains)	Homo sapiens rabphilin 3A-like (without C2 domains) (RPH3AL), transcript variant 1, mRNA [NM_006987]	CTCCCTCAGCCATGAATTCACTTCTCTTCAGGAGGTTTGGCTTGGCATGAAAATACTTCA	NM_006987	chr17:62615-62556	1.01635	down	340.404	352.022	-0.54609	-0.522693	Detected	Detected
272	A_33_P3360555	Hs.24545	ZNF444	zinc finger protein 444	Homo sapiens zinc finger protein 444 (ZNF444), mRNA [NM_018337]	GTTGGGGAGGGCAGTTCACCAGCATCCATAGAGTAATAAAGTCACTGTGTGTAGACCCGG	NM_018337	chr19:56672202-56672261	1.07571	up	8981.6	8495.51	4.17556	4.07027	Detected	Detected
273	ERCC-00117_139					ATAAGCACATGAGATGGACAAGGCTTCCTATGATGATTCCAAAGAACATTGCCCGACGAC			1.17876	up	14.4373	12.4621	-5.10546	-5.34274	Not Detected	Not Detected
274	ERCC-00051_60					CATGATTTTGATTAGCAAAACCCAGAGTATCTTAGAGAAAGGGGTTGTTGTTCTCTCTAT			1.05766	up	12.7615	12.2769	-5.28346	-5.36434	Not Detected	Not Detected
275	A_23_P500799	Hs.654616	CASP6	caspase 6, apoptosis-related cysteine peptidase	Homo sapiens caspase 6, apoptosis-related cysteine peptidase (CASP6), transcript variant alpha, mRNA [NM_001226]	ACTGTGAACGGCTCATGGTACATTCAAGATTTGTGTGAGATGTTGGGAAAATATGGCTCC	NM_001226	chr4:110610704-110610645	1.09595	up	1261.46	1171.16	1.34369	1.2115	Detected	Detected
276	A_33_P3404546	Hs.656999	OBSCN	obscurin, cytoskeletal calmodulin and titin-interacting RhoGEF	Homo sapiens obscurin, cytoskeletal calmodulin and titin-interacting RhoGEF (OBSCN), transcript variant 2, mRNA [NM_001098623]	AGCCTCAGCCAGGAGAAGGTGCTGCCCTCAGACAAGTTCAAGGACTACCTAGAGACCATG	NM_001098623	chr1:228565353-228565412	1.0415	up	64.7326	63.2404	-2.94077	-2.99944	Detected	Detected
277	A_33_P3281139	Hs.136102	ZC3H13	zinc finger CCCH-type containing 13	zinc finger CCCH-type containing 13 [Source:HGNC Symbol;Acc:20368] [ENST00000378921]	AAGACTGAAGATAATAAACTTTCACAGTCCAGTATCCAACAGGAACTGTGTGTGTCTTAA		chr13:46531321-46531262	1.0347	up	181.118	178.107	-1.45641	-1.50561	Detected	Detected
278	A_23_P500130	Hs.306764	KANK1	KN motif and ankyrin repeat domains 1	Homo sapiens KN motif and ankyrin repeat domains 1 (KANK1), transcript variant 2, mRNA [NM_153186]	TTTACCGTGTCACATTTACTTTGGTCCTCTATGTATTTAAATGTTTGAAGTGCCTTAGAC	NM_153186	chr9:746006-746065	1.01904	up	6809.39	6799.04	3.77612	3.7489	Detected	Detected
279	A_23_P216017	Hs.444389	ENTPD4	ectonucleoside triphosphate diphosphohydrolase 4	Homo sapiens ectonucleoside triphosphate diphosphohydrolase 4 (ENTPD4), transcript variant 1, mRNA [NM_004901]	TTGAGGTGTTTCATAGGGGCTTTTCGTTTCCTGTCAACTATAAAAGCTTAAAGACTGCCT	NM_004901	chr8:23291962-23291903	1.02387	down	444.81	463.397	-0.160146	-0.126109	Detected	Detected
280	A_33_P3395369	Hs.159118	AMD1	adenosylmethionine decarboxylase 1	Homo sapiens adenosylmethionine decarboxylase 1 (AMD1), transcript variant 1, mRNA [NM_001634]	TGTCATTGATGCCACAATGTTCAATCCTTGTGGGTATTCGATGAATGGAATGAAATCGGA	NM_001634	chr6:111213970-111214029	1.18268	up	901.198	775.329	0.858508	0.61645	Detected	Detected
281	A_24_P62615	Hs.370581	CAP1	CAP, adenylate cyclase-associated protein 1 (yeast)	Homo sapiens CAP, adenylate cyclase-associated protein 1 (yeast) (CAP1), transcript variant 1, mRNA [NM_006367]	CCTGGTATTCGATGACGTGGTGGGCATTGTGGAGATAATCAACAGTAAGGATGTCAAAGT	NM_006367	chr1:40536121-40536180	1.05423	up	10321.6	9961.91	4.37618	4.29999	Detected	Detected
282	A_32_P72341	Hs.212957	TRIM59	tripartite motif containing 59	Homo sapiens tripartite motif containing 59 (TRIM59), mRNA [NM_173084]	AGTAGGCCAAGATTAATGTTGGTAAGGGTTTGTAATCTGTAAGAATGCTAAAAACGTAAG	NM_173084	chr3:160153585-160153526	1.10173	up	1763.29	1628.48	1.82686	1.68709	Detected	Detected
283	A_23_P309701	Hs.654527	PTPN2	protein tyrosine phosphatase, non-receptor type 2	Homo sapiens protein tyrosine phosphatase, non-receptor type 2 (PTPN2), transcript variant 1, mRNA [NM_002828]	AACTGGTAAATTTTGCAACTGTATTCATACATGTCAAACACAGTATTTCACCTGACCAAC	NM_002828	chr18:12794039-12793980	1.0847	down	94.5767	104.382	-2.39378	-2.27648	Detected	Detected
284	A_21_P0013984	Hs.10862	AK4	adenylate kinase 4	Homo sapiens adenylate kinase 4 (AK4), nuclear gene encoding mitochondrial protein, transcript variant 5, mRNA [NM_001005353]	CCCTACGTTTACACACTTTTCTCAAACAAGATCACACCTATTCAGTCCAAAGAAGCATAT	NM_001005353	chr1:65691798-65691857	1.36032	up	131.358	98.2536	-1.91983	-2.36378	Detected	Detected
285	A_33_P3271990	Hs.521954	DGAT1	diacylglycerol O-acyltransferase 1	Homo sapiens diacylglycerol O-acyltransferase 1 (DGAT1), mRNA [NM_012079]	TCTCTGTGGAGCGGGGAACGGGACAGTTGTGTAAAAATCCAAAATACAATTCTGACTATG	NM_012079	chr8:145538311-145538252	1.00492	up	453.371	459.045	-0.132645	-0.139724	Detected	Detected
286	A_23_P100203	Hs.250899	HSBP1	heat shock factor binding protein 1	Homo sapiens heat shock factor binding protein 1 (HSBP1), mRNA [NM_001537]	ACAAATTACATGGGGAACATAAAGGAGTGAGATCCTTCTGTGATAAAATGAATTCACCAC	NM_001537	chr16:83846244-83846303	1.00293	up	2723.39	2762.94	2.454	2.44977	Detected	Detected
287	A_21_P0006739	Hs.638243	XLOC_008745		DB068425 TESTI4 Homo sapiens cDNA clone TESTI4010351 5', mRNA sequence [DB068425]	AGTGAGTAAAGGGAAAATTTTCACTTCTTCCTATGGAAGCCTGTCACCCCCCAACTCCAT		chr10:21659009-21658950	1.23081	down	155.701	194.991	-1.67456	-1.37495	Detected	Detected
288	A_21_P0002736	Hs.649196	XLOC_002612		AGENCOURT_10402397 NIH_MGC_82 Homo sapiens cDNA clone IMAGE:6617729 5', mRNA sequence [BU852234]	ATGAGGCAAACTTCACATGGAAAAGAAGCCATATTTTGAAAAAACTACACGGAATCAAAG		chr3:34598094-34598153	10.1131	up	114.012	11.471	-2.12415	-5.4623	Detected	Not Detected
289	A_23_P375566	Hs.35199	STXBP4	syntaxin binding protein 4	Homo sapiens syntaxin binding protein 4 (STXBP4), mRNA [NM_178509]	GTCCAGGTTGCCAGAAACTTGTTTTGCTTGCAGTTGGATGAAGTAAATGTTGGTGCACAT	NM_178509	chr17:53111534-53111593	1.0295	up	161.362	159.48	-1.62303	-1.66498	Detected	Detected
290	A_23_P100392	Hs.172772	TCEB2	transcription elongation factor B (SIII), polypeptide 2 (18kDa, elongin B)	Homo sapiens transcription elongation factor B (SIII), polypeptide 2 (18kDa, elongin B) (TCEB2), transcript variant 1, mRNA [NM_007108]	CAGACGATGGCCAAGAGCAGAAACACAAGCTGGAGCCAGTGTCCTGGTTTGACAGCATGT	NM_007108	chr16:2821589-2821530	1.02893	up	3450.54	3412.19	2.79542	2.75427	Detected	Detected
291	A_23_P161446	Hs.299055	GDI2	GDP dissociation inhibitor 2	Homo sapiens GDP dissociation inhibitor 2 (GDI2), transcript variant 1, mRNA [NM_001494]	TTTTTTCTAGTGAAGTTAAACAAACATTGGGATACCGACACAGACAACTTGAGACAGTTT	NM_001494	chr10:5807737-5807678	1.01584	down	6449.35	6666.15	3.69775	3.72042	Detected	Detected
292	A_33_P3233978	Hs.498543	FBXO18	F-box protein, helicase, 18	Homo sapiens F-box protein, helicase, 18 (FBXO18), transcript variant 2, mRNA [NM_178150]	GCCTATTTGGTGTAAGAACAGCCAAGGACAGAGAGTCATGGTTGAGCAGAGTGAAAAACT	NM_178150	chr10:5958359-5958418	1.09114	up	206.412	192.481	-1.26781	-1.39364	Detected	Detected
293	A_21_P0002073	Hs.589814	XLOC_002217		DB092709 TESTI4 Homo sapiens cDNA clone TESTI4042421 5', mRNA sequence [DB092709]	TTCATGTTCCACCTTCCCCTCTTCCCCGCTATTCCACAGGGTCTGGAGGAGAAGAGCAGA		chr2:97969194-97969253	1.06452	down	4923.57	5332.94	3.3083	3.3985	Detected	Detected
294	A_33_P3239152	Hs.555978	RABEP2	rabaptin, RAB GTPase binding effector protein 2	Homo sapiens rabaptin, RAB GTPase binding effector protein 2 (RABEP2), mRNA [NM_024816]	CACAGAGGCAAGGCCAGACTTTTCCGTCGTTTATTTTCAATAAATAAGCAGCTCAGCGCA	NM_024816	chr16:28915801-28915742	1.01274	down	7334.48	7557.84	3.88329	3.90154	Detected	Detected
295	A_23_P156319	Hs.292078	LARP1	La ribonucleoprotein domain family, member 1	Homo sapiens La ribonucleoprotein domain family, member 1 (LARP1), transcript variant 1, mRNA [NM_015315]	CATGCTGATGGCAGAGAAGATAAGAACTTGGAGCCCATTTCTCACTGGAGAGGAAAACTT	NM_015315	chr5:154196833-154196892	1.01393	down	16270.3	16785.6	5.03276	5.05272	Detected	Detected
296	A_33_P3385782	Hs.660834	ZNF713	zinc finger protein 713	Homo sapiens zinc finger protein 713 (ZNF713), mRNA [NM_182633]	CCTTCATTTAGCAGCACATAACTTATGGTGGGGGAAATCAGATAAATATATAAATGTAGG	NM_182633	chr7:56007679-56007738	1.97807	down	39.6316	79.7655	-3.64861	-2.66452	Not Detected	Detected
297	A_33_P3232280	Hs.505077	C12orf11	chromosome 12 open reading frame 11	Homo sapiens chromosome 12 open reading frame 11 (C12orf11), mRNA [NM_018164]	AACAACTCAGAGAAACATCAAAGAGTCTTGGAATGTCTGATGGCATGCAGGAGCAAACCC	NM_018164	chr12:27066562-27066503	1.06646	down	924.067	1002.72	0.894661	0.987494	Detected	Detected
298	A_23_P50646	Hs.22049	LOC390940	uncharacterized protein ENSP00000244321	Homo sapiens uncharacterized protein ENSP00000244321 (LOC390940), transcript variant 1, mRNA [NM_001193621]	ACTCACTCCCCCTGAAAAGCTATCTGAACAGAGGAAGATAATGTAGTGTGAAGTCCCCAT	NM_001193621	chr19:44086139-44086198	1.0361	down	963.774	1016.04	0.955358	1.00653	Detected	Detected
299	A_23_P117734	Hs.562568	LYSMD4	LysM, putative peptidoglycan-binding, domain containing 4	Homo sapiens LysM, putative peptidoglycan-binding, domain containing 4 (LYSMD4), mRNA [NM_152449]	AATCTCTGCAATAGGAAATGTTTCGATCATGCAAGTGCTTTCCCAGCCAAATGTCTGTGC	NM_152449	chr15:100267828-100267769	1.04557	down	730.275	776.913	0.555103	0.619395	Detected	Detected
300	A_24_P658584	Hs.193133	SASH1	SAM and SH3 domain containing 1	Homo sapiens SAM and SH3 domain containing 1 (SASH1), mRNA [NM_015278]	TCAGTTGCATTTGGTACAGAATTTTGAGTAATGGTGAAAATTGTTGTCTTTGGAAAGCAC	NM_015278	chr6:148872423-148872482	1.0915	down	1350.66	1500.05	1.44226	1.56858	Detected	Detected
301	A_33_P3383226	Hs.1144	GP9	glycoprotein IX (platelet)	Homo sapiens glycoprotein IX (platelet) (GP9), mRNA [NM_000174]	AAGCCTGGTCAGCCCAAACCACCAGAAGCCCAGAATAAACTGGCAGCTCAGCTGTTTTAT	NM_000174	chr3:128781186-128781245	1.53283	down	198.807	310.069	-1.32197	-0.705767	Detected	Detected
302	A_23_P109877	Hs.194110	WDR82	WD repeat domain 82	Homo sapiens WD repeat domain 82 (WDR82), mRNA [NM_025222]	TGACTTGTTCCTCTGAAAGTGCAAGAGGCGTACACCTTTCCCAAATGTAGACTAGAATCT	NM_025222	chr3:52289613-52289554	1.00546	down	2306.34	2359.5	2.21419	2.22205	Detected	Detected
303	A_23_P209805	Hs.730686	NAB1	NGFI-A binding protein 1 (EGR1 binding protein 1)	Homo sapiens NGFI-A binding protein 1 (EGR1 binding protein 1) (NAB1), mRNA [NM_005966]	CTCATTCAGCTCAAACAGATTTCATAGCCAAAGCAAAAGGACTGGTACGGTAGTCTGTGG	NM_005966	chr2:191555149-191555208	1.03219	up	956.675	943.051	0.944693	0.898978	Detected	Detected
304	A_23_P406227	Hs.499548	MGC23284	uncharacterized LOC197187	Homo sapiens uncharacterized LOC197187 (MGC23284), transcript variant 2, non-coding RNA [NR_024399]	TTTTTGGGGGACGGAGGACTTGGCCTGGAATTCTGGAATTCCCAGGGGGTCAGACATGGT	NR_024399	chr16:88753499-88753558	1.07024	up	616.77	586.373	0.311396	0.213461	Detected	Detected
305	A_24_P64167	Hs.201978	PTGS1	prostaglandin-endoperoxide synthase 1 (prostaglandin G/H synthase and cyclooxygenase)	Homo sapiens prostaglandin-endoperoxide synthase 1 (prostaglandin G/H synthase and cyclooxygenase) (PTGS1), transcript variant 1, mRNA [NM_000962]	ACAGGCTAAATGCACCAAGAAAGCTTCTTCAGAGTGAAGAATCTTAATGCTTGTAATTTA	NM_000962	chr9:125157536-125157595	1.0877	down	721.322	798.309	0.537308	0.658589	Detected	Detected
306	A_33_P3423631	Hs.113876	WHSC1	Wolf-Hirschhorn syndrome candidate 1	Homo sapiens Wolf-Hirschhorn syndrome candidate 1 (WHSC1), transcript variant 8, mRNA [NM_007331]	TTGTGGGAGCCCACACCAGTCAAGTTGGATTTGAACCCAGCTGCTCTGTACTGCACTTAG	NM_007331	chr4:1944069-1944128	1.00294	up	182.676	185.327	-1.44405	-1.44829	Detected	Detected
307	A_24_P289726	Hs.12970	PSMD3	proteasome (prosome, macropain) 26S subunit, non-ATPase, 3	Homo sapiens proteasome (prosome, macropain) 26S subunit, non-ATPase, 3 (PSMD3), mRNA [NM_002809]	CACAACATGTCTGTCAAGGCCATGAGGTTTCCTCCCAAATCGTACAACAAGGACTTGGAG	NM_002809	chr17:38152574-38153624	1.03122	up	5267.45	5197.34	3.4057	3.36134	Detected	Detected
308	A_23_P123539	Hs.146339	PPP2R2A	protein phosphatase 2, regulatory subunit B, alpha	Homo sapiens protein phosphatase 2, regulatory subunit B, alpha (PPP2R2A), transcript variant 1, mRNA [NM_002717]	ATTCATCACTGTGGTGTTCTCCATGTCTGCTAGCCATTTAGGTAAGGGTAGGGCACTTTT	NM_002717	chr8:26228096-26228155	1.01109	down	3027.16	3114.28	2.60656	2.62247	Detected	Detected
309	A_23_P117546	Hs.291533	SOS2	son of sevenless homolog 2 (Drosophila)	Homo sapiens son of sevenless homolog 2 (Drosophila) (SOS2), mRNA [NM_006939]	GCAGACTATGACGTCTTTAGCTAATGAATTGCCTATTGTTATGGAAAACAGTTAATATGC	NM_006939	chr14:50584382-50584323	1.03616	up	467.164	458.747	-0.0894079	-0.140658	Detected	Detected
310	A_21_P0008862		XLOC_011545		BROAD Institute lincRNA (XLOC_011545), lincRNA [TCONS_00024185]	TCCTTCCTGTAGTGCTGTCTCTGCTTTTTGCATCTTGCCCAGTATATTATGACACAAATA		chr15:080637280-080637221	2.99015	down	20.2514	61.6141	-4.61724	-3.03703	Not Detected	Detected
311	A_33_P3319463	Hs.643658	NCOA4	nuclear receptor coactivator 4	Homo sapiens nuclear receptor coactivator 4 (NCOA4), transcript variant 2, mRNA [NM_001145261]	TACATACCCAGCACCGACCCCCAGGACTGGCTTACCCAAAAGCAGACCTTGGAGAACAGT	NM_001145261	chr10:51582877-51582936	1.01276	down	601.556	619.892	0.275363	0.293658	Detected	Detected
312	A_33_P3397865	Hs.631558	TNNT1	troponin T type 1 (skeletal, slow)	Homo sapiens troponin T type 1 (skeletal, slow) (TNNT1), transcript variant 1, mRNA [NM_003283]	GGAAGCCTGGGAGTGTTTGTCCCATCGGTAGCTTGAAATAAACGCTCCCCTCAGACACCC	NM_003283	chr19:55644255-55644196	1.00962	up	832.672	839.165	0.744412	0.730597	Detected	Detected
313	A_23_P123265	Hs.279696	SUMF2	sulfatase modifying factor 2	Homo sapiens sulfatase modifying factor 2 (SUMF2), transcript variant 2, mRNA [NM_015411]	ATTGTTTCCTCAAGGCAGAATTTTCCTGGTTCTGTTTTCTCAGCCAGTTGCTGTGGAAGG	NM_015411	chr7:56147679-56147738	1.00754	up	2310.28	2333.1	2.21666	2.20582	Detected	Detected
314	A_24_P694760	Hs.601216	ERC1	ELKS/RAB6-interacting/CAST family member 1	Homo sapiens ELKS/RAB6-interacting/CAST family member 1 (ERC1), transcript variant epsilon, mRNA [NM_178040]	TCAACTTTGCCTTGATAATTATTGTAAACACTTTGTTCATTTTTTCTTTTTTATTCACAA	NM_178040	chr12:1604999-1605058	1.05307	down	1744.8	1869.54	1.81165	1.88625	Detected	Detected
315	A_33_P3288294	Hs.458713	FUT10	fucosyltransferase 10 (alpha (1,3) fucosyltransferase)	fucosyltransferase 10 (alpha (1,3) fucosyltransferase) [Source:HGNC Symbol;Acc:19234] [ENST00000335589]	AAGGTGTGGGCTAATATCAGGCTTCAGGAAAAGGTAAGCAAATCAAAGGTGGGCATAGAG		chr8:33246513-33246454	1.02823	down	160.955	168.394	-1.62668	-1.58652	Detected	Detected
316	A_23_P115922	Hs.621200	EIF4EBP2	eukaryotic translation initiation factor 4E binding protein 2	Homo sapiens eukaryotic translation initiation factor 4E binding protein 2 (EIF4EBP2), mRNA [NM_004096]	GTTGATGTCTCAGGAATAAGCTGGATCTCCAATGTTTTGGGGATGCTTTGAGTCTCAAAA	NM_004096	chr10:72183525-72183584	1.04269	up	7380.07	7201.71	3.89223	3.83191	Detected	Detected
317	A_21_P0007191		XLOC_009100		BROAD Institute lincRNA (XLOC_009100), lincRNA [TCONS_00019270]	TCAGCAGCTAGTAAATATCGTGTCTAAATGGGCATCTTTTATTAAACTCTGAGGCAGGGT		chr11:30814402-30814461	12.3062	down	12.0514	150.901	-5.36607	-1.74475	Not Detected	Detected
318	A_33_P3288110	Hs.407580	PKP4	plakophilin 4	Homo sapiens plakophilin 4 (PKP4), transcript variant 2, mRNA [NM_001005476]	ATGATCATAAAATTAAATTTCAGACTTCACTAGTTCTGCGTAACACGACAGGTTGCCTAA	NM_001005476	chr2:159514766-159514825	1.07712	down	686.344	752.207	0.465596	0.572771	Detected	Detected
319	A_33_P3238866	Hs.110445	SBDS	Shwachman-Bodian-Diamond syndrome	Homo sapiens Shwachman-Bodian-Diamond syndrome (SBDS), mRNA [NM_016038]	ACCTTGATGAAGTTCTGCAGACCCACTCAGTGTTTGTAAATGTTTCCTAAGGTCAGGTTG	NM_016038	chr7:66459320-66459261	1.13222	up	2756.03	2476.78	2.47119	2.29204	Detected	Detected
320	A_33_P3330811	Hs.443072	C8orf59	chromosome 8 open reading frame 59	Homo sapiens chromosome 8 open reading frame 59 (C8orf59), transcript variant 1, mRNA [NM_001099670]	AGTTGAAATCCAGAATATAGTTACTTTTGGGAGTGGGGACGTTTGTGGATATTAAATCAC	NM_001099670	chr8:86126354-86126295	1.27322	down	89.4371	115.866	-2.47439	-2.12591	Detected	Detected
321	A_23_P8013	Hs.137594	HIST1H2BL	histone cluster 1, H2bl	Homo sapiens histone cluster 1, H2bl (HIST1H2BL), mRNA [NM_003519]	GAGGGCACCAAGGCCGTCACCAAGTACACCAGCTCCAAGTAAATTCTCAAGCTCTTGTCC	NM_003519	chr6:27775345-27775286	1.01003	down	3438.17	3533.43	2.79023	2.80464	Detected	Detected
322	A_23_P110569	Hs.519514	TRIM36	tripartite motif containing 36	Homo sapiens tripartite motif containing 36 (TRIM36), transcript variant 1, mRNA [NM_018700]	AAGTAGCAAATATCATGGAGAACTTCAGTGTTTAGCAGGCTGTTAATTTCCCATCTATGA	NM_018700	chr5:114460760-114460701	1.44168	up	17.183	12.1273	-4.85429	-5.38203	Not Detected	Not Detected
323	A_21_P0012374	Hs.160211	THRAP3	thyroid hormone receptor associated protein 3	Homo sapiens thyroid hormone receptor associated protein 3 (THRAP3), mRNA [NM_005119]	AAAGCAAGAAGCATTACTTGCATGATGACCATGAAGGTGAAGGCAGTGACAAGTGGGTGA	NM_005119	chr3:031497149-031497208	1.26564	down	81.5885	105.069	-2.6069	-2.26703	Detected	Detected
324	A_23_P25503	Hs.508010	FNDC3A	fibronectin type III domain containing 3A	Homo sapiens fibronectin type III domain containing 3A (FNDC3A), transcript variant 1, mRNA [NM_001079673]	ATACTTGCCATTTGAGCCTCACTGCAAAATTAGTGCAGAGGAGAAAACAATTTTTAATGT	NM_001079673	chr13:49783462-49783521	1.10405	down	3059.74	3437.21	2.622	2.76481	Detected	Detected
325	A_23_P23829	Hs.374990	CD34	CD34 molecule	Homo sapiens CD34 molecule (CD34), transcript variant 2, mRNA [NM_001773]	TCCCTGTATTTTCTTTCTCTACTTTGAGGAAACCAAAGTAACCTTTTGCACCTGCTCTCT	NM_001773	chr1:208060668-208060609	15.0139	down	11.563	176.643	-5.42575	-1.51752	Not Detected	Detected
326	A_33_P3242416					GCAGGGACCTTCCTCCTGGCCCTGTGGCCGGCAGCCACGGGAGACCCCGGAGCAAGATGA		chr1:223738794-223738735	1.43679	down	135.413	197.964	-1.87597	-1.35312	Detected	Detected
327	A_33_P3267003	Hs.689599			Homo sapiens cDNA FLJ41314 fis, clone BRAMY2042918. [AK123308]	CTGAGAGACAATAAGTGGACAACTGGCACATTTGGTCAAACTTGTAATTTTATATCTTAG		chr5:21476684-21476743	1.41131	down	42.7572	61.3994	-3.5391	-3.04206	Not Detected	Detected
328	A_33_P3399778					CCTCGCATAGTGAGGACAATTAAGACTTTCTCCATGATTTTAGCAAGTTCAAAAAAGAAA		chr2:192107768-192107709	1.0941	down	74.1245	82.5186	-2.74531	-2.61557	Detected	Detected
329	A_24_P246692					TTATCCTCATTGATCCATTCTATGAAGTTATCAGAAGAAATCCTGACACCCAGTCGATCA		chr7:135345181-135345240	1.03736	down	40933.5	43205.5	6.3638	6.41671	Detected	Detected
330	A_23_P144394	Hs.2242	CSN2	casein beta	Homo sapiens casein beta (CSN2), mRNA [NM_001891]	GAAATATGATGCCTTTTCCGTCTTTGTATCACGTTACCCCAAATTAAGTATGTTTGAATG	NM_001891	chr4:70821295-70821236	13.4985	down	11.7949	161.999	-5.3971	-1.64237	Not Detected	Detected
331	A_33_P3254246	Hs.466053	OR7C1	olfactory receptor, family 7, subfamily C, member 1	Homo sapiens olfactory receptor, family 7, subfamily C, member 1 (OR7C1), mRNA [NM_198944]	GGGAGACTCCTCAGTAGGGCAACATTTTTTAATGGTGACATCACTGCAGGACTTTCATAA	NM_198944	chr19:14910045-14909986	8.15241	down	12.0248	99.7462	-5.36925	-2.34202	Not Detected	Detected
332	A_23_P149678	Hs.435761	PIAS3	protein inhibitor of activated STAT, 3	Homo sapiens protein inhibitor of activated STAT, 3 (PIAS3), mRNA [NM_006099]	GAGTCAGGCCCGGCCTATTGCTTGGGTCTCTCTCTATTTATATATCTAAGTTCACAGTGT	NM_006099	chr1:145586275-145586334	1.04747	down	7449.91	7940.11	3.90582	3.97273	Detected	Detected
333	A_21_P0012022	Hs.587092	XLOC_l2_007543		BROAD Institute lincRNA (XLOC_l2_007543), lincRNA [TCONS_l2_00015477]	TACCAATCAAGGACCTTTGACTCCAAAAATTACCTTTTTTGTACAAGTGACTACCTGGTG		chr2:128157522-128157581	1.54304	down	41.7013	65.4725	-3.57517	-2.9494	Not Detected	Detected
334	A_24_P458252					ATGGTGGTACCACCAAACATAGCAGAACTGAAGAATTTGGAAGTGCTCAACTTTTTAAAT		chr10:043221301-043221360	1.12837	up	66.7758	60.2143	-2.89594	-3.07018	Detected	Not Detected
335	A_33_P3311863	Hs.19121	AP2A2	adaptor-related protein complex 2, alpha 2 subunit	Homo sapiens adaptor-related protein complex 2, alpha 2 subunit (AP2A2), transcript variant 1, mRNA [NM_001242837]	TATTTGTAATGACTTCTGGCAAAAGCACGTGTCCTGGCCGGATGTAACTGTTCTCCTTTC	NM_001242837	chr11:1011179-1011238	1.01701	up	374.76	374.939	-0.407368	-0.431703	Detected	Detected
336	A_23_P402610	Hs.573976	PFAS	phosphoribosylformylglycinamidine synthase	Homo sapiens phosphoribosylformylglycinamidine synthase (PFAS), mRNA [NM_012393]	TTCTCATCTGGAACTGAAACTTTCTGGATTTCTCTTGAAGTGCTACACTGCACTGAATGT	NM_012393	chr17:8173037-8173096	1.32943	up	359.146	274.877	-0.468765	-0.879574	Detected	Detected
337	A_23_P205830	Hs.459149	BTBD1	BTB (POZ) domain containing 1	Homo sapiens BTB (POZ) domain containing 1 (BTBD1), transcript variant 1, mRNA [NM_025238]	TATGATATGCCAGAGATGAGTTAGTGTTTCTTGACGTTGGAGACCTATAAATGCCTCATC	NM_025238	chr15:83685175-83685163	1.07286	up	6044.32	5732.39	3.60417	3.50271	Detected	Detected
338	A_21_P0003243		XLOC_002730		Q8IZQ1_HUMAN (Q8IZQ1) ALFY, complete [THC2496390]	GGGGTTAGTCCTTGCTGTATTATGCTTGGTTATAATTTTTCATCTTTCCCTTGCGGTACT		chr3:096336910-096336969	1.1445	down	462.944	539.11	-0.1025	0.0922213	Detected	Detected
339	A_24_P91916	Hs.25010	NXT2	nuclear transport factor 2-like export factor 2	Homo sapiens nuclear transport factor 2-like export factor 2 (NXT2), transcript variant 1, mRNA [NM_018698]	AACCATGCTTTCTTGTAGTACTGATTGAAACTTACACGTTTTATTCTACTCATAGTGAGC	NM_018698	chrX:108787550-108787609	1.00081	down	310.85	316.545	-0.677118	-0.675949	Detected	Detected
340	A_19_P00810474		LOC100652741		PREDICTED: Homo sapiens protein capicua homolog (LOC100652741), mRNA [XM_003403479]	TGTGCAGCGGGACTCACCTGTTATTGTCCGCAACCCTGATGTGCCACTGCCCTCCAAATT	XM_003403479	chr19:42778347-42778406	1.74255	up	504.846	294.786	0.0225077	-0.778689	Detected	Detected
341	A_23_P26928	Hs.730762			family with sequence similarity 187, member A [Source:HGNC Symbol;Acc:35153] [ENST00000331733]	GGGCACATGTGTTTCCTGACTTCACATTTAGGTCAGAGAAGGAAAGTGTGAACTCAGATT		chr17:42982663-42982722	2.12616	up	226.316	108.306	-1.135	-2.22325	Detected	Detected
342	A_23_P23296	Hs.497350	PKP1	plakophilin 1 (ectodermal dysplasia/skin fragility syndrome)	Homo sapiens plakophilin 1 (ectodermal dysplasia/skin fragility syndrome) (PKP1), transcript variant 1b, mRNA [NM_000299]	AACCTTAGCTGGGGCCAACAGCCTCAGGAACTTCACCTCCCGATTCTAAGAAGAGACTGT	NM_000299	chr1:201297916-201297975	6.11326	up	79.0913	13.164	-2.65175	-5.26369	Detected	Not Detected
343	A_33_P3309999	Hs.181867	DCAF12L2	DDB1 and CUL4 associated factor 12-like 2	Homo sapiens DDB1 and CUL4 associated factor 12-like 2 (DCAF12L2), mRNA [NM_001013628]	TTCCCCAATGCGCTCTACACCCACTGCTACAACTGGCCGGAGATGAAGCTCTTTGTGGCT	NM_001013628	chrX:125298629-125298570	1.00199	down	105.323	107.378	-2.23852	-2.23566	Detected	Detected
344	A_23_P160787	Hs.149983	PEX14	peroxisomal biogenesis factor 14	Homo sapiens peroxisomal biogenesis factor 14 (PEX14), mRNA [NM_004565]	GTTCATTTGTGTGATCATGTATAGACCTCAGAACGGAAGATAGGACTGTATATAATTGTA	NM_004565	chr1:10690731-10690790	1.11126	up	8425.43	7714.54	4.08334	3.93115	Detected	Detected
345	A_24_P280803	Hs.190968	RPS21	ribosomal protein S21	ribosomal protein S21 [Source:HGNC Symbol;Acc:10409] [ENST00000492356]	TTCCCCTGGTTCTAGGAACTTTTGACTGGAGAGAATCACAGATGTGGAATATTTGTCATA		chr20:60963498-60963557	1.0622	up	91459.8	87610.5	7.52366	7.4366	Detected	Detected
346	A_23_P111929	Hs.30532	OTUD6B	OTU domain containing 6B	Homo sapiens OTU domain containing 6B (OTUD6B), mRNA [NM_016023]	TATTGGCAGCTAGACAGTTAGAAATTAAACAGATTCCATCTGATGGCCACTGTATGTATA	NM_016023	chr8:92090690-92090749	1.08714	down	39.1534	43.3098	-3.66613	-3.54559	Not Detected	Not Detected
347	A_33_P3627001	Hs.491242	PEBP4	phosphatidylethanolamine-binding protein 4	Homo sapiens phosphatidylethanolamine-binding protein 4 (PEBP4), mRNA [NM_144962]	CACCACCGACGATGTGGGTATGGAACCCCCTCTGGATACAGAACCCCTTCTTTTCCAAAT	NM_144962	chr8:22570843-22570784	1.02725	down	258.411	270.098	-0.943668	-0.904877	Detected	Detected
348	A_21_P0009475		XLOC_012667		BROAD Institute lincRNA (XLOC_012667), lincRNA [TCONS_00026327]	TTCATAAGGCAGAAGTGGCCCCTGTGCTATCCATGAAGAGTTTCTGTATTTCTCTGCAAG		chr18:44338356-44338415	1.28533	up	119.883	94.9023	-2.05171	-2.41384	Detected	Detected
349	A_33_P3399263	Hs.524117	IL15RA	interleukin 15 receptor, alpha	Homo sapiens interleukin 15 receptor, alpha (IL15RA), transcript variant 3, mRNA [NM_001243539]	GTGACTTGGGGGACCAGCAGCAGAGATGAAGACTTGGAAAACTGCTCTCACCACCTATGA	NM_001243539	chr10:5995117-5995058	1.19596	down	606.695	738.278	0.287635	0.545806	Detected	Detected
350	A_23_P108932	Hs.657366	RPL23AP32	ribosomal protein L23a pseudogene 32	Homo sapiens ribosomal protein L23a pseudogene 32 (RPL23AP32), non-coding RNA [NR_002229]	CCTTCCTTCGGTGTTTGAGACCACTTCATCTGGACCGAGCTAAAGTCTAGGAAGAAATAA	NR_002229	chr2:54756368-54756427	1.03763	down	91.0091	96.0863	-2.44925	-2.39596	Detected	Detected
351	A_33_P3227899	Hs.643596	LOC440896	uncharacterized LOC440896	Homo sapiens uncharacterized LOC440896 (LOC440896), non-coding RNA [NR_015361]	GATTAAGTGTCCACCCCTAACCAATTACATCTGCAACAACCCTATTTCCAAATAAAGTCA	NR_015361	chr9:69174282-69174223	6.26404	up	149.91	24.3505	-1.72924	-4.37633	Detected	Not Detected
352	A_33_P3264577	Hs.516111	DCTN1	dynactin 1	Homo sapiens dynactin 1 (DCTN1), transcript variant 1, mRNA [NM_004082]	AGTCTACATGGGCAAAGTGACCTTCTCATGTGCGGCTGGTTTTGGACAGCGACACCGGCT	NM_004082	chr2:74588737-74588678	1.00057	up	10031.1	10200.8	4.335	4.33418	Detected	Detected
353	A_24_P398432	Hs.503165	ARAP1	ArfGAP with RhoGAP domain, ankyrin repeat and PH domain 1	Homo sapiens ArfGAP with RhoGAP domain, ankyrin repeat and PH domain 1 (ARAP1), transcript variant 3, mRNA [NM_001040118]	TAGTGTGTCACTGATCCCCCTTCGAGGTAGTGAAAATGAAATGCGCCGGAGTGTGGCTGC	NM_001040118	chr11:72397168-72397109	1.01585	down	1776.62	1836.35	1.83772	1.86041	Detected	Detected
354	A_33_P3311160	Hs.643526			Synthetic construct DNA, clone: pF1KA0197, Homo sapiens NUP160 gene for nucleoporin 160kDa, complete cds, without stop codon, in Flexi system. [AB385295]	TAATCAACAAGCTCTTGTCTCATGGAGTGCCTCTGCCTAATTGGCTTATAAACAGTCACA		chr11:47806535-47806476	1.08094	down	311.495	342.598	-0.674129	-0.561839	Detected	Detected
355	A_24_P270460	Hs.532634	IFI27	interferon, alpha-inducible protein 27	Homo sapiens interferon, alpha-inducible protein 27 (IFI27), transcript variant 2, mRNA [NM_005532]	TGAAATATACCAAATTCTGCATCTCCAGAGGAAAATAAGAAATAAAGATGAATTGTTGCA	NM_005532	chr14:94582967-94583026	1.05806	up	10803.1	10388.9	4.44196	4.36054	Detected	Detected
356	A_24_P942250	Hs.59159	CHD9	chromodomain helicase DNA binding protein 9	Homo sapiens chromodomain helicase DNA binding protein 9 (CHD9), mRNA [NM_025134]	GTACTTTGAATTGATAGTCCTTTATGCAATGTCTTAGCAATAGTCTCTATAATGCCCATC	NM_025134	chr16:53360496-53360555	1.08741	down	671.419	742.878	0.433878	0.554768	Detected	Detected
357	A_23_P91590	Hs.24763	RANBP1	RAN binding protein 1	Homo sapiens RAN binding protein 1 (RANBP1), mRNA [NM_002882]	TCTCGGTGAAGGAGGAGACCAAGGAGGATGCTGAGGAGAAGCAATAAATCGTCTTATTTT	NM_002882	chr22:20114529-20114588	1.14649	up	10211.3	9062.45	4.36069	4.16347	Detected	Detected
358	A_32_P215318	Hs.160556	ACACA	acetyl-CoA carboxylase alpha	Homo sapiens acetyl-CoA carboxylase alpha (ACACA), transcript variant 2, mRNA [NM_198839]	AGCACTCTCGATTCATAATAGGTTCTGTGTCTGAAGATAACTCAGAGGATGAGATCAGCA	NM_198839	chr17:35687296-35687237	1.02429	up	241.932	240.326	-1.03874	-1.07337	Detected	Detected
359	A_33_P3362981	Hs.61960	KCTD5	potassium channel tetramerisation domain containing 5	Homo sapiens potassium channel tetramerisation domain containing 5 (KCTD5), mRNA [NM_018992]	ATTTTTCTAGAGATCTGGGTGTGAATCCTTTTGTGCTTCTGAGGTGGGTGGTGAGAGACA	NM_018992	chr16:2757433-2757491	1.03223	down	212.427	223.11	-1.22637	-1.1806	Detected	Detected
360	A_24_P606663					TGTGCGGTTGCCCAGAAAACGTAATGCGGGTGAAGATTCACCAAATAAGCTCCATACTTT		chr7:054724304-054724363	1.06439	up	48148.4	46027	6.59801	6.50798	Detected	Detected
361	A_33_P3372600		LOC100129119	uncharacterized LOC100129119	PREDICTED: Homo sapiens hypothetical LOC100129119, transcript variant 1 (LOC100129119), miscRNA [XR_109159]	GAAAAAACCAGCGCCAACCGCCGGTTTAACTGAGGACGGATTTAAGGCATTACGAAAGAC	XR_109159	chr15:72929187-72929128	10.6984	down	12.4854	135.911	-5.31502	-1.89569	Not Detected	Detected
362	A_33_P3350452					TATGTTATCTACGGGATTCGTATTCTCCGTGATGGCCGAAAATGCTCAGTTCCTAAGGGT		chr16:016025979-016025920	1.11074	up	5472.81	5013.35	3.46087	3.30935	Detected	Detected
363	A_33_P3401452	Hs.730855	CHD6	chromodomain helicase DNA binding protein 6	Homo sapiens chromodomain helicase DNA binding protein 6 (CHD6), mRNA [NM_032221]	ATGAGAAGTCCCTTTCTGCAGAACAGGGTGTTACAGATGGGACCTCAGACATTCCTGAAA	NM_032221	chr20:40068700-40068641	1.24986	up	90.6323	73.7827	-2.45524	-2.777	Detected	Detected
364	A_33_P3414242	Hs.141308	MOG	myelin oligodendrocyte glycoprotein	Homo sapiens myelin oligodendrocyte glycoprotein (MOG), transcript variant beta2, mRNA [NM_001008229]	GTGCTCCTCCTGCAGATCACTGTTGGCCTCATCTTCCTCTGCCTGCAGTACAGACTGAGA	NM_001008229	chr6:29633982-29634041	1.07645	up	565.838	534.848	0.187052	0.0807724	Detected	Detected
365	A_33_P3356525	Hs.644332	FLJ45482	uncharacterized LOC645566	Homo sapiens cDNA FLJ45482 fis, clone BRTHA2001953. [AK127393]	AAAGCATGAGCCTTTAAGCTGACTCATGTGAAAATTGGCAGGGTTTAGTGTGGCTGGAGA		chr7_gl000195_random:165765-165824	2.09309	up	397.437	193.202	-0.322611	-1.38824	Detected	Detected
366	A_21_P0013755	Hs.434053	FAM3C	family with sequence similarity 3, member C	Homo sapiens family with sequence similarity 3, member C (FAM3C), transcript variant 1, mRNA [NM_014888]	CCTAAAAGCAGTATCTGTTATTTAGCTGTAAACCAAGTTGGAAGCTATTCGGATAATTTC	NM_014888	chr7:120989247-120989188	1.02688	down	4020.59	4200.89	3.016	3.05427	Detected	Detected
367	A_24_P185314	Hs.464622	NAPG	N-ethylmaleimide-sensitive factor attachment protein, gamma	Homo sapiens N-ethylmaleimide-sensitive factor attachment protein, gamma (NAPG), mRNA [NM_003826]	TTTGTACATATGCAGAGTACGGTATTTCTGTATGGAATCTGCTTTATTCCTATTTTTCCC	NM_003826	chr18:10552603-10552662	1.00776	down	1811.74	1857.74	1.86597	1.87712	Detected	Detected
368	A_24_P92367	Hs.355952	YDJC	YdjC homolog (bacterial)	Homo sapiens YdjC homolog (bacterial) (YDJC), mRNA [NM_001017964]	TGCCACCTCTGGGCTCAGGTCCTCATGCCTCCAAATGGCATCTAGAGTTTGAGCAGCCTT	NM_001017964	chr22:21982583-21982524	1.02911	up	2231.57	2206.39	2.16665	2.12526	Detected	Detected
369	A_33_P3290924	Hs.377484	BAG1	BCL2-associated athanogene	Homo sapiens BCL2-associated athanogene (BAG1), transcript variant 1, mRNA [NM_001172415]	TAGGAGAGTAAAAGCCACAATAGAGCAGTTTATGAAGATCTTGGAGGAGATTGACACACT	NM_001172415	chr9:33256859-33256800	1.04732	up	1747.67	1697.91	1.81402	1.74733	Detected	Detected
370	A_23_P114689	Hs.437379	ASAP3	ArfGAP with SH3 domain, ankyrin repeat and PH domain 3	Homo sapiens ArfGAP with SH3 domain, ankyrin repeat and PH domain 3 (ASAP3), transcript variant 1, mRNA [NM_017707]	CAATGAGAAAGCAGATACACCTAAGCCATCATCAACCACTAACATCTCAACTTGCCAGTT	NM_017707	chr1:23755346-23755287	1.01397	up	1808.85	1815.13	1.86366	1.84364	Detected	Detected
371	A_21_P0005646		XLOC_006689		BROAD Institute lincRNA (XLOC_006689), lincRNA [TCONS_00014579]	TATGCCCCCGTGGATGGATACCAGGGGTGTCATGCAAGCAGGTGCTCGTATGTTATCTGC		chr8:1983752-1983811	3.25239	up	58.4625	18.2897	-3.08775	-4.78925	Detected	Not Detected
372	A_33_P3267195	Hs.591355	KU-MEL-3	KU-MEL-3	PREDICTED: Homo sapiens KU-MEL-3 (KU-MEL-3), miscRNA [XR_108704]	TTTGTGCCCTGCTTCCAATCATGCCAGGCCTCGGGGTCCCTGTCTCTAACTTCACCATGA	XR_108704	chr6:4611267-4611326	1.07658	down	344.63	377.511	-0.528289	-0.42184	Detected	Detected
373	A_33_P3400943	Hs.654653	C16orf5	chromosome 16 open reading frame 5	Homo sapiens chromosome 16 open reading frame 5 (C16orf5), transcript variant 1, mRNA [NM_001199054]	GTGGCAGTCTTGGTCAGTAGTTTAAAGAGTTTCCCTACTTTTTAACCCTTTTTGAAATAA	NM_001199054	chr16:4560813-4560754	1.00217	down	2088.87	2130.02	2.07131	2.07444	Detected	Detected
374	A_23_P344037	Hs.720197	CHFR	checkpoint with forkhead and ring finger domains	Homo sapiens checkpoint with forkhead and ring finger domains (CHFR), transcript variant 4, mRNA [NM_018223]	AGAAGGGCAAGTTTATCAAAAACATTGTTTCAGGAGAAGGGAGCATAAGTTTACAGCCTA	NM_018223	chr12:133417771-133417712	1.00715	down	461.858	473.298	-0.105887	-0.0956087	Detected	Detected
375	A_24_P97931	Hs.73527	CSNK2B	casein kinase 2, beta polypeptide	Homo sapiens casein kinase 2, beta polypeptide (CSNK2B), mRNA [NM_001320]	CAACCAGTTTGTGCCCAGGCTCTACGGTTTCAAGATCCATCCGATGGCCTACCAGCTGCA	NM_001320	chr6:31637268-31637654	1.02111	up	18601.6	18535.7	5.22595	5.1958	Detected	Detected
376	A_23_P103919	Hs.321231	B4GALT3	UDP-Gal:betaGlcNAc beta 1,4- galactosyltransferase, polypeptide 3	Homo sapiens UDP-Gal:betaGlcNAc beta 1,4- galactosyltransferase, polypeptide 3 (B4GALT3), transcript variant 2, mRNA [NM_003779]	TGTAGGGCTTATGACTGTGAATCCTTGATGTCATGATTTTATGTGACGATTCCTAGGAGT	NM_003779	chr1:161141406-161141347	1.00948	down	3224.32	3311.84	2.69759	2.7112	Detected	Detected
377	A_23_P17275	Hs.434993	DNAJC27	DnaJ (Hsp40) homolog, subfamily C, member 27	Homo sapiens DnaJ (Hsp40) homolog, subfamily C, member 27 (DNAJC27), transcript variant 1, mRNA [NM_016544]	CTGTGTAGATGAAAGTGAAGGACGTCTTTGGGCTGAAAGCAAAGGGTTCCTGTACTTTGA	NM_016544	chr2:25180014-25179955	1.26642	up	67.6695	54.3687	-2.87676	-3.21751	Detected	Not Detected
378	A_33_P3378707		LOC646214	p21 protein (Cdc42/Rac)-activated kinase 2 pseudogene	Homo sapiens p21 protein (Cdc42/Rac)-activated kinase 2 pseudogene (LOC646214), non-coding RNA [NR_027053]	CTTTATTAAGAGAAACAATTATGTTTGGAATTCAGCATCTTTGGTTGGAACGCATTGGCT	NR_027053	chr15:21932782-21932723	1.0231	down	971.4	1011.22	0.966729	0.999673	Detected	Detected
379	A_23_P97328	Hs.726193	C1orf35	chromosome 1 open reading frame 35	Homo sapiens chromosome 1 open reading frame 35 (C1orf35), mRNA [NM_024319]	CTTGGCCTGCGAAGGTGAACCTGCCCAGATTTATCAGTAGAGGCTGGACTCCCTCTGTGT	NM_024319	chr1:228288610-228288551	1.11572	down	5194.99	5897.54	3.38571	3.54368	Detected	Detected
380	A_33_P3313660	Hs.648050	BRD7P3	bromodomain containing 7 pseudogene 3	Homo sapiens bromodomain containing 7 pseudogene 3 (BRD7P3), non-coding RNA [NR_002730]	GAAAAAACAGCCCTTTCAACAAATGGTGCTGAACAATTGGACATCCACATGCAAAGAAAA	NR_002730	chr6:118824846-118824905	1.31708	up	150.96	116.623	-1.71917	-2.11651	Detected	Detected
381	A_23_P14928	Hs.513632	COQ9	coenzyme Q9 homolog (S. cerevisiae)	Homo sapiens coenzyme Q9 homolog (S. cerevisiae) (COQ9), nuclear gene encoding mitochondrial protein, mRNA [NM_020312]	CAGACCAAGCCTCCTGATGCCTTTCTGCACTGCAACTGTGTGATTGAAAAATGAGATGTT	NM_020312	chr16:57494748-57494807	1.00271	up	2216.14	2248.82	2.15664	2.15274	Detected	Detected
382	ERCC-00116_142					ATACATCGCTCTAAATCATCATGCGACAGTCTCGACAGCAGCTCAGCATCTATGCATCAT			1.00723	up	12.3631	12.4891	-5.32923	-5.33962	Not Detected	Not Detected
383	A_33_P3349501					AGTGTTCATTTTCTGGCTACCTGCTCACTCTGTGCTCTCAGTTTCCTTTCCAAGAGATCA		chr2:069159486-069159545	1.40015	down	69.349	98.7976	-2.84139	-2.35581	Detected	Detected
384	A_23_P103511	Hs.447011	C1orf226	chromosome 1 open reading frame 226	Homo sapiens chromosome 1 open reading frame 226 (C1orf226), transcript variant 2, mRNA [NM_001085375]	GTTCTGAGGAGGAGGAGGAAGATTACAGATCTATTCTGAGTATTTTTTAGAGAGTTAATA	NM_001085375	chr1:162356483-162356542	1.12761	down	16.8928	19.3818	-4.87886	-4.70559	Not Detected	Not Detected
385	A_21_P0005693		XLOC_006790		BROAD Institute lincRNA (XLOC_006790), lincRNA [TCONS_00014691]	CTGACAATTTAAGTCAATTCACTCTCCAAAATGTTGCACCCCTGCTGCGTGTTAAGCTCA		chr8:49536369-49536428	1.03604	down	182.43	192.312	-1.44599	-1.39491	Detected	Detected
386	A_23_P111811	Hs.489811	ING3	inhibitor of growth family, member 3	Homo sapiens inhibitor of growth family, member 3 (ING3), transcript variant 1, mRNA [NM_019071]	TCAACAGGTATATTCTGCTGCATGTACTGTACTCCAGAGCTGTTATGTAACACTGTATAT	NM_019071	chr7:120615261-120615320	1.05779	up	1403.95	1350.47	1.49808	1.41703	Detected	Detected
387	A_23_P105313	Hs.728874	EIF2B1	eukaryotic translation initiation factor 2B, subunit 1 alpha, 26kDa	Homo sapiens eukaryotic translation initiation factor 2B, subunit 1 alpha, 26kDa (EIF2B1), mRNA [NM_001414]	ACATTCCTCAGCAGGATCAAGCCAAACAGTAAAAACTACCAAGAGAACACGAGGAAGGCA	NM_001414	chr12:124105818-124105759	1.02883	up	6773.06	6698.47	3.7684	3.7274	Detected	Detected
388	A_33_P3323323	Hs.447840	ZNF497	zinc finger protein 497	Homo sapiens zinc finger protein 497 (ZNF497), mRNA [NM_198458]	ATCCCACTGTCTTCTTTGCATCTGGCACACAGTAGATGCTCAATAAATGCCTGTGGAATG	NM_198458	chr19:58865784-58865725	1.05615	down	81.8228	87.9288	-2.60276	-2.52395	Detected	Detected
389	A_23_P166526	Hs.475110	RIBC2	RIB43A domain with coiled-coils 2	Homo sapiens RIB43A domain with coiled-coils 2 (RIBC2), mRNA [NM_015653]	AAGTCGATAATGAGGAACACACCCTTGTTCCCGTCATTCACGTATAAAGAGTGGCTACCT	NM_015653	chr22:45828233-45828292	1.38258	up	88.7637	65.3247	-2.48529	-2.95266	Detected	Detected
390	ERCC-00048_92					TTATAGATATTGGCATCCCTAAACAACGAGTACCTTGTGCTACGACAGAAAAGTGACCTG			1.0674	up	12.9328	12.3281	-5.26423	-5.35833	Not Detected	Not Detected
391	A_23_P330537	Hs.592080	SPSB3	splA/ryanodine receptor domain and SOCS box containing 3	Homo sapiens splA/ryanodine receptor domain and SOCS box containing 3 (SPSB3), mRNA [NM_080861]	TCTGGGATGACTTAAATAAGTCATCAGCCACCCTGCTGAGCTGTGACAACCGTAAGGTCA	NM_080861	chr16:1828310-1828251	1.02034	down	142.508	147.951	-1.80229	-1.77324	Detected	Detected
392	A_21_P0011106	Hs.282811	LOC100507055	uncharacterized LOC100507055	BX379759 Homo sapiens PLACENTA COT 25-NORMALIZED Homo sapiens cDNA clone CS0DI039YM08 5-PRIME, mRNA sequence [BX379759]	ACACACGCTCTGCACCCCTAAGACCATCTTCCTGCAGTGCCTGCCCTGGAGGAAGGTGAG		chr12:133181346-133181287	1.22925	down	307.945	385.165	-0.690661	-0.39288	Detected	Detected
393	A_23_P135326	Hs.108112	POLE3	polymerase (DNA directed), epsilon 3 (p17 subunit)	Homo sapiens polymerase (DNA directed), epsilon 3 (p17 subunit) (POLE3), mRNA [NM_017443]	TGCTCAGGAATCTAACTCTCCCTAAACCATCCTCTTTAACTGCTTCTAAAATATCTCTGT	NM_017443	chr9:116169769-116169710	1.06313	up	4016.87	3844.44	3.01466	2.92634	Detected	Detected
394	A_23_P63825	Hs.500756	GOT1	glutamic-oxaloacetic transaminase 1, soluble (aspartate aminotransferase 1)	Homo sapiens glutamic-oxaloacetic transaminase 1, soluble (aspartate aminotransferase 1) (GOT1), mRNA [NM_002079]	TACCACCAAAGTAGTTCTCTGTCATGTGTGTTCCCTGCCTGCACAAACCTACATGTACAT	NM_002079	chr10:101157284-101157225	1.00062	down	3599.61	3664.86	2.85643	2.85733	Detected	Detected
395	A_33_P3274478	Hs.127610	UNC119B	unc-119 homolog B (C. elegans)	Homo sapiens unc-119 homolog B (C. elegans) (UNC119B), mRNA [NM_001080533]	AATGGGATTTGCATGTTCCTGTCAAGCGTAACAACAATCCCTTCTCTCTTTGACAGAGGC	NM_001080533	chr12:121159739-121159798	1.09095	down	97.3576	108.07	-2.35197	-2.22639	Detected	Detected
396	A_21_P0000473	Hs.693449	SNORA84	small nucleolar RNA, H/ACA box 84	Homo sapiens small nucleolar RNA, H/ACA box 84 (SNORA84), small nucleolar RNA [NR_003704]	ATTTATGCATGGAGGCTGCTTCTCCTCAGCAGCTGCCATAGCCCGGTCGCTGGTACATGA	NR_003704	chr9:95054802-95054743	1.25509	down	227.875	291.008	-1.12509	-0.7973	Detected	Detected
397	A_21_P0014003		LOC100652766		PREDICTED: Homo sapiens dystonin-like (LOC100652766), mRNA [XM_003403438]	TCACTACCTGCTGGAGAGATGGAAAATTATTTAATGCCATCATTCATAAATACAGGTATG	XM_003403438	chr6:56535493-56535434	1.11358	down	373.279	422.948	-0.413083	-0.257878	Detected	Detected
398	A_24_P72394	Hs.396178	RBAK	RB-associated KRAB zinc finger	Homo sapiens RB-associated KRAB zinc finger (RBAK), transcript variant 1, mRNA [NM_021163]	TTGTTTAAGTCTATTTCAGTGAAAGAGAACAAGCATACTGCCCATACTCTAAAATATCCC	NM_021163	chr7:5106063-5106122	8.56207	down	29.0945	253.467	-4.09452	-0.996557	Not Detected	Detected
399	A_23_P31453	Hs.61635	STEAP1	six transmembrane epithelial antigen of the prostate 1	Homo sapiens six transmembrane epithelial antigen of the prostate 1 (STEAP1), mRNA [NM_012449]	GACGTCACCAAAATTAACAAAACTGAGATATGTTCCCAGTTGTAGAATTACTGTTTACAC	NM_012449	chr7:89794004-89794063	1.00737	up	2257.92	2280.61	2.18359	2.17299	Detected	Detected
400	A_33_P3854030	Hs.458312	MBD5	methyl-CpG binding domain protein 5	Homo sapiens methyl-CpG binding domain protein 5 (MBD5), mRNA [NM_018328]	TAACCATTTAGAAGCTGCTATTCATGAGGCCATGAGTGAACTGGACAAAATGTCTGGGAC	NM_018328	chr2:149267644-149267703	1.23287	down	145.703	182.775	-1.77031	-1.46829	Detected	Detected
401	A_33_P3255647	Hs.432485	RPL36A-HNRNPH2	RPL36A-HNRNPH2 readthrough	Homo sapiens RPL36A-HNRNPH2 readthrough (RPL36A-HNRNPH2), transcript variant 1, mRNA [NM_001199973]	GAAGTATTCAAGTCTAACAGTGTTGAAATGGATTGGGTGTTGAAGCATACAGGTCCGAAT	NM_001199973	chrX:100667226-100667285	1.01363	down	430.266	443.762	-0.208107	-0.188573	Detected	Detected
402	A_24_P88554	Hs.714608	PEX11B	peroxisomal biogenesis factor 11 beta	Homo sapiens peroxisomal biogenesis factor 11 beta (PEX11B), transcript variant 1, mRNA [NM_003846]	AATGATGCTATGTGTAGCATCTTGCTGTAAATCCTGTACAATGATTCTGTGTAAATAGCT	NM_003846	chr1:145523603-145523662	1.05079	down	2534.95	2710.31	2.35055	2.42203	Detected	Detected
403	A_23_P119102	Hs.515469	VASP	vasodilator-stimulated phosphoprotein	Homo sapiens vasodilator-stimulated phosphoprotein (VASP), mRNA [NM_003370]	GGAGGGAATTTCACATTCCCTTGTTCTAGATTCACTTTAACGCTTAATGCCTTCAAAGTT	NM_003370	chr19:46029738-46029797	1.07871	up	5002.17	4718.32	3.33115	3.22184	Detected	Detected
404	A_19_P00319946		XLOC_003677		BROAD Institute lincRNA (XLOC_003677), lincRNA [TCONS_00008880]	GTTTCTTTGCCCTTATCCCCAAACATGGACACCTGACTCTCCAGGTAGAACTAATTTGAG		chr4:123625882-123625941	22.8068	down	20.4628	474.855	-4.60226	-0.0908718	Not Detected	Detected
405	A_33_P3334895	Hs.411472	GRIN2A	glutamate receptor, ionotropic, N-methyl D-aspartate 2A	Homo sapiens glutamate receptor, ionotropic, N-methyl D-aspartate 2A (GRIN2A), transcript variant 3, mRNA [NM_001134408]	AACGCTTGGTTATTGGGAGATGCCCCTCGGACCCTTACAAACACTCGTTGCCATCCCAGG	NM_001134408	chr16:9857277-9857218	1.78339	down	96.8402	175.725	-2.35966	-1.52504	Detected	Detected
406	A_23_P205529	Hs.512693	METTL17	methyltransferase like 17	Homo sapiens methyltransferase like 17 (METTL17), transcript variant 2, mRNA [NM_022734]	GTACCATCCCATCCCCTTCAGCTGGAACAAGAAACCAAAGGAAGAAAAGTTCTCTATGGT	NM_022734	chr14:21464427-21464720	1.0386	down	1953.74	2064.65	1.97483	2.02947	Detected	Detected
407	A_23_P123905	Hs.602571	EXOSC3	exosome component 3	Homo sapiens exosome component 3 (EXOSC3), transcript variant 1, mRNA [NM_016042]	TTCTCCAGATTGGCAGAAAGTTGATATAGGTGGACTTTTTTACAGGTCAGTTGAGGCAAA	NM_016042	chr9:37780699-37780640	1.02068	down	1195.15	1241.2	1.26578	1.29531	Detected	Detected
408	A_23_P44768	Hs.505874	TBK1	TANK-binding kinase 1	Homo sapiens TANK-binding kinase 1 (TBK1), mRNA [NM_013254]	TCTACTCTGAGTGGGGCTAAATAAGTTATTTTCTCTGACCGCCTACTGGAAATATTTTTA	NM_013254	chr12:64895443-64895502	1.02415	up	994.011	987.557	0.999926	0.965506	Detected	Detected
409	A_23_P32233	Hs.376206	KLF4	Kruppel-like factor 4 (gut)	Homo sapiens Kruppel-like factor 4 (gut) (KLF4), mRNA [NM_004235]	CGTTCCAGTGCCAAAAATGCGACCGAGCATTTTCCAGGTCGGACCACCTCGCCTTACACA	NM_004235	chr9:110248108-110248049	1.18372	down	306.49	369.147	-0.697496	-0.454164	Detected	Detected
410	A_33_P3255824					TGATCTTGATCTACAATTGTTGGGAAAAGGAAGCAATACAGACATGAGTAAAAGGGCTCA		chrY:014108228-014108287	1.03467	down	605.967	637.947	0.285904	0.335078	Detected	Detected
411	A_24_P915692	Hs.602085	PHLDA1	pleckstrin homology-like domain, family A, member 1	Homo sapiens pleckstrin homology-like domain, family A, member 1 (PHLDA1), mRNA [NM_007350]	TACAGGATCTAAAAGGGTTTTCTTAGAAAGGGCAATATTGTCCAATGAAGTAAGCAGAAG	NM_007350	chr12:76419686-76419627	1.08801	down	1012.74	1121.15	1.02685	1.14855	Detected	Detected
412	A_23_P501435	Hs.728790	CSRP2BP	CSRP2 binding protein	Homo sapiens CSRP2 binding protein (CSRP2BP), transcript variant 1, mRNA [NM_020536]	CCGGCCATTGATGTGTTGTCATTGAATCCAGGAGGATTTCTAGGGCACTGAAGTTTTGTT	NM_020536	chr20:18168563-18168622	1.02826	down	3173.48	3320.25	2.67466	2.71486	Detected	Detected
413	A_33_P3391419	Hs.445244	SOBP	sine oculis binding protein homolog (Drosophila)	Homo sapiens sine oculis binding protein homolog (Drosophila) (SOBP), mRNA [NM_018013]	GATCTTACTGCTGTCTGAATGCACAATTCTCTTGGGATATCAAAACCATATATAAAGAGA	NM_018013	chr6:107982440-107982499	1.08316	up	112.467	105.649	-2.14383	-2.25908	Detected	Detected
414	ERCC-00130_136					AAACTGCCTGATTTTATACCGACCGCCGGAAGGGATCACATTATGGTCAGTGCGAAATTT			1.00228	down	12.5962	12.8458	-5.30228	-5.29899	Not Detected	Not Detected
415	A_33_P3347040	Hs.678135	LOC100131094	uncharacterized LOC100131094	Homo sapiens uncharacterized LOC100131094 (LOC100131094), mRNA [NM_001242901]	AGGGTGGACCAAAGCACCCCCTCTTTTCCTGGGCTTCCCGAGAGTTGATAATTGAAAAAA	NM_001242901	chr19:4685870-4685929	1.03003	down	11461.8	12012.5	4.52735	4.57003	Detected	Detected
416	A_23_P28105	Hs.75066	TSN	translin	Homo sapiens translin (TSN), mRNA [NM_004622]	AGCACAGAGTGCCTCTTACGGTAGTTAGGATGCTCAGTTGCTAAACACTGCGCTTTATTT	NM_004622	chr2:122522998-122523057	1.08336	up	961.268	902.83	0.951602	0.836096	Detected	Detected
417	A_23_P109072	Hs.517113	SALL4	sal-like 4 (Drosophila)	Homo sapiens sal-like 4 (Drosophila) (SALL4), mRNA [NM_020436]	TGGCTCCCAGTCGGGTATCAGTGCAGATGTGGAAAAACCAAGTGCTACTGACGGCGTTCC	NM_020436	chr20:50400915-50400856	1.07742	down	323.391	354.524	-0.620057	-0.512473	Detected	Detected
418	A_23_P24104	Hs.77274	PLAU	plasminogen activator, urokinase	Homo sapiens plasminogen activator, urokinase (PLAU), transcript variant 1, mRNA [NM_002658]	CTGTGACCAGCACTGTCTCAGTTTCACTTTCACATAGATGTCCCTTTCTTGGCCAGTTAT	NM_002658	chr10:75677050-75677109	1.06307	down	4434.14	4796.27	3.15725	3.24548	Detected	Detected
419	A_23_P384532	Hs.658630	CCDC11	coiled-coil domain containing 11	Homo sapiens coiled-coil domain containing 11 (CCDC11), mRNA [NM_145020]	AAAGAAACAGAAGGCAAAGCAGGAAACTAGGACCATTTTGCAAAAAGCCCTACAAGAGAG	NM_145020	chr18:47777299-47777240	10.6724	up	218.11	20.7944	-1.18828	-4.60409	Detected	Not Detected
420	A_21_P0010038		XLOC_013743		BROAD Institute lincRNA (XLOC_013743), lincRNA [TCONS_00028388]	ACTTGGTAAAGGTTCAGCTGTGAACTGAACAGTCACTAATCCTGTGGCAGCTGAAAATCC		chr20:39323177-39323118	9.41823	up	122.164	13.1979	-2.02452	-5.25997	Detected	Not Detected
421	A_23_P104892	Hs.183684	EIF4G2	eukaryotic translation initiation factor 4 gamma, 2	Homo sapiens eukaryotic translation initiation factor 4 gamma, 2 (EIF4G2), transcript variant 1, mRNA [NM_001418]	AAGCAGAGGCAGTCTATTGCAAGGGACCTTCTTTGCTGCCAGTTATCATAGGCTGTTTTA	NM_001418	chr11:10818627-10818593	1.01512	up	36053.5	36137.9	6.18066	6.15901	Detected	Detected
422	A_33_P3289422	Hs.685640	ZNF765	zinc finger protein 765	Homo sapiens zinc finger protein 765 (ZNF765), mRNA [NM_001040185]	CTAATTTTTGGTGCTGATACTGTATTGTGCAAATCCACTGAATATGTTACTTAGTTCCAG	NM_001040185	chr19:53915117-53915176	1.08203	up	1683.36	1582.96	1.75993	1.64619	Detected	Detected
423	A_24_P500422	Hs.7921	LOC730101	uncharacterized LOC730101	Homo sapiens uncharacterized LOC730101 (LOC730101), transcript variant 1, non-coding RNA [NR_024403]	AAGGGATGTGAGTTGCTTAAATGTGACATTGAGACTTTCATAATGAAAGCTTTTGGTTAC	NR_024403	chr6:52533036-52533095	1.06137	down	93.0151	100.45	-2.4178	-2.33188	Detected	Detected
424	ERCC-00067_104					ACGACAAATTACCGAGGGAGGCACTTATGAGTTATCTTCGCTGTGATATCTCCTTCGACT			1.03197	up	12.4782	12.3032	-5.31585	-5.36125	Not Detected	Not Detected
425	A_23_P128930	Hs.156171	PSMC6	proteasome (prosome, macropain) 26S subunit, ATPase, 6	Homo sapiens proteasome (prosome, macropain) 26S subunit, ATPase, 6 (PSMC6), mRNA [NM_002806]	GAACAAGCAAGATTAGACATACTGAAAATCCATGCAGGTCCCATTACAAAGCATGGTGAA	NM_002806	chr14:53187845-53187904	1.01455	up	4676.09	4689.68	3.23389	3.21306	Detected	Detected
426	A_23_P103256	Hs.709217	CFHR3	complement factor H-related 3	Homo sapiens complement factor H-related 3 (CFHR3), transcript variant 1, mRNA [NM_021023]	TCAGGAAGTTACTGGGATTACATTCATTGCACACAAAATGGGTGGTCACCAGCAGTACCA	NM_021023	chr1:196748420-196748479	1.03128	down	593.598	622.877	0.256149	0.300589	Detected	Detected
427	A_32_P377880	Hs.248114	GDNF	glial cell derived neurotrophic factor	Homo sapiens glial cell derived neurotrophic factor (GDNF), transcript variant 3, mRNA [NM_001190468]	TGCTCCACCAAATCCACAAAAGGGTAAAGTTTGTGATTTTTCTTTATCATTGCGATCACC	NM_001190468	chr5:37812991-37812932	1.0844	up	1019.07	956.189	1.03584	0.918938	Detected	Detected
428	A_21_P0007250	Hs.503429	LOC100506233	uncharacterized LOC100506233	Homo sapiens uncharacterized LOC100506233 (LOC100506233), non-coding RNA [NR_038903]	CACTAAATTTAAAATGACACTTTTTTACCAACCAGCGAAAGCAGATGTTCAAAGGGGATA	NR_038903	chr11:82783779-82783838	1.02563	down	478.601	499.455	-0.054513	-0.0180025	Detected	Detected
429	A_23_P65466	Hs.22399	RAB2B	RAB2B, member RAS oncogene family	Homo sapiens RAB2B, member RAS oncogene family (RAB2B), transcript variant 1, mRNA [NM_032846]	ACTTACTGAATGTGACATATTTATTCCTAGTTCCATACCTTTGCACATGCCCTACTCTCC	NM_032846	chr14:21927987-21927928	1.00532	down	446.722	456.954	-0.153959	-0.14631	Detected	Detected
430	A_23_P97365	Hs.482087	LRRC8D	leucine rich repeat containing 8 family, member D	Homo sapiens leucine rich repeat containing 8 family, member D (LRRC8D), transcript variant 2, mRNA [NM_018103]	AAGAAAAGCGGGCTTGTTGTGGAAGATCACCTTTTTGATACCCTGCCACTCGAAGTCAAA	NM_018103	chr1:90401097-90401156	1.03789	up	1152.41	1129.76	1.21324	1.15959	Detected	Detected
431	A_23_P111297	Hs.511756	RPP40	ribonuclease P/MRP 40kDa subunit	Homo sapiens ribonuclease P/MRP 40kDa subunit (RPP40), mRNA [NM_006638]	TGAGCCAAGCACAGTGGTGGCAAAAGCTTATTTGTGTACAATCACTGGCTTCATACTTCC	NM_006638	chr6:4996277-4996218	1.03876	up	1283.07	1256.81	1.36819	1.31333	Detected	Detected
432	A_23_P118834	Hs.156346	TOP2A	topoisomerase (DNA) II alpha 170kDa	Homo sapiens topoisomerase (DNA) II alpha 170kDa (TOP2A), mRNA [NM_001067]	TGTGAGGCGATTATTTTAAGTAATTATCTTACCAAGCCCAAGACTGGTTTTAAAGTTACC	NM_001067	chr17:38545768-38545709	1.04774	up	635.329	616.989	0.354167	0.286887	Detected	Detected
433	A_21_P0011842	Hs.726163	EEF1E1	eukaryotic translation elongation factor 1 epsilon 1	Homo sapiens eukaryotic translation elongation factor 1 epsilon 1 (EEF1E1), transcript variant 2, mRNA [NM_001135650]	AACAAACAATGGTCCAAGTCTAACAGGATTGACTACTATAGCAGCTCATCTAGTCAAGCA	NM_001135650	chr6:8097685-8097627	1.10715	up	1812	1665.27	1.86617	1.71932	Detected	Detected
434	A_23_P11995	Hs.180909	PRDX1	peroxiredoxin 1	Homo sapiens peroxiredoxin 1 (PRDX1), transcript variant 1, mRNA [NM_002574]	TCAGGATTATGGGGTCTTAAAGGCTGATGAAGGCATCTCGTTCAGGGGCCTTTTTATCAT	NM_002574	chr1:45980589-45980295	1.00458	up	45452	46036.4	6.51486	6.50827	Detected	Detected
435	A_23_P113825	Hs.112895	NACC2	NACC family member 2, BEN and BTB (POZ) domain containing	Homo sapiens NACC family member 2, BEN and BTB (POZ) domain containing (NACC2), mRNA [NM_144653]	GCCACTTACCTACTGAACTGCTACTGTTGCCTGAGAAAAATGTGATTTTTATTCTGCTTG	NM_144653	chr9:138903283-138903224	1.04049	down	1631.41	1727.15	1.71471	1.77197	Detected	Detected
436	A_23_P119857	Hs.591547	TTC32	tetratricopeptide repeat domain 32	Homo sapiens tetratricopeptide repeat domain 32 (TTC32), mRNA [NM_001008237]	ACAGAGGGTTGATACTGTATAGGCTGGGATATTTTGATGATGCTTTGGAAGATTTCAAGA	NM_001008237	chr2:20097656-20096855	1.05955	up	660.779	634.553	0.410831	0.327383	Detected	Detected
437	A_21_P0010493	Hs.389638	LOC389831	uncharacterized LOC389831	Q86U02_HUMAN (Q86U02) Full-length cDNA clone CS0DI010YI19 of Placenta of Homo sapiens (human), partial (26%) [THC2501093]	TAAAATTATCCTGTATTTTTAATGATTATTTATTAAATTCCTCTCATTAGAGCCTGTTAT		chr7_gl000195_random:83422-83363	1.24031	down	111.468	140.675	-2.1567	-1.846	Detected	Detected
438	A_23_P201672	Hs.494705	METTL13	methyltransferase like 13	Homo sapiens methyltransferase like 13 (METTL13), transcript variant 1, mRNA [NM_015935]	AGCTTCGTATTTTTCTTGGTTTCACACTCAGCTACATGTGACCTCCAGCTTGGTGAGGTT	NM_015935	chr1:171765987-171766046	1.10843	up	4460.41	4094.49	3.16577	3.01725	Detected	Detected
439	A_24_P305038	Hs.128813	C17orf69	chromosome 17 open reading frame 69	Homo sapiens chromosome 17 open reading frame 69 (C17orf69), transcript variant 1, non-coding RNA [NR_026905]	ACTTGCTGGAGGCCACATGGCTGTGAGCCAAATACAGGTCTGGGTTATCAGGGCTCACAT	NR_026905	chr17:43718881-43718940	1.27447	down	58.9735	76.4748	-3.0752	-2.7253	Detected	Detected
440	A_33_P3741022	Hs.447555	LINC00511	long intergenic non-protein coding RNA 511	Homo sapiens uncharacterized LOC400619 (FLJ26484), non-coding RNA [NR_033876]	CAAAATTAAGAATAAAAATAATGTGCATCAGCAGGTGCAGATTCTGATGCTCGGTGGACA	NR_033876	chr17:70594241-70594182	9.00827	up	101.854	11.5046	-2.28683	-5.45808	Detected	Not Detected
441	A_33_P3224819	Hs.372492	SLC45A4	solute carrier family 45, member 4	Homo sapiens solute carrier family 45, member 4 (SLC45A4), mRNA [NM_001080431]	TTTAGAACTAAGCCTATTTGAAACGGTCGGTGTAGGCTTACTGAGATCAGGAGACAGGGA	NM_001080431	chr8:142220970-142220911	2.07452	up	250.626	122.925	-0.9878	-2.04058	Detected	Detected
442	A_23_P122976	Hs.134587	GNAI1	guanine nucleotide binding protein (G protein), alpha inhibiting activity polypeptide 1	Homo sapiens guanine nucleotide binding protein (G protein), alpha inhibiting activity polypeptide 1 (GNAI1), mRNA [NM_002069]	AGGTTAGTCTTTCAGTACACGTTACTGGTAAGTAGTTTCCAAGTTACGTGTTGTCACTGG	NM_002069	chr7:79848271-79848330	1.0414	up	694.615	678.673	0.482878	0.424358	Detected	Detected
443	A_23_P115261	Hs.19383	AGT	angiotensinogen (serpin peptidase inhibitor, clade A, member 8)	Homo sapiens angiotensinogen (serpin peptidase inhibitor, clade A, member 8) (AGT), mRNA [NM_000029]	TGTTCCAAAAAGAATTCCAACCGACCAGCTTGTTTGTGAAACAAAAAAGTGTTCCCTTTT	NM_000029	chr1:230838590-230838531	1.04076	down	128.339	135.907	-1.95338	-1.89573	Detected	Detected
444	A_21_P0012287	Hs.548073	XLOC_l2_009469		CR742085 Soares_testis_NHT Homo sapiens cDNA clone IMAGp971J1575 ; IMAGE:1738313 5', mRNA sequence [CR742085]	ATCAGCACTATTTGAAACTTTTATCTCATCTGGCTTGGCGCCTGAGGTTCTCCCATTAGG		chr22:20992956-20992718	5.02742	down	11.2838	57.721	-5.46101	-3.13119	Not Detected	Detected
445	A_33_P3410724	Hs.444472	SDHC	succinate dehydrogenase complex, subunit C, integral membrane protein, 15kDa	Homo sapiens succinate dehydrogenase complex, subunit C, integral membrane protein, 15kDa (SDHC), nuclear gene encoding mitochondrial protein, transcript variant 1, mRNA [NM_003001]	CTTGGATTTCCAGAAAAGCCTCTTAATTTTATGCTTTCTCATCGAAGTAATGTACCCTTT	NM_003001	chr1:161332887-161332946	1.11111	up	11953.9	10946.8	4.58801	4.43601	Detected	Detected
446	A_24_P276932	Hs.580464	ATP6V1C2	ATPase, H+ transporting, lysosomal 42kDa, V1 subunit C2	Homo sapiens ATPase, H+ transporting, lysosomal 42kDa, V1 subunit C2 (ATP6V1C2), transcript variant 1, mRNA [NM_001039362]	TTTCAAATGACCAATCAAGTACTACTTCTTGGTTAAAAGGCCACTGGTAGAGTCATCTGA	NM_001039362	chr2:10924242-10924301	1.05019	down	220.42	235.532	-1.17308	-1.10243	Detected	Detected
447	A_21_P0011001		PCSK7	proprotein convertase subtilisin/kexin type 7	Homo sapiens proprotein convertase subtilisin/kexin type 7 (PCSK7), mRNA [NM_004716]	AGAAAGCAGTTCTGATGCTTACATCTGGAATCTGAGGCATCCTCTGACTCCACTCAAAGA	NM_004716	chr11:117076653-117076594	1.02217	up	676.881	673.787	0.445565	0.413936	Detected	Detected
448	A_21_P0014358		LOC100507520	uncharacterized LOC100507520	PREDICTED: Homo sapiens hypothetical LOC100507520, transcript variant 1 (LOC100507520), miscRNA [XR_109439]	CGGCCACCGCCTCTTTTGTTAACAGGACAGTTGATCCATTAAATTAAAAATCATTCAATA	XR_109439	chr17:79361987-79361928	1.21926	down	685.579	850.523	0.463986	0.749992	Detected	Detected
449	A_21_P0014319	Hs.190748	LOC100129781	uncharacterized LOC100129781	PREDICTED: Homo sapiens hypothetical LOC100129781, transcript variant 1 (LOC100129781), miscRNA [XR_109258]	TAAAACCAAACAACTTGGAACCGCTCCAAGAGAGGGGATTAAAGCAACATGTTATTCTGA	XR_109258	chr16:14420083-14420142	1.04116	up	662.887	647.818	0.415426	0.357231	Detected	Detected
450	A_23_P107744	Hs.501561	S1PR5	sphingosine-1-phosphate receptor 5	Homo sapiens sphingosine-1-phosphate receptor 5 (S1PR5), transcript variant 1, mRNA [NM_030760]	ATAGAAGCTTCTAAGCAGAAGAGGGACTTGCCCTAATTCAGGTGATCACAGGTGTCTTGT	NM_030760	chr19:10623943-10623884	1.0654	up	53.6906	51.2764	-3.21059	-3.30199	Not Detected	Not Detected
451	A_33_P3210379	Hs.62492	SCGB3A1	secretoglobin, family 3A, member 1	Homo sapiens secretoglobin, family 3A, member 1 (SCGB3A1), mRNA [NM_052863]	CCGCGGGGAGGACCGTCCATCCCCTTCCCCCGGCCCCTCTCAATAAACGTGGTTAAGAGC	NM_052863	chr5:180017165-180017106	1.03256	up	38699.6	38134.8	6.28284	6.23661	Detected	Detected
452	A_23_P110851	Hs.492203	TERT	telomerase reverse transcriptase	Homo sapiens telomerase reverse transcriptase (TERT), transcript variant 1, mRNA [NM_198253]	TGGGGGTCCCTGTGGGTCAAATTGGGGGGAGGTGCTGTGGGAGTAAAAAACTGAATATAT	NM_198253	chr5:1253364-1253305	1.06243	down	81.0348	87.5997	-2.61672	-2.52936	Detected	Detected
453	A_21_P0014351	Hs.656008	LOC100506325		PREDICTED: Homo sapiens hypothetical LOC100506325 (LOC100506325), miscRNA [XR_109396]	TCCAGGTTTGCAGCCCGCAAGATTTAAGATGGGGCCATGAGGTTAAATCTTGTAAACTCA	XR_109396	chr17:45976210-45976151	1.00367	down	69.8651	71.3484	-2.83069	-2.82541	Detected	Detected
454	A_23_P103070	Hs.226755	YWHAH	tyrosine 3-monooxygenase/tryptophan 5-monooxygenase activation protein, eta polypeptide	Homo sapiens tyrosine 3-monooxygenase/tryptophan 5-monooxygenase activation protein, eta polypeptide (YWHAH), mRNA [NM_003405]	AGCTGATAGTGTTTCGTTAAGCAGTACATCTTGTGCATGCAAAAATGAATTCACCCCTCC	NM_003405	chr22:32353138-32353197	1.01674	up	3183.77	3186.15	2.67933	2.65538	Detected	Detected
455	A_23_P250283	Hs.310645	RAB1A	RAB1A, member RAS oncogene family	Homo sapiens RAB1A, member RAS oncogene family (RAB1A), transcript variant 1, mRNA [NM_004161]	ACTGAGGTCAAACGTTGTTTCCTTAGGTTGAAATAGCAGCCAAAACATTCTTCACGCAGG	NM_004161	chr2:65314287-65314228	1.04371	up	2941.69	2867.81	2.56524	2.50352	Detected	Detected
456	A_33_P3271105	Hs.169900	PABPC4	poly(A) binding protein, cytoplasmic 4 (inducible form)	Homo sapiens poly(A) binding protein, cytoplasmic 4 (inducible form) (PABPC4), transcript variant 3, mRNA [NM_001135654]	AAGAAAAAACGAATCCTCGGAGAACCCGCGGGGAAGTCACTTTCGTACGCTTCCGGCCTG	NM_001135654	chr1:40042341-40042282	1.15993	up	64.8978	56.9288	-2.93709	-3.15113	Detected	Not Detected
457	A_33_P3321417	Hs.8008	DMAP1	DNA methyltransferase 1 associated protein 1	Homo sapiens DNA methyltransferase 1 associated protein 1 (DMAP1), transcript variant 1, mRNA [NM_019100]	TGCGGGCTGTGCCAGGCACAGACCTTAAGATACCAGTATTTGATGCTGGGCACGAACGAC	NM_019100	chr1:44684321-44684380	1.11141	up	364.009	333.251	-0.449363	-0.601748	Detected	Detected
458	A_23_P117782	Hs.416755	LARP6	La ribonucleoprotein domain family, member 6	Homo sapiens La ribonucleoprotein domain family, member 6 (LARP6), transcript variant 1, mRNA [NM_018357]	GCAAGTAGCTAAGCCTATAGCATGGTGTCTTGTAGGACCAAATCGATGTTACCTGTCAAG	NM_018357	chr15:71123971-71123912	1.02084	up	13982.2	13936.4	4.81411	4.78435	Detected	Detected
459	A_33_P3264419	Hs.491861	YTHDF3	YTH domain family, member 3	Homo sapiens YTH domain family, member 3 (YTHDF3), mRNA [NM_152758]	CCAAACTCACCATTTGGTCCTCTTTAATCTTTGAGGGTTTCAATAAAAATTGTTCACTCA	NM_152758	chr8:64125285-64125344	1.02434	up	5596.3	5558.89	3.49306	3.45837	Detected	Detected
460	A_33_P3420402	Hs.434340	HACE1	HECT domain and ankyrin repeat containing, E3 ubiquitin protein ligase 1	Homo sapiens HECT domain and ankyrin repeat containing, E3 ubiquitin protein ligase 1 (HACE1), mRNA [NM_020771]	CCACCTCTGCTATGTAACTGTCTTGTTAAAAGGGTGTTTTCTCCTAATTTCTGATATATT	NM_020771	chr6:105177223-105177164	1.10016	down	219.187	245.36	-1.18117	-1.04346	Detected	Detected
461	A_21_P0014803		LOC100652974	superoxide dismutase [Cu-Zn]-like	PREDICTED: Homo sapiens superoxide dismutase [Cu-Zn]-like (LOC100652974), miscRNA [XR_132617]	TAATACACCAGGCTGTACCAGGGCAGTTCCTTACTTTAATCCTTTAACCAAAAACCACAG	XR_132617	chr16:51141631-51141690	1.00315	up	1171.92	1188.67	1.23746	1.23292	Detected	Detected
462	A_23_P209933	Hs.593382	TGOLN2	trans-golgi network protein 2	Homo sapiens trans-golgi network protein 2 (TGOLN2), transcript variant 1, mRNA [NM_006464]	TCTATATCGCTCATCACAACAAGCGGAAGATCATTGCTTTTGTCCTGGAAGGAAAAAGAT	NM_006464	chr2:85553659-85552091	1.03815	up	2905.73	2847.91	2.54749	2.49347	Detected	Detected
463	A_23_P129058	Hs.443731	USP8	ubiquitin specific peptidase 8	Homo sapiens ubiquitin specific peptidase 8 (USP8), transcript variant 1, mRNA [NM_005154]	CTCAGCAACACAACTCTTGAAATGCTTATCAGGATAATGGTAGCTATAGCTGGCCATTTA	NM_005154	chr15:50791323-50791382	1.01736	up	1015.44	1015.58	1.03069	1.00587	Detected	Detected
464	A_23_P2683	Hs.437855	RPAP3	RNA polymerase II associated protein 3	Homo sapiens RNA polymerase II associated protein 3 (RPAP3), transcript variant 1, mRNA [NM_024604]	AAGGTTTGATATGGCAGTGATGTTTATGTCAGAAACAGAGAAAAAGATTGCACGTGCATT	NM_024604	chr12:48060809-48057361	1.03471	down	669.334	704.687	0.429391	0.478624	Detected	Detected
465	A_23_P206441	Hs.290154	FANCA	Fanconi anemia, complementation group A	Homo sapiens Fanconi anemia, complementation group A (FANCA), transcript variant 1, mRNA [NM_000135]	ATGAGGGCCTCGTTTATTAAGATCTTTAAACTGCTTTATACACTGTCACGTGGCTTCATC	NM_000135	chr16:89804072-89804013	1.21235	up	130.578	109.591	-1.92843	-2.20623	Detected	Detected
466	A_23_P372308	Hs.271277	RGMA	RGM domain family, member A	Homo sapiens RGM domain family, member A (RGMA), transcript variant 4, mRNA [NM_020211]	TAGTTGGTCCCTATGTTGGAAGTAAAAAGTGAAGCACTTTATTTTGGTTGTGTTTGCTCA	NM_020211	chr15:93586835-93586776	1.12923	up	88.6005	79.8337	-2.48795	-2.66329	Detected	Detected
467	A_23_P108761	Hs.730707	C2orf29	chromosome 2 open reading frame 29	Homo sapiens chromosome 2 open reading frame 29 (C2orf29), mRNA [NM_017546]	CTGGTCTTTTCCGGTTGTTGAAGACATTGGATACTGGGGAAACACCTTCTGAGACCAAAA	NM_017546	chr2:101885805-101885864	1.01353	up	1048.28	1052.38	1.07662	1.05723	Detected	Detected
468	A_33_P3413671	Hs.159472	ABL2	v-abl Abelson murine leukemia viral oncogene homolog 2	Homo sapiens v-abl Abelson murine leukemia viral oncogene homolog 2 (ABL2), transcript variant b, mRNA [NM_007314]	AACACCTAGTCTAGGGATGCACAGCAGAATCCCCTAGGGTTAAAAAACAAAACAAAACAA	NM_007314	chr1:179073242-179073183	1.09949	up	416.618	385.549	-0.254612	-0.391442	Detected	Detected
469	A_23_P502641	Hs.445892	SEC22C	SEC22 vesicle trafficking protein homolog C (S. cerevisiae)	Homo sapiens SEC22 vesicle trafficking protein homolog C (S. cerevisiae) (SEC22C), transcript variant 1, mRNA [NM_032970]	CTGAATCTCATTCGAGGAGTTCACCTTGCAGAACATTCTTTACAGGTTGCCCATGAGGAA	NM_032970	chr3:42599114-42597473	1.02618	up	1396.77	1384.94	1.49068	1.45339	Detected	Detected
470	A_23_P89509	Hs.514033	SPAG5	sperm associated antigen 5	Homo sapiens sperm associated antigen 5 (SPAG5), mRNA [NM_006461]	AGAGGAGAACCTTCGGCGCTCTGACAAGGAGTTAGAAAAACTAGATGACATTGTTCAGCA	NM_006461	chr17:26905097-26905038	1.17661	up	2644.56	2286.93	2.41162	2.17698	Detected	Detected
471	A_23_P71530	Hs.81791	TNFRSF11B	tumor necrosis factor receptor superfamily, member 11b	Homo sapiens tumor necrosis factor receptor superfamily, member 11b (TNFRSF11B), mRNA [NM_002546]	ACGCACTAAAGCACTCAAAGACGTACCACTTTCCCAAAACTGTCACTCAGAGTCTAAAGA	NM_002546	chr8:119936779-119936720	1.06194	down	1482.67	1602.06	1.57679	1.6635	Detected	Detected
472	A_24_P82466	Hs.462214	GAS7	growth arrest-specific 7	Homo sapiens growth arrest-specific 7 (GAS7), transcript variant c, mRNA [NM_201433]	TTCTGTAACTTTTGCTAAATACTTTATACATTTTTCATGTTAAAGAGCCGTGTCTCCCGC	NM_201433	chr17:9814278-9814219	1.04957	up	316.876	307.192	-0.649416	-0.719219	Detected	Detected
473	A_23_P104689	Hs.502875	RELA	v-rel reticuloendotheliosis viral oncogene homolog A (avian)	Homo sapiens v-rel reticuloendotheliosis viral oncogene homolog A (avian) (RELA), transcript variant 1, mRNA [NM_021975]	TTATTCTTTTATTGTCAGTATCTGTATCTCTCTCTCTTTTTGGAGGTGCTTAAGCAGAAG	NM_021975	chr11:65421710-65421651	1.03521	down	2247.5	2367.34	2.17692	2.22684	Detected	Detected
474	A_23_P250102	Hs.343664	CAND2	cullin-associated and neddylation-dissociated 2 (putative)	Homo sapiens cullin-associated and neddylation-dissociated 2 (putative) (CAND2), transcript variant 2, mRNA [NM_012298]	GAAGGTTTCAAATGTGTCTAGTGTTCAGTATTGAGGACAAAGAAATACAAGTGGCAGGCC	NM_012298	chr3:12876193-12876252	1.16453	up	349.454	305.333	-0.508233	-0.727976	Detected	Detected
475	ERCC-00071_128					AGCAAGGAGATTCTTCGCGACCTGGCCCATTCACTACATAACAGAGTTAAGACTTAGATC			1.07865	down	13.0063	14.2747	-5.25606	-5.14683	Not Detected	Not Detected
476	A_24_P324314	Hs.250723	MXRA7	matrix-remodelling associated 7	Homo sapiens matrix-remodelling associated 7 (MXRA7), transcript variant 2, mRNA [NM_001008529]	TGATGACCAAAGAGGAGCTGGAGGAGGAGCAGAGGATTGAGCTGACCTCTGACCTCACTT	NM_001008529	chr17:74681187-74679984	1.03415	up	2750.29	2705.99	2.46818	2.41973	Detected	Detected
477	A_23_P108673	Hs.302346	FAM176A	family with sequence similarity 176, member A	Homo sapiens family with sequence similarity 176, member A (FAM176A), transcript variant 2, mRNA [NM_032181]	CCTCAGGGATTAAAATCCTACTTTTTAGTGTAGTTCCCACCTCATTCATGAAAATGAATA	NM_032181	chr2:75719826-75719767	1.03352	up	2917.95	2872.71	2.55355	2.50598	Detected	Detected
478	A_23_P302116	Hs.530749	PPFIA1	protein tyrosine phosphatase, receptor type, f polypeptide (PTPRF), interacting protein (liprin), alpha 1	Homo sapiens protein tyrosine phosphatase, receptor type, f polypeptide (PTPRF), interacting protein (liprin), alpha 1 (PPFIA1), transcript variant 1, mRNA [NM_177423]	CGCTGGATCCTGTCAATTGGCCTTAAAGAATATGCAAACAATCTTATAGAGAGTGGTGTT	NM_177423	chr11:70221056-70221115	1.02029	up	435.328	434.134	-0.191235	-0.220219	Detected	Detected
479	A_24_P348989	Hs.710507	LILRA1	leukocyte immunoglobulin-like receptor, subfamily A (with TM domain), member 1	Homo sapiens leukocyte immunoglobulin-like receptor, subfamily A (with TM domain), member 1 (LILRA1), mRNA [NM_006863]	TCAGCCCATCACAAAACAAGACTGCCTCACACCCCCAGGATTACACAGTGGAGAATCTCA	NM_006863	chr19:55111992-55112199	1.66496	down	86.251	146.117	-2.52672	-1.79123	Detected	Detected
480	A_24_P192994	Hs.503546	FADS1	fatty acid desaturase 1	Homo sapiens fatty acid desaturase 1 (FADS1), mRNA [NM_013402]	GGCCCAATATCAGTATTCTTTTTGTGTGTGCCAATTTTGTTATCACATCCCTATGAAGTT	NM_013402	chr11:61567185-61567126	1.01125	up	16644.3	16747	5.06555	5.0494	Detected	Detected
481	A_23_P141180	Hs.462379	TOM1L2	target of myb1-like 2 (chicken)	Homo sapiens target of myb1-like 2 (chicken) (TOM1L2), transcript variant 3, mRNA [NM_001082968]	GCTACTGAAAAGAGGAATGTGTTGAATGTCGCGTTTGCTGTCCACTCGTCCTAGAAGTTT	NM_001082968	chr17:17747058-17746999	1.0276	down	2968.73	3104.03	2.57844	2.61771	Detected	Detected
482	A_33_P3352407					AAACTGGCCACTGACAAAAATGACCCCCATTTGTGTGACTTGAGATACATTACCTGAATG		chr2:181737784-181737725	1.06082	down	222358	240008	8.80533	8.89051	Detected	Detected
483	A_21_P0012703		XLOC_l2_011415		BROAD Institute lincRNA (XLOC_l2_011415), lincRNA [TCONS_l2_00021481]	TATCGAAAGGGGCAATCAACTTAACATTCCTCTTGGCAAATTCCGGTGCCAGTTTTGCAG		chr4:188891983-188891587	1.09039	down	111.89	124.138	-2.15125	-2.02642	Detected	Detected
484	A_23_P167595	Hs.612096	UBE2B	ubiquitin-conjugating enzyme E2B	Homo sapiens ubiquitin-conjugating enzyme E2B (UBE2B), mRNA [NM_003337]	GAATGTACCTCTATTAGTTTCAATTGAGTAATTCTAGACATAACTGGTTTGACTCTGTCC	NM_003337	chr5:133726638-133726697	1.21639	down	281.279	348.132	-0.821337	-0.538725	Detected	Detected
485	A_23_P33914	Hs.163629	NUP62CL	nucleoporin 62kDa C-terminal like	Homo sapiens nucleoporin 62kDa C-terminal like (NUP62CL), transcript variant 1, mRNA [NM_017681]	GTGTGTTATAGAGATTCAGAGCAGGGAGGAAAAGTTAGGGTAGATTATTATTAAAGGGTT	NM_017681	chrX:106367003-106366944	38.2911	down	11.6988	455.797	-5.4089	-0.149966	Not Detected	Detected
486	A_23_P122041	Hs.105818	PPP2CA	protein phosphatase 2, catalytic subunit, alpha isozyme	Homo sapiens protein phosphatase 2, catalytic subunit, alpha isozyme (PPP2CA), mRNA [NM_002715]	CATTAACACCTCGTGAATACAATTTAACTTCCATTTAGCTATAGCTTTACTCAGCATGAC	NM_002715	chr5:133533156-133533097	1.02387	down	2591.48	2699.77	2.38237	2.4164	Detected	Detected
487	A_33_P3413989	Hs.384598	SERPING1	serpin peptidase inhibitor, clade G (C1 inhibitor), member 1	Homo sapiens serpin peptidase inhibitor, clade G (C1 inhibitor), member 1 (SERPING1), transcript variant 1, mRNA [NM_000062]	AGCTTGCCGACAACCAACTCAACAACCAATTCAGCCACCAAAATAACAGCTAATACCACT	NM_000062	chr11:57367490-57367549	1.27861	down	196.137	255.17	-1.34148	-0.986899	Detected	Detected
488	A_21_P0009187		XLOC_012408		BROAD Institute lincRNA (XLOC_012408), lincRNA [TCONS_00025215]	AGAGACCCTTGGGCTTCCTTCCTTCAAGGCCTCTGGTCTCTAGCAGAGAGAAGAGAGGGA		chr17:17578743-17578684	1.69989	down	56.7409	98.1405	-3.13088	-2.36544	Not Detected	Detected
489	A_33_P3424108					TTCTATAGTAAATGCTGCTCCCTGGATTCAGGCAACATTGTGCCTCTGCTAGATCTAGCT		chr17:058055998-058055939	1.77443	down	39.0303	70.4682	-3.67067	-2.84331	Not Detected	Detected
490	A_23_P79518	Hs.126256	IL1B	interleukin 1, beta	Homo sapiens interleukin 1, beta (IL1B), mRNA [NM_000576]	GGAATCAATTCAATTTGGACTGGTGTGCTCTCTTTAAATCAAGTCCTTTAATTAAGACTG	NM_000576	chr2:113587488-113587429	1.03647	up	111.896	109.847	-2.15118	-2.20286	Detected	Detected
491	ERCC-00128_189					TAAAATTGGCCTGAGGATCTGGCATGGACCGCGTCCGTTGAATAATGCATAATATCGCAT			1.03241	down	12.5167	13.1483	-5.31142	-5.26541	Not Detected	Not Detected
492	A_24_P383330					GGACAGGACATCCAACCCAAAAGAGACCTCGCCCACCTTGTGAAACGGCCCTGCTATATC		chr4:189271055-189270996	1.05642	up	37111.2	35743.7	6.22238	6.14319	Detected	Detected
493	A_23_P86411	Hs.662630	MYO3A	myosin IIIA	Homo sapiens myosin IIIA (MYO3A), mRNA [NM_017433]	TATTAGATTTGGAAGATTTCTATTATAAGGAATTTTTGCCCAGTCGTTCTGGACCAAAGG	NM_017433	chr10:26491904-26491963	6.7748	down	41.0432	282.924	-3.59812	-0.837941	Not Detected	Detected
494	A_23_P11685	Hs.497200	PLA2G4A	phospholipase A2, group IVA (cytosolic, calcium-dependent)	Homo sapiens phospholipase A2, group IVA (cytosolic, calcium-dependent) (PLA2G4A), mRNA [NM_024420]	GAAATGGCAGCAGTTTCTGATGCTGAGGCAGTTTGCAATCCCATGACAACTGGATTTAAA	NM_024420	chr1:186957652-186957711	1.01204	down	340.17	350.29	-0.547081	-0.529809	Detected	Detected
495	A_23_P119040	Hs.149020	GREB1L	growth regulation by estrogen in breast cancer-like	Homo sapiens growth regulation by estrogen in breast cancer-like (GREB1L), mRNA [NM_001142966]	AGGAATCCAAAGTTGAAGAGCCCAGGAAACGGGAAACTGTATCCATAATGCTGACCAAAT	NM_001142966	chr18:19085780-19085839	1.56246	down	15.0019	23.8499	-5.05012	-4.4063	Not Detected	Not Detected
496	A_33_P3257714	Hs.527193	RPS23	ribosomal protein S23	Homo sapiens ribosomal protein S23 (RPS23), mRNA [NM_001025]	AAATTGTGAAACTCCCTGTTGTGTTCTGTACCAGTGCATGAAACCCCTGTCACATATCCC	NM_001025	chr5:81569349-81569290	1.00945	down	7339.02	7537.99	3.88418	3.89775	Detected	Detected
497	A_23_P105465	Hs.197143	CMKLR1	chemokine-like receptor 1	Homo sapiens chemokine-like receptor 1 (CMKLR1), transcript variant 2, mRNA [NM_004072]	GGACACCCAAGGATATGTCTTCTGAAGATCAAGGCAAGAACCTCTTTAGCATCCACCAAT	NM_004072	chr12:108685577-108685518	1.06063	down	47.3469	51.096	-3.392	-3.30708	Not Detected	Not Detected
498	ERCC-00142_99					AATGTAACTAGCGCCTCTGGTGTGAGCTTACTAGAAAGTAGGCCGGGCCGGTCGACAGGA			1.02719	up	13.5632	13.4352	-5.19557	-5.23427	Not Detected	Not Detected
499	A_21_P0002930		XLOC_002577		BROAD Institute lincRNA (XLOC_002577), lincRNA [TCONS_00005947]	CTCCTTTTTGCTGATTAAGTTCCCCCAAAACCCCCTTAAGAATTTTAATAAGAAATGCAA		chr3:12517950-12518009	1.07768	down	88.474	97.0152	-2.49001	-2.38208	Detected	Detected
500	A_23_P117225	Hs.258429	ERCC5	excision repair cross-complementing rodent repair deficiency, complementation group 5	Homo sapiens excision repair cross-complementing rodent repair deficiency, complementation group 5 (ERCC5), mRNA [NM_000123]	ATTTTTGGGGGAGACCTGCCTCTCAGAATCATCTGATGGATCTTCAAGTGAAGATGCTGA	NM_000123	chr13:103527950-103528009	1.04066	down	3991.77	4226.77	3.00562	3.06312	Detected	Detected
501	A_24_P219053	Hs.507922	KIAA1704	KIAA1704	KIAA1704 [Source:HGNC Symbol;Acc:20298] [ENST00000497558]	CACAGAGAGACTAATCCCAATACAAGAATATTGACAACAAAAGGACAAAGTAGTTATTGC		chr13:45605831-45605890	1.03875	up	109.279	107.043	-2.18533	-2.24017	Detected	Detected
502	ERCC-00058_185					AACTACAACAGGAAGCCGGTCAACTGTGGAAGACTACCAGTATTCGAGCTGGAATAAAGA			1.02687	up	12.8412	12.7241	-5.27448	-5.31273	Not Detected	Not Detected
503	A_23_P429020	Hs.729090	HKR1	HKR1, GLI-Kruppel zinc finger family member	Homo sapiens HKR1, GLI-Kruppel zinc finger family member (HKR1), mRNA [NM_181786]	CCAAAGTGGAGACATTCTGTGTGTGATTATGCATGAGACTGTACTGGTAAGACTTGTATC	NM_181786	chr19:37854787-37854846	1.05269	down	462.058	494.912	-0.105264	-0.0311871	Detected	Detected
504	A_23_P83159	Hs.522029	KLHL9	kelch-like 9 (Drosophila)	Homo sapiens kelch-like 9 (Drosophila) (KLHL9), mRNA [NM_018847]	TGAATATTTGTGTGCTATCGGTAGCTGTGTTTCTTTGATCAAATGTTCCTGTCCTTTTGC	NM_018847	chr9:21331160-21331101	1.07242	up	7835.44	7434.1	3.97861	3.87773	Detected	Detected
505	A_24_P21056	Hs.655688	PHF14	PHD finger protein 14	Homo sapiens PHD finger protein 14 (PHF14), transcript variant 2, mRNA [NM_014660]	ATGGAAACCCTACCAGATGGAACCAAACGATCAAGGAGGCAGATTAAGGAACCAGTGAAA	NM_014660	chr7:11091294-11091353	1.00743	up	1970.95	1990.65	1.98748	1.97681	Detected	Detected
506	A_24_P237757		ZMYM2	zinc finger, MYM-type 2	Homo sapiens mRNA; cDNA DKFZp564B162 (from clone DKFZp564B162). [AL136621]	TGAGGTAAGCAGGAATGTAAATGGAGTTCAAGGCCTTAACATTTTTGAGCACTGCTACTA		chr13:20593755-20593814	1.44442	up	589.596	415.331	0.246389	-0.284097	Detected	Detected
507	A_23_P113184	Hs.528833	FTO	fat mass and obesity associated	Homo sapiens fat mass and obesity associated (FTO), mRNA [NM_001080432]	TTGGGGCATGACCCAGCCTATGGTTTGCCATACTCCCTCTTTTTCTCCGTTTTTTCATTA	NM_001080432	chr16:54148113-54148172	1.02042	up	5644.35	5628.15	3.5054	3.47623	Detected	Detected
508	A_21_P0006180		XLOC_007462		BROAD Institute lincRNA (XLOC_007462), lincRNA [TCONS_00016073]	TTCTATCTAGGTCCCATATAGATTGCCAACACTGTTAGTGCTTTCTCCTTTTGTGTTAAA		chr9:95435697-95435756	1.18842	up	67.7761	58.0282	-2.87449	-3.12353	Detected	Not Detected
509	A_23_P138507	Hs.334562	CDK1	cyclin-dependent kinase 1	Homo sapiens cyclin-dependent kinase 1 (CDK1), transcript variant 1, mRNA [NM_001786]	CCCATGTCAAAAACTTGGATGAAAATGGCTTGGATTTGCTCTCGAAAATGTTAATCTATG	NM_001786	chr10:62552004-62553650	1.12381	up	825.825	747.7	0.732499	0.564101	Detected	Detected
510	A_23_P129829	Hs.514151	ORMDL3	ORM1-like 3 (S. cerevisiae)	Homo sapiens ORM1-like 3 (S. cerevisiae) (ORMDL3), mRNA [NM_139280]	CTGGAGCCTTCTCCCCTCCCCAGTTGGACTAGGGGCAGTGTTAATTTTGAAAAGGTGTGG	NM_139280	chr17:38077558-38077499	1.02095	down	17097.6	17761.2	5.10432	5.13423	Detected	Detected
511	A_23_P156025	Hs.282089	IRX2	iroquois homeobox 2	Homo sapiens iroquois homeobox 2 (IRX2), transcript variant 1, mRNA [NM_033267]	TCTGCCTGGTTTTTATTTGAACATTGCTGGTTATACAATCTTTGTTGGTTGTTTAACACG	NM_033267	chr5:2746395-2746336	1.09756	up	514.911	477.349	0.0509863	-0.083312	Detected	Detected
512	A_33_P3330264	Hs.789	CXCL1	chemokine (C-X-C motif) ligand 1 (melanoma growth stimulating activity, alpha)	Homo sapiens chemokine (C-X-C motif) ligand 1 (melanoma growth stimulating activity, alpha) (CXCL1), mRNA [NM_001511]	AAGCTTGCCTCAATCCTGCATCCCCCATAGTTAAGAAAATCATCGAAAAGATGCTGAACA	NM_001511	chr4:74735646-74735705	1.02512	up	146.801	145.709	-1.75948	-1.79526	Detected	Detected
513	A_23_P65830	Hs.349979	HDDC3	HD domain containing 3	Homo sapiens HD domain containing 3 (HDDC3), mRNA [NM_198527]	AGTCTGAAGGTCTCCTGCTAACTAAGCTGAGCCCCGCGTGGTGGGAATCAGATGTACCCA	NM_198527	chr15:91474362-91474303	1.04132	up	2386.09	2331.49	2.26324	2.20482	Detected	Detected
514	A_23_P154199	Hs.36587	PPP1R7	protein phosphatase 1, regulatory subunit 7	Homo sapiens protein phosphatase 1, regulatory subunit 7 (PPP1R7), mRNA [NM_002712]	ATCTAACCGCATCCGGGCAATCGAAAATATCGACACCTTAACCAACCTGGAGAGTTTGTT	NM_002712	chr2:242099894-242102743	1.06266	up	8046.54	7704.57	4.01696	3.92928	Detected	Detected
515	A_32_P456537	Hs.363137	TCP1	t-complex 1	Homo sapiens t-complex 1 (TCP1), transcript variant 1, mRNA [NM_030752]	AACTGGACCAAATTAGACAAAGAGAATCAGATTATCACCAAGGAGAGAATTCAGAAGATC	NM_030752	chr6:160199547-160199520	1.0907	up	2220.85	2071.79	2.1597	2.03445	Detected	Detected
516	A_23_P397480	Hs.366575	ABCC13	ATP-binding cassette, sub-family C (CFTR/MRP), member 13, pseudogene	Homo sapiens ATP-binding cassette, sub-family C (CFTR/MRP), member 13, pseudogene (ABCC13), transcript variant D, non-coding RNA [NR_003088]	CACCTTTAAATCCATCCTGATTCAAGTTGCCTTATTCAAAGTGTTTGCTGATATTTTGTC	NR_003088	chr21:15660784-15660843	15.4622	up	190.587	12.5416	-1.38289	-5.33356	Detected	Not Detected
517	A_32_P118250	Hs.569361	C14orf167	chromosome 14 open reading frame 167	Homo sapiens chromosome 14 open reading frame 167 (C14orf167), transcript variant 1, non-coding RNA [NR_023921]	GGAGTGTGTCTTTGATATTTTAATAGAAATCACCTATTGCCCTCTAGAAAAGCTGTACCC	NR_023921	chr14:24408397-24408338	1.74012	up	308.026	180.111	-0.690285	-1.48947	Detected	Detected
518	A_33_P3589018	Hs.625264			full-length cDNA clone CS0DF026YK04 of Fetal brain of Homo sapiens (human) [CR606030]	AAATTAATAATATACACAACTCAAATGTTTGTGTTTAAAATACTGGTTGAGATCACCATC		chr6:137221445-137221386	7.95635	up	97.2506	12.4369	-2.35356	-5.34566	Detected	Not Detected
519	A_21_P0011010		XLOC_l2_002651		BROAD Institute lincRNA (XLOC_l2_002651), lincRNA [TCONS_l2_00005011]	CATGGGACTTAAACCATTGGATATTGAGTTTATGAAGCGTTTGCATGAAAAAGTGAGTAT		chr11:50252675-50246896	1.04624	up	1978.75	1924.38	1.99318	1.92796	Detected	Detected
520	A_23_P122863	Hs.164060	GRB10	growth factor receptor-bound protein 10	Homo sapiens growth factor receptor-bound protein 10 (GRB10), transcript variant 4, mRNA [NM_001001555]	GAAAATAAACTGGAATGATCATCTATGGCTTGGGCCGCTTAGGAACAAGAACCGGAGAGA	NM_001001555	chr7:50657786-50657752	1.07405	up	2344.65	2221.19	2.23796	2.13491	Detected	Detected
521	A_24_P372562	Hs.728160	PTPMT1	protein tyrosine phosphatase, mitochondrial 1	Homo sapiens protein tyrosine phosphatase, mitochondrial 1 (PTPMT1), nuclear gene encoding mitochondrial protein, transcript variant 1, mRNA [NM_175732]	CACAAGCAGATTACTGCACGGGCAACAAAGGATGGGACTTTTGTCATTTCAAAGACATGA	NM_175732	chr11:47593122-47593181	1.08073	up	6653.01	6263.72	3.7426	3.63059	Detected	Detected
522	A_21_P0000682	Hs.496545	LOC100527964	uncharacterized LOC100527964	Homo sapiens uncharacterized LOC100527964 (LOC100527964), non-coding RNA [NR_037642]	GGAGTGTCTGATGCAACTTTGAATTATGCAAATGGGAAATAGTGCACTTGTGTACAATCT	NR_037642	chr1:180238885-180238826	1.00354	up	650.079	659.116	0.387279	0.382175	Detected	Detected
523	A_23_P216630	Hs.573495	SLC44A1	solute carrier family 44, member 1	Homo sapiens solute carrier family 44, member 1 (SLC44A1), mRNA [NM_080546]	CTCCCTGTTCCATATGCTCGCAATCTCAGCTATTTGGAAGCTACCAGGAATGCTTTCTAA	NM_080546	chr9:108153508-108153567	1.03261	down	11231.8	11801	4.49811	4.5444	Detected	Detected
524	A_24_P928052	Hs.131704	NRP1	neuropilin 1	Homo sapiens neuropilin 1 (NRP1), transcript variant 1, mRNA [NM_003873]	GTTGATATAATCCTACCAGAAGGAAAGCACTAAGAAACACTCGTTTGTTGTTTTTAAAGG	NM_003873	chr10:33466995-33466936	1.1145	down	6624.01	7511.65	3.7363	3.8927	Detected	Detected
525	A_33_P3313652					GCCTGCAGGCTCCGGGGGGGTTGGGGGCTGGGGCTCCCGGGGTGATGCCTGCCCTTGGCA		chr1:228252147-228252088	1.34905	down	76.1494	104.527	-2.70643	-2.27448	Detected	Detected
526	A_23_P409626	Hs.657058	HNRNPUL2	heterogeneous nuclear ribonucleoprotein U-like 2	Homo sapiens heterogeneous nuclear ribonucleoprotein U-like 2 (HNRNPUL2), mRNA [NM_001079559]	TTTACGGGCGAGATTATGAGTACAACAGATACAGAGACTATTACAGACAATACAATCGGG	NM_001079559	chr11:62483033-62482974	1.8018	up	354.966	200.453	-0.485655	-1.33509	Detected	Detected
527	A_21_P0006262		XLOC_007676		PROB_CLOTE (Q896G3) Glutamate 5-kinase (Gamma-glutamyl kinase) (GK) , partial (6%) [THC2746760]	TCTGATCCTATACTGAACTAACTGAACACTACCAGGGATCTGACTCCCTGATATTCGCTG		chr9:034985660-034985601	6.84696	down	11.5295	80.3228	-5.42994	-2.65448	Not Detected	Detected
528	A_19_P00319876	Hs.383921	XLOC_011548		BROAD Institute lincRNA (XLOC_011548), lincRNA [TCONS_00023756]	GCGTTTTTTATTGGAGGCATTTTCTTTTCCTCCAGATTTTGTTTTTGACTGTTAAGGTCA		chr15:81998896-81998839	5.82607	up	65.8222	11.4955	-2.91669	-5.45921	Detected	Not Detected
529	A_21_P0008206		XLOC_010707		BROAD Institute lincRNA (XLOC_010707), lincRNA [TCONS_00022098]	AGTTTTTCCTTCATTCTCCCCATGATCGTGACGGTCCTTTTCTCAAAGTACTAATACTTT		chr13:100150655-100150596	5.23559	up	77.7095	15.1022	-2.67717	-5.06553	Detected	Not Detected
530	A_23_P415411	Hs.662174	HIST1H4E	histone cluster 1, H4e	Homo sapiens histone cluster 1, H4e (HIST1H4E), mRNA [NM_003545]	CTTCGGCGGCTAATGCTACCGCTTAAACGACTCAGCATCTCGACTTCCCAAATCAAAGGC	NM_003545	chr6:26205172-26205231	1.19655	up	5663.16	4815.71	3.5102	3.25132	Detected	Detected
531	A_33_P3639068	Hs.388347	GFRA1	GDNF family receptor alpha 1	Homo sapiens GDNF family receptor alpha 1 (GFRA1), transcript variant 1, mRNA [NM_005264]	TGGTAACCGCTCTGTCCACCCTATTATCTTTAACAGAAACATCATAGCTGCATTAAAAAA	NM_005264	chr10:117823955-117823896	1.02767	up	1837.01	1818.82	1.88595	1.84658	Detected	Detected
532	A_23_P166910	Hs.12707	DNAJC13	DnaJ (Hsp40) homolog, subfamily C, member 13	Homo sapiens DnaJ (Hsp40) homolog, subfamily C, member 13 (DNAJC13), mRNA [NM_015268]	AAGTCCACATTCCTCCAGCTGATACGTTGAAGCAAACTCTTACTGCCTTTCTCCTGGTTT	NM_015268	chr3:132257167-132257226	1.04058	down	1922.3	2035.29	1.95142	2.00881	Detected	Detected
533	A_23_P111701	Hs.83381	GNG11	guanine nucleotide binding protein (G protein), gamma 11	Homo sapiens guanine nucleotide binding protein (G protein), gamma 11 (GNG11), mRNA [NM_004126]	CTTGAGCATGACACTTCTTTCAGTATATTGCTTGATGCTTCAAATAAAGTTTTGTCTTGG	NM_004126	chr7:93555764-93555823	1.09864	up	22869	21179.9	5.52392	5.38819	Detected	Detected
534	A_23_P41204	Hs.591307	FAM131A	family with sequence similarity 131, member A	Homo sapiens family with sequence similarity 131, member A (FAM131A), transcript variant 1, mRNA [NM_144635]	TTCTCACTTCCGAGTCCATGTGCAGTGCTTGATAGAATCAACCCCACCTGGAGGGGCTGG	NM_144635	chr3:184063177-184063236	1.00876	up	258.097	260.332	-0.945424	-0.958003	Detected	Detected
535	A_23_P100499	Hs.459795	ROGDI	rogdi homolog (Drosophila)	Homo sapiens rogdi homolog (Drosophila) (ROGDI), mRNA [NM_024589]	CAGCAGATCCAGGATGCCAGAAACCATGTGAGCCAAGCCATTTACCTGCTTACCAGCCGG	NM_024589	chr16:4850504-4849729	1.01874	up	543.177	542.514	0.128085	0.101303	Detected	Detected
536	A_33_P3294222	Hs.611432	RLTPR	RGD motif, leucine rich repeats, tropomodulin domain and proline-rich containing	Homo sapiens RGD motif, leucine rich repeats, tropomodulin domain and proline-rich containing (RLTPR), mRNA [NM_001013838]	CCTCTCTCGGCAGGGCGGCGAGCAGTGTCTGTGCATGAGGACCAGCTCCAGGCCCCTGCT	NM_001013838	chr16:67690724-67690783	1.26764	down	51.5633	66.5072	-3.26892	-2.92678	Not Detected	Detected
537	A_23_P115316	Hs.584957	TOR3A	torsin family 3, member A	Homo sapiens torsin family 3, member A (TOR3A), mRNA [NM_022371]	CTTATTATGACACTCCAGATGGTCTCCTTAGCATCTCAGCTCTTCTGCAAGGAAGAGCTT	NM_022371	chr1:179064718-179064777	1.00563	down	2460.26	2517.39	2.3074	2.3155	Detected	Detected
538	A_32_P147078	Hs.468274	SLC8A1	solute carrier family 8 (sodium/calcium exchanger), member 1	Homo sapiens solute carrier family 8 (sodium/calcium exchanger), member 1 (SLC8A1), transcript variant A, mRNA [NM_021097]	GGGGGGCGGGAAATGCACTAATTGTGCTCTTCCTTATAAATGGTACATATTACTGACACA	NM_021097	chr2:40339484-40339425	1.01144	up	715.903	720.19	0.526427	0.51002	Detected	Detected
539	A_23_P365614	Hs.436100	NOTCH4	notch 4	Homo sapiens notch 4 (NOTCH4), mRNA [NM_004557]	CACTGCTATCGCTATTTAAGAACCCTAAATCTGTCACCCATAATAAAGCTGATTTGAAGT	NM_004557	chr6:32162683-32162624	1.16731	down	134.778	160.08	-1.88275	-1.65957	Detected	Detected
540	A_32_P98298	Hs.41688	DUSP8	dual specificity phosphatase 8	Homo sapiens dual specificity phosphatase 8 (DUSP8), mRNA [NM_004420]	CAACTACTGTGAAAAGCTGCTGCCCTGGCTGGACAAGTCCATCGAGTTCATCGATAAAGC	NM_004420	chr11:1579394-1579141	1.1704	down	133.036	158.43	-1.90151	-1.67451	Detected	Detected
541	A_23_P2322	Hs.156962	TSPAN19	tetraspanin 19	Homo sapiens tetraspanin 19 (TSPAN19), mRNA [NM_001100917]	GATGAGCCACTGAATGCAACTTACCTTGAGGGTTGTGAAAATAAAATCAGTGCATGGTAT	NM_001100917	chr12:85411264-85409721	5.94361	up	66.1956	11.3321	-2.90853	-5.47987	Detected	Not Detected
542	A_21_P0009950		XLOC_013489		BROAD Institute lincRNA (XLOC_013489), lincRNA [TCONS_00028131]	ACTGCAGCAAAGAGACACTGGGAATTAGCCCTTCTGTCCCCTCCTTGCCAGAAGCAGGAG		chr20:23161800-23167042	1.00213	down	1075.59	1096.73	1.11372	1.11678	Detected	Detected
543	A_33_P3272117	Hs.298351	ASPSCR1	alveolar soft part sarcoma chromosome region, candidate 1	Homo sapiens alveolar soft part sarcoma chromosome region, candidate 1 (ASPSCR1), transcript variant 1, mRNA [NM_024083]	TGAGTTCTTTGAGCTGACGGTGGACGACGTGAGAAGACGCTTGGCCCAGCTCAAGAGTGA	NM_024083	chr17:79967005-79967064	1.01792	up	1060.98	1060.54	1.09399	1.06837	Detected	Detected
544	A_24_P309360	Hs.500674	TM9SF3	transmembrane 9 superfamily member 3	Homo sapiens transmembrane 9 superfamily member 3 (TM9SF3), mRNA [NM_020123]	GAAGACAGAAGTGTACTCTCTACAATGCAATTTACTGTACAGTTAGAAAGCAAAGTGTTA	NM_020123	chr10:98281324-98281265	1.00885	up	4001.12	4035.41	3.00899	2.99629	Detected	Detected
545	A_23_P142255	Hs.7423	SHD	Src homology 2 domain containing transforming protein D	Homo sapiens Src homology 2 domain containing transforming protein D (SHD), mRNA [NM_020209]	CCCTTTTGAGTCCTCGGGCCCAGAATCGTATCCCAAAGCCCTCCCATGGCCTAGAAAATA	NM_020209	chr19:4290646-4290705	1.14875	down	251.103	293.501	-0.985055	-0.784993	Detected	Detected
546	A_33_P3263696	Hs.127403	ATG13	ATG13 autophagy related 13 homolog (S. cerevisiae)	Homo sapiens ATG13 autophagy related 13 homolog (S. cerevisiae) (ATG13), transcript variant 3, mRNA [NM_001205119]	AGTTTGGATATACCCTTTGCCATGTTTGCTCCCAAGAATTTGGAGCTGGAGGATACCGAT	NM_001205119	chr11:46690061-46690120	1.1494	down	482.837	564.682	-0.0418015	0.159081	Detected	Detected
547	A_24_P172990	Hs.315137	AARS	alanyl-tRNA synthetase	Homo sapiens alanyl-tRNA synthetase (AARS), mRNA [NM_001605]	GCCACTGCAGTCATCCCCCAGTGGCAGAAGGATGAATTGCGGGAGACTCTCAAATCCCTA	NM_001605	chr16:70287935-70287876	1.03053	up	2814.94	2779.34	2.5017	2.45831	Detected	Detected
548	A_23_P332374	Hs.119014	ZNF175	zinc finger protein 175	Homo sapiens zinc finger protein 175 (ZNF175), mRNA [NM_007147]	TGCAGTGGGGTTTGCTGCAGAATTCACTGCATAGCAGGAGATGTAAGCAGATGAGTTATT	NM_007147	chr19:52092551-52092610	1.14925	down	345.07	403.51	-0.526446	-0.325752	Detected	Detected
549	A_24_P280706	Hs.281902	SUGT1	SGT1, suppressor of G2 allele of SKP1 (S. cerevisiae)	Homo sapiens SGT1, suppressor of G2 allele of SKP1 (S. cerevisiae) (SUGT1), transcript variant 1A, mRNA [NM_006704]	GCTTTGGAACAGAAACCAGATGATGCACATATATTATCGTCAAAGAGCTTATTGTCACAT	NM_006704	chr13:53231679-53231737	1.02008	down	1152.62	1196.32	1.2135	1.24218	Detected	Detected
550	A_23_P64083	Hs.406423	SF3B2	splicing factor 3b, subunit 2, 145kDa	Homo sapiens splicing factor 3b, subunit 2, 145kDa (SF3B2), mRNA [NM_006842]	GGACGGAAGTGAGACACCTCAGCTCTTCACTGTGTTGCCAGAGAAGAGAACAGCCACTGT	NM_006842	chr11:65831195-65835470	1.01296	up	12334.4	12389.7	4.63321	4.61464	Detected	Detected
551	A_23_P122007	Hs.482976	C5orf30	chromosome 5 open reading frame 30	Homo sapiens chromosome 5 open reading frame 30 (C5orf30), mRNA [NM_033211]	ATCAGATTTCTCGTTGGGCTGGAAATGTTTCGCTGTTGTATATTTTAAAGTAAATTGCAC	NM_033211	chr5:102613812-102613871	1.01396	down	2412	2488.47	2.27882	2.29883	Detected	Detected
552	A_32_P22338	Hs.475896	PDCD6IP	programmed cell death 6 interacting protein	Homo sapiens programmed cell death 6 interacting protein (PDCD6IP), transcript variant 1, mRNA [NM_013374]	AAGATGGTGTGATAAATGAAGAAGCTCTTTCTGTTACTGAACTAGATCGAGTCTATGGAG	NM_013374	chr3:33894107-33894166	1.07169	up	727.21	690.432	0.549035	0.449142	Detected	Detected
553	A_24_P207150	Hs.598862	UBE3A	ubiquitin protein ligase E3A	Homo sapiens ubiquitin protein ligase E3A (UBE3A), transcript variant 3, mRNA [NM_130839]	TTTAACTAAGGTGAGACATTGATATATCCTTTTGCTACAAGCTATAGCTAATGTGCTGAG	NM_130839	chr15:25582924-25582865	1.01105	down	1031.96	1061.62	1.05398	1.06984	Detected	Detected
554	A_21_P0000083	Hs.436847	CLCN2	chloride channel 2	Homo sapiens chloride channel 2 (CLCN2), transcript variant 1, mRNA [NM_004366]	ACTAAGATGGGTTTATAACTGGAACCTCCAATGACCAGATGTATATAGAGATTTACAAAG	NM_004366	chr3:184064108-184064049	1.07611	down	959.11	1050.17	0.94836	1.05419	Detected	Detected
555	A_33_P3260146	Hs.434253	C9orf3	chromosome 9 open reading frame 3	Homo sapiens chromosome 9 open reading frame 3 (C9orf3), transcript variant 1, mRNA [NM_001193329]	AGACTGGACGGAGGAGTGGCTGAGTGAAGGCTTCGCCACTCACTTGGAGGATGTGTTTTG	NM_001193329	chr9:97686382-97686441	1.0491	up	82.3867	79.9045	-2.59285	-2.66201	Detected	Detected
556	A_24_P383523	Hs.98259	SAMD4A	sterile alpha motif domain containing 4A	Homo sapiens sterile alpha motif domain containing 4A (SAMD4A), transcript variant 1, mRNA [NM_015589]	CCATCTTCAGGGTTGCACAGAATCCTCCAAGATACTTTGCAGCCTTTTTTCCCCCTGGTC	NM_015589	chr14:55255724-55255783	1.07524	up	990.142	936.963	0.9943	0.889635	Detected	Detected
557	A_33_P3703501	Hs.631797	GALNT10	UDP-N-acetyl-alpha-D-galactosamine:polypeptide N-acetylgalactosaminyltransferase 10 (GalNAc-T10)	Homo sapiens UDP-N-acetyl-alpha-D-galactosamine:polypeptide N-acetylgalactosaminyltransferase 10 (GalNAc-T10) (GALNT10), mRNA [NM_198321]	GAATTGAGATTCATCATCAAAGAGCAATGCAGCGTCGTTAAAATAAAAACTGTGCCTTTT	NM_198321	chr5:153798492-153798551	1.03223	up	9438.84	9304.12	4.2472	4.20144	Detected	Detected
558	A_23_P85726	Hs.33922	METTL18	methyltransferase like 18	Homo sapiens methyltransferase like 18 (METTL18), mRNA [NM_033418]	TCTTGGATCTTGGTTGTGGATCAGGTTTACTAGGTATAACTGCATTCAAGGGAGGGTCCA	NM_033418	chr1:169762265-169762206	1.09367	up	301.003	280.038	-0.723559	-0.852735	Detected	Detected
559	ERCC-00170_100					CTTCCTTCCTGTGTTCCAGCTACAAACTTAGAAACAAGTGGAGCTGAGATTACAGCAGAG			1.42706	down	40.1004	58.2269	-3.63165	-3.1186	Not Detected	Not Detected
560	A_33_P3380751	Hs.408614	ST8SIA1	ST8 alpha-N-acetyl-neuraminide alpha-2,8-sialyltransferase 1	Homo sapiens ST8 alpha-N-acetyl-neuraminide alpha-2,8-sialyltransferase 1 (ST8SIA1), mRNA [NM_003034]	CGAAGAAGCGTGCGTGCGTTTGCAAGTAAGAGAACCAAAGGTGTGTGTGCATGGGGGGCT	NM_003034	chr12:22487308-22487249	1.1127	up	79.7382	72.9159	-2.63999	-2.79405	Detected	Detected
561	A_23_P102037	Hs.606592	COQ10B	coenzyme Q10 homolog B (S. cerevisiae)	Homo sapiens coenzyme Q10 homolog B (S. cerevisiae) (COQ10B), nuclear gene encoding mitochondrial protein, mRNA [NM_025147]	CATCACCATTGCTAGAATACTGGCATGATTCTTCTGAGCAGAAGTTGAAACTGTAAATTT	NM_025147	chr2:198338889-198338948	1.07406	up	347.702	329.39	-0.515486	-0.618559	Detected	Detected
562	A_23_P250455	Hs.6764	HDAC6	histone deacetylase 6	Homo sapiens histone deacetylase 6 (HDAC6), mRNA [NM_006044]	ACGATAGACCAGCTGTAGCTCATTCCAGCCTGTACCTTGGATGAGGGGTAGCCTCCCACT	NM_006044	chrX:48683060-48683119	1.08469	down	1448.27	1598.4	1.54293	1.6602	Detected	Detected
563	A_21_P0009906		XLOC_013776		FIZ1_HUMAN (Q96SL8) Flt3-interacting zinc finger protein 1, partial (5%) [THC2671691]	GTCTGGAGGAGATAATTGATTTGGCTAAGTGATAACATGTGCCCCATTTATTAAACAAAA		chr20:47012152-47012093	29.3986	down	11.6966	349.881	-5.40917	-0.531494	Not Detected	Detected
564	A_33_P3355926	Hs.678899	LOC100130894	uncharacterized LOC100130894	Homo sapiens uncharacterized LOC100130894 (LOC100130894), non-coding RNA [NR_034083]	TGAGGCGGTCCTGCCGCACTCAACCCAGAACCTCATCACTAAAAGGAACCTCATGGTTCA	NR_034083	chr16:70800399-70800458	14.2314	down	16.182	234.321	-4.94088	-1.10987	Not Detected	Detected
565	A_23_P149818	Hs.370689	UPF2	UPF2 regulator of nonsense transcripts homolog (yeast)	Homo sapiens UPF2 regulator of nonsense transcripts homolog (yeast) (UPF2), transcript variant 1, mRNA [NM_080599]	TTGATTTGAGTTTCAGTGTCTCTGAATTGAACATCCCACGTTGGAAGAAGATACATTTGG	NM_080599	chr10:11962903-11962844	1.03035	down	158.499	166.166	-1.64887	-1.60573	Detected	Detected
566	A_33_P3239298	Hs.517352	PRODH	proline dehydrogenase (oxidase) 1	proline dehydrogenase (oxidase) 1 [Source:HGNC Symbol;Acc:9453] [ENST00000491604]	TGAGAGGACACGAGCATCAGCCATGGTTCCAGCCAAGCCCCAGTGACGTCTCCCAGTCCT		chr22:18909818-18909759	3.07104	down	22.2214	69.4367	-4.48331	-2.86459	Not Detected	Detected
567	A_21_P0008016		XLOC_010696		BROAD Institute lincRNA (XLOC_010696), lincRNA [TCONS_00021689]	CCTCCATGACAATCATTTGGCTTCAAAAATTATCAGTATTTGAACTTGGAGCCTTTGATT		chr13:95954839-95954780	21.1142	down	11.8628	254.856	-5.38882	-0.988674	Not Detected	Detected
568	A_23_P113613	Hs.476093	CDCP1	CUB domain containing protein 1	Homo sapiens CUB domain containing protein 1 (CDCP1), transcript variant 1, mRNA [NM_022842]	CTTAATTTGTGGATGATACAGAAAGCCAGGCTTTGGGATACAAGTTCTTTCCTCTTCATT	NM_022842	chr3:45123898-45123839	1.12583	up	96.891	87.5678	-2.3589	-2.52989	Detected	Detected
569	A_33_P3416882	Hs.444449	ARL9	ADP-ribosylation factor-like 9	Homo sapiens ADP-ribosylation factor-like 9 (ARL9), mRNA [NM_206919]	TACCTGACTAAGAATGGCTCAGAGATACCCTCCACCATGCAAGATGCCAAAGACTTGATT	NM_206919	chr4:57389956-57390015	2.11694	down	137.936	297.11	-1.84934	-0.767361	Detected	Detected
570	A_24_P109432	Hs.648846	NBEAL1	neurobeachin-like 1	Homo sapiens neurobeachin-like 1 (NBEAL1), mRNA [NM_001114132]	CTTTGCAGAAATCTATCAAATGTGGAAGAAATTGGGACTTGCTCGTACATTAATTATGTC	NM_001114132	chr2:203914691-203921201	1.01202	down	455.507	469.047	-0.125864	-0.108624	Detected	Detected
571	A_33_P3341329	Hs.496279	ZCRB1	zinc finger CCHC-type and RNA binding motif 1	Homo sapiens zinc finger CCHC-type and RNA binding motif 1 (ZCRB1), mRNA [NM_033114]	CGTGATGAGGAAGAACTTAGTGATTAAAATCTTGCCCTAGCACAGTAATAAAAATCAAGA	NM_033114	chr12:42706894-42706836	1.05696	up	2600.66	2503.56	2.38747	2.30755	Detected	Detected
572	ERCC-00148_99					CAAATGGAAGTAGCTTCCACAGTTTGTAACAAGCCGTGCCTGCGCATGTTATTTACCAAT			1.02759	down	190.511	199.192	-1.38346	-1.34419	Detected	Detected
573	A_21_P0000885		LOC284408	uncharacterized LOC284408	Homo sapiens uncharacterized LOC284408 (LOC284408), transcript variant 1, non-coding RNA [NR_040027]	GAACTTTAAGCACTTTTCCAAGAAGAGTGAAGGGCTGGAGAATAAATTGTGAACTAAAAT	NR_040027	chr19:37318934-37318993	1.0008	up	386.979	393.433	-0.361082	-0.36224	Detected	Detected
574	A_23_P161719	Hs.212140	CWF19L2	CWF19-like 2, cell cycle control (S. pombe)	Homo sapiens CWF19-like 2, cell cycle control (S. pombe) (CWF19L2), mRNA [NM_152434]	CTTCATTTTAGTCACCATGGAGTAAAAACATATATTCGATGATCTGCTCACATTCCTGCT	NM_152434	chr11:107197449-107197390	1.00969	up	255.728	257.706	-0.958728	-0.972634	Detected	Detected
575	A_33_P3227944	Hs.128813	C17orf69	chromosome 17 open reading frame 69	Homo sapiens chromosome 17 open reading frame 69 (C17orf69), transcript variant 2, non-coding RNA [NR_026906]	CACTGTGCTAAACGCCTTCCATGTATTCATCTCATTAGTAAACATTTCTGAAACTATTCT	NR_026906	chr17:43723534-43723593	1.09205	up	626.963	584.158	0.335045	0.208001	Detected	Detected
576	A_23_P106682	Hs.531561	EMP2	epithelial membrane protein 2	Homo sapiens epithelial membrane protein 2 (EMP2), mRNA [NM_001424]	TTCCGGAGCTGGGTTGCTTCTGCTGCAGTACAGAATCCACATTCAGATAACCATTTTGTA	NM_001424	chr16:10626759-10626700	1.0076	up	4824	4871.38	3.27882	3.2679	Detected	Detected
577	A_32_P114284	Hs.604950	IKZF2	IKAROS family zinc finger 2 (Helios)	Homo sapiens IKAROS family zinc finger 2 (Helios) (IKZF2), transcript variant 2, mRNA [NM_001079526]	TATTATAAAGGTTTGTACTGTCTGAGTGCACAGCTACTGGAATAAATTTAGGGAATCTCA	NM_001079526	chr2:213864595-213864536	1.20429	up	148.112	125.138	-1.74665	-2.01484	Detected	Detected
578	A_23_P12329	Hs.108408	APH1A	anterior pharynx defective 1 homolog A (C. elegans)	Homo sapiens anterior pharynx defective 1 homolog A (C. elegans) (APH1A), transcript variant 2, mRNA [NM_016022]	TTTTCTCAGGCCTGAGGGGGAACCATTTTTGGTGTGATAAATACCCTAAACTGCCTTTTT	NM_016022	chr1:150238325-150238266	1.60487	up	1180.67	748.55	1.24819	0.565742	Detected	Detected
579	A_24_P144620	Hs.157212	C6orf35	chromosome 6 open reading frame 35	Homo sapiens chromosome 6 open reading frame 35 (C6orf35), mRNA [NM_018452]	TTACAACATTATCATTGGCTAAAAAGAAAAGCCCTGAATGGTTCAATAAGGGAAGTATGG	NM_018452	chr6:157743786-157739942	1.06002	up	262.774	252.233	-0.919515	-1.0036	Detected	Detected
580	A_24_P329635	Hs.370854	TSC1	tuberous sclerosis 1	Homo sapiens tuberous sclerosis 1 (TSC1), transcript variant 1, mRNA [NM_000368]	GGATAAAATGGTACAATCTTAGTGAATGGGAATTGGAATCAAAAGAGTTTGCTGTCCTTC	NM_000368	chr9:135766870-135766811	1.00061	up	1621.49	1648.85	1.70591	1.70503	Detected	Detected
581	A_33_P3359160	Hs.348308	FAM189B	family with sequence similarity 189, member B	Homo sapiens family with sequence similarity 189, member B (FAM189B), transcript variant 1, mRNA [NM_006589]	AAAGGCATGGCCCAGGTGTTTAAGTACAGGGTGACGTGTGCCTATGCAATGGGGTGGTAA	NM_006589	chr1:155217246-155217187	1.00497	down	6544.02	6691.58	3.71877	3.72592	Detected	Detected
582	A_23_P411113	Hs.408730	CNTNAP1	contactin associated protein 1	Homo sapiens contactin associated protein 1 (CNTNAP1), mRNA [NM_003632]	TTTTCCAAGATATGCAATGGCCTTTGTGCCTGCCCAAAGGCTTCGCCCCTCCAGTGCATG	NM_003632	chr17:40851611-40851671	1.07628	up	1444.97	1366.05	1.53963	1.43358	Detected	Detected
583	A_33_P3389678	Hs.330742	SPPL2B	signal peptide peptidase-like 2B	Homo sapiens signal peptide peptidase-like 2B (SPPL2B), transcript variant 3, mRNA [NM_001077238]	GACCATGTGTAAAATGGGCCAAAATACCTTTTACAAAATTAAAATAGAGATGGGGTCTTG	NM_001077238	chr19:2355039-2355098	7.23713	up	229.869	32.3181	-1.11252	-3.96794	Detected	Not Detected
584	A_24_P120462	Hs.212360	DNAH5	dynein, axonemal, heavy chain 5	Homo sapiens dynein, axonemal, heavy chain 5 (DNAH5), mRNA [NM_001369]	CTGTCATAAGGATTTATGCAGAAAACAATACTTTACGAGATCCTCGGTTTTACTCCTGTC	NM_001369	chr5:13700778-13692215	6.58684	up	85.597	13.2225	-2.5377	-5.25729	Detected	Not Detected
585	A_23_P39561	Hs.471785	UBE2F	ubiquitin-conjugating enzyme E2F (putative)	Homo sapiens ubiquitin-conjugating enzyme E2F (putative) (UBE2F), transcript variant 1, mRNA [NM_080678]	AATATGTCTGAGTTTATTGAGAGAACATTCAATTGATGGCACTGGCTGGGCTCCCACAAG	NM_080678	chr2:238934042-238939244	1.02272	up	3026.45	3011	2.60622	2.57381	Detected	Detected
586	A_23_P118536	Hs.663548	SLFN12	schlafen family member 12	Homo sapiens schlafen family member 12 (SLFN12), mRNA [NM_018042]	GAGACCAGTTTTCCTTTGCAGAAAATCTATACCAGATAATCGGTATAGATTGCTTTCAGA	NM_018042	chr17:33738460-33738401	1.09072	down	135.931	150.856	-1.87046	-1.74518	Detected	Detected
587	A_33_P3324890		HSP90AB2P	heat shock protein 90kDa alpha (cytosolic), class B member 2, pseudogene	Homo sapiens heat shock protein 90kDa alpha (cytosolic), class B member 2, pseudogene (HSP90AB2P), non-coding RNA [NR_003132]	AGGCATTCTCTAAAAATCTCAAGCTTGGAATCCACAAGGACTCCACTAACTGATGCCACC	NR_003132	chr4:13339392-13339451	1.00633	down	2735.08	2800.54	2.46017	2.46928	Detected	Detected
588	A_21_P0000711		LOC100506462	uncharacterized LOC100506462	Homo sapiens uncharacterized LOC100506462 (LOC100506462), non-coding RNA [NR_037969]	ACATGGCCACCTCGAAGCAGGAATCCGTTAATGATAGTAAAGGACTGATGAAAATCCAAA	NR_037969	chr4:056232825-056232768	1.07142	up	354.503	336.662	-0.487538	-0.587058	Detected	Detected
589	A_23_P77568	Hs.567374	EIF3C	eukaryotic translation initiation factor 3, subunit C	Homo sapiens eukaryotic translation initiation factor 3, subunit C (EIF3C), transcript variant 2, mRNA [NM_001037808]	TGGGCCATCCAACCTTGAAGTCCTAAACCACACCTCAGTCACTAAAGGTCTGTTTAAAGT	NM_001037808	chr16:28746857-28746916	1.05124	up	131833	127601	8.05116	7.97907	Detected	Detected
590	A_23_P145777	Hs.50098	NDUFA4	NADH dehydrogenase (ubiquinone) 1 alpha subcomplex, 4, 9kDa	Homo sapiens NADH dehydrogenase (ubiquinone) 1 alpha subcomplex, 4, 9kDa (NDUFA4), nuclear gene encoding mitochondrial protein, mRNA [NM_002489]	ACGCTGCTTTAGAATGAAGGTCTTCCAGAAGCCACATCCGCACAATTTTCCACTTAACCA	NM_002489	chr7:10973244-10973185	1.10022	up	97024.1	89729.1	7.60886	7.47107	Detected	Detected
591	ERCC-00099_60					TGAAGCACTCGGCTGCAAAGTGAGGCTTCTGGGTGCATACCAGTCTTACCAATTATAAAA			1.07828	up	12.9848	12.2528	-5.25844	-5.36717	Not Detected	Not Detected
592	A_33_P3283420	Hs.606916	RBM12B	RNA binding motif protein 12B	Homo sapiens RNA binding motif protein 12B (RBM12B), mRNA [NM_203390]	ACAATTTTAGACCTCCTGGTGAGGATTTTAGGAGCCCGCCTGATGATTTTAGAAGTCACC	NM_203390	chr8:94746051-94745992	1.83158	up	279.856	155.468	-0.828652	-1.70174	Detected	Detected
593	A_23_P215549	Hs.440967	PON3	paraoxonase 3	Homo sapiens paraoxonase 3 (PON3), mRNA [NM_000940]	GCACCTCTGTGGCTTCTGTGTACCATGGGAAAATTCTCATAGGCACCGTATTTCACAAAA	NM_000940	chr7:94989364-94989305	1.49678	up	72.6769	49.405	-2.77377	-3.35563	Detected	Not Detected
594	A_32_P161913	Hs.668654	C1orf70	chromosome 1 open reading frame 70	Homo sapiens chromosome 1 open reading frame 70 (C1orf70), mRNA [NM_001114748]	GCGAGGGGAGCACCCGCGTGTGCACAGCCACAGGGTGGGGTGCAGGTGGCTGGGCCCAGG	NM_001114748	chr1:1470303-1470244	1.00392	up	406.568	412.065	-0.289839	-0.295486	Detected	Detected
595	A_23_P144916	Hs.696497	GFPT2	glutamine-fructose-6-phosphate transaminase 2	Homo sapiens glutamine-fructose-6-phosphate transaminase 2 (GFPT2), mRNA [NM_005110]	CATAGTAAAACAGCTTGAAATATCCCATGCAAGAGAGTAGTTTCAAGTGGGCAACTCTGC	NM_005110	chr5:179727826-179727767	1.04051	up	8118.54	7938.98	4.02981	3.97252	Detected	Detected
596	A_23_P116387	Hs.142179	INCENP	inner centromere protein antigens 135/155kDa	Homo sapiens inner centromere protein antigens 135/155kDa (INCENP), transcript variant 1, mRNA [NM_001040694]	TTTAGTCTTTGGCATTTTAGCGTTTGGGAGGTAGATTAATAAAGTATATTCCTTCAAGCC	NM_001040694	chr11:61919742-61919801	1.17526	up	424.825	367.797	-0.226467	-0.459447	Detected	Detected
597	ERCC-00046_63					GGATTAAAGATAGGGAAGTTGTTGAAGTTATTGGCTGTGAGAGAGTGCCATTGAATGAAA			1.03126	up	12.9496	12.7768	-5.26235	-5.30676	Not Detected	Not Detected
598	A_24_P179351	Hs.374596	TPT1	tumor protein, translationally-controlled 1	Homo sapiens tumor protein, translationally-controlled 1 (TPT1), mRNA [NM_003295]	GAACAGAGACCAGAAAGAGTAAAACCTTTTATGACAGGGGCTGCAGAACAAATCAAGCAC	NM_003295	chr13:45913718-45913659	1.05134	up	140517	135993	8.14319	8.07096	Detected	Detected
599	A_23_P115137	Hs.439815	HBXIP	hepatitis B virus x interacting protein	Homo sapiens hepatitis B virus x interacting protein (HBXIP), mRNA [NM_006402]	AGTGCACAAAATGGCCTCTTGATGCTCATATCTGTTCTTCAGCAGCCTGTCATAGGAACT	NM_006402	chr1:110944166-110944107	1.04509	up	20385.8	19847.6	5.35809	5.29446	Detected	Detected
600	A_33_P3230788		MUSK	muscle, skeletal, receptor tyrosine kinase	muscle, skeletal, receptor tyrosine kinase [Source:HGNC Symbol;Acc:7525] [ENST00000374440]	ACCCAGTTTGTGGCTTCTGCCCTCCAGCTAAGATCGTTCCTTAGCTGTCCCCAAATATGA		chr9:113468373-113468432	1.03164	up	555.351	547.733	0.160063	0.115116	Detected	Detected
601	A_23_P103864	Hs.424788	TTC13	tetratricopeptide repeat domain 13	Homo sapiens tetratricopeptide repeat domain 13 (TTC13), transcript variant 1, mRNA [NM_024525]	AGGAGTGTTTGTATTCCTTTAGAGATCTGGATATTTTTCAAAGACTTGCTTTTTACGCAC	NM_024525	chr1:231042303-231042244	1.09812	down	271.046	302.848	-0.8748	-0.739766	Detected	Detected
602	A_23_P11025	Hs.16622	ZNF185	zinc finger protein 185 (LIM domain)	Homo sapiens zinc finger protein 185 (LIM domain) (ZNF185), transcript variant 1, mRNA [NM_001178106]	ACTAACACACAGGCACTCAATGAATGAGTGAAGGAAATAAAAGTCACCCCGTTGGTGAGA	NM_001178106	chrX:152141632-152141691	1.06345	up	66.6104	63.732	-2.89952	-2.98827	Detected	Detected
603	A_33_P3358908		KRTAP9-6	keratin associated protein 9-6	keratin associated protein 9-6 [Source:HGNC Symbol;Acc:18914] [ENST00000391355]	CAGCCCTGCTACTGCCCAGCCTGCTGTGTGTCCAGCTGCTGCCAGCATTCTTGTTGCTGA	XM_003118751	chr17:39422053-39422112	1.08483	down	1331.25	1469.45	1.42138	1.53885	Detected	Detected
604	A_33_P3391496		SLIT3	slit homolog 3 (Drosophila)	slit homolog 3 (Drosophila) [Source:HGNC Symbol;Acc:11087] [ENST00000404867]	TTTCAAAGCAGCCTACCTGGGAACTGCTCATGGTCCTGCTGGCCACCTAGACCACCAATG		chr5:168093778-168093719	1.03422	up	4730.74	4654.23	3.25066	3.20211	Detected	Detected
605	A_23_P309207	Hs.729135	ZNF577	zinc finger protein 577	Homo sapiens zinc finger protein 577 (ZNF577), transcript variant 1, mRNA [NM_032679]	TGTAGAGGCAATGGATATGGAAAACATTTTTCGTAAAATATGGGAGAATTTATAGAAAAG	NM_032679	chr19:52375475-52375416	1.0515	up	264.031	255.491	-0.91263	-0.985085	Detected	Detected
606	A_21_P0006548		XLOC_008225		BROAD Institute lincRNA (XLOC_008225), lincRNA [TCONS_00017366]	AAGTATTCTGAAGATAGCGACAGTGACTCTGATTCTGAAACAGACTCCAGTGATCTCCCC		chrX:119374131-119358289	1.00451	up	2365.13	2395.71	2.25051	2.24402	Detected	Detected
607	A_23_P136909	Hs.282204	HMGN5	high mobility group nucleosome binding domain 5	Homo sapiens high mobility group nucleosome binding domain 5 (HMGN5), mRNA [NM_030763]	AAGAGGAGCCACAGAGTATTGTTTAAAACTGCCCTATGTAGTTTCATAATTTGGTAACAT	NM_030763	chrX:80370173-80370114	1.04438	down	64.9953	69.0674	-2.93493	-2.87228	Detected	Detected
608	A_23_P99452	Hs.34012	BRCA2	breast cancer 2, early onset	Homo sapiens breast cancer 2, early onset (BRCA2), mRNA [NM_000059]	TATGTTGCACAATGAGAAAAGAAATTAGTTTCAAATTTACCTCAGCGTTTGTGTATCGGG	NM_000059	chr13:32972996-32973055	1.11946	up	60.6128	55.0921	-3.03564	-3.19844	Detected	Not Detected
609	A_19_P00329711	Hs.570362	MAVS		Homo sapiens mitochondrial antiviral signaling protein (MAVS), nuclear gene encoding mitochondrial protein, transcript variant 1, mRNA [NM_020746]	AAGATCAAACCCTGCTTTTGTGTAAATGCTGACCTCCTTGCCTACATTTTAAAAACCTAG	NM_020746	chr20:3855719-3855778	1.07377	up	4023.72	3812.85	3.01712	2.91444	Detected	Detected
610	A_23_P113471	Hs.496205	FAAH2	fatty acid amide hydrolase 2	Homo sapiens fatty acid amide hydrolase 2 (FAAH2), mRNA [NM_174912]	CCAGCAGACAAGCAGAGAAACAACTGGGGAATTTATTGACTCATTTAGTTATTCTTTCTA	NM_174912	chrX:57515446-57515505	1.11098	down	16.5111	18.6644	-4.91183	-4.75999	Not Detected	Not Detected
611	A_33_P3629247	Hs.656615	ANKMY1	ankyrin repeat and MYND domain containing 1	Homo sapiens ankyrin repeat and MYND domain containing 1 (ANKMY1), transcript variant 2, mRNA [NM_017844]	ATTTGAGTCCAACGTGTGTGTGTGCGACTTCTCCATCGAGCTCTCGCAGGCCATGCTGGA	NM_017844	chr2:241463466-241463407	1.05586	down	280.845	301.721	-0.823564	-0.745144	Detected	Detected
612	A_23_P98898	Hs.19192	CDK2	cyclin-dependent kinase 2	Homo sapiens cyclin-dependent kinase 2 (CDK2), transcript variant 1, mRNA [NM_001798]	TGCTGCCACAATGTTTATAAAGGCCAAATGATAGCGGGGGCTAAGTTGGTGCTTTTGAGA	NM_001798	chr12:56365789-56365848	1.01965	up	115.551	115.306	-2.10481	-2.13289	Detected	Detected
613	A_21_P0000163	Hs.568137	RNF223	ring finger protein 223	Homo sapiens ring finger protein 223 (RNF223), mRNA [NM_001205252]	TGACAACATCTTCAAGACACCCAAGGAGCTCTCCTGCACCCACGTCTTCTGCCTGGAGTG	NM_001205252	chr1:1007773-1007714	1.05081	down	100.753	107.724	-2.30252	-2.23101	Detected	Detected
614	A_32_P129950	Hs.507783	NHLRC3	NHL repeat containing 3	Homo sapiens NHL repeat containing 3 (NHLRC3), transcript variant 1, mRNA [NM_001012754]	TCAGGGTTTGTTTTTAAGCCAGGACAAGAAGTGCAAATGCCTCTTTGAAGCAATTTAGGC	NM_001012754	chr13:39623818-39623877	1.01419	down	373.413	385.339	-0.412562	-0.392229	Detected	Detected
615	A_23_P203488	Hs.498173	SMPD1	sphingomyelin phosphodiesterase 1, acid lysosomal	Homo sapiens sphingomyelin phosphodiesterase 1, acid lysosomal (SMPD1), transcript variant 1, mRNA [NM_000543]	GTGTACCAAATAGATGGAAACTACTCCGGGAGCTCTCACGTGGTCCTGGACCATGAGACC	NM_000543	chr11:6415436-6415495	1.03448	down	3544.8	3731.18	2.8343	2.8832	Detected	Detected
616	A_33_P3429242	Hs.434746	LOC339988	uncharacterized LOC339988	Homo sapiens cDNA clone IMAGE:5217034. [BC041468]	TTAGAGGTGTAAGCCCTTAAAAGGGCCAAGAATTTCTTTTTCCGGGAGCTCGGCTCTTAA		chr4:6689284-6689225	4.42576	up	76.5509	17.5993	-2.69885	-4.84477	Detected	Not Detected
617	A_33_P3401252	Hs.591435	HSP90B3P	heat shock protein 90kDa beta (Grp94), member 3, pseudogene	Homo sapiens heat shock protein 90kDa beta (Grp94), member 3, pseudogene (HSP90B3P), non-coding RNA [NR_003130]	AGTCAGAAGAAAACATTTGAAATTAATCCCAGACACCCACTGATCAGAGACATGCTTTGA	NR_003130	chr1:92109276-92109335	1.01107	up	9538.06	9598.66	4.26229	4.2464	Detected	Detected
618	A_23_P118406	Hs.163113	C17orf62	chromosome 17 open reading frame 62	Homo sapiens chromosome 17 open reading frame 62 (C17orf62), transcript variant 2, mRNA [NM_001033046]	AAACTAACCAAACAGGAAAAACTGGGAGATTTTCTGCAGAAATTGAGTTCCAGCCTCTCT	NM_001033046	chr17:80400963-80400904	1.03205	down	1299.8	1364.92	1.38688	1.43239	Detected	Detected
619	A_21_P0001120	Hs.191395	XLOC_000776		603042038F1 NIH_MGC_116 Homo sapiens cDNA clone IMAGE:5182593 5', mRNA sequence [BI517791]	TTTCTGTGTCTTTTTTGTTTGTAGTCTGTGATCCTGGGAGCCCTGGGGCCAGTTTAAACA		chr1:32815163-32815104	1.17179	up	61.9581	53.7999	-3.00397	-3.23268	Detected	Not Detected
620	A_33_P3271445	Hs.270437	COL4A3BP	collagen, type IV, alpha 3 (Goodpasture antigen) binding protein	Homo sapiens collagen, type IV, alpha 3 (Goodpasture antigen) binding protein (COL4A3BP), transcript variant 3, mRNA [NM_001130105]	CTAAAACGTTTTACTTCTTACGTCCAAGAAAAAACTGCAGGAAAGCCTATTTTGTTCTAG	NM_001130105	chr5:74675230-74675171	1.0918	up	1737.29	1619.05	1.80543	1.67872	Detected	Detected
621	A_24_P361167	Hs.530698	CHD8	chromodomain helicase DNA binding protein 8	Homo sapiens chromodomain helicase DNA binding protein 8 (CHD8), transcript variant 2, mRNA [NM_020920]	TCAGAAAGGGACTTCTCACTCATTGATGATCCTATGATGCCAGCTAACTCAGACTCCAGT	NM_020920	chr14:21853849-21853790	1.07518	down	3772	4126.55	2.92392	3.02851	Detected	Detected
622	A_23_P433791	Hs.554892	C1orf124	chromosome 1 open reading frame 124	Homo sapiens chromosome 1 open reading frame 124 (C1orf124), transcript variant 2, mRNA [NM_001010984]	ACGCATATAAGATTGTAATTTTAAGATGTTTTGTGTCTCAGGGTGCTACATTCACTCTTG	NM_001010984	chr1:231489251-231489310	1.09	down	138.903	154.053	-1.83926	-1.71493	Detected	Detected
623	A_23_P420942				metallothionein 1E [Source:HGNC Symbol;Acc:7397] [ENST00000330439]	TTTTTCTCGTGGGACACAAACCCCAACTGTACCCCCTATGGTTTCAGAACAGAGCTGTGC		chr16:56660614-56660673	1.26332	up	82.9865	66.8384	-2.58239	-2.91961	Detected	Detected
624	A_33_P3393170	Hs.248153	CAPN5	calpain 5	Homo sapiens calpain 5 (CAPN5), mRNA [NM_004055]	CCACCACAGGGTTAGGGGACAGGAAGCCTGTTCTATTCTCAATAAATCTTACAAAATTCC	NM_004055	chr11:76837137-76837196	1.00963	up	3649.12	3677.55	2.87614	2.86232	Detected	Detected
625	A_33_P3325935	Hs.534384	PQBP1	polyglutamine binding protein 1	Homo sapiens polyglutamine binding protein 1 (PQBP1), transcript variant 8, mRNA [NM_001167989]	AGGATTGAAGCTTCGGCCTCCCTGGCCCTGGGTTAAAATAAAAGCTTTCTGGTGATCCTG	NM_001167989	chrX:48760354-48760413	1.02179	down	7060.3	7340.33	3.82832	3.85941	Detected	Detected
626	A_23_P401076	Hs.88417	SUSD3	sushi domain containing 3	Homo sapiens sushi domain containing 3 (SUSD3), mRNA [NM_145006]	TGGCCTCCCACTAACTAGCATTCCTTTAAAGAGACTGGGAAATGTTTTAAGCAAATCTAG	NM_145006	chr9:95847304-95847363	1.0366	up	1343.4	1318.64	1.43448	1.38263	Detected	Detected
627	A_32_P102062	Hs.220950	FOXO3	forkhead box O3	Homo sapiens forkhead box O3 (FOXO3), transcript variant 1, mRNA [NM_001455]	TTTAACTTTGATTCCCTCATCTCCACACAGAATGTTGTTGGTTTGAACGTGGGGAACTTC	NM_001455	chr6:108985954-108986013	1.02801	down	327.871	342.95	-0.600207	-0.560358	Detected	Detected
628	A_23_P102965	Hs.631672	BCL2L13	BCL2-like 13 (apoptosis facilitator)	Homo sapiens BCL2-like 13 (apoptosis facilitator) (BCL2L13), nuclear gene encoding mitochondrial protein, mRNA [NM_015367]	TTCTATGGGTCTCTTGCTAGGGGGTAAGGATTTTTATTCTTGGGCTTATAGAGCCAGTTA	NM_015367	chr22:18211363-18211422	1.01765	down	1206.15	1248.91	1.279	1.30424	Detected	Detected
629	A_23_P105545	Hs.20021	VAMP1	vesicle-associated membrane protein 1 (synaptobrevin 1)	Homo sapiens vesicle-associated membrane protein 1 (synaptobrevin 1) (VAMP1), transcript variant 3, mRNA [NM_016830]	CAGGAGCATCACAATTTGAGAGCAGTGCTGCCAAGCTAAAGAGGAAGTATTGGTGGAAAA	NM_016830	chr12:6575075-6575016	1.05867	up	141.256	135.763	-1.81502	-1.89727	Detected	Detected
630	A_23_P56314	Hs.8372	UQCR11	ubiquinol-cytochrome c reductase, complex III subunit XI	Homo sapiens ubiquinol-cytochrome c reductase, complex III subunit XI (UQCR11), nuclear gene encoding mitochondrial protein, mRNA [NM_006830]	TCAGGATGGACAAGAGGAAACCCACAGCTCAGCTTCAGGCTTCTTATGTTTCTGAAAACA	NM_006830	chr19:1598153-1598094	1.04167	up	78655.3	76829.7	7.30606	7.24716	Detected	Detected
631	A_23_P133068	Hs.620557	ANK2	ankyrin 2, neuronal	Homo sapiens ankyrin 2, neuronal (ANK2), transcript variant 1, mRNA [NM_001148]	CCCCATCCTCTTTAACTATAAAGCTAATTTGTGACCAAAGATGGCATCCTTCATACTGGA	NM_001148	chr4:114302946-114303005	1.2899	down	91.2869	119.811	-2.44486	-2.07759	Detected	Detected
632	A_21_P0000033		LOC100287718	ankyrin repeat domain containing gene	Homo sapiens ankyrin repeat domain containing gene (LOC100287718), mRNA [NM_001162435]	CAGTCAGCATCTTTTGACCCCTGCCCCCCAACAATAATAGAATTTCAGGAGACAAGGAAA	NM_001162435	chr6:46726896-46726955	1.12898	down	6129.7	7041.4	3.62441	3.79943	Detected	Detected
633	A_23_P46063	Hs.706952	NME7	non-metastatic cells 7, protein expressed in (nucleoside-diphosphate kinase)	Homo sapiens non-metastatic cells 7, protein expressed in (nucleoside-diphosphate kinase) (NME7), transcript variant 1, mRNA [NM_013330]	ATAATGCTACAAAGACATTTCGAGAATTTTGTGGACCTGCTGATCCTGAAATTGCCCGGC	NM_013330	chr1:169200002-169138780	1.04155	down	1407.99	1492.15	1.50223	1.56097	Detected	Detected
634	A_23_P94030	Hs.650585	LAMB1	laminin, beta 1	Homo sapiens laminin, beta 1 (LAMB1), mRNA [NM_002291]	AGACTGGAAGGAGAAGTCCGTTCACTCCTAAAGGATATAAGCCAGAAAGTTGCTGTGTAT	NM_002291	chr7:107564470-107564411	1.01806	down	43396.6	44953.2	6.4481	6.47392	Detected	Detected
635	A_33_P3323607		CCDC129	coiled-coil domain containing 129	coiled-coil domain containing 129 [Source:HGNC Symbol;Acc:27363] [ENST00000409717]	CTTTCATGATCATCTGCTTTGAGGGATAAACATTGCTTGTCCCCTCCTCCAACTAAGGAA		chr7:31553759-31553818	1.13558	down	219.219	253.296	-1.18097	-0.997532	Detected	Detected
636	A_33_P3356910	Hs.447815	TCEAL6	transcription elongation factor A (SII)-like 6	Homo sapiens transcription elongation factor A (SII)-like 6 (TCEAL6), mRNA [NM_001006938]	TAGGGGCCAAAGAGGCTTACACGATATCCCATACCTTTAATGCCTTTGGCCTTCCATTCT	NM_001006938	chrX:101395741-101395682	1.03463	up	10441.3	10268.4	4.39282	4.34371	Detected	Detected
637	A_23_P10870	Hs.531563	DOLK	dolichol kinase	Homo sapiens dolichol kinase (DOLK), mRNA [NM_014908]	CTTTTGAGGGGACCATGACATCTATATTTGCGCAGATCATTTCTGTAGCTCTGATCTTAA	NM_014908	chr9:131708168-131708109	1.03597	up	2276.38	2235.78	2.19534	2.14435	Detected	Detected
638	A_33_P3252441					AGTCTGTGGTCGAGTCTCCTGCCACGTCACTTGCTATCATCCAACCTGTGTCATCTCCAC		chr17:39258066-39258007	1.33363	down	61.7437	83.7841	-3.00897	-2.59361	Detected	Detected
639	A_33_P3240053	Hs.534845	UFSP1	UFM1-specific peptidase 1 (non-functional)	Homo sapiens UFM1-specific peptidase 1 (non-functional) (UFSP1), mRNA [NM_001015072]	TTCTACAACCTGTGCTTGACCAGCCTTAGCTCCCAACAGCAGCAGCGCACCTTGGACTGA	NM_001015072	chr7:100486523-100486464	1.04197	down	873.714	926.306	0.813825	0.873132	Detected	Detected
640	A_21_P0001249	Hs.650728	XLOC_001287		CR743846 NCI_CGAP_Co8 Homo sapiens cDNA clone IMAGp971M0781 ; IMAGE:1874535 5', mRNA sequence [CR743846]	AAAGCGATGGTCCTTGGTGTGCCACTTCCTGTTGAAGCTGCCTGTCTACCAGAATTAGCC		chr1:244232181-244232122	7.87197	down	18.3578	147.041	-4.75887	-1.78214	Not Detected	Detected
641	A_23_P136683	Hs.409934	HLA-DQB1	major histocompatibility complex, class II, DQ beta 1	Homo sapiens major histocompatibility complex, class II, DQ beta 1 (HLA-DQB1), transcript variant 2, mRNA [NM_001243961]	CCTGAGACTATTTTAACTAGGATTGGTTATCACTCTTCTGTGATGCCTGCTTATGCCTGC	NM_001243961	chr6:32628010-32627951	9.47699	down	11.7008	112.828	-5.40866	-2.16423	Not Detected	Detected
642	A_21_P0011035	Hs.686934	XLOC_l2_002886		Q5TF36_HUMAN (Q5TF36) REV3-like, catalytic subunit of DNA polymerase zeta (Yeast), partial (15%) [THC2506662]	TTCCACTACCATGAGCCATATTTTCTGTATTACCAGCAAGATGTTTGGGTTTGTTTTTTG		chr12:9814123-9814182	1.50207	down	57.074	87.2291	-3.12243	-2.53548	Not Detected	Detected
643	A_33_P3261953					CAAAGCAGCCAAAGACTGTATCCTGCACCAGCCCTGTGGGCCGACACTCCTGTTGTATCT		chr19:022791181-022791240	2.30281	down	29.62	69.4028	-4.06869	-2.86529	Not Detected	Detected
644	A_23_P215819	Hs.599798	ZNF655	zinc finger protein 655	Homo sapiens zinc finger protein 655 (ZNF655), transcript variant 2, mRNA [NM_024061]	GGTTCTGTACAGATTGATGCAATTATATTGCCTTTCCTGATTAAGTGTTCCTTACTCTGT	NM_024061	chr7:99162110-99162169	1.0089	up	1116.88	1126.39	1.16806	1.15528	Detected	Detected
645	A_23_P120710	Hs.368214	TTC3	tetratricopeptide repeat domain 3	Homo sapiens tetratricopeptide repeat domain 3 (TTC3), transcript variant 1, mRNA [NM_003316]	TCGTTCTGTGTTTGATATTTGTGTAAAGTATGCATGCAGTCTTGTACTGTGACCTAAGAA	NM_003316	chr21:38574855-38574914	1.06407	down	5265.88	5701.27	3.40527	3.49485	Detected	Detected
646	A_21_P0011530	Hs.465542	FAM108A1	family with sequence similarity 108, member A1	Homo sapiens family with sequence similarity 108, member A1 (FAM108A1), transcript variant 1, mRNA [NM_031213]	TCCTACGACTACTCCGGCTACGATGCCAGCTCGGGCAGGCCTTCCGAGAGGAACCTCTAT	NM_031213	chr19:1880017-1879958	1.03674	down	3022.5	3188.36	2.60434	2.65638	Detected	Detected
647	A_33_P3269278	Hs.590972	ZNF461	zinc finger protein 461	Homo sapiens zinc finger protein 461 (ZNF461), mRNA [NM_153257]	GAATGTGGGAAGGCCTTTAGCTATCATTCAAGCTTCTCACACCATCAGAGAATTCATTCT	NM_153257	chr19:37129746-37129687	1.09994	up	141.047	130.475	-1.81716	-1.95458	Detected	Detected
648	A_23_P12173	Hs.406392	CRTC2	CREB regulated transcription coactivator 2	Homo sapiens CREB regulated transcription coactivator 2 (CRTC2), mRNA [NM_181715]	CTCACCACTCTTCCCCTTGCAGTGGAGGAGAGAGCCAGAGTGGATACTATTTTTTATTAA	NM_181715	chr1:153920247-153920188	1.00316	up	3159.48	3204.62	2.66828	2.66372	Detected	Detected
649	A_33_P3324137	Hs.655428	PRO0628	uncharacterized LOC29053	Homo sapiens, clone IMAGE:4399587, mRNA. [BC015320]	TTCAGTTGTCCAGTGACAAGGCTTGCTGCATACACACCACTTTGTTTGTTTCTCATACCT		chr20:39667260-39667319	1.40191	down	57.6987	82.3036	-3.10673	-2.61933	Not Detected	Detected
650	A_33_P3267150					TGAAGAGTGTTCATTGAGCCAGCATAACTCCAGATTCTCTCCTCTCTCAGACTCACCTTT		chr10:003869857-003869798	2.77449	down	103.27	291.534	-2.26692	-0.794694	Detected	Detected
651	A_21_P0011660		XLOC_l2_006449		BROAD Institute lincRNA (XLOC_l2_006449), lincRNA [TCONS_l2_00012046]	TCTGCAGCCTGATCTAGATCTACAGTTAGAAACTTACTTTTGAGGCAAAGAGGCCGAGCT		chr18:029304739-029304680	8.2974	down	12.0823	102.006	-5.36236	-2.30971	Not Detected	Detected
652	A_33_P3336484	Hs.676266	NPIP	nuclear pore complex interacting protein	Homo sapiens nuclear pore complex interacting protein (NPIP), mRNA [NM_006985]	GGCAGGTGTCAGAGGCAGAGGAAAATGGGAAATTGGATATGAAAGAAATACACACCTACA	NM_006985	chr16:15042834-15042893	1.05948	down	2705.85	2916.95	2.44468	2.52803	Detected	Detected
653	A_23_P114466	Hs.664560	TBL1Y	transducin (beta)-like 1, Y-linked	Homo sapiens transducin (beta)-like 1, Y-linked (TBL1Y), transcript variant 1, mRNA [NM_033284]	TACAGTGTAGCTTTCAGCCCCGATGGAAAGTACTTGGCTAGTGGATCCTTTGACAAGTAT	NM_033284	chrY:6955393-6955452	1.07172	up	604.415	573.834	0.282204	0.182276	Detected	Detected
654	A_23_P98431	Hs.82609	HMBS	hydroxymethylbilane synthase	Homo sapiens hydroxymethylbilane synthase (HMBS), transcript variant 1, mRNA [NM_000190]	ATTTGCCTCACCTTGGGGCCTTGATGACTGCCTTGCCTCCTCAGTATGTGGGGGCTTCAT	NM_000190	chr11:118964129-118964188	1.04403	up	12410.3	12094.9	4.64206	4.57989	Detected	Detected
655	A_33_P3409099	Hs.434961	ATXN1	ataxin 1	Homo sapiens ataxin 1 (ATXN1), transcript variant 1, mRNA [NM_000332]	TTTGAAGACACTAATACCGTGCTATTTCAGATATGGGTGAGGAAGCAGAGCTCTCGGTAC	NM_000332	chr6:16302089-16302030	1.08816	up	473.655	442.896	-0.069499	-0.19139	Detected	Detected
656	A_23_P164141	Hs.152978	PSME3	proteasome (prosome, macropain) activator subunit 3 (PA28 gamma; Ki)	Homo sapiens proteasome (prosome, macropain) activator subunit 3 (PA28 gamma; Ki) (PSME3), transcript variant 2, mRNA [NM_176863]	GTCAGGATGCTGTCTTCCCACGAATAGTACTCAGTAACAAACCAATTGCATTTTAGTTGG	NM_176863	chr17:40994997-40995056	1.02178	down	4542.25	4722.35	3.192	3.22308	Detected	Detected
657	A_23_P10980	Hs.570770	LPHN3	latrophilin 3	Homo sapiens latrophilin 3 (LPHN3), mRNA [NM_015236]	CTAATGGCAGAAAAAGAAGTTGAGCAATTTCTATGTAATGTACAGATACTAGCATTGCAC	NM_015236	chr4:62937245-62937304	1.05335	down	11.9582	12.8165	-5.37727	-5.30228	Not Detected	Not Detected
658	A_23_P129221	Hs.73875	FAH	fumarylacetoacetate hydrolase (fumarylacetoacetase)	Homo sapiens fumarylacetoacetate hydrolase (fumarylacetoacetase) (FAH), mRNA [NM_000137]	TATCTGTGCCATGACGAGCCCTACACATTTGACATCAACCTCTCTGTTAACCTGAAAGGA	NM_000137	chr15:80467376-80469880	1.02349	down	3776.68	3933.02	2.92571	2.95921	Detected	Detected
659	A_21_P0007413		XLOC_009583		ALU1_HUMAN (P39188) Alu subfamily J sequence contamination warning entry, partial (6%) [THC2695809]	TGCCCACTATGTACACTGACAATTAGACATAATTTAATTTCAGCTCATGGTATGAATGGA		chr11:122103787-122103728	1.07641	down	77.2494	84.6066	-2.68574	-2.57952	Detected	Detected
660	A_33_P3358641	Hs.471779	LRRFIP1	leucine rich repeat (in FLII) interacting protein 1	Homo sapiens leucine rich repeat (in FLII) interacting protein 1 (LRRFIP1), transcript variant 3, mRNA [NM_001137552]	TCACAGGACATTAGTGATGCCTGTGAAGCAGAAAGTACAGAGAGGTGTGAGATGTCAGAA	NM_001137552	chr2:238672559-238672618	1.10995	up	536.282	491.612	0.109654	-0.0408363	Detected	Detected
661	A_21_P0007647		XLOC_009926		BROAD Institute lincRNA (XLOC_009926), lincRNA [TCONS_00020608]	CAGAGAGCTGCCAAGTAGAATTTGCATGAGATGAAATTGAGATGGACTTGCCTTGCTCTT		chr12:124572998-124574626	5.06334	up	66.1688	13.2968	-2.90911	-5.2492	Detected	Not Detected
662	A_23_P14464	Hs.645295	EXOC5	exocyst complex component 5	Homo sapiens exocyst complex component 5 (EXOC5), mRNA [NM_006544]	TTCAGCAGCCCTCGGTTGATAGAAAGCACAGGAGATACCTTATGACACAGCCAACATTTT	NM_006544	chr14:57675270-57675211	1.24438	up	461.629	377.461	-0.106602	-0.422031	Detected	Detected
663	A_21_P0013477		XLOC_l2_014197		Q5T1D1_HUMAN (Q5T1D1) OTTHUMP00000017090 (Fragment), partial (95%) [THC2513598]	TGACAAAGATACAAATCTCTTAAGGAGGTGGACCCCAAGTTCCCGAGGAACATACGCTTT		chr8:049297227-049297286	1.02461	up	8940.42	8878.31	4.16893	4.13386	Detected	Detected
664	A_24_P297539	Hs.93002	UBE2C	ubiquitin-conjugating enzyme E2C	Homo sapiens ubiquitin-conjugating enzyme E2C (UBE2C), transcript variant 6, mRNA [NM_181803]	TTGTCTTTTAAATTAAGCCTCGGTTGAGCCCTTGTATATTAAATAAATGCATTTTTGTCC	NM_181803	chr20:44445525-44445584	1.10108	up	3178.63	2937.33	2.677	2.53808	Detected	Detected
665	A_23_P120243	Hs.83465	HOXD1	homeobox D1	Homo sapiens homeobox D1 (HOXD1), mRNA [NM_024501]	TTTTTTCTTTAAAAAAGCGGTTTCTACCTCTCTATGTGCCTGAGTGATGATACAATCGCT	NM_024501	chr2:177055372-177055431	1.15595	up	80.5196	70.8753	-2.62593	-2.835	Detected	Detected
666	A_23_P251342	Hs.445733	GSK3B	glycogen synthase kinase 3 beta	Homo sapiens glycogen synthase kinase 3 beta (GSK3B), transcript variant 1, mRNA [NM_002093]	CTGGAGTATACACCAACTGCCCGACTAACACCACTGGAAGCTTGTGCACATTCATTTTTT	NM_002093	chr3:119582401-119582342	1.00028	up	2361.06	2401.7	2.24803	2.24763	Detected	Detected
667	A_33_P3299811	Hs.552649	FLVCR1-AS1	FLVCR1 antisense RNA 1 (non-protein coding)	Homo sapiens FLVCR1 antisense RNA 1 (non-protein coding) (FLVCR1-AS1), transcript variant 2, non-coding RNA [NR_027286]	AAGGAAGCAAGTTTATTGGAATCTACTCCGTTAGAGAGTGCAAGTCCTCAGACTGCAGGA	NR_027286	chr1:213031260-213031201	1.16843	up	159.764	139.126	-1.63739	-1.86196	Detected	Detected
668	A_33_P3326898		LOC100132249	uncharacterized LOC100132249	PREDICTED: Homo sapiens hypothetical LOC100132249 (LOC100132249), partial miscRNA [XR_133519]	GTGGCTGCGGCCAAGCCAGGCGGTCTGTCCTGCAGCAGCTGCAAGGGGGCGGGACGCGGC	XR_133519	chr9:68378832-68378891	1.09865	up	110.1	101.967	-2.17452	-2.31025	Detected	Detected
669	A_33_P3405168	Hs.452864	MMAA	methylmalonic aciduria (cobalamin deficiency) cblA type	Homo sapiens methylmalonic aciduria (cobalamin deficiency) cblA type (MMAA), nuclear gene encoding mitochondrial protein, mRNA [NM_172250]	GAAGACAACAGCTAACGAACAACATACGTGTGATAATTTATGTAGTTGAACCTCTAAGGC	NM_172250	chr4:146579784-146579843	1.02626	up	280.079	277.688	-0.827501	-0.864894	Detected	Detected
670	A_21_P0012713		XLOC_l2_010591		BROAD Institute lincRNA (XLOC_l2_010591), lincRNA [TCONS_l2_00021533]	CTACTGGAGTTTAGCCAGAAAATGAGAAAACCAATATTGGACTGTACTGGACAGGACATA		chr4:14128456-14128742	19.2005	up	236.951	12.5568	-1.06875	-5.33182	Detected	Not Detected
671	A_33_P3214914	Hs.582967	MUC22	mucin 22	Homo sapiens mucin 22 (MUC22), mRNA [NM_001198815]	CATGGAGATGGCTACGGAGTGAATCATGGCGGGCATTATGGACATGGAGGAGGCCACTGA	NM_001198815	chr6:31002656-31002715	16.2265	up	199.387	12.5027	-1.31776	-5.33805	Detected	Not Detected
672	A_24_P6911	Hs.675888	DTX2P1-UPK3BP1-PMS2P11	DTX2P1-UPK3BP1-PMS2P11 readthrough (non-protein coding)	Homo sapiens DTX2P1-UPK3BP1-PMS2P11 readthrough (non-protein coding) (DTX2P1-UPK3BP1-PMS2P11), non-coding RNA [NR_023383]	CTATCGTACAGAACCTGCTAAGGCCATCAAACCTATTGATCGGAAGTCAGTCCATCAGAT	NR_023383	chr7:76635087-76641250	1.0378	up	1095.85	1074.41	1.14064	1.08712	Detected	Detected
673	A_23_P93690	Hs.438720	MCM7	minichromosome maintenance complex component 7	Homo sapiens minichromosome maintenance complex component 7 (MCM7), transcript variant 2, mRNA [NM_182776]	CCGGACACGGATCACTTTTGTCTGATTCCAGCCTGCTTGCAACCCTGGGGTCCTCTTGTT	NM_182776	chr7:99690579-99690520	1.02494	up	15565.1	15452	4.96884	4.93329	Detected	Detected
674	A_23_P20722	Hs.113265	SNAPC4	small nuclear RNA activating complex, polypeptide 4, 190kDa	Homo sapiens small nuclear RNA activating complex, polypeptide 4, 190kDa (SNAPC4), mRNA [NM_003086]	ATGGCTGTTCCCCAAGTGCACACCTGAACACTTGGAGGAATAAAGTTCTGTTTTTAATTG	NM_003086	chr9:139270092-139270033	1.05666	down	6003.77	6454.91	3.59446	3.67397	Detected	Detected
675	A_23_P112201	Hs.709425	KDM4C	lysine (K)-specific demethylase 4C	Homo sapiens lysine (K)-specific demethylase 4C (KDM4C), transcript variant 1, mRNA [NM_015061]	TGGGAACTGAGTTGTTGGCCTTTGTGAAATGAAATTTTTGGCTCTTGAGAAAGAATTCTT	NM_015061	chr9:7175334-7175393	1.00299	down	779.279	795.287	0.648804	0.653117	Detected	Detected
676	A_23_P108641	Hs.516077	FAM136A	family with sequence similarity 136, member A	Homo sapiens family with sequence similarity 136, member A (FAM136A), mRNA [NM_032822]	ATTTTCACCAACTTATTACTTGAAATTATAATATAGCCTGTCCGTTTGCTGTTTCCAGGC	NM_032822	chr2:70523227-70523168	1.04734	up	5491.14	5334.67	3.4657	3.39897	Detected	Detected
677	A_33_P3223397				DHH_HUMAN (O43323) Desert hedgehog protein precursor (DHH) (HHG-3) [Contains: Desert hedgehog protein N-product; Desert hedgehog protein C-product], partial (19%) [THC2641433]	ACAAAGTAACCTGGAAAACTATGGCAATTAATCAGAGGAAATCCGTACCCCTCCCTCTCC		chr12:49486752-49486811	1.15154	down	61.6633	72.2501	-3.01085	-2.80729	Detected	Detected
678	A_32_P8251	Hs.325838	PHRF1	PHD and ring finger domains 1	Homo sapiens PHD and ring finger domains 1 (PHRF1), mRNA [NM_020901]	TCGGGTTCCTGCGCTGACACCTGGTCTGTGCACCTGTGTTGCTCACAGTTGAAAACTGGA	NM_020901	chr11:611931-611990	1.04315	up	15801.6	15413	4.99059	4.92965	Detected	Detected
679	A_23_P84202	Hs.497600	WDR25	WD repeat domain 25	Homo sapiens WD repeat domain 25 (WDR25), transcript variant 1, mRNA [NM_024515]	CTCTCCACTTCTATGGATAAAACTTTCAAGGTATGGAACGCCGTGGACTCCGGGCACTGC	NM_024515	chr14:100848054-100934387	1.28088	up	115.577	91.8111	-2.10448	-2.46162	Detected	Detected
680	A_32_P225816	Hs.99500	PRDM16	PR domain containing 16	Homo sapiens PR domain containing 16 (PRDM16), transcript variant 1, mRNA [NM_022114]	CTAGGAGAAGCCGATTTGGAGGTTAATGCTGTAGAATAGGACTGTATACCAAATGTAATC	NM_022114	chr1:3355062-3355121	1.07264	up	139.386	132.22	-1.83425	-1.93542	Detected	Detected
681	A_32_P101699	Hs.568369	LOC729887	uncharacterized LOC729887	Homo sapiens cDNA clone IMAGE:6176570, partial cds. [BC052334]	GTGCGAAACGGAGGACCTTTGTAACGCCACGTGTTTGCTCTTTTTGAAAAAACAAGAATA		chr16:84151080-84151139	1.06127	up	980.493	940.051	0.980171	0.894381	Detected	Detected
682	A_23_P211785	Hs.288658	ZNF35	zinc finger protein 35	Homo sapiens zinc finger protein 35 (ZNF35), mRNA [NM_003420]	GGGGTAGCAGTTCAACAATTCACTTACGAATGTTTATAAGCTTTCCATTTCCTAGGTAAT	NM_003420	chr3:44701889-44701948	1.00963	up	315.151	317.606	-0.657294	-0.67112	Detected	Detected
683	A_33_P3347387				Q32NC8_HUMAN (Q32NC8) P18SRP protein, partial (73%) [THC2759738]	CAAAGGGACATAGTTTTGGATGTCAGCAGTGCAAACAGTGAAGATTGATGAATAAAATGA		chr6:052553565-052553624	1.0985	up	1172.11	1085.67	1.2377	1.10216	Detected	Detected
684	A_23_P54556	Hs.49143	MKL2	MKL/myocardin-like 2	Homo sapiens MKL/myocardin-like 2 (MKL2), mRNA [NM_014048]	TGGCAGTATTGTAGCTGATCGGGAAATGTTTGATATCTCAGCAATTTTGCATTTTTGTGT	NM_014048	chr16:14360546-14360605	1.01496	up	1083.1	1085.81	1.12376	1.10234	Detected	Detected
685	A_23_P213336	Hs.483635	FGF1	fibroblast growth factor 1 (acidic)	Homo sapiens fibroblast growth factor 1 (acidic) (FGF1), transcript variant 1, mRNA [NM_000800]	CAGTCTCTTCTGATTAAAGAGATCTGTTCTGGGTGTTGACCACTCCAGAGAAGTTTCGAG	NM_000800	chr5:141974871-141974812	1.06508	up	480.266	458.809	-0.0495033	-0.140464	Detected	Detected
686	A_33_P3271171		CNOT3	CCR4-NOT transcription complex, subunit 3	CCR4-NOT transcription complex, subunit 3 [Source:HGNC Symbol;Acc:7879] [ENST00000358389]	GGCACATTCTCAGGCCTCCCTGGAGACCACTGGGGAGCTGTCCAGCCCCCTCCCAACCCC		chr19:54657070-54657129	1.03952	down	607.458	642.509	0.289449	0.34536	Detected	Detected
687	A_23_P117424	Hs.525251	DCAF11	DDB1 and CUL4 associated factor 11	Homo sapiens DDB1 and CUL4 associated factor 11 (DCAF11), transcript variant 1, mRNA [NM_025230]	TTAATCATGTTTGAATGTTAGGGGTTGGATCCTAGAGTAGATGCCTGAGGCCACATCTGA	NM_025230	chr14:24592811-24592870	1.01231	up	1369.48	1376.49	1.46222	1.44456	Detected	Detected
688	A_21_P0013414	Hs.583400	XLOC_l2_013730		K-EST0137396 S22SNU16n1 Homo sapiens cDNA clone S22SNU16n1-148-A10 5', mRNA sequence [BQ082573]	TGCAATTATTTCTGAACCTTCCCATCAGCCTTGTCTCTGATAGAATTGGCCTGTTGTGGA		chr7:17503139-17503080	7.30254	down	11.3145	84.0703	-5.45709	-2.58869	Not Detected	Detected
689	A_23_P205575	Hs.647573	GPR135	G protein-coupled receptor 135	Homo sapiens G protein-coupled receptor 135 (GPR135), mRNA [NM_022571]	AGACGGGGGAGGCTTACCACTTTCCCCAAACAACATAAAAGACAATGTCCCTTCTTCAAA	NM_022571	chr14:59930349-59930290	1.04562	up	387.677	377.25	-0.358482	-0.422838	Detected	Detected
690	A_24_P904903	Hs.254042	DDX39B	DEAD (Asp-Glu-Ala-Asp) box polypeptide 39B	Homo sapiens DEAD (Asp-Glu-Ala-Asp) box polypeptide 39B (DDX39B), transcript variant 1, mRNA [NM_004640]	CCCTGGCTCGAAATAAGAGCCTCAACCTCAAACACATTAAACACTTTATTTTGGATGAAT	NM_004640	chr6:31504360-31504301	1.06188	up	680.39	651.953	0.453026	0.36641	Detected	Detected
691	A_33_P3612740	Hs.467524	USP48	ubiquitin specific peptidase 48	Homo sapiens ubiquitin specific peptidase 48 (USP48), transcript variant 2, mRNA [NM_001032730]	CTGATGTGCCATTTGTATTAAGTTATCTTTGTCATTTTAAAGACATGAATTCCCCAAGCC	NM_001032730	chr1:22054468-22054409	1.03975	up	477.397	467.18	-0.0581465	-0.114379	Detected	Detected
692	A_23_P202496	Hs.74899	NOC3L	nucleolar complex associated 3 homolog (S. cerevisiae)	Homo sapiens nucleolar complex associated 3 homolog (S. cerevisiae) (NOC3L), mRNA [NM_022451]	ACAGCTATTCCCATATTCTAGGAGTGGCCTAAGAAATGCGTGTTTCAGTGACTAGATTAT	NM_022451	chr10:96093097-96093038	1.03542	down	1436.97	1513.9	1.53163	1.58184	Detected	Detected
693	A_33_P3391105	Hs.162757	LRP1	low density lipoprotein receptor-related protein 1	Homo sapiens low density lipoprotein receptor-related protein 1 (LRP1), mRNA [NM_002332]	ATGCCTGGCCTAAAGGGCTTCGTGGATGAGCACACCATCAACATCTCCCTCAGTCTGCAC	NM_002332	chr12:57539213-57539272	1.0508	down	363.788	388.957	-0.450236	-0.378748	Detected	Detected
694	A_33_P3245575	Hs.418795	GLT25D1	glycosyltransferase 25 domain containing 1	Homo sapiens glycosyltransferase 25 domain containing 1 (GLT25D1), mRNA [NM_024656]	TGTTTGAGGATGACCTGCGTTTTGAGATCTTCTTCAAGAGACGTCTGATGAACCTCATGC	NM_024656	chr19:17690322-17690381	1.06822	up	410.07	390.598	-0.277468	-0.372674	Detected	Detected
695	A_23_P1014		LINC00467	long intergenic non-protein coding RNA 467	Homo sapiens long intergenic non-protein coding RNA 467 (LINC00467), non-coding RNA [NR_026761]	CCAGCACTGTGAAGCCTACAAAAACATTGATGCGCTGGCTTGGGGATTTGAATTTGAACA	NR_026761	chr1:211605740-211605799	1.11548	up	944.978	861.97	0.926945	0.76928	Detected	Detected
696	A_24_P921366	Hs.490203	CALD1	caldesmon 1	Homo sapiens caldesmon 1 (CALD1), transcript variant 1, mRNA [NM_033138]	TTCCTTGTTTACTGGTTTGACTATAATTCTCTGTTATCTTTACGAGGTAAAACTGCAAGC	NM_033138	chr7:134655197-134655256	1.00011	down	125855	128070	7.98421	7.98436	Detected	Detected
697	A_33_P3367855	Hs.371344	PIK3R2	phosphoinositide-3-kinase, regulatory subunit 2 (beta)	Homo sapiens phosphoinositide-3-kinase, regulatory subunit 2 (beta) (PIK3R2), mRNA [NM_005027]	GCTGGGAGGCAGGTTTTGTACGGTACGTTGTTATTGATATGATATAAAACATCAAACGTC	NM_005027	chr19:18281283-18281342	1.04762	up	26934	26159.4	5.75995	5.69283	Detected	Detected
698	A_23_P300600	Hs.198760	NEFH	neurofilament, heavy polypeptide	Homo sapiens neurofilament, heavy polypeptide (NEFH), mRNA [NM_021076]	ACTGAATTATGCCAGGGCGCACTTTCCACTGGAGTTCACTTTCAATTGCTTCTGTGCAAT	NM_021076	chr22:29887194-29887253	1.23287	up	410.467	338.762	-0.27607	-0.578088	Detected	Detected
699	A_23_P118246	Hs.433180	GINS2	GINS complex subunit 2 (Psf2 homolog)	Homo sapiens GINS complex subunit 2 (Psf2 homolog) (GINS2), mRNA [NM_016095]	TGTGTGATGGTGCAAGGAATGGATTCAGGATGTTGTTGGAGAAACAAGTTTGTGATTAGT	NM_016095	chr16:85711713-85711654	1.07037	up	803.745	764.039	0.693401	0.595289	Detected	Detected
700	A_24_P134789	Hs.474001	KRTAP10-10	keratin associated protein 10-10	Homo sapiens keratin associated protein 10-10 (KRTAP10-10), mRNA [NM_181688]	TGTCTGCTCTAAGTCCGTCTGCTATGTGCCTGTGTGCTCTGGGGCTTCCACTTCATGCTG	NM_181688	chr21:46057781-46057840	1.01656	down	185.739	192.118	-1.42006	-1.39636	Detected	Detected
701	A_33_P3350748	Hs.411501	KRT7	keratin 7	Homo sapiens keratin 7 (KRT7), mRNA [NM_005556]	AAGAAGATTCCCACCCCTGCCTCCCATGCCTGGTCCCAAGACAGTGAGACAGTCTGGAAA	NM_005556	chr12:52642590-52642649	1.05387	down	44718	47951.4	6.49138	6.56707	Detected	Detected
702	A_23_P380917	Hs.9534	SEC11A	SEC11 homolog A (S. cerevisiae)	Homo sapiens SEC11 homolog A (S. cerevisiae) (SEC11A), mRNA [NM_014300]	TCGAGGGGACTTTCAGTCACAGGATTTCATAATTGTCATTGTCACACTTTCAAATTTTTG	NM_014300	chr15:85213059-85213000	1.02538	up	42008.2	41685.3	6.40119	6.36504	Detected	Detected
703	A_23_P145146	Hs.367900	PDCD2	programmed cell death 2	Homo sapiens programmed cell death 2 (PDCD2), transcript variant 1, mRNA [NM_002598]	ACAGAAGAATTTGTGTGGAAGCAGGATGTAACAGATACACCGTAAAGGCATCTTAAAGCC	NM_002598	chr6:170886691-170886632	1.06765	up	6189.25	5898.52	3.63836	3.54392	Detected	Detected
704	A_33_P3298430	Hs.66762	FAM171A1	family with sequence similarity 171, member A1	Homo sapiens family with sequence similarity 171, member A1 (FAM171A1), mRNA [NM_001010924]	AAGAAAAGCCCCTGGCAGAAACGGGAGGAGAGGCCCCTGATGGCGTTTAACATTAAATGA	NM_001010924	chr10:15254973-15254914	1.01675	up	298.746	298.965	-0.734419	-0.758383	Detected	Detected
705	A_21_P0010376		XLOC_014338		BROAD Institute lincRNA (XLOC_014338), lincRNA [TCONS_00029466]	ATGTTATGGGACATCATCCCTTCTGGTGGCTCGAGCTCCCTGGCATTCTGGGTCCTCACT		chr22:30102204-30102145	1.01328	down	163.776	168.854	-1.60162	-1.58258	Detected	Detected
706	A_23_P141126	Hs.407966	GALK1	galactokinase 1	Homo sapiens galactokinase 1 (GALK1), mRNA [NM_000154]	CGACTACAGAGCCTTTGGCCGCCTCATGGTGGAGAGCCACCGCTCACTCAGAGACGACTA	NM_000154	chr17:73754580-73754445	1.01485	down	1267.72	1309.06	1.35083	1.3721	Detected	Detected
707	A_21_P0007119	Hs.535286	FLJ37035	uncharacterized LOC399821	Homo sapiens uncharacterized LOC399821 (FLJ37035), non-coding RNA [NR_033847]	GTCAACATTGGGCAAAAGGACTGGCCTCATCTACATTACAGATATCCTTGTGATGGTCTG	NR_033847	chr10:127396032-127395973	1.04169	up	247.11	241.37	-1.00818	-1.06711	Detected	Detected
708	A_33_P3248231	Hs.646699	LOC283028	uncharacterized LOC283028	Homo sapiens cDNA FLJ35464 fis, clone SMINT2005402. [AK092783]	AAACTGGCGGAAAATATTACAACTCTACTCTCAATGCCAGGCTGTTGTAGAAGCTCCTGG		chr10:43248938-43248879	1.13386	down	304.688	351.518	-0.706003	-0.524758	Detected	Detected
709	A_23_P104146	Hs.269211	ZMYM4	zinc finger, MYM-type 4	Homo sapiens zinc finger, MYM-type 4 (ZMYM4), mRNA [NM_005095]	TTGGATTGTCTGATAAGTCTGCCAATAAACTATCCAGAAATAGCAAGTGTAATAGTCCCC	NM_005095	chr1:35887010-35887069	1.01199	up	1462.98	1470.94	1.5575	1.54031	Detected	Detected
710	A_23_P138631	Hs.24485	SMC3	structural maintenance of chromosomes 3	Homo sapiens structural maintenance of chromosomes 3 (SMC3), mRNA [NM_005445]	GGTAGCCCTTGCTCTGATTTTTGCCATTCAGAAATGTGACCCGGCTCCATTTTACTTGTT	NM_005445	chr10:112362651-112362710	1.07342	down	2280.68	2490.96	2.19806	2.30027	Detected	Detected
711	A_33_P3352767	Hs.513829	MC1R	melanocortin 1 receptor (alpha melanocyte stimulating hormone receptor)	Homo sapiens melanocortin 1 receptor (alpha melanocyte stimulating hormone receptor) (MC1R), mRNA [NM_002386]	GAGCATGGGGCCAGGAAAGTCTGGTAATAAATGTGACTCAGCATCACCCACCTTAAAAAA	NM_002386	chr16:89987331-89987390	1.05834	up	1915.23	1841.32	1.94611	1.86431	Detected	Detected
712	A_21_P0001800	Hs.149762	XLOC_002487		602720851F1 NIH_MGC_97 Homo sapiens cDNA clone IMAGE:4837645 5', mRNA sequence [BG772703]	CCTCCCCACCAAAATAATAATAATAATAAGGCTACACAGTATCTGGAATTTCTTGCTCAT		chr2:217731135-217731076	1.44154	down	262.669	385.273	-0.920088	-0.392478	Detected	Detected
713	A_33_P3229027	Hs.120094	RELL2	RELT-like 2	Homo sapiens RELT-like 2 (RELL2), transcript variant 1, mRNA [NM_173828]	CAGGCCCTGGCCTGGCCTTCGTGCCCTTTATTCATTGTCAATAAATCCGCTCAGACCATT	NM_173828	chr5:141020571-141020630	1.05268	down	1472.2	1576.86	1.56656	1.64062	Detected	Detected
714	A_23_P76291	Hs.656965	PRR4	proline rich 4 (lacrimal)	Homo sapiens proline rich 4 (lacrimal) (PRR4), transcript variant 2, mRNA [NM_007244]	AACGAGGACACCGTCAACTCTCTCTACCCCGATTTCCTTCTGTCAGCCTGCAGGAAGCAT	NM_007244	chr12:10999779-10999721	1.05653	up	364.557	351.087	-0.447193	-0.526529	Detected	Detected
715	A_33_P3318027	Hs.73527	CSNK2B	casein kinase 2, beta polypeptide	Homo sapiens casein kinase 2, beta polypeptide (CSNK2B), mRNA [NM_001320]	TCACATGCTCTTCATGGTGCATCCCGAGTACCGGCCCAAGAGACCTGCCAACCAGTTTGT	NM_001320	chr6:31637220-31637279	1.00755	up	15793.4	15949.2	4.98984	4.97898	Detected	Detected
716	A_24_P53519	Hs.79018	CHAF1A	chromatin assembly factor 1, subunit A (p150)	Homo sapiens chromatin assembly factor 1, subunit A (p150) (CHAF1A), mRNA [NM_005483]	GTGCAGAGTTCTATATAGGATGCTGGATTAGTTCCTTTGATATTTGTAAAAATTCCCCCA	NM_005483	chr19:4443140-4443199	1.1203	up	1957.3	1777.69	1.97746	1.81357	Detected	Detected
717	A_23_P138461	Hs.22678	C10orf2	chromosome 10 open reading frame 2	Homo sapiens chromosome 10 open reading frame 2 (C10orf2), transcript variant 1, mRNA [NM_021830]	ATTCAATGTAGCAGACTACTGAGAAACTACTGTGTTGCTCAGGCTTTGTTTGAGGTCCTG	NM_021830	chr10:102753417-102753476	1.0239	down	192.885	200.951	-1.36559	-1.33152	Detected	Detected
718	A_24_P84428	Hs.508524	CACYBP	calcyclin binding protein	Homo sapiens calcyclin binding protein (CACYBP), transcript variant 1, mRNA [NM_014412]	GTAAAGGTGTTGCTGGAAAAGGCTACTAGGAGAGTACGTGATGCCCTTACAGCTGAAAAA	NM_014412	chr1:174973771-174973833	1.01851	up	1798.8	1797	1.85562	1.82916	Detected	Detected
719	A_23_P205686	Hs.3260	PSEN1	presenilin 1	Homo sapiens presenilin 1 (PSEN1), transcript variant 1, mRNA [NM_000021]	CTTTGGCAATTCTTCTTCTCAAGCACTGACACTCATTACCGTCTGTGATTGCCATTTCTT	NM_000021	chr14:73686629-73686688	1.01393	down	2327.54	2401.25	2.2274	2.24736	Detected	Detected
720	A_33_P3372281	Hs.658612	MRS2	MRS2 magnesium homeostasis factor homolog (S. cerevisiae)	Homo sapiens MRS2 magnesium homeostasis factor homolog (S. cerevisiae) (MRS2), mRNA [NM_020662]	TTCGCTCTTTGGACTAATGGGAGTTGCTTTTGGAATGAATTTGGAATCTTCCCTTGAAGA	NM_020662	chr6:24418746-24418805	1.04547	up	698.905	680.205	0.491759	0.427611	Detected	Detected
721	A_24_P250922	Hs.196384	PTGS2	prostaglandin-endoperoxide synthase 2 (prostaglandin G/H synthase and cyclooxygenase)	Homo sapiens prostaglandin-endoperoxide synthase 2 (prostaglandin G/H synthase and cyclooxygenase) (PTGS2), mRNA [NM_000963]	TGAGATATTTAAGGTTGAATGTTTGTCCTTAGGATAGGCCTATGTGCTAGCCCACAAAGA	NM_000963	chr1:186641528-186641469	1.19953	down	71.8688	87.7173	-2.7899	-2.52743	Detected	Detected
722	A_21_P0014502		LOC100287803	uncharacterized LOC100287803	PREDICTED: Homo sapiens hypothetical LOC100287803, transcript variant 1 (LOC100287803), miscRNA [XR_110120]	CATTTGTCTTAAGTCCTGGTGTTGTGTGGATGACAAGCAGAAGCCAGTTATGATGACAGG	XR_110120	chr13:45911432-45911491	1.05069	up	161.351	156.253	-1.62314	-1.69447	Detected	Detected
723	A_33_P3376434	Hs.288164	SETD5	SET domain containing 5	Homo sapiens SET domain containing 5 (SETD5), mRNA [NM_001080517]	ATTAAGCTCAGCACTCTCTAAAGGAGCAACAGTTTACAGCCCTTCCAGATACAGCTACCA	NM_001080517	chr3:9516780-9516839	1.07282	down	587.523	641.337	0.24131	0.342724	Detected	Detected
724	A_32_P220750	Hs.652174	PLGLB1	plasminogen-like B1	Homo sapiens plasminogen-like B1 (PLGLB1), mRNA [NM_001032392]	GTAACGTGTTCACCTCTCGGAAAGGAGCAAAACTTTGCTCAGATCCCAGAATTAACCTGA	NM_001032392	chr2:87238105-87238046	1.0994	down	97.3838	108.937	-2.35158	-2.21487	Detected	Detected
725	A_24_P22746	Hs.465433	ZADH2	zinc binding alcohol dehydrogenase domain containing 2	Homo sapiens zinc binding alcohol dehydrogenase domain containing 2 (ZADH2), mRNA [NM_175907]	CGTGGTCACTTTAAGCGGGATTATCAGTACGGTTGGTGTGGTCACTTTGGTTTATCATCA	NM_175907	chr18:72909521-72909462	1.0291	down	520.274	544.78	0.0659361	0.107315	Detected	Detected
726	A_33_P3283350					GGGCCGATCAGCACAGCGGACCCACCTTATTTTCTCATTGCCTGTCACGGATGTGTTTAA		chrX:003753785-003753844	1.03243	up	88.7445	87.461	-2.48561	-2.53165	Detected	Detected
727	A_21_P0002430		XLOC_002066		Q3X3G3_9ACTN (Q3X3G3) CHAD:Adenylate cyclase, partial (5%) [THC2614847]	AAGAGAGACTCCTTACTTCTGGCAACGAGATACACAAAAGGGGTTGCGAACATCCAAAAG		chr2:043037833-043037774	9.60118	down	11.7681	114.965	-5.40038	-2.13717	Not Detected	Detected
728	A_32_P73217	Hs.82933	TMEM167B	transmembrane protein 167B	Homo sapiens transmembrane protein 167B (TMEM167B), mRNA [NM_020141]	ACAGCCAGAAACAAATATACATTTGTTTCATTTCTTGACTTTCCCTAAGCAGATAAGCAG	NM_020141	chr1:109639239-109639298	1.09039	down	469.11	520.463	-0.0834112	0.0414371	Detected	Detected
729	A_33_P3349619					ACCACACACACTTGCTACAGTTCGATGGGGAGGGTGGCTGGAAGTTCGAGAAGCTAGGCT		chr2:092031592-092031651	1.24068	down	123.543	155.959	-2.00832	-1.69719	Detected	Detected
730	A_33_P3271051	Hs.487479	CYTH3	cytohesin 3	Homo sapiens cytohesin 3 (CYTH3), mRNA [NM_004227]	GATGGCTGTCAGAGCTCTTGCAGATACTGTGTTCACTAAATAAAAATCACATGTATTGTT	NM_004227	chr7:6201473-6201414	1.01596	up	11898.4	11916.4	4.58128	4.55845	Detected	Detected
731	A_24_P243776	Hs.655904	ZNF277	zinc finger protein 277	Homo sapiens zinc finger protein 277 (ZNF277), mRNA [NM_021994]	CTTGAAAACCTAGAAGAAACTACCACAGAAGCAATTTTTCATGTTTTTCTCCTATGAGAC	NM_021994	chr7:111982790-111982849	1.02673	up	923.542	915.231	0.893841	0.855779	Detected	Detected
732	A_33_P3310070	Hs.591140	FOXK2	forkhead box K2	Homo sapiens forkhead box K2 (FOXK2), mRNA [NM_004514]	GATTTATACACACATCACTAAAAATTATCCCTACTACAGGACTGCGGACAAGGGCTGGCA	NM_004514	chr17:80529686-80529745	1.07229	up	70.8074	67.1893	-2.81136	-2.91206	Detected	Detected
733	A_33_P3370881	Hs.590950	LOC390937	Ets2 repressor factor-like	PREDICTED: Homo sapiens Ets2 repressor factor-like (LOC390937), mRNA [XM_003403707]	CTGTTCACCTCCGAGACAGATAAATTGCGTCTGGACAGCCCTTTCCCATTCCTGGGCTCT	XM_003403707	chr19:42413272-42413213	2.42586	down	102.055	251.902	-2.284	-1.0055	Detected	Detected
734	A_23_P40039	Hs.546449	AMMECR1L	AMME chromosomal region gene 1-like	Homo sapiens AMME chromosomal region gene 1-like (AMMECR1L), transcript variant 1, mRNA [NM_031445]	CTAGGGAGCTATGTGTTCTTTTTGTTCATTTCGTTCTTACTTCCCTGAAGCAAGAGACTA	NM_031445	chr2:128619399-128619340	1.06232	up	3756.36	3597.85	2.91793	2.8307	Detected	Detected
735	A_33_P3333232	Hs.373914			coiled-coil domain containing 162, pseudogene [Source:HGNC Symbol;Acc:21565] [ENST00000440451]	CCCATTTAGAGCTGACTGGTGATGATATCTTCTTTTTCCAACCTTTATTTCTATGAGTAT	XM_003118909	chr6:109676155-109676214	5.69385	down	15.3643	89.0127	-5.01568	-2.50627	Not Detected	Detected
736	ERCC-00111_144					AAGCGAAATAACATCCTCCCACTGGGTGCACAGCGAATTAGTATCATAGTAGAATTAAGC			1.13354	down	14.2486	16.4339	-5.12445	-4.94361	Not Detected	Not Detected
737	A_33_P3352134	Hs.529322	ATG16L1	ATG16 autophagy related 16-like 1 (S. cerevisiae)	Homo sapiens ATG16 autophagy related 16-like 1 (S. cerevisiae) (ATG16L1), transcript variant 1, mRNA [NM_030803]	TGTCAGTGTGGACAAAGGATGCAAAGCTGTGCTGTGGGCACAGTACTGACGGGGCTCTCA	NM_030803	chr2:234202948-234203007	1.2635	up	134.896	108.632	-1.88149	-2.21891	Detected	Detected
738	A_23_P164912	Hs.221737	LIN7B	lin-7 homolog B (C. elegans)	Homo sapiens lin-7 homolog B (C. elegans) (LIN7B), mRNA [NM_022165]	TGCACTCTCTTCCTGTACAGTATTTATTGTTCCTGGCACTTTATTTAAAGATATTTGACC	NM_022165	chr19:49621654-49621713	1.00129	up	1668.56	1695.56	1.74719	1.74533	Detected	Detected
739	A_24_P410627	Hs.728819	MKRN1	makorin ring finger protein 1	Homo sapiens makorin ring finger protein 1 (MKRN1), transcript variant 2, mRNA [NM_001145125]	GTTTCCTGACGTTTTACATTTCCACTTTCCTATTCCATTCATTAAGCTAGCCAACAATCC	NM_001145125	chr7:140156142-140156083	1.09794	up	1207.44	1118.98	1.28055	1.14575	Detected	Detected
740	A_23_P371410	Hs.487325	PRKACB	protein kinase, cAMP-dependent, catalytic, beta	Homo sapiens protein kinase, cAMP-dependent, catalytic, beta (PRKACB), transcript variant 3, mRNA [NM_207578]	GCACCTTAGAAGAATGACACCAGAAAACCTTATTATATCACAATATTCTGTTTTCCCCTT	NM_207578	chr1:84670691-84670750	1.0732	down	74.4076	81.2511	-2.73981	-2.6379	Detected	Detected
741	A_23_P83751	Hs.164705	C11orf63	chromosome 11 open reading frame 63	Homo sapiens chromosome 11 open reading frame 63 (C11orf63), transcript variant 1, mRNA [NM_024806]	TGGCTGCTTTCAAAGTCCTTCACATCGTATAGACAACATTTGATAGGAAGGAGACCAAAA	NM_024806	chr11:122830122-122830181	1.17299	up	212.903	184.681	-1.22314	-1.45332	Detected	Detected
742	A_23_P82738	Hs.30561	RAD54B	RAD54 homolog B (S. cerevisiae)	Homo sapiens RAD54 homolog B (S. cerevisiae) (RAD54B), transcript variant 1, mRNA [NM_012415]	CAAGCTACTGGCACATAGTGAAAGATTACTTCTGACATTCCATTGCTCTTCTTTTGAAAA	NM_012415	chr8:95384415-95384356	1.09618	up	323.25	300.047	-0.620686	-0.75317	Detected	Detected
743	A_21_P0003883		XLOC_003853		BROAD Institute lincRNA (XLOC_003853), lincRNA [TCONS_00009007]	TTCATTACAGGGACCATGAATTGTTGGAGGGTCAGGGCTCTAAGAGAAGCAGGAGGTCAC		chr4:1581913-1573436	1.48881	up	68.4793	46.8007	-2.8596	-3.43376	Detected	Not Detected
744	A_23_P121095	Hs.475733	TOP2B	topoisomerase (DNA) II beta 180kDa	Homo sapiens topoisomerase (DNA) II beta 180kDa (TOP2B), mRNA [NM_001068]	TCAACAAATATCTTGTGTTGTCCTTTTGTCTTCTCTGTCTCAGACTTTTGTACATCTGGC	NM_001068	chr3:25639773-25639714	1.00018	down	6037.99	6144.75	3.60266	3.60292	Detected	Detected
745	A_21_P0010098		XLOC_013602		BROAD Institute lincRNA (XLOC_013602), lincRNA [TCONS_00028585]	CTACAGCCCACCGGCCATGTCTGGCCCCTTCTTGCTGTTGAAAATAAAGTTATGCTGGAG		chr20:61198442-61198501	1.05353	up	186.88	180.488	-1.41122	-1.48645	Detected	Detected
746	A_23_P142750	Hs.131431	EIF2AK2	eukaryotic translation initiation factor 2-alpha kinase 2	Homo sapiens eukaryotic translation initiation factor 2-alpha kinase 2 (EIF2AK2), transcript variant 1, mRNA [NM_002759]	AGAACAGATTTCTTCGCAAGACTATGGAAAGGAAGTGGACCTCTACGCTTTGGGGCTAAT	NM_002759	chr2:37341880-37336386	1.00126	up	4503.89	4576.92	3.17976	3.17795	Detected	Detected
747	A_24_P703830	Hs.127982	NANOS3	nanos homolog 3 (Drosophila)	Homo sapiens nanos homolog 3 (Drosophila) (NANOS3), mRNA [NM_001098622]	GTTTCCCTAGTGCTGGGCATCCAGTCAGCCCTCAATAAATGCTTATGAATGGATCAACAA	NM_001098622	chr19:13991510-13991569	1.01367	up	624.404	626.763	0.329143	0.309562	Detected	Detected
748	A_23_P122233	Hs.483924	MRPL22	mitochondrial ribosomal protein L22	Homo sapiens mitochondrial ribosomal protein L22 (MRPL22), nuclear gene encoding mitochondrial protein, transcript variant 2, mRNA [NM_001014990]	TCGCTTTGGGATCATGGAGAAGGTTTATTGCCATTATTTTGTGAAGTTGGTGGAAGGGCC	NM_001014990	chr5:154346304-154346363	1.00623	up	5680.06	5743.66	3.5145	3.50554	Detected	Detected
749	A_23_P250813	Hs.632050	WRN	Werner syndrome, RecQ helicase-like	Homo sapiens Werner syndrome, RecQ helicase-like (WRN), mRNA [NM_000553]	GCAATTCATGTAGTTTCTGGGTCTTCTGGGAGCCTACGTGAGTACATCACCTAACAGAAT	NM_000553	chr8:31030776-31030835	1.04702	down	883.403	941.123	0.829735	0.896026	Detected	Detected
750	A_23_P420326	Hs.524234	FNDC5	fibronectin type III domain containing 5	Homo sapiens fibronectin type III domain containing 5 (FNDC5), transcript variant 2, mRNA [NM_153756]	AAATGGTGCTTGATGAGGGAAGGTAGACTCTTCCCTAGGACTGACGAGTTACGGCTGCCA	NM_153756	chr1:33328386-33328327	1.1757	up	339.79	294.067	-0.548691	-0.782214	Detected	Detected
751	A_32_P8015	Hs.447506	HNRNPA1L2	heterogeneous nuclear ribonucleoprotein A1-like 2	Homo sapiens heterogeneous nuclear ribonucleoprotein A1-like 2 (HNRNPA1L2), transcript variant 1, mRNA [NM_001011724]	TGTTTTAGACAAATACTCATGTGTATGGGCAAAAAACTCGAGGACTGTATTTGTGACTAA	NM_001011724	chr13:53217715-53217774	1.06529	up	37891.8	36191.6	6.25241	6.16115	Detected	Detected
752	A_33_P3365352	Hs.729388	LOC100130476	uncharacterized LOC100130476	Homo sapiens cDNA FLJ42179 fis, clone THYMU2030796. [AK124173]	AGAAAAAGCAGCGGTGACAGCCTTTGGTCCCCATCTCCATTGTTCCTGCCAGCTCTGGAC		chr6:138187838-138187779	1.58372	up	205.768	132.201	-1.27232	-1.93563	Detected	Detected
753	A_33_P3315763					GAACTCAGGGGTTCAAGACCAGCCTGGGCAACATGGCAAAACCCCATCTCTACAAAAAAT		chr17:026889952-026889893	1.00101	up	208991	212433	8.71589	8.71443	Detected	Detected
754	A_24_P413470	Hs.192132	TP73	tumor protein p73	Homo sapiens tumor protein p73 (TP73), transcript variant 1, mRNA [NM_005427]	CGGCGGCCCTGACGAGTGGGCGGACTTCGGCTTCGACCTGCCCGACTGCAAGGCCCGCAA	NM_005427	chr1:3649541-3649600	2.24545	up	73.3552	33.2399	-2.76036	-3.92737	Detected	Not Detected
755	A_33_P3258593	Hs.631726	PRB1	proline-rich protein BstNI subfamily 1	Homo sapiens proline-rich protein BstNI subfamily 1 (PRB1), transcript variant 1, mRNA [NM_005039]	ACAAACCTCAAGGTCCCCCACCTCCAGGAAAGCCACAAGGACCACCCGCACAAGGAGGCA	NM_005039	chr12:11506291-11506232	1.05145	up	1157.12	1119.76	1.21914	1.14676	Detected	Detected
756	A_24_P305223	Hs.406709	CTAGE1	cutaneous T-cell lymphoma-associated antigen 1	Homo sapiens cutaneous T-cell lymphoma-associated antigen 1 (CTAGE1), transcript variant 1, mRNA [NM_172241]	CTAATTGTGCTAGACTCTCTGGACCAGCAGAACTCAGAAGTTTTAATATGCCTTCTTTGG	NM_172241	chr18:19995982-19995923	1.05004	down	115.591	123.499	-2.10431	-2.03386	Detected	Detected
757	A_33_P3884230	Hs.257970	NFIX	nuclear factor I/X (CCAAT-binding transcription factor)	Homo sapiens nuclear factor I/X (CCAAT-binding transcription factor) (NFIX), mRNA [NM_002501]	TCGATGACAGTGAGATGGAGAGCCCTGTTGATGACGTGTTCTATCCCGGGACAGGCCGTT	NM_002501	chr19:13186372-13186431	1.03587	up	1032.15	1013.85	1.05425	1.00341	Detected	Detected
758	A_24_P211151	Hs.283741	EXOSC5	exosome component 5	Homo sapiens exosome component 5 (EXOSC5), mRNA [NM_020158]	AGGTCAGCAAAGAGATTTTCAACAAGGCCACACTCGAAGTGATCCTGAGGCCGAAGATTG	NM_020158	chr19:41898840-41898781	1.03542	down	383.834	404.381	-0.372854	-0.322643	Detected	Detected
759	A_23_P452	Hs.593833	DDR2	discoidin domain receptor tyrosine kinase 2	Homo sapiens discoidin domain receptor tyrosine kinase 2 (DDR2), transcript variant 1, mRNA [NM_001014796]	CATTTGTCCTGACTCTGTGTATAAGCTGATGCTCAGCTGCTGGAGAAGAGATACGAAGAA	NM_001014796	chr1:162749922-162749981	1.01181	down	3103.78	3195.39	2.64262	2.65956	Detected	Detected
760	A_24_P390928	Hs.466929	TRAPPC6A	trafficking protein particle complex 6A	Homo sapiens trafficking protein particle complex 6A (TRAPPC6A), mRNA [NM_024108]	CTTCAGGGAGGAGCTGGATGTCCTCAAGTTCTTGTGCAAAGACCTGTGGGTGGCGGTGTT	NM_024108	chr19:45668207-45668148	1.00611	down	617.382	632.022	0.312827	0.321616	Detected	Detected
761	A_33_P3386429	Hs.485784	SENP6	SUMO1/sentrin specific peptidase 6	Homo sapiens SUMO1/sentrin specific peptidase 6 (SENP6), transcript variant 1, mRNA [NM_015571]	CTGTGCTACTTCAGACAGCTGAAAACTTAATGGTATTATTTCAAGTTCACATAACCCTAA	NM_015571	chr6:76427665-76427724	1.01572	up	116.505	116.709	-2.09295	-2.11544	Detected	Detected
762	A_23_P205768	Hs.713393	ARPP19	cAMP-regulated phosphoprotein, 19kDa	Homo sapiens cAMP-regulated phosphoprotein, 19kDa (ARPP19), mRNA [NM_006628]	GGGCAATATTTGCCCATTCTGGTGTAACTTATGTGACTCTAGTGCTTAACAGCTGCCGTT	NM_006628	chr15:52843577-52843518	1.01992	up	2682.1	2675.73	2.43195	2.4035	Detected	Detected
763	A_23_P132915	Hs.476517	FAM114A1	family with sequence similarity 114, member A1	Homo sapiens family with sequence similarity 114, member A1 (FAM114A1), transcript variant 1, mRNA [NM_138389]	AGGTCCTTAACCCCATGATCAGTAGTGTATTGTTAGAGGGCTGCAACAGTACAACGTACA	NM_138389	chr4:38942605-38945098	1.10228	up	2079.36	1919.42	2.06473	1.92424	Detected	Detected
764	A_21_P0014797		LOC100507472	uncharacterized LOC100507472	Homo sapiens hypothetical LOC100507472 (LOC100507472), non-coding RNA [NR_045387]	AAAGATTGTCAATGAATGAGTGTGACTGTGGTCCAGGATAAATGCTGGATGTGGCCCTTG	NR_045387	chr15:101848226-101848167	29.1454	up	359.08	12.5358	-0.46903	-5.33423	Detected	Not Detected
765	A_21_P0008462		XLOC_011074		BROAD Institute lincRNA (XLOC_011074), lincRNA [TCONS_00022796]	TTTATATACACACTTGTCTCCCAATAAAAGTGAGAACCACCTCCTACATATCCCTTGTGT		chr14:74674965-74674906	5.32525	up	65.3207	12.4808	-2.92772	-5.34057	Detected	Not Detected
766	A_24_P59247					CAATATGCAGAGGATGTACTCTCTGGAAAGGTGTCGGTTGGCCGCTTCCTGGTGAACCTG		chr12:005141915-005141856	1.03164	up	17260.2	17023.5	5.11797	5.07303	Detected	Detected
767	A_33_P3217998	Hs.662342	AKR7L	aldo-keto reductase family 7-like	Homo sapiens aldo-keto reductase family 7-like (AKR7L), transcript variant 1, non-coding RNA [NR_040288]	GACGCCTTTAATCAAGCCTGGCATTTGTTTGCCCACGAATGTCCCAACTACTTCATCTAA	NR_040288	chr1:19593853-19593794	1.00637	up	4613.35	4664.33	3.21441	3.20524	Detected	Detected
768	A_23_P53957	Hs.709581	COX16	COX16 cytochrome c oxidase assembly homolog (S. cerevisiae)	Homo sapiens COX16 cytochrome c oxidase assembly homolog (S. cerevisiae) (COX16), nuclear gene encoding mitochondrial protein, transcript variant 1, mRNA [NM_016468]	TTATACTTCCCAGCTATTCCATCTGTGGATGAAAGTAACAATGTTGGCCACGTATATTTT	NM_016468	chr14:70792882-70792823	1.03442	up	12666.7	12459.5	4.67156	4.62274	Detected	Detected
769	A_24_P219266	Hs.234681	LRRC57	leucine rich repeat containing 57	Homo sapiens leucine rich repeat containing 57 (LRRC57), mRNA [NM_153260]	TCAAGATTTTCTTGAAGATTTGTTAGAAATAATGTCTTATTTCTGGTAACCTTTCCCTTT	NM_153260	chr15:42834909-42834850	1.03656	up	463.794	455.262	-0.0998526	-0.151662	Detected	Detected
770	A_21_P0014094	Hs.151184	LOC100288092	uncharacterized LOC100288092	PREDICTED: Homo sapiens hypothetical LOC100288092 (LOC100288092), miscRNA [XR_108415]	GTGTGGGTTTTTGTCCTCTCGAGTTTTGTCTCTAATAAAGGCCTTTTTTGTTTCAAATTA	XR_108415	chr2:200325918-200325977	1.00031	up	672.346	683.895	0.435867	0.435418	Detected	Detected
771	A_33_P3264780	Hs.382306	CDK8	cyclin-dependent kinase 8	Homo sapiens cyclin-dependent kinase 8 (CDK8), mRNA [NM_001260]	CAGATCCTAGATGGTATTCACTACCTGCATGCTAACTGGGTGTTGCACAGAGATTTGGTA	NM_001260	chr13:26927961-26928017	1.00999	down	85.7133	88.0842	-2.53575	-2.5214	Detected	Detected
772	A_32_P58074	Hs.356572	RPS3A	ribosomal protein S3A	Homo sapiens ribosomal protein S3A (RPS3A), mRNA [NM_001006]	GTTGGTTTTACTAAAAAACGCAAAAATCAGATACGGAAGACCTCTTATGCTCAGCACCAA	NM_001006	chr4:152024086-152024145	1.0237	up	69036.6	68618.1	7.11788	7.08409	Detected	Detected
773	A_33_P3331080	Hs.595540	SEC24A	SEC24 family, member A (S. cerevisiae)	Homo sapiens SEC24 family, member A (S. cerevisiae) (SEC24A), transcript variant 2, mRNA [NM_001252231]	GTCATTGGGGTCAGTTCAGAAGAAACTCTTATTACCTGCCTGGAAATTGCCATGAGATAA	NM_001252231	chr5:134028724-134028783	1.05569	up	100.667	97.0246	-2.30375	-2.38194	Detected	Detected
774	A_23_P120845	Hs.437638	XBP1	X-box binding protein 1	Homo sapiens X-box binding protein 1 (XBP1), transcript variant 1, mRNA [NM_005080]	CCTTTTTGGCATCCTGGCTTGCCTCCAGTTTTAGGTCCTTTAGTTTGCTTCTGTAAGCAA	NM_005080	chr22:29190792-29190733	1.00021	down	44592.5	45382.1	6.48732	6.48762	Detected	Detected
775	A_24_P238250	Hs.707031	LGALS7	lectin, galactoside-binding, soluble, 7	Homo sapiens lectin, galactoside-binding, soluble, 7 (LGALS7), mRNA [NM_002307]	GGTGGAGGTGGGCGGGGACGTGCAGCTGGACTCCGTGAGGATCTTCTGAGCAGAAGCCCA	NM_002307	chr19:39261714-39261655	2.33979	down	126.251	300.569	-1.97704	-0.750661	Detected	Detected
776	A_33_P3339311				XM_322591 predicted protein {Neurospora crassa} (exp=-1; wgp=0; cg=0), partial (9%) [THC2496490]	CCTCTTTTAATCCTGTTTCTCTCTAAGTTAGTAGCTATTACACCCAAATGGTTGAGTTTT		chr1:229576105-229576046	1.13587	up	108.539	97.228	-2.19512	-2.37891	Detected	Detected
777	A_23_P129174	Hs.12692	LRRC49	leucine rich repeat containing 49	Homo sapiens leucine rich repeat containing 49 (LRRC49), transcript variant 2, mRNA [NM_017691]	TTGGTTCTTGCTTTGATTGGTGCCCTGCTATAGCCCAAAGCACGTAGTATTTGCTGATGA	NM_017691	chr15:71342217-71342276	1.10122	up	812.686	750.896	0.709361	0.570255	Detected	Detected
778	A_33_P3397051	Hs.356198	EXOC8	exocyst complex component 8	Homo sapiens exocyst complex component 8 (EXOC8), mRNA [NM_175876]	CTGAGGAATGCATCTAGACTTATTCGTGTGAATCCTGAAAGTACAACATCAGTGGTCTAA	NM_175876	chr1:231471373-231471314	1.20732	up	129.362	109.023	-1.94192	-2.21373	Detected	Detected
779	A_23_P216689	Hs.522472	BRD3	bromodomain containing 3	Homo sapiens bromodomain containing 3 (BRD3), mRNA [NM_007371]	ATGGGTACTGTATTTGAAAGCTGTTAGCTTTGTCAACACGCATTGTCCTTGTCATTTGGG	NM_007371	chr9:136898324-136898265	1.11479	down	1707.32	1936.6	1.78032	1.93709	Detected	Detected
780	A_21_P0013161		XLOC_l2_013153		BROAD Institute lincRNA (XLOC_l2_013153), lincRNA [TCONS_l2_00025505]	GTGGATATAGATCAATTCATGCTTTTCAATTCAGTCCTCTCTCTAATAAACTGCTGTCAT		chr6:147171356-147171297	1.89098	down	50.3908	96.9551	-3.3021	-2.38297	Not Detected	Detected
781	A_24_P941505	Hs.372003	FAM120A	family with sequence similarity 120A	Homo sapiens family with sequence similarity 120A (FAM120A), mRNA [NM_014612]	CAATGAACTATGTGGTTTTGAATCGGATGTAGACCATTAGTACTACTACTTGAGCTAAAC	NM_014612	chr9:96327562-96327621	1.00229	down	7284.14	7428.56	3.87335	3.87665	Detected	Detected
782	A_21_P0014060	Hs.728951	PIGC	phosphatidylinositol glycan anchor biosynthesis, class C	PREDICTED: Homo sapiens hypothetical LOC100505991, transcript variant 2 (LOC100505991), miscRNA [XR_108307]	TCCTTGCTTTGAAAGCCAGTTGCTAAAAATAAAAACTGTTCCATGAAAAATCACAATGCC	XR_108307	chr1:172362943-172362884	1.08761	up	135.754	127.003	-1.87234	-1.9935	Detected	Detected
783	A_24_P944299	Hs.35433	CDC42BPA	CDC42 binding protein kinase alpha (DMPK-like)	Homo sapiens CDC42 binding protein kinase alpha (DMPK-like) (CDC42BPA), transcript variant B, mRNA [NM_003607]	GACTTTGTTACTCAAGTCCAGAGTTCTCTGTGCACTTCTGCTAGATAAGGAGTGTAAGCC	NM_003607	chr1:227178114-227178055	1.09049	down	1185.64	1315.54	1.25425	1.37923	Detected	Detected
784	A_19_P00318189	Hs.561708	LOC401320	uncharacterized LOC401320	Homo sapiens uncharacterized LOC401320 (LOC401320), non-coding RNA [NR_038889]	CAGGTCCTAAACTGTAGCTTGCAATGTGCCTGTTTCCAGAAACCAAGGTGAAAGTGCTTT	NR_038889	chr7:30601501-30601442	1.14903	down	172.515	201.692	-1.52661	-1.3262	Detected	Detected
785	A_24_P19828	Hs.525091	TOE1	target of EGR1, member 1 (nuclear)	Homo sapiens target of EGR1, member 1 (nuclear) (TOE1), mRNA [NM_025077]	GGCGACGACGTAGGGAAAAACGGAAGAGGGCTTTATTGAACCTACCGGGGACACAGACCT	NM_025077	chr1:45808854-45808913	1.14608	up	510.087	452.857	0.0374079	-0.159301	Detected	Detected
786	A_24_P385585	Hs.43899	TMEM18	transmembrane protein 18	Homo sapiens transmembrane protein 18 (TMEM18), mRNA [NM_152834]	GTTCTGTTAGGACAGGCATACTGTTACTTTGCAATATCCACTTTATAAAATAGCTCCTGC	NM_152834	chr2:668758-668699	1.00416	up	197.87	200.497	-1.32878	-1.33477	Detected	Detected
787	A_23_P31671	Hs.131255	UQCRB	ubiquinol-cytochrome c reductase binding protein	Homo sapiens ubiquinol-cytochrome c reductase binding protein (UQCRB), nuclear gene encoding mitochondrial protein, transcript variant 1, mRNA [NM_006294]	AAGCCATAAGAAGACTTCCTGAGAACCTTTATAATGACAGGATGTTTCGCATTAAGAGGG	NM_006294	chr8:97244123-97244064	1.02919	up	23373.7	23108.1	5.55541	5.51389	Detected	Detected
788	A_23_P122947	Hs.128056	AVL9	AVL9 homolog (S. cerevisiase)	Homo sapiens AVL9 homolog (S. cerevisiase) (AVL9), mRNA [NM_015060]	AAGGCCAATACTCAGTATCAGACATGAAGTTAAGGTTCTCACATTCTGTTCAGAATAGTG	NM_015060	chr7:32619842-32620430	1.09004	up	254.935	237.968	-0.963206	-1.08759	Detected	Detected
789	A_33_P3232557	Hs.436393	DLGAP3	discs, large (Drosophila) homolog-associated protein 3	Homo sapiens discs, large (Drosophila) homolog-associated protein 3 (DLGAP3), mRNA [NM_001080418]	ACCTGTGGCTGTTCCCACATCCCCTTGAATATCCCAGGAAAAATAAAACGGCAGAACTGC	NM_001080418	chr1:35331097-35331038	1.0022	down	64.8315	66.111	-2.93857	-2.9354	Detected	Detected
790	ERCC-00109_120					GGGCGACGCACTTGACCATCCGAATCAAACTGAGAGATCGAAATAGCCTCACCCTTGAAC			1.07341	down	12.5989	13.7605	-5.30196	-5.19976	Not Detected	Not Detected
791	A_24_P76018	Hs.720727	C3orf71	chromosome 3 open reading frame 71	Homo sapiens chromosome 3 open reading frame 71 (C3orf71), mRNA [NM_001123040]	TCTTTTCACAGTATAGGAGTTGTCATCATGACTTCCAGTTACCTTCTGGGACCGGTTGTC	NM_001123040	chr3:48955775-48955716	1.19706	down	123.049	149.874	-2.0141	-1.75461	Detected	Detected
792	A_21_P0008919		XLOC_011682		BROAD Institute lincRNA (XLOC_011682), lincRNA [TCONS_00024360]	TAGGGGCCATAAAAAATGGTTGTTTTGAGCTGGGTACAGTGGCTCACTCCTGTAATTCCA		chr16:27389761-27389820	1.05807	down	997.368	1073.75	1.00479	1.08623	Detected	Detected
793	A_23_P117037	Hs.655272	LETMD1	LETM1 domain containing 1	Homo sapiens LETM1 domain containing 1 (LETMD1), nuclear gene encoding mitochondrial protein, transcript variant 1, mRNA [NM_015416]	CTTCACTGGCATGGGCTAACCACTTCTTTTTCAAACCCTCTGAACACCTTTTTCTGATGG	NM_015416	chr12:51453755-51453814	1.02523	down	1843.72	1923.31	1.89121	1.92716	Detected	Detected
794	A_23_P8339	Hs.416998	MRPL18	mitochondrial ribosomal protein L18	Homo sapiens mitochondrial ribosomal protein L18 (MRPL18), nuclear gene encoding mitochondrial protein, mRNA [NM_014161]	TACAAAGTGCCATGACAGAAGGTGGTGTGGTTCTACGGGAACCTCAGAGAATCTATGAAT	NM_014161	chr6:160219094-160219153	1.0311	up	16153.2	15940	5.02234	4.97815	Detected	Detected
795	A_24_P117672	Hs.103521	SCAF1	SR-related CTD-associated factor 1	Homo sapiens SR-related CTD-associated factor 1 (SCAF1), mRNA [NM_021228]	CCGTCCACAAGATCTGCCACAGCAAAAGTGGGGAAATCAACCCAGTGAAGGTGAGCAACC	NM_021228	chr19:50161136-50161513	1.12659	down	838.04	960.642	0.753683	0.925641	Detected	Detected
796	A_23_P134454	Hs.74034	CAV1	caveolin 1, caveolae protein, 22kDa	Homo sapiens caveolin 1, caveolae protein, 22kDa (CAV1), transcript variant 1, mRNA [NM_001753]	ATTCCTCCTGCTCATATTGTGATTCTCACTTTGGGGACTTTTCTTAAACCTTCAGTTATG	NM_001753	chr7:116200742-116200801	1.01413	down	44820.5	46249.1	6.49468	6.51492	Detected	Detected
797	A_23_P76488	Hs.719042	EMP1	epithelial membrane protein 1	Homo sapiens epithelial membrane protein 1 (EMP1), mRNA [NM_001423]	CATGTAATTTGCATTACTCTGGTGGATTGTTCTAGTACTGTATTGGGCTTCTTCGTTAAT	NM_001423	chr12:13369562-13369621	1.02205	down	50175.6	52179.4	6.65751	6.68898	Detected	Detected
798	A_23_P323685	Hs.591790	HIST1H4H	histone cluster 1, H4h	Homo sapiens histone cluster 1, H4h (HIST1H4H), mRNA [NM_003543]	GTTCTGAAGGTGTTCCTGGAGAACGTGATTCGTGACGCTGTCACTTACACAGAGCACGCC	NM_003543	chr6:26285556-26285497	1.10954	up	2053.37	1883.02	2.04659	1.89662	Detected	Detected
799	ERCC-00035_90					CTAACATCGCCCCGAATGCAGAGCCACCTACTGGGGTTGTCTGAGAATACTCCATGGGTC			1.05862	down	12.5811	13.5516	-5.30401	-5.22182	Not Detected	Not Detected
800	A_33_P3300273	Hs.26226	C1orf52	chromosome 1 open reading frame 52	Homo sapiens chromosome 1 open reading frame 52 (C1orf52), transcript variant 1, mRNA [NM_198077]	ACTTGAATTGTAATTCCCACAATTCCCACGTGTCATGGGTGGTGACTGAATTATGGGGGT	NM_198077	chr1:85715907-85715848	1.03738	down	238.036	251.252	-1.06216	-1.00922	Detected	Detected
801	A_33_P3364289	Hs.631617	HSH2D	hematopoietic SH2 domain containing	Homo sapiens hematopoietic SH2 domain containing (HSH2D), mRNA [NM_032855]	TGTGTGGCCACATCTCTCAAAAGCCCCTCACAGCCCCAGGCACCAAAAGACAGAAAGGTC	NM_032855	chr19:16268351-16268410	1.28438	down	241.011	314.965	-1.04424	-0.683165	Detected	Detected
802	A_24_P113686	Hs.5111	ZNHIT6	zinc finger, HIT-type containing 6	Homo sapiens zinc finger, HIT-type containing 6 (ZNHIT6), transcript variant 1, mRNA [NM_017953]	AACTTACCCTTGTGAGACAAGTTTTCTACTTGAGAAACTCCTAGTACAATGTCTTATACT	NM_017953	chr1:86118985-86118926	1.07319	up	1619.53	1535.49	1.70417	1.60227	Detected	Detected
803	A_23_P119196	Hs.107740	KLF2	Kruppel-like factor 2 (lung)	Homo sapiens Kruppel-like factor 2 (lung) (KLF2), mRNA [NM_016270]	GAGACAGGTGGGCATTTTTGGGCTACCTGGTTCGTTTTTATAAGATTTTGCTGGGTTGGT	NM_016270	chr19:16438246-16438305	1.02236	down	7009.01	7291.07	3.8178	3.8497	Detected	Detected
804	A_21_P0000061		CGREF1	cell growth regulator with EF-hand domain 1	Homo sapiens cell growth regulator with EF-hand domain 1 (CGREF1), transcript variant 4, mRNA [NM_001166241]	TTTTCCCCTCCTGCTGCCATACTCACCCTGGGAGAGGCTGAAGATGACGGAGGCATTGAA	NM_001166241	chr2:27322471-27322412	1.19548	down	597.562	726.874	0.265753	0.523348	Detected	Detected
805	A_23_P28169	Hs.516468	ARL6IP6	ADP-ribosylation-like factor 6 interacting protein 6	Homo sapiens ADP-ribosylation-like factor 6 interacting protein 6 (ARL6IP6), transcript variant 1, mRNA [NM_152522]	GGAAAGCAAATAATGCCTACTACTCCGACTTTTATAGAAGCTACTTTTAAATCAGAATAT	NM_152522	chr2:153616788-153616847	1.03376	up	923.213	908.688	0.893327	0.845427	Detected	Detected
806	A_23_P102832	Hs.443976	CEP250	centrosomal protein 250kDa	Homo sapiens centrosomal protein 250kDa (CEP250), mRNA [NM_007186]	TGTTCCCAGGAAGAGGAAGTAAATCTGCAACCCTGGGGAGGACCCCAACTCACCTGGGAA	NM_007186	chr20:34099581-34099640	1.07621	down	845.896	926.289	0.767144	0.873105	Detected	Detected
807	A_23_P315286	Hs.557655	C19orf22	chromosome 19 open reading frame 22	Homo sapiens chromosome 19 open reading frame 22 (C19orf22), mRNA [NM_138774]	ATGTTCCTGTTTCTTCATCGTTGAGCTTTTCTGGCCCGGTCTGAAGCTCAAGTGAGGAGG	NM_138774	chr19:897179-897120	1.08442	up	2944.37	2762.66	2.56655	2.44963	Detected	Detected
808	A_21_P0000799	Hs.606550	LOC100506054	uncharacterized LOC100506054	Homo sapiens uncharacterized LOC100506054 (LOC100506054), transcript variant 1, non-coding RNA [NR_038430]	TTCACATGAGTTAGACAAAGAGAAAGAAGCAGGACATTCTAGGAAGAAGGAACGGCCCAG	NR_038430	chr2:3607234-3607293	1.41656	up	191.782	137.754	-1.37387	-1.87626	Detected	Detected
809	A_23_P3775	Hs.231883	OGFOD1	2-oxoglutarate and iron-dependent oxygenase domain containing 1	Homo sapiens 2-oxoglutarate and iron-dependent oxygenase domain containing 1 (OGFOD1), mRNA [NM_018233]	GCTTGCCTGACAGTGTTCTTAAAACTGGTTGTCTTTTACTAGGACTCATAATGATTGTCC	NM_018233	chr16:56510212-56510271	1.00042	down	4636.2	4719.27	3.22153	3.22213	Detected	Detected
810	A_21_P0005657		XLOC_006721		BROAD Institute lincRNA (XLOC_006721), lincRNA [TCONS_00015231]	GTACATTGAAGAGTTGGTCTAATATTTGGCCTGGTGGATGGAGAAATTGCCTGTCTGCTC		chr3:125627056-125626997	1.07017	down	122.523	133.415	-2.02028	-1.92243	Detected	Detected
811	A_21_P0007546		XLOC_009723		Q3P3H9_9GAMM (Q3P3H9) 4-hydroxybenzoate polyprenyl transferase, proteobacterial, partial (5%) [THC2681113]	TGAAGCTTCGTTGACTTTTGCTGATGGAGCCTCTCTGAAGGGCAAATTCAAAGTACAGCT		chr12:46777935-46781579	1.03137	down	82.5558	86.6353	-2.5899	-2.54533	Detected	Detected
812	A_23_P110433	Hs.121432	PPWD1	peptidylprolyl isomerase domain and WD repeat containing 1	Homo sapiens peptidylprolyl isomerase domain and WD repeat containing 1 (PPWD1), mRNA [NM_015342]	ACGGTAGTACCAACGCCTTGGCTTGATAATAAGCATACAGTATTTGGACGAGTGACTAAA	NM_015342	chr5:64881994-64883124	1.06549	down	1353.85	1467.75	1.44566	1.53718	Detected	Detected
813	A_24_P107291	Hs.584790	PPP2R1B	protein phosphatase 2, regulatory subunit A, beta	Homo sapiens protein phosphatase 2, regulatory subunit A, beta (PPP2R1B), transcript variant 2, mRNA [NM_181699]	GAAGCCAGTACTACAGAAGTTAGGTCAAGATGAAGACATGGATGTCAAATACTTTGCACA	NM_181699	chr11:111612850-111612791	1.00827	down	359.666	368.986	-0.46668	-0.454793	Detected	Detected
814	A_33_P3827035	Hs.512227	LOC348840	uncharacterized LOC348840	Homo sapiens uncharacterized LOC348840 (LOC348840), non-coding RNA [NR_003291]	AAAGACATGTATAGGGACAGAAAGAAGATGAATGTTTCTGTAGGGCTGGGGCTGGAAATG	NR_003291	chr3:197785172-197785113	3.30154	down	20.0437	67.3327	-4.63212	-2.90898	Not Detected	Detected
815	A_32_P64038	Hs.709813			PREDICTED: Homo sapiens hypothetical protein LOC100509156 (LOC100509156), mRNA [XM_003119543]	CTCCTGTGGCCTCCACGGTGCAACAAGCTAGCGGTTTACTTGGACCTCTGCCTCATCTTT	XM_003119543	chr5:55240596-55240537	1.09276	up	3905.15	3636.17	2.97397	2.84599	Detected	Detected
816	A_23_P137856	Hs.89603	MUC1	mucin 1, cell surface associated	Homo sapiens mucin 1, cell surface associated (MUC1), transcript variant 1, mRNA [NM_002456]	GTACCGATCGTAGCCCCTATGAGAAGGTTTCTGCAGGTAATGGTGGCAGCAGCCTCTCTT	NM_002456	chr1:155159726-155158652	1.0503	down	1008.93	1078.22	1.02142	1.09223	Detected	Detected
817	ERCC-00025_93					CATGTCAATTCCCTTTGTTGGGCTGCTTGGAAGTACTGATACTAGAGTAGCCTAGTAATA			1.00835	up	12.5755	12.6895	-5.30465	-5.31665	Not Detected	Not Detected
818	A_33_P3402056	Hs.708293	LOC389831	uncharacterized LOC389831	Homo sapiens uncharacterized LOC389831 (LOC389831), mRNA [NM_001242480]	TATTATTCTTGGGCACTCTACTCCAAGTAGGAAAAGGCCAGGAGGTCCTGTTAAAGGATG	NM_001242480	chr7_gl000195_random:44806-44747	1.44854	down	227.527	335.348	-1.1273	-0.592699	Detected	Detected
819	A_32_P53486	Hs.647333	BOLA2B	bolA homolog 2B (E. coli)	Homo sapiens bolA homolog 2B (E. coli) (BOLA2B), mRNA [NM_001039182]	AGGCTGGTGAACGCGTGCCTAGCAGAAGAGCTCCCGCACATCCATGCCTTTGAACAGAAA	NM_001039182	chr16:30204680-30204338	1.02772	up	15025.2	14875.7	4.91791	4.87845	Detected	Detected
820	A_23_P202448	Hs.522891	CXCL12	chemokine (C-X-C motif) ligand 12	Homo sapiens chemokine (C-X-C motif) ligand 12 (CXCL12), transcript variant 1, mRNA [NM_199168]	GTGACATTTCCATGCATAAATGCGATCCACAGAAGGTCCTGGTGGTATTTGTAACTTTTT	NM_199168	chr10:44872947-44872888	1.04132	down	5795.74	6140.81	3.54358	3.602	Detected	Detected
821	A_23_P61426	Hs.490981	MSRA	methionine sulfoxide reductase A	Homo sapiens methionine sulfoxide reductase A (MSRA), transcript variant 1, mRNA [NM_012331]	TCTCTGTGCAGAGAAAAGATGTGAGTCCGCTTGATGAATTCTAATGCTTTGCTTAGAGCT	NM_012331	chr8:10286295-10286354	1.06497	up	1669.22	1594.81	1.74776	1.65695	Detected	Detected
822	A_32_P194072	Hs.632303	TECPR1	tectonin beta-propeller repeat containing 1	Homo sapiens tectonin beta-propeller repeat containing 1 (TECPR1), mRNA [NM_015395]	ATGGGGCTCAGGGCCTCTTTACCATGTGCAGTGACCATTTCTCAGAGCAGGACTTGCAAA	NM_015395	chr7:97846265-97846206	1.02462	down	2240.4	2335.72	2.17235	2.20744	Detected	Detected
823	A_33_P3300395	Hs.412311	APITD1	apoptosis-inducing, TAF9-like domain 1	Homo sapiens apoptosis-inducing, TAF9-like domain 1 (APITD1), transcript variant A, mRNA [NM_199294]	CCCAGGTCTCACTCCAGAACATAAAAATGGTGTGTGATCAAATGGTATATATTAGAAATT	NM_199294	chr1:10502671-10502730	1.10298	up	1677.57	1547.55	1.75496	1.61356	Detected	Detected
824	A_23_P114164	Hs.179309	UBQLN2	ubiquilin 2	Homo sapiens ubiquilin 2 (UBQLN2), mRNA [NM_013444]	TACAGTGTAACATTGTGTCAACATTTGCAGATTGACTGTATATGACCTTAATCTTTGTGC	NM_013444	chrX:56593053-56593112	1.02317	down	2660.1	2769.36	2.42007	2.45312	Detected	Detected
825	A_24_P403303	Hs.304362	PHF20L1	PHD finger protein 20-like 1	Homo sapiens PHD finger protein 20-like 1 (PHF20L1), transcript variant 3, mRNA [NM_198513]	AAAGCCGAGTTATAAAGCTCTTAATTACATCTCAATTGGTATCAGCAATAGACCTAAAGG	NM_198513	chr8:133824957-133825016	1.20052	up	85.0802	72.1091	-2.54644	-2.8101	Detected	Detected
826	A_23_P11160	Hs.446275	MAP7D3	MAP7 domain containing 3	Homo sapiens MAP7 domain containing 3 (MAP7D3), transcript variant 1, mRNA [NM_024597]	CTGTAAAGCCCCATCTTGGAACAGTCAGCACCTTTCATGCTCTTGTCAGTGTTTCCTTTT	NM_024597	chrX:135299676-135299617	1.03179	up	499.176	492.26	0.00621128	-0.0389376	Detected	Detected
827	A_23_P354591	Hs.162659	FAM125B	family with sequence similarity 125, member B	Homo sapiens family with sequence similarity 125, member B (FAM125B), transcript variant 1, mRNA [NM_033446]	AACCCAGTGGGGTCACGTAAAGGAATTGCAGGTCGGTGAGAGGACAAGAGGGACTCCCAT	NM_033446	chr9:129268446-129268505	1.13172	up	183.339	164.835	-1.43883	-1.61734	Detected	Detected
828	A_33_P3318696	Hs.481898	CCBL2	cysteine conjugate-beta lyase 2	Homo sapiens cysteine conjugate-beta lyase 2 (CCBL2), transcript variant 1, mRNA [NM_001008661]	GCATCAGCGATGAGGTTTATGAATGGCTTGTATATTCTGGAAATAAGCACTTAAAAATAG	NM_001008661	chr1:89426909-89426850	1.07443	up	441.378	417.988	-0.171323	-0.274896	Detected	Detected
829	A_21_P0006551	Hs.436787	XLOC_008244		BROAD Institute lincRNA (XLOC_008244), lincRNA [TCONS_00017379]	CACACATGAAATCGGCACCCGTGGAGGAAATAAGCGGAAATGACAAGAGCCTCGGACAGG		chrX:135991719-135991660	5.62647	up	73.6556	13.3199	-2.75447	-5.2467	Detected	Not Detected
830	A_33_P3274372					TCCATCTCAATGTCCATTCCATTATTTTGTAGCTACAATAAAGAAACATGGGCAGCAGTG		chr2:105481924-105481865	5.1097	up	66.4551	13.2332	-2.90288	-5.25612	Detected	Not Detected
831	A_23_P10873	Hs.654532	TLR1	toll-like receptor 1	Homo sapiens toll-like receptor 1 (TLR1), mRNA [NM_003263]	ATATTCCTCCTGTTGATATTGCTGCTTTTGGAAGTTCCAACAATGACTTTATTTTGCATC	NM_003263	chr4:38798072-38798013	1.09348	down	16.9781	18.8901	-4.87159	-4.74266	Not Detected	Not Detected
832	A_23_P201086	Hs.286221	ARF1	ADP-ribosylation factor 1	Homo sapiens ADP-ribosylation factor 1 (ARF1), transcript variant 1, mRNA [NM_001024227]	TTTTTTATTGTAAAAAGAAAAATCAACTCACTGTTCAGTGCTGAGAGGGGATGTAGGCCC	NM_001024227	chr1:228285947-228286006	1.07736	up	4136.58	3906.71	3.05703	2.94953	Detected	Detected
833	A_23_P378690	Hs.567759	TMEM64	transmembrane protein 64	Homo sapiens transmembrane protein 64 (TMEM64), transcript variant 1, mRNA [NM_001008495]	GCAGAGAAAAGGAGAGTTTTACATAGACCCCAGGAAAAACAGTACTAACCTGGTTGATGG	NM_001008495	chr8:91634707-91634648	1.05388	up	477.695	461.201	-0.0572462	-0.132961	Detected	Detected
834	A_21_P0000876		LOC100505894	uncharacterized LOC100505894	Homo sapiens uncharacterized LOC100505894 (LOC100505894), transcript variant 1, non-coding RNA [NR_039993]	CAGGGTCTTTATTGTTGAAACTCTTGCGTAATGACATCTTTATTCAGGTGAAAATACAGG	NR_039993	chr5:87732308-87732367	1.38983	up	227.073	166.241	-1.13018	-1.60508	Detected	Detected
835	A_23_P12874	Hs.215766	GTPBP4	GTP binding protein 4	Homo sapiens GTP binding protein 4 (GTPBP4), mRNA [NM_012341]	TTGCTTCAGATTTTCAGAACTGGGAAGATTTACTGGTGTAACTGGGTTGTTTTTGATGGA	NM_012341	chr10:1063404-1063463	1.0055	down	8040.21	8225.89	4.01583	4.02374	Detected	Detected
836	A_33_P3238410	Hs.589924	SBF1	SET binding factor 1	Homo sapiens SET binding factor 1 (SBF1), mRNA [NM_002972]	CCAGACCCCTGTGGACCAGCTCCTGCAGGACGGGCTCCAGCTGCGCTCCTGCACATTCCA	NM_002972	chr22:50899648-50899589	1.23441	up	150.016	123.655	-1.72822	-2.03204	Detected	Detected
837	A_21_P0010183	Hs.576551	LINC00320	long intergenic non-protein coding RNA 320	Homo sapiens long intergenic non-protein coding RNA 320 (LINC00320), non-coding RNA [NR_024090]	TGGTCTTCTCCCTGGCTCAGCAAGAAGATGAACTTTAAACACTGAGAAACTGGTCATCTC	NR_024090	chr21:22116117-22116058	1.50182	up	78.9009	53.4559	-2.65522	-3.24194	Detected	Not Detected
838	A_21_P0000315		SNORA18	small nucleolar RNA, H/ACA box 18	Homo sapiens small nucleolar RNA, H/ACA box 18 (SNORA18), small nucleolar RNA [NR_002959]	TGGTTTTACTTTACTCACAGGACTATTGTTAGATCTGTGGGAAGGAATTACAAGACAGTT	NR_002959	chr11:93466691-93466632	1.11443	up	408.526	372.991	-0.282907	-0.439216	Detected	Detected
839	A_23_P11841	Hs.343522	ATP2B4	ATPase, Ca++ transporting, plasma membrane 4	Homo sapiens ATPase, Ca++ transporting, plasma membrane 4 (ATP2B4), transcript variant 2, mRNA [NM_001684]	CACGCACTATGATGAAGAACATCTTGGGCCATGCATTCTATCAGCTCATTGTCATCTTTA	NM_001684	chr1:203690464-203690523	1.07128	up	54.5251	51.7876	-3.18834	-3.28768	Not Detected	Not Detected
840	A_21_P0013456		XLOC_l2_014048		BROAD Institute lincRNA (XLOC_l2_014048), lincRNA [TCONS_l2_00027518]	TTCCAGATGTTCCTGTGGACCCCAGTCCAGGAAACAGAGATGGAAAGGCCAGGAAGAGAC			1.05177	up	71.2634	68.9412	-2.8021	-2.87492	Detected	Detected
841	A_23_P37005	Hs.382176	MTRF1	mitochondrial translational release factor 1	Homo sapiens mitochondrial translational release factor 1 (MTRF1), nuclear gene encoding mitochondrial protein, mRNA [NM_004294]	ACCCAGGATAGAGTCAGTGACCACAGGATAGCATATGAAGTTCGTGATATTAAGGAATTT	NM_004294	chr13:41797445-41791359	1.00129	down	607.591	619.02	0.289764	0.291629	Detected	Detected
842	A_23_P113748	Hs.21026	ZNF385D	zinc finger protein 385D	Homo sapiens zinc finger protein 385D (ZNF385D), mRNA [NM_024697]	TGGCAATAGCTCATGTCCTTCTACTGAGACCGAGGAAGAAAAGGCAAAACGGCTTCTTTA	NM_024697	chr3:21478580-21478521	1.06776	up	208.937	199.101	-1.25027	-1.34486	Detected	Detected
843	A_33_P3227252					TGAGCTATACTTTTTAAGAAAGTGATTCACCCTGCCTTTGCCCCCTTCCCCAGAACAGAA		chrUn_gl000227:000071729-000071788	1.07619	up	4788.4	4527.24	3.26814	3.1622	Detected	Detected
844	A_24_P795594	Hs.730893	ALG9	asparagine-linked glycosylation 9, alpha-1,2-mannosyltransferase homolog (S. cerevisiae)	Homo sapiens asparagine-linked glycosylation 9, alpha-1,2-mannosyltransferase homolog (S. cerevisiae) (ALG9), transcript variant 3, mRNA [NM_001077691]	AAGCATATTAAAGCTCACGTGTTAATCAGTGCATTCTTATGCTCCTACATTAAATGCCTT	NM_001077691	chr11:111653292-111653233	1.07244	down	320.713	349.961	-0.632055	-0.531164	Detected	Detected
845	A_19_P00320842	Hs.514016	C17orf51	chromosome 17 open reading frame 51	Homo sapiens chromosome 17 open reading frame 51 (C17orf51), mRNA [NM_001113434]	TGGAGCTGCAGACAGAGGCTTTTGTGAGTGCGAGGCTTGCTCCTATCCCGGGAGCTTCTG	NM_001113434	chr17:21434591-21434532	1.04588	up	280.577	272.962	-0.824942	-0.889657	Detected	Detected
846	A_32_P199301	Hs.79353	TFDP1	transcription factor Dp-1	Homo sapiens transcription factor Dp-1 (TFDP1), transcript variant 1, mRNA [NM_007111]	ATCATCGTCAACACCAGCAAGAAGACGGTCATCGACTGCAGCATCTCCAATGACAAATTT	NM_007111	chr13:114290388-114290852	1.04539	up	650.47	633.116	0.388147	0.324113	Detected	Detected
847	A_24_P195272				GB	ATTAGCCAGGCCACCAACACAGCCACCACGTTCTGCATCTTCTATAGCATGGTGGCCACA		chr6:036705076-036705135	3.98299	down	32.1174	130.162	-3.95191	-1.95805	Not Detected	Detected
848	A_23_P11774	Hs.472038	UTP11L	UTP11-like, U3 small nucleolar ribonucleoprotein, (yeast)	Homo sapiens UTP11-like, U3 small nucleolar ribonucleoprotein, (yeast) (UTP11L), mRNA [NM_016037]	GAGTCGTCGAAAACGTTGACGTGTTATAGATAAGCCTTGTCATTCTGTATCAAAAATCTG	NM_016037	chr1:38489282-38489341	1.05096	up	3077.41	2979.4	2.63031	2.55859	Detected	Detected
849	A_23_P123672	Hs.193842	TDRD7	tudor domain containing 7	Homo sapiens tudor domain containing 7 (TDRD7), mRNA [NM_014290]	AAATCTTAACTCTGCTACATGGCTCTGACTGCTGTGGGGGATTGAAAAGAATATGCTTAT	NM_014290	chr9:100258236-100258295	1.0058	down	952.656	974.948	0.938619	0.946968	Detected	Detected
850	A_33_P3283900	Hs.187667	CTNS	cystinosin, lysosomal cystine transporter	Homo sapiens cystinosin, lysosomal cystine transporter (CTNS), transcript variant 2, mRNA [NM_004937]	GATGCGAATTAGTAAAAGCTAAATTCAAAAGTAGAATGGGCATCTCCAAAGAGTACGATA	NM_004937	chr17:3566287-3566346	1.15871	up	64.8708	56.9647	-2.9377	-3.15022	Detected	Not Detected
851	A_19_P00322910		TWIST2		Homo sapiens twist homolog 2 (Drosophila) (TWIST2), mRNA [NM_057179]	AACCTTCACCAAGGTCTTGGAACATGAAGCAGAGACTCTGGTGCTGACTCTATCATTTGA	NM_057179	chr2:239795664-239795723	1.10798	up	180.19	165.475	-1.46381	-1.61174	Detected	Detected
852	A_33_P3287562	Hs.303787	BCAP29	B-cell receptor-associated protein 29	Homo sapiens B-cell receptor-associated protein 29 (BCAP29), transcript variant 2, mRNA [NM_018844]	CTGTGTTTGGTAGTTTTTCCTAGTACTCTCCTTAATAATGGTGGTGTTTAGCAAATTGTA	NM_018844	chr7:107260832-107260891	1.02075	up	4708.9	4693.9	3.24398	3.21436	Detected	Detected
853	A_23_P302060	Hs.682604	IFNE	interferon, epsilon	Homo sapiens interferon, epsilon (IFNE), mRNA [NM_176891]	TTGTGTTCAGTCTCACAGAAAAACTGAGCAAACAAGGAAGACCCTTGAACGACATGAAGC	NM_176891	chr9:21481161-21481102	1.16678	down	114.77	136.254	-2.11459	-1.89206	Detected	Detected
854	A_23_P106859	Hs.173162	COX4NB	COX4 neighbor	Homo sapiens COX4 neighbor (COX4NB), transcript variant 1, mRNA [NM_006067]	CTATAATCCTCCAAATCAAAGCTCTTTCTGCTTGTGCAAGATTGTTCCTATTAAACAGTT	NM_006067	chr16:85813076-85813017	1.03234	up	7747.35	7635.92	3.9623	3.91637	Detected	Detected
855	A_24_P22939	Hs.371674	ADAMTSL5	ADAMTS-like 5	Homo sapiens ADAMTS-like 5 (ADAMTSL5), mRNA [NM_213604]	CAGGAGCCCCGGCCACACACAGCAAGAAAGATACATCTGACCAGCCTCAACGTCAACGTA	NM_213604	chr19:1506006-1505947	1.10538	down	477.887	537.49	-0.0566654	0.0878811	Detected	Detected
856	A_23_P148737	Hs.927	MYBPH	myosin binding protein H	Homo sapiens myosin binding protein H (MYBPH), mRNA [NM_004997]	AAGGCGCAGAGATTGGAGTGCCCTGCGGAGTTGCACACTGGGTGGGAAGCACTCAAATAA	NM_004997	chr1:203137019-203136960	1.17896	down	75.3874	90.4333	-2.72094	-2.48343	Detected	Detected
857	A_24_P77676	Hs.184233	HSPA9	heat shock 70kDa protein 9 (mortalin)	Homo sapiens heat shock 70kDa protein 9 (mortalin) (HSPA9), nuclear gene encoding mitochondrial protein, mRNA [NM_004134]	CATTTAATGGACAGTGATTCTAACAGTATAAAGTTCACAATATTCTATGTCCCTAGCCTG	NM_004134	chr5:137891563-137891504	1.01775	down	5286.77	5474.74	3.41098	3.43636	Detected	Detected
858	A_33_P3877728	Hs.660306	SMCR6	Smith-Magenis syndrome chromosome region, candidate 6	Homo sapiens mRNA; cDNA DKFZp686J19223 (from clone DKFZp686J19223). [BX647090]	TTAAATTGTGCACCCAAGGTGCCTCAGCTGCCTTACTCTAGACTGGCCCCGTTAACTCCC		chr17:17729676-17729617	1.10579	down	418.086	470.404	-0.249537	-0.104457	Detected	Detected
859	A_33_P3352877	Hs.440414	SPG20	spastic paraplegia 20 (Troyer syndrome)	Homo sapiens spastic paraplegia 20 (Troyer syndrome) (SPG20), transcript variant 1, mRNA [NM_015087]	GGAGTTGTTGGCTTGTCAAGTTTTGCAAAATAATGCCAGGTATTTTCCAAAATGATGATA	NM_015087	chr13:36875912-36875853	1.03144	down	580.465	609.188	0.223872	0.268531	Detected	Detected
860	A_23_P206359	Hs.461086	CDH1	cadherin 1, type 1, E-cadherin (epithelial)	Homo sapiens cadherin 1, type 1, E-cadherin (epithelial) (CDH1), mRNA [NM_004360]	AAATCAACCCTGCAATCACTTTTTGGAATTGTCTTGATTTTTCGGCAGTTCAAGCTATAT	NM_004360	chr16:68869214-68869273	1.09578	up	66.6054	61.847	-2.89963	-3.03158	Not Detected	Not Detected
861	A_23_P11262	Hs.533543	F8A1	coagulation factor VIII-associated 1	Homo sapiens coagulation factor VIII-associated 1 (F8A1), mRNA [NM_012151]	CAAATTTCTCCTTCCACTCGTCCGCACGGTACGTCTTCATGGGAGTCATTTTATTCCTTA	NM_012151	chrX:154116220-154116279	1.01934	up	10802.8	10783.2	4.44192	4.41429	Detected	Detected
862	A_23_P145330	Hs.485075	CCHCR1	coiled-coil alpha-helical rod protein 1	Homo sapiens coiled-coil alpha-helical rod protein 1 (CCHCR1), transcript variant 3, mRNA [NM_019052]	ACCTTGCAGCAGGAAGGTCTCCTCTCCCGTTACAAGCAGCAGCGACTGTTGACAGTTCTT	NM_019052	chr6:31110908-31110849	1.02063	down	1487.84	1545.09	1.58181	1.61127	Detected	Detected
863	A_33_P3295283	Hs.655248	LPCAT3	lysophosphatidylcholine acyltransferase 3	Homo sapiens lysophosphatidylcholine acyltransferase 3 (LPCAT3), mRNA [NM_005768]	CTGCTCCACTTTTTCTACCTTGGAACTGTATTAGATAAAATCACTTCTGTTTGTTCAGTT	NM_005768	chr12:7085411-7085352	1.04383	up	8095.82	7891.53	4.02577	3.96387	Detected	Detected
864	A_33_P3262833	Hs.454647	GOLGA8E	golgin A8 family, member E	Homo sapiens golgin A8 family, member E (GOLGA8E), non-coding RNA [NR_033350]	TCAGCCAAGTATTGGTATTCTTCCTCATTCGGTATAAGGCAGCTTTCAATTTGCTTAGAA	NR_033350	chr15:23447789-23447848	1.07745	down	156.956	172.071	-1.66298	-1.55536	Detected	Detected
865	A_33_P3651911	Hs.660189	LOC286109	uncharacterized LOC286109	Homo sapiens cDNA FLJ34853 fis, clone NT2NE2012199. [AK092172]	AAGTGAATGTATTGGCTTAGCCAAATCACTACAGAAGGTGGTTCCTAAATACCTTTTAGT		chr8:141536829-141536770	1.1626	down	60.2929	71.3232	-3.04328	-2.82591	Detected	Detected
866	A_23_P168868	Hs.292579	PTDSS1	phosphatidylserine synthase 1	Homo sapiens phosphatidylserine synthase 1 (PTDSS1), mRNA [NM_014754]	TTTTACATCGGGTTTGTTCTCCTTCCATGGTGTGTTGCTGACATTGTCACTGAGTCCCAT	NM_014754	chr8:97346598-97346657	1.01347	down	18666.7	19249.1	5.23099	5.25029	Detected	Detected
867	A_23_P377214	Hs.56382	HEXIM2	hexamethylene bis-acetamide inducible 2	Homo sapiens hexamethylene bis-acetamide inducible 2 (HEXIM2), mRNA [NM_144608]	AGTTGGCTCTTTTGTGTCATCTTACCCTTTACAGAGAAATTAAATGGCCTTGGTGGGACC	NM_144608	chr17:43247340-43247399	1.05495	up	2107.8	2032.96	2.08433	2.00715	Detected	Detected
868	A_24_P210637	Hs.442449	CHST14	carbohydrate (N-acetylgalactosamine 4-0) sulfotransferase 14	Homo sapiens carbohydrate (N-acetylgalactosamine 4-0) sulfotransferase 14 (CHST14), mRNA [NM_130468]	AGCCTTGTGCCGTGCACTATGACTTTGTGGGCTCCTATGAGAGGCTGGAGGCTGATGCAA	NM_130468	chr15:40764272-40764331	1.03408	down	299.732	315.369	-0.729665	-0.681317	Detected	Detected
869	A_21_P0008857		XLOC_011535		BROAD Institute lincRNA (XLOC_011535), lincRNA [TCONS_00024175]	ACTGGAACTTATGCTGTAGACATTTCTTTGTGGTTTATCTAAAAACCAAAGAGAGTGGGT		chr15:77657555-77649433	1.02943	down	572.772	599.942	0.204625	0.246466	Detected	Detected
870	A_23_P215778	Hs.97627	DUS4L	dihydrouridine synthase 4-like (S. cerevisiae)	Homo sapiens dihydrouridine synthase 4-like (S. cerevisiae) (DUS4L), mRNA [NM_181581]	TTCAAGGCAGGAAAAAAGGGTATTTAATGCTCTGTCAAGCACATCAGCAATCATAGATTA	NM_181581	chr7:107217921-107217980	1.20815	down	81.3664	100.023	-2.61083	-2.33803	Detected	Detected
871	A_21_P0012407	Hs.404056	EIF3J	eukaryotic translation initiation factor 3, subunit J	Homo sapiens eukaryotic translation initiation factor 3, subunit J (EIF3J), mRNA [NM_003758]	GATGGAGGTATATGTACAAGACTATGAAGACTTCATGTGACATTTTATCTTTTCCTGGTG	NM_003758	chr15:44853309-44853367	1.04252	down	1720.47	1825	1.79139	1.85147	Detected	Detected
872	A_33_P3407638	Hs.502208	C11orf46	chromosome 11 open reading frame 46	Homo sapiens chromosome 11 open reading frame 46 (C11orf46), mRNA [NM_152316]	TGAAGGCAAACTTACCAACACAAATAAGCAAAGTGGTTGCAATAAAGACAGATACGTCCC	NM_152316	chr11:30359106-30359165	1.05548	up	2032.32	1959.17	2.03172	1.95382	Detected	Detected
873	A_23_P103720	Hs.567583	AGMAT	agmatine ureohydrolase (agmatinase)	Homo sapiens agmatine ureohydrolase (agmatinase) (AGMAT), mRNA [NM_024758]	AACCGTCTGAGTCTTGTGCTCTTCAAGACAAAACAGATTGCGTCGCTGACAAGTTCTCAA	NM_024758	chr1:15900155-15900096	1.02121	down	319.828	332.326	-0.636041	-0.605759	Detected	Detected
874	A_23_P211056	Hs.644004	GCFC1	GC-rich sequence DNA-binding factor 1	Homo sapiens GC-rich sequence DNA-binding factor 1 (GCFC1), transcript variant 2, mRNA [NM_013329]	ACCTACCATTGTGGAAAAGGTGATTCTTCCTAAACTAACAGTGATAGCTGAAAATATGTG	NM_013329	chr21:34117925-34117206	1.12223	up	127.6	115.691	-1.9617	-2.12808	Detected	Detected
875	A_19_P00317082	Hs.485041	HCG18	HLA complex group 18 (non-protein coding)	Homo sapiens HLA complex group 18 (non-protein coding) (HCG18), non-coding RNA [NR_024052]	GAAGGAAAGAATAGTTTTACCCATGCTGAAGTTAATTTAAACCTTCACCTAGAGAAGCAA	NR_024052	chr6:30260164-30260105	1.06187	up	1513.71	1450.46	1.60668	1.52008	Detected	Detected
876	A_23_P22765	Hs.521969	NDUFB11	NADH dehydrogenase (ubiquinone) 1 beta subcomplex, 11, 17.3kDa	Homo sapiens NADH dehydrogenase (ubiquinone) 1 beta subcomplex, 11, 17.3kDa (NDUFB11), nuclear gene encoding mitochondrial protein, transcript variant 1, mRNA [NM_019056]	GGACGTCTGGAACATGCGACTTGTCTTCTTCTTTGGCGTCTCCATCATCCTGGTCCTTGG	NM_019056	chrX:47002105-47002046	1.00114	down	27670.3	28186.4	5.79886	5.8005	Detected	Detected
877	A_21_P0012112		XLOC_l2_008560		BROAD Institute lincRNA (XLOC_l2_008560), lincRNA [TCONS_l2_00016171]	ACGAGCCGGTGGCAGCTGCCAACAAGAAGCATTGGAACAAACCATGCTGGGTTAATACAT		chr20:18485441-18485738	1.0522	up	193706	187316	8.60632	8.5329	Detected	Detected
878	A_23_P120194	Hs.700632	ORMDL1	ORM1-like 1 (S. cerevisiae)	Homo sapiens ORM1-like 1 (S. cerevisiae) (ORMDL1), transcript variant 1, mRNA [NM_016467]	TGGGCAGGCCCAGCTTATAAGTTAAAGGGCATCACAGTGAGGGTGTAGTAGATAAATTCA	NM_016467	chr2:190636267-190636208	1.02902	up	7257.3	7176.06	3.86802	3.82676	Detected	Detected
879	A_21_P0011292	Hs.404449	HERC2P7	hect domain and RLD 2 pseudogene 7	Homo sapiens hect domain and RLD 2 pseudogene 7 (HERC2P7), non-coding RNA [NR_036470]	CTCTGGTTCAGCTCATACAACAGCTTCTTAGGTAAATCATATTAGCTGTATTGTATTGTG	NR_036470	chr15:23392627-23392686	1.19998	down	72.0938	88.0246	-2.78539	-2.52238	Detected	Detected
880	A_23_P122775	Hs.155839	RTN4IP1	reticulon 4 interacting protein 1	Homo sapiens reticulon 4 interacting protein 1 (RTN4IP1), nuclear gene encoding mitochondrial protein, mRNA [NM_032730]	AAAGGAGTCCATTATCGCTGGGCATTTTTCATGGCCAGTGGCCCATGTTTAGATGACATT	NM_032730	chr6:107031286-107031227	1.03254	up	1302.47	1283.49	1.38985	1.34365	Detected	Detected
881	A_24_P76666	Hs.644056	CSNK2A1	casein kinase 2, alpha 1 polypeptide	Homo sapiens casein kinase 2, alpha 1 polypeptide (CSNK2A1), transcript variant 1, mRNA [NM_177559]	GGTTCTGGGGACAGAAGATTTATATGGCTATATTGACAAATACAACATTGAATTAGATCC	NM_177559	chr20:469405-469346	1.11604	up	166.154	151.483	-1.58081	-1.73921	Detected	Detected
882	A_23_P59349	Hs.197644	HECA	headcase homolog (Drosophila)	Homo sapiens headcase homolog (Drosophila) (HECA), mRNA [NM_016217]	TAATAGGATGCTGCCTAACCCAGTTCATCTCTATGTCCTGTTCACTGAATATTCCGGGTA	NM_016217	chr6:139501645-139501704	1.00388	down	3558.12	3634.41	2.83971	2.84529	Detected	Detected
883	A_32_P144421	Hs.455089	ZNF518B	zinc finger protein 518B	Homo sapiens zinc finger protein 518B (ZNF518B), mRNA [NM_053042]	TAATCCATCTCAGAAGTTGAAGATGTGATGTTGCTCGGCCTTTGGAATAATTTTTAAATC	NM_053042	chr4:10441743-10441684	1.0094	up	1725.31	1739.14	1.79545	1.78195	Detected	Detected
884	A_23_P85783	Hs.487296	PHGDH	phosphoglycerate dehydrogenase	Homo sapiens phosphoglycerate dehydrogenase (PHGDH), mRNA [NM_006623]	TTGGTCCAAGGCACTACACCTGTACTGCAGGGGCTCAATGGAGCTGTCTTCAGGCCAGAA	NM_006623	chr1:120285529-120285588	1.02251	down	28683	29841.8	5.85071	5.88283	Detected	Detected
885	A_33_P3364520	Hs.553689	KRTAP6-1	keratin associated protein 6-1	Homo sapiens keratin associated protein 6-1 (KRTAP6-1), mRNA [NM_181602]	AACTACTATGGCACCCCTGGCTATGGGTTCTGTGGCTATGGAGGCCTGGGCTATGGCTAT	NM_181602	chr21:31986202-31986143	1.13289	down	67.1886	77.4486	-2.88705	-2.70705	Detected	Detected
886	A_33_P3225567	Hs.496501	TRMT2B	TRM2 tRNA methyltransferase 2 homolog B (S. cerevisiae)	Homo sapiens TRM2 tRNA methyltransferase 2 homolog B (S. cerevisiae) (TRMT2B), transcript variant 1, mRNA [NM_024917]	TTTCTTGGTTTTAAGGCATCTCGAATGCCCCTTGAAAATGTAGTTTTCCCTGGTGGTGGG	NM_024917	chrX:100264735-100264676	1.01519	up	483.177	484.272	-0.0407858	-0.0625391	Detected	Detected
887	A_19_P00321230		LOC202181	chromosome 5 open reading frame 25 pseudogene	Homo sapiens chromosome 5 open reading frame 25 pseudogene (LOC202181), non-coding RNA [NR_026921]	TGTGTCTTTATCTCCCTCCAGAGAAGCAACGCGCTCCAGACTCTGATGCACTGGAGGCAG	NR_026921	chr5:177045728-177045669	1.46749	down	106.627	159.211	-2.22077	-1.66741	Detected	Detected
888	A_21_P0006052		XLOC_007559		BROAD Institute lincRNA (XLOC_007559), lincRNA [TCONS_00015749]	AAGATTACTGAGACGACATGCGTGAAGCACCAATTACGGCGCCTGGACTCACGAGGCGGT		chr9:127278236-127278295	1.04641	down	101.081	107.623	-2.29782	-2.23238	Detected	Detected
889	A_23_P111672	Hs.592286	TES	testis derived transcript (3 LIM domains)	Homo sapiens testis derived transcript (3 LIM domains) (TES), transcript variant 2, mRNA [NM_152829]	TTTTTTAATGTACCCTACCTTCAGTATTCTCTTTGTAAGTTGGTGACTTGCATCTGTGGC	NM_152829	chr7:115898128-115898187	1.03375	up	933.317	918.638	0.909031	0.861138	Detected	Detected
890	A_33_P3328511	Hs.720602	ARL17B	ADP-ribosylation factor-like 17B	Homo sapiens ADP-ribosylation factor-like 17B (ARL17B), transcript variant 1, mRNA [NM_001039083]	GGACCTCAGCAGCGGTGTCCCAAGTTTCCTGACTTCTTCCATCCTCTGGAAATCAGCTGT	NM_001039083	chr17:44416935-44416876	1.00056	up	367.93	374.158	-0.433907	-0.434709	Detected	Detected
891	A_23_P418493	Hs.528889	ATPAF2	ATP synthase mitochondrial F1 complex assembly factor 2	Homo sapiens ATP synthase mitochondrial F1 complex assembly factor 2 (ATPAF2), nuclear gene encoding mitochondrial protein, mRNA [NM_145691]	CCTCTTCATCCATCTCTGCTCCGAGAGCACCACAGTCAAGCACAAGCTCCTGAAGGAGTG	NM_145691	chr17:17921923-17921864	1.00418	down	1502.39	1535.06	1.59585	1.60187	Detected	Detected
892	A_23_P252740	Hs.315167	DSCC1	defective in sister chromatid cohesion 1 homolog (S. cerevisiae)	Homo sapiens defective in sister chromatid cohesion 1 homolog (S. cerevisiae) (DSCC1), mRNA [NM_024094]	CTTAAAAGAACAACAGTCTTTTCTTCAGGACTCAAGTTGCTTTATAAAGTTGCTGGATAC	NM_024094	chr8:120847137-120847079	1.07457	down	220.342	240.914	-1.17359	-1.06984	Detected	Detected
893	A_33_P3360675	Hs.520851	PRKAR1B	protein kinase, cAMP-dependent, regulatory, type I, beta	Homo sapiens protein kinase, cAMP-dependent, regulatory, type I, beta (PRKAR1B), transcript variant 1, mRNA [NM_001164761]	AGATGGAGAGAAAATTGTGGTCCAGGGAGAGCCTGGGGACGACTTTTACATCATCACGGA	NM_001164761	chr7:618953-618894	1.0538	up	108.578	104.837	-2.1946	-2.2702	Detected	Detected
894	A_23_P217028	Hs.5452	USP20	ubiquitin specific peptidase 20	Homo sapiens ubiquitin specific peptidase 20 (USP20), transcript variant 2, mRNA [NM_001008563]	GGGAAGGGGCTCTGGGACCAGACCCCCCACACTACTGCGTCTTTGTTTCTATCAGTCTTT	NM_001008563	chr9:132643770-132643829	1.00125	down	1090.67	1111.14	1.13381	1.13562	Detected	Detected
895	A_32_P514599				HUMHSP60A chaperonin (HSP60) {Homo sapiens} (exp=-1; wgp=0; cg=0), partial (46%) [THC2537477]	AGTCAAGGCTCCAGGGTTTTGTGACAAAGAACCAGCTCAAAGATATGGCTGTTACTACTG		chr3:036809424-036809365	1.04138	up	873.85	853.807	0.814049	0.755552	Detected	Detected
896	A_23_P211136	Hs.654740	BRWD1	bromodomain and WD repeat domain containing 1	Homo sapiens bromodomain and WD repeat domain containing 1 (BRWD1), transcript variant 1, mRNA [NM_018963]	AAATCAGGCATTTTTCCAAAGGAAGTGCTAATGGGCCTATTTGACTTCTGAGTGAAGCAA	NM_018963	chr21:40558504-40558445	1.40965	down	63.0727	90.4657	-2.97825	-2.48291	Detected	Detected
897	A_21_P0011496	Hs.558865	CES1	carboxylesterase 1	Homo sapiens carboxylesterase 1 (CES1), transcript variant 1, mRNA [NM_001025195]	CTTTAAAAGAGGGTGCCTCAGAAGAGGAGATCAGACTTAGCAAGATGGTGATGAAATTCT	NM_001025195	chr16:55840252-55837463	1.04109	up	117.571	114.907	-2.0798	-2.13789	Detected	Detected
898	A_33_P3285038	Hs.270525	CERS5	ceramide synthase 5	Homo sapiens ceramide synthase 5 (CERS5), mRNA [NM_147190]	TATCAATCACCTGATAGCAACAGGGACAGCTGCCAATACCCTGCTCTTTACTCAATGGTA	NM_147190	chr12:50523759-50523700	1.00225	up	4862.35	4936.32	3.29025	3.28701	Detected	Detected
899	A_33_P3243343					TAAAGGTGGTCAAGGTGGCCGGTTTGGCCATAAGGGTGTGGCTATTAACATGGTGACAGA		chr14:029062978-029063037	1.02985	up	11032.6	10900.2	4.47229	4.42986	Detected	Detected
900	A_24_P383478	Hs.208124	ESR1	estrogen receptor 1	Homo sapiens estrogen receptor 1 (ESR1), transcript variant 1, mRNA [NM_000125]	ATGACCATGACCCTCCACACCAAAGCATCTGGGATGGCCCTACTGCATCAGATCCAAGGG	NM_000125	chr6:152129048-152129107	1.24489	down	96.6261	122.394	-2.36285	-2.04683	Detected	Detected
901	A_23_P111635	Hs.11615	STYXL1	serine/threonine/tyrosine interacting-like 1	Homo sapiens serine/threonine/tyrosine interacting-like 1 (STYXL1), mRNA [NM_016086]	AAGATGATGATGATGATTCAGACTCTGATGGTGATGGCAAAGATCTTGTGCCTCAAGCAG	NM_016086	chr7:75651210-75643188	1.03616	down	711.193	749.8	0.516905	0.568149	Detected	Detected
902	A_23_P50990	Hs.467898	CENPO	centromere protein O	Homo sapiens centromere protein O (CENPO), transcript variant 1, mRNA [NM_024322]	AACGAGCATCTCATGAAACTCTGTTCTGTACGAAGCCCTTGCATCAAGTGTTTGCCTCAT	NM_024322	chr2:25040572-25040631	1.17158	up	171.858	149.255	-1.53212	-1.76058	Detected	Detected
903	A_33_P3404189	Hs.443139	HEATR7A	HEAT repeat containing 7A	Homo sapiens HEAT repeat containing 7A (HEATR7A), transcript variant 1, mRNA [NM_032450]	TCTTGCTAACCATGTTTGAGGCCCTGGGAGACCCCGAAAAGAACTGCTCCCGAGCAGCTA	NM_032450	chr8:145303820-145303879	1.04878	down	96.3767	102.847	-2.36658	-2.29786	Detected	Detected
904	A_21_P0010303		XLOC_014122		BROAD Institute lincRNA (XLOC_014122), lincRNA [TCONS_00029182]	AGTGGAGGCTAAACAAAATCATCTTCCCTCCCACCGTGGCTCTTGTTCAATAAAACCAAC		chr21:46475990-46475931	1.07662	up	386.686	365.452	-0.362172	-0.468676	Detected	Detected
905	A_33_P3390013	Hs.643357	ADAMTS1	ADAM metallopeptidase with thrombospondin type 1 motif, 1	Homo sapiens ADAM metallopeptidase with thrombospondin type 1 motif, 1 (ADAMTS1), mRNA [NM_006988]	GTGATCCTTTAAAGAAACCTAAACATTTCATAGACTTTTGCACAATGGCAGAATGCAGTT	NM_006988	chr21:28209959-28209900	1.04219	down	896.329	950.488	0.850693	0.910311	Detected	Detected
906	A_21_P0011656	Hs.681787	XLOC_l2_006404			TGGTTTACTATCGGGACCTTCCGCATCCTGCTGATGTTTTGTTGCTTAGGATATGAATGG		chr16:16429754-16429813	1.14688	down	1020.5	1190.87	1.03787	1.23559	Detected	Detected
907	A_33_P3344618	Hs.485360	TFEB	transcription factor EB	Homo sapiens transcription factor EB (TFEB), transcript variant 1, mRNA [NM_007162]	CCGGAAGAGCAGCTGCCCTCCGACCCCTCACTTTGTGCCTTTAGTAAACACTGTGCTTTG	NM_007162	chr6:41651777-41651718	1.04993	up	2514.36	2436.7	2.33879	2.2685	Detected	Detected
908	A_21_P0002284		XLOC_001649		BROAD Institute lincRNA (XLOC_001649), lincRNA [TCONS_00003843]	GATGAGCACGGGGCCATCCAGGAAACAGTTGAAAATGTGGAATTGAATGTCATAAAGAAG		chr2:123224344-123229226	1.11845	up	72.6901	66.1291	-2.77351	-2.935	Detected	Not Detected
909	A_19_P00322592	Hs.639087	XLOC_012826		BROAD Institute lincRNA (XLOC_012826), lincRNA [TCONS_00026204]	TGAGGTGAAGCAATGATGCAAGGCTTTTGGCAACCGTTCCCCAGCTCCCAGCCACACATC		chr18:37442204-37442145	1.83849	up	269.003	148.877	-0.885715	-1.76423	Detected	Detected
910	A_21_P0010674		XLOC_l2_001332		BROAD Institute lincRNA (XLOC_l2_001332), lincRNA [TCONS_l2_00001808]	AAGAGAAACTGACTGGGCAACATGTTATTCAGGAAGTGAGCTCACAATGACTCAAGCTGC		chr1:224161715-224149948	2.41478	up	84.1875	35.4733	-2.56166	-3.83355	Detected	Not Detected
911	A_23_P27840	Hs.631604	SUPT5H	suppressor of Ty 5 homolog (S. cerevisiae)	Homo sapiens suppressor of Ty 5 homolog (S. cerevisiae) (SUPT5H), transcript variant 1, mRNA [NM_003169]	AGTGAGAAGGTTGTCAGCATTTCCAGTGAGCACCTGGAGCCTATCACCCCCACCAAGAAC	NM_003169	chr19:39966751-39966810	1.06062	up	4369.24	4191.56	3.13597	3.05106	Detected	Detected
912	A_23_P216622	Hs.55777	FKTN	fukutin	Homo sapiens fukutin (FKTN), transcript variant 1, mRNA [NM_001079802]	TTACAGTTCATAAGTGAAACAGACTAATTCAATGGCAATACCTTTTGTATAGGTCCTGTG	NM_001079802	chr9:108402444-108402503	1.00883	up	92.5521	93.347	-2.425	-2.43768	Detected	Detected
913	A_23_P76969	Hs.654657	SIPA1L1	signal-induced proliferation-associated 1 like 1	Homo sapiens signal-induced proliferation-associated 1 like 1 (SIPA1L1), mRNA [NM_015556]	AGTGAGTGTCCTGCAGCCCTTATTCCCTCCATAGAAAGCATCCTCAGAGCACCTTCCCTG	NM_015556	chr14:72205922-72205981	1.03253	up	5639.16	5557.06	3.50407	3.45789	Detected	Detected
914	A_33_P3391429	Hs.521151	ZNF672	zinc finger protein 672	Homo sapiens zinc finger protein 672 (ZNF672), mRNA [NM_024836]	TTACTTTTGTTGTCCTGCCTCTTCAGGTAATGGTCACAGATTTGGCTGTAGGCACGTTAC	NM_024836	chr1:249143236-249143295	1.00184	up	1058.03	1074.56	1.08997	1.08731	Detected	Detected
915	A_33_P3330109	Hs.654404	HLA-C	major histocompatibility complex, class I, C	Homo sapiens major histocompatibility complex, class I, C (HLA-C), transcript variant 2, mRNA [NM_001243042]	GAGCTGCAACTTCTTACTTCCCTAATGAAGTTAAGAACCTGAATATAAATTTGTGTTCTC	NM_001243042	chr6:31236676-31236617	1.00575	up	94903.9	96012.4	7.57699	7.56872	Detected	Detected
916	A_21_P0010313		XLOC_013949		BROAD Institute lincRNA (XLOC_013949), lincRNA [TCONS_00029224]	ACTGGCCTACCGCAAAGACCCAGCCCAGAGGAACAAGGTGCCACTGTATGTCTGAAAAGG		chr21:43137403-43137462	1.01782	up	1096.12	1095.78	1.141	1.11552	Detected	Detected
917	A_19_P00807643	Hs.353894	CYP1B1-AS1		Homo sapiens CYP1B1 antisense RNA 1 (non-protein coding) (CYP1B1-AS1), non-coding RNA [NR_027252]	TACTTCACCGATGTCAGCATTTTACCCAGAGCCATTCCAAGGTGACCATAACTCACTTAA	NR_027252	chr2:38408887-38408946	1.21373	up	100.763	84.4721	-2.30237	-2.58181	Detected	Detected
918	A_33_P3355055	Hs.103561	ARL6IP4	ADP-ribosylation-like factor 6 interacting protein 4	Homo sapiens ADP-ribosylation-like factor 6 interacting protein 4 (ARL6IP4), transcript variant 3, mRNA [NM_001002251]	AAAGAAGAAGAGCAGGAAAGACACCTCGAGGAACTGCTCGGCCTCCACATCCCAAGGTCG	NM_001002251	chr12:123465758-123465817	1.0762	up	4107.31	3883.26	3.04679	2.94084	Detected	Detected
919	A_23_P114952	Hs.181444	TMEM9	transmembrane protein 9	Homo sapiens transmembrane protein 9 (TMEM9), mRNA [NM_016456]	TGGCTATTTTGATTAGGGAAGAGGGATGTGGTCTCTGATCTCTGTTGTCTTCTTGGGTCT	NM_016456	chr1:201104631-201104572	1.00601	down	4631.57	4740.93	3.22009	3.22874	Detected	Detected
920	A_23_P109442	Hs.474436	HPS4	Hermansky-Pudlak syndrome 4	Homo sapiens Hermansky-Pudlak syndrome 4 (HPS4), transcript variant 1, mRNA [NM_022081]	TGTCAGTGAACTGATATCTGATGTTTATGATATGGTGTCTTTTTCTTGAAACAAGCTTCC	NM_022081	chr22:26848159-26848100	1.03504	up	1719.64	1690.49	1.7907	1.74101	Detected	Detected
921	A_33_P3252915	Hs.134623	RNF7	ring finger protein 7	Homo sapiens ring finger protein 7 (RNF7), transcript variant 5, non-coding RNA [NR_037702]	ATTGGTCCGAGGCCCTGAACCTAATAAATGCCAGTGAAATGGGATTTGACTGTAGATCTG	NR_037702	chr3:141461507-141461566	1.05538	up	223.028	215.022	-1.15611	-1.23387	Detected	Detected
922	A_21_P0011340	Hs.150824	LOC100506874	uncharacterized LOC100506874	Homo sapiens uncharacterized LOC100506874 (LOC100506874), transcript variant 1, non-coding RNA [NR_038273]	CTCCTGGAGTCAACGTATCCACAGAAAGCCAAGCAGCTAATGTCAGATGAGAAATGCTTT	NR_038273	chr15:85121290-85121349	1.13591	up	160.01	143.329	-1.63518	-1.81902	Detected	Detected
923	A_24_P387609	Hs.449291	ISCA1	iron-sulfur cluster assembly 1 homolog (S. cerevisiae)	Homo sapiens iron-sulfur cluster assembly 1 homolog (S. cerevisiae) (ISCA1), mRNA [NM_030940]	TCTTCAACTATAGTACAGATTAGTTCTGAGTGATGGTATCAAAAGGTGAGAAAGACGTCA	NM_030940	chr9:88880440-88880381	1.00275	down	169.862	173.308	-1.54897	-1.54502	Detected	Detected
924	A_23_P164022	Hs.286226	MYO1C	myosin IC	Homo sapiens myosin IC (MYO1C), transcript variant 3, mRNA [NM_033375]	CTTCTTTCTGCCTTAAGAATGTCCTTTTAGGCTGGGCATGGTGGCTCACGCCTGTAACCC	NM_033375	chr17:1368434-1368375	1.00302	down	59149	60365.5	6.89487	6.89922	Detected	Detected
925	A_23_P110606	Hs.631951	MAML1	mastermind-like 1 (Drosophila)	Homo sapiens mastermind-like 1 (Drosophila) (MAML1), mRNA [NM_014757]	CCTTTCCCATGTACTCAGTTTAGCTCTCAAAGAAGGGGTGAATCATAAAGCCAGTGAAAA	NM_014757	chr5:179203516-179203575	1.01978	up	382.01	381.152	-0.379727	-0.40799	Detected	Detected
926	A_33_P3249872	Hs.24601	FBLN1	fibulin 1	Homo sapiens fibulin 1 (FBLN1), transcript variant C, mRNA [NM_001996]	CCTCCTGTTGCTTTCCTAACCCTGCCCTCCGGGGCGTTAATAAAGTCTTAGCAAGCGTCC	NM_001996	chr22:45959173-45959232	1.02608	down	6061.49	6328.38	3.60826	3.64541	Detected	Detected
927	A_33_P3304883	Hs.704272	LOC100131372	uncharacterized LOC100131372	PREDICTED: Homo sapiens hypothetical LOC100131372 (LOC100131372), miscRNA [XR_108721]	CTGTATTTAAATGCCCATGTAGTGCCTGGGCCTCCACAGAGCTCTAGGCCCCGTCCATGA	XR_108721	chr7:469712-469653	1.63672	down	35.4448	59.0282	-3.80969	-3.09888	Not Detected	Detected
928	A_23_P3042	Hs.334868	PPP2R5E	protein phosphatase 2, regulatory subunit B', epsilon isoform	Homo sapiens protein phosphatase 2, regulatory subunit B', epsilon isoform (PPP2R5E), mRNA [NM_006246]	CCCTGTTTTTAGCCGGAAAGGATTCAGGATAAACATTATTATGCATTCTGAATTGGATGC	NM_006246	chr14:63841631-63841572	1.02555	up	4189.38	4156.49	3.07533	3.03894	Detected	Detected
929	A_24_P331904	Hs.351327	COMMD4	COMM domain containing 4	Homo sapiens COMM domain containing 4 (COMMD4), mRNA [NM_017828]	TCTCTCTTGAGAACTTGGCTCAGGGCTCCTGAGGACCTTTCCCAGCATTACCTTCCCTTC	NM_017828	chr15:75632493-75632552	1.06024	up	19597.1	18807.1	5.30116	5.21678	Detected	Detected
930	A_23_P59888	Hs.567608	NACAP1	nascent-polypeptide-associated complex alpha polypeptide pseudogene 1	Homo sapiens nascent-polypeptide-associated complex alpha polypeptide pseudogene 1 (NACAP1), non-coding RNA [NR_002182]	GCTATTATGGAATTAACAATGTAACCATCTGAAAGCAACTTTTTTGGTGTCTCAGATGAG	NR_002182	chr8:102381755-102381814	1.02642	up	8658.45	8583.13	4.1227	4.08507	Detected	Detected
931	A_23_P110062	Hs.283551	EIF2B5	eukaryotic translation initiation factor 2B, subunit 5 epsilon, 82kDa	Homo sapiens eukaryotic translation initiation factor 2B, subunit 5 epsilon, 82kDa (EIF2B5), mRNA [NM_003907]	CATTGAGGACTTCTTCCTAGAGCATGAAGCTCTTGGTATTTCCATGGCCAAGGTACTGAT	NM_003907	chr3:183861961-183862392	1.05238	down	965.687	1034.05	0.95822	1.03188	Detected	Detected
932	A_33_P3408320	Hs.412355	CERS1	ceramide synthase 1	Homo sapiens ceramide synthase 1 (CERS1), transcript variant 2, mRNA [NM_198207]	CCATCAGATTCGCCTTGGGTGTAGATGAAACAGAAATAAAAGAATCAAAGACGACTCAAG	NM_198207	chr19:18988778-18988719	1.03133	down	71.4212	74.9471	-2.79891	-2.75441	Detected	Detected
933	A_23_P11295	Hs.6917	MTCP1NB	mature T-cell proliferation 1 neighbor	Homo sapiens mature T-cell proliferation 1 neighbor (MTCP1NB), nuclear gene encoding mitochondrial protein, mRNA [NM_001018024]	TGCGTAAGTGTTGTGCTCAGTATCCCAAGGGAAGATCTGTCGTCTGTTCAGGATTTGAAA	NM_001018024	chrX:154290221-154290162	1.03519	up	2923.53	2873.56	2.55631	2.50641	Detected	Detected
934	A_23_P121716	Hs.480042	ANXA3	annexin A3	Homo sapiens annexin A3 (ANXA3), mRNA [NM_005139]	TGGACATTCGAACAGAGTTCAAGAAGCATTATGGCTATTCCCTATATTCAGCAATTAAAT	NM_005139	chr4:79525495-79531210	1.02955	up	108.136	106.869	-2.20049	-2.24251	Detected	Detected
935	A_24_P83586	Hs.13024	MMACHC	methylmalonic aciduria (cobalamin deficiency) cblC type, with homocystinuria	Homo sapiens methylmalonic aciduria (cobalamin deficiency) cblC type, with homocystinuria (MMACHC), mRNA [NM_015506]	CTTTGAATAGTGTGTCTAAACAAAAATAGGTGTCCAAGTAGTCACACTGAGACTTTAACT	NM_015506	chr1:45976403-45976462	1.08849	up	395.025	369.26	-0.331393	-0.453722	Detected	Detected
936	A_23_P146512	Hs.494337	GOLM1	golgi membrane protein 1	Homo sapiens golgi membrane protein 1 (GOLM1), transcript variant 1, mRNA [NM_016548]	GTTGGTTCTTAGTATTATTTATGGTAAATAGGCTCTTACCACTTGCAAATAACTGGCCAC	NM_016548	chr9:88641621-88641562	1.01007	down	2791.94	2869.4	2.48986	2.50432	Detected	Detected
937	A_24_P927474	Hs.208041			PREDICTED: Homo sapiens similar to nucleolar protein family A, member 3 (LOC100289143), mRNA [XM_002343200]	CAGGGAGATCAGGTCTATACGCTGGAGAAATTTGACTCGATGGGACAACAGACCTGCTTA		chr12:76358613-76358672	1.02793	down	2189.71	2290.25	2.13933	2.17908	Detected	Detected
938	A_21_P0013818		XLOC_l2_015752		BROAD Institute lincRNA (XLOC_l2_015752), lincRNA [TCONS_l2_00030522]	TGGTGCTAATGATCACCCTAATCACCGGCCCCACCAGGATGTCTACCCACGACTCTGATT		chrX:70888332-70886008	1.26042	down	96.6762	123.984	-2.3621	-2.0282	Detected	Detected
939	A_23_P397376	Hs.134859	MAF	v-maf musculoaponeurotic fibrosarcoma oncogene homolog (avian)	Homo sapiens v-maf musculoaponeurotic fibrosarcoma oncogene homolog (avian) (MAF), transcript variant 2, mRNA [NM_001031804]	ATTATTATTATTTGCAGTCATGGAGAACCACCTACCCCTGACTTCTGTTTAGTCTCCTTT	NM_001031804	chr16:79628317-79628258	1.33926	down	133.517	181.942	-1.89631	-1.47488	Detected	Detected
940	A_33_P3312877	Hs.730860	CCDC107	coiled-coil domain containing 107	Homo sapiens coiled-coil domain containing 107 (CCDC107), transcript variant A, mRNA [NM_174923]	CAGTCACAGCCTTGGCTGGGAAGGAGGGACGACAGCTGAAGGTCGACTAAAACAAAGTCT	NM_174923	chr9:35661115-35661174	1.06375	up	9315.52	8910.41	4.22823	4.13906	Detected	Detected
941	A_33_P3286973	Hs.74375	TAS1R3	taste receptor, type 1, member 3	taste receptor, type 1, member 3 [Source:HGNC Symbol;Acc:15661] [ENST00000339381]	AGCTTCCTACTCTGCCCCTTGCCCAGTGGGTAGACAGCATCATGACTGTCACCAGTACCA		chr1:1270342-1270401	1.04371	up	4460.88	4348.83	3.16592	3.1042	Detected	Detected
942	A_33_P3297415	Hs.471200	NRP2	neuropilin 2	Homo sapiens neuropilin 2 (NRP2), transcript variant 6, mRNA [NM_201264]	CCAACCAGAAGATTGTCCTCAACTTCAACCCTCACTTTGAAATCGAGAAGCACGACTGCA	NM_201264	chr2:206562385-206562444	1.00226	up	304.312	308.938	-0.707787	-0.71104	Detected	Detected
943	A_33_P3220437	Hs.465643	TNFAIP8L1	tumor necrosis factor, alpha-induced protein 8-like 1	Homo sapiens tumor necrosis factor, alpha-induced protein 8-like 1 (TNFAIP8L1), transcript variant 1, mRNA [NM_001167942]	TAATCCCAGCTACTTGAGAGATGACGAGGGAAGATCACTTGAGCCCAGGAGTTAAGAGGC	NM_001167942	chr19:4653833-4653892	1.04413	down	5897.03	6264.97	3.56858	3.63088	Detected	Detected
944	A_21_P0004289		XLOC_004536		BROAD Institute lincRNA (XLOC_004536), lincRNA [TCONS_00010078]	TTTGTCTTTTGAAAGAGCATCTCTCAACCTAGTGTGTCTGGAATTGGTGGGTTCTTGGTC		chr5:124310981-124311040	1.04275	up	162.884	158.938	-1.60949	-1.66989	Detected	Detected
945	A_33_P3356607	Hs.122363	WIPI2	WD repeat domain, phosphoinositide interacting 2	Homo sapiens WD repeat domain, phosphoinositide interacting 2 (WIPI2), transcript variant 3, mRNA [NM_001033518]	ATGAGATCTTGGACTCTGCCTCTCACGACTGCCCCTTAGTCACTCAGACATACGGCGCAG	NM_001033518	chr7:5269265-5269324	1.09234	down	6055.91	6730.85	3.60694	3.73436	Detected	Detected
946	A_23_P217917	Hs.348387	GSTM4	glutathione S-transferase mu 4	Homo sapiens glutathione S-transferase mu 4 (GSTM4), transcript variant 2, mRNA [NM_147148]	TTTTGTAGATTTTCTCGTCTATGATGTCCTTGACCTCCACCGTATATTTGAGCCCAACTG	NM_147148	chr1:110201628-110201686	1.06665	up	434.48	414.46	-0.194045	-0.287127	Detected	Detected
947	A_23_P201790	Hs.444403	PPP1R12B	protein phosphatase 1, regulatory subunit 12B	Homo sapiens protein phosphatase 1, regulatory subunit 12B (PPP1R12B), transcript variant 1, mRNA [NM_002481]	TATGCAATTTTGAGTGGCCTTTCAACCCTAAGATGAATGGTTTTGTTTTACTGGTTGTTG	NM_002481	chr1:202557518-202557577	1.0591	up	2440.12	2344.26	2.29555	2.2127	Detected	Detected
948	A_24_P418044	Hs.720762	HLA-J	major histocompatibility complex, class I, J (pseudogene)	Homo sapiens major histocompatibility complex, class I, J (pseudogene) (HLA-J), non-coding RNA [NR_024240]	ACTTCTCTTTCTGCAAAGGCATCTGAATGTGTCTGTGTCCCTATAGGCATAATGTGAGGT	NR_024240	chr6:29977388-29977447	1.00074	down	38850.4	39559.2	6.28845	6.28951	Detected	Detected
949	A_23_P101476	Hs.253193	ZNF442	zinc finger protein 442	Homo sapiens zinc finger protein 442 (ZNF442), mRNA [NM_030824]	CCTTGCATAGACATAAAAGGACTCACTGGAGAGATACTCTATAAATGTGGAAAAGCATTC	NM_030824	chr19:12460558-12460499	1.07964	down	94.6282	103.952	-2.39299	-2.28245	Detected	Detected
950	A_33_P3215093	Hs.496323	CHIC1	cysteine-rich hydrophobic domain 1	Homo sapiens cysteine-rich hydrophobic domain 1 (CHIC1), mRNA [NM_001039840]	GGACAGTTGTCTTTGATTAAAGCCCCACCAAAACCCATTTAAGTATTTAATGTACATACT	NM_001039840	chrX:72904088-72904147	1.32081	up	89.1618	68.6863	-2.47884	-2.88026	Detected	Detected
951	A_23_P205074	Hs.117167	SLC46A3	solute carrier family 46, member 3	Homo sapiens solute carrier family 46, member 3 (SLC46A3), transcript variant 1, mRNA [NM_181785]	AGTCACTGCAGTTTCTACTTTTAATGGAATTTACTCAGCCACTGTTGCTTGGTACCCTGG	NM_181785	chr13:29278193-29278134	1.03196	down	225.785	237.078	-1.13839	-1.093	Detected	Detected
952	A_33_P3416366	Hs.79018	CHAF1A	chromatin assembly factor 1, subunit A (p150)	Homo sapiens chromatin assembly factor 1, subunit A (p150) (CHAF1A), mRNA [NM_005483]	AGAACCATAAGGTCCGCCAGAAACTGAAGGCCAAGGAGTGGGACGAGTTCCTGGCTAAGG	NM_005483	chr19:4431965-4432024	1.14461	up	140.533	124.926	-1.82243	-2.01728	Detected	Detected
953	A_24_P262127	Hs.1027	RRAD	Ras-related associated with diabetes	Homo sapiens Ras-related associated with diabetes (RRAD), transcript variant 2, mRNA [NM_004165]	CTTTGACTGCAAGTTCATTGAGACATCAGCGGCATTGCACCACAATGTCCAGGCGCTGTT	NM_004165	chr16:66956234-66956175	1.15372	down	681.876	800.455	0.456173	0.662462	Detected	Detected
954	A_23_P100795	Hs.463059	STAT3	signal transducer and activator of transcription 3 (acute-phase response factor)	Homo sapiens signal transducer and activator of transcription 3 (acute-phase response factor) (STAT3), transcript variant 3, mRNA [NM_213662]	AGTTTCTGTGGAATTCTGTTTGTTAAATCAAATTAGCTGGTCTCTGAATTAAGGGGGAGA	NM_213662	chr17:40465982-40465923	1.04191	down	476.856	505.532	-0.0597811	-0.000554085	Detected	Detected
955	A_23_P3453	Hs.371045	RPAP1	RNA polymerase II associated protein 1	Homo sapiens RNA polymerase II associated protein 1 (RPAP1), mRNA [NM_015540]	CCCAACCCCTGCCCTGGGCTGAGGCATATGAATGCTATAGTTGTGCATTAAAATAAATGT	NM_015540	chr15:41809450-41809391	1.03219	down	2595.93	2726.36	2.38484	2.43055	Detected	Detected
956	A_24_P355967	Hs.654586	HTR2A	5-hydroxytryptamine (serotonin) receptor 2A	Homo sapiens 5-hydroxytryptamine (serotonin) receptor 2A (HTR2A), transcript variant 1, mRNA [NM_000621]	AGCAGGTGACTTTCCTATGACACTCATCAGGTAAACTGATGCTTTCAGATCCATCGGTTT	NM_000621	chr13:47407996-47407937	1.2475	down	98.7094	125.294	-2.33208	-2.01304	Detected	Detected
957	A_23_P27822	Hs.466436	GPATCH1	G patch domain containing 1	Homo sapiens G patch domain containing 1 (GPATCH1), mRNA [NM_018025]	CTTATCCAGATTCAACTTTAGTTGGCTTACCAAGAGTGAAGCGTGACAAGTACTCAGTCT	NM_018025	chr19:33603510-33604722	1.05043	up	188.695	182.78	-1.39728	-1.46825	Detected	Detected
958	A_23_P122216	Hs.102267	LOX	lysyl oxidase	Homo sapiens lysyl oxidase (LOX), transcript variant 1, mRNA [NM_002317]	TACCTGGTTCCTGAATCTGACTATACCAACAATGTTGTGCGCTGTGACATTCGCTACACA	NM_002317	chr5:121405845-121405786	1.04026	up	21423.2	20954.4	5.42969	5.37275	Detected	Detected
959	A_23_P407142	Hs.257900	LUZP1	leucine zipper protein 1	Homo sapiens leucine zipper protein 1 (LUZP1), transcript variant 1, mRNA [NM_033631]	CAGCTTGGCTCTTAAATTTTACTGGCAGGTGTATGGTTGTTGGAGGGTTCCTAGTGAGTT	NM_033631	chr1:23412495-23412436	1.05072	up	588.961	570.337	0.244837	0.173456	Detected	Detected
960	A_23_P101811	Hs.659932	ZNF14	zinc finger protein 14	Homo sapiens zinc finger protein 14 (ZNF14), mRNA [NM_021030]	TATGAAAGGAGTCAGAGTGGGGTGAAAGTCTATAAATGTAAGACATTTGGGAAAGCCTTC	NM_021030	chr19:19821542-19821483	1.00198	up	190.645	193.597	-1.38245	-1.3853	Detected	Detected
961	A_23_P211738	Hs.729120	UBP1	upstream binding protein 1 (LBP-1a)	Homo sapiens upstream binding protein 1 (LBP-1a) (UBP1), transcript variant 1, mRNA [NM_014517]	AGCATTCCTTTTTGGGTCTCAAGATTTATGGAACAATAAATGTCATTTAATGCTGTGTGC	NM_014517	chr3:33430099-33430040	1.00023	down	5049.34	5138.88	3.34469	3.34503	Detected	Detected
962	A_23_P26468	Hs.137572	RHBDL1	rhomboid, veinlet-like 1 (Drosophila)	Homo sapiens rhomboid, veinlet-like 1 (Drosophila) (RHBDL1), mRNA [NM_003961]	TGCCCACCCCCCGTGTTCATGGCCTCGGTCACTCTTGCCCAGATCATCGTGTTCCTGTGT	NM_003961	chr16:726855-726988	1.23856	down	15402.6	19410.9	4.9537	5.26236	Detected	Detected
963	A_23_P121702	Hs.95835	OCIAD2	OCIA domain containing 2	Homo sapiens OCIA domain containing 2 (OCIAD2), transcript variant 1, mRNA [NM_001014446]	AGACTCTCAGCCTTCAGCTTCCTAAATTCTGTGTCTGTGACTTTCGAAGTTTTTTAAACC	NM_001014446	chr4:48887525-48887466	1.07624	up	3037.8	2871.98	2.61162	2.50562	Detected	Detected
964	A_21_P0005818		XLOC_007054		BROAD Institute lincRNA (XLOC_007054), lincRNA [TCONS_00014976]	TGTTTTATGTAATGACTGACAGACGATCTCGCCCAGCTCAGCAATGTGAACAGACACCTT		chr8:37374091-37374032	1.03304	up	206.142	203.04	-1.2697	-1.31659	Detected	Detected
965	A_19_P00316187		LOC100505687	uncharacterized LOC100505687	Homo sapiens uncharacterized LOC100505687 (LOC100505687), transcript variant 1, non-coding RNA [NR_038301]	TGAAGGGAGAACGAAGCTCGAGCGGAAAGACAGGACCGCGACCGCTTGTCAGGGGATTCG	NR_038301	chr3:183165608-183165667	1.02008	up	63.9662	63.8041	-2.95796	-2.98664	Detected	Detected
966	A_23_P103503	Hs.497492	MDM4	Mdm4 p53 binding protein homolog (mouse)	Homo sapiens Mdm4 p53 binding protein homolog (mouse) (MDM4), transcript variant 1, mRNA [NM_002393]	ATTGCCAGAATCTCTTGAAGCCATGTAGCTTATGTGAGAAAAGACCACGAGACGGGAACA	NM_002393	chr1:204518623-204518682	1.04859	up	421.038	408.554	-0.239388	-0.307833	Detected	Detected
967	A_23_P350234	Hs.585177	UBE2NL	ubiquitin-conjugating enzyme E2N-like	Homo sapiens ubiquitin-conjugating enzyme E2N-like (UBE2NL), mRNA [NM_001012989]	TTATTTTCATGTGGTCATTGCTGGGGAATCAAAGGATTCCCCCTTTGAGGGAGGGACTTT	NM_001012989	chrX:142967301-142967360	1.05966	down	640.422	690.5	0.365687	0.449283	Detected	Detected
968	A_33_P3276062					ACGGGGAGAGTTCAGAACACCGTGGATATCTTGGAAATGGCACCGATGGGGAGAGCTTAG		chr4:001139755-001139814	1.03838	down	64.7235	68.3836	-2.94097	-2.88663	Detected	Detected
969	A_23_P152125	Hs.252457	MVD	mevalonate (diphospho) decarboxylase	Homo sapiens mevalonate (diphospho) decarboxylase (MVD), mRNA [NM_002461]	CGGTGGGGTCAAATACATCATTGTCACTCAGGTGGGGCCAGGGCCTCAAATCCTGGATGA	NM_002461	chr16:88719738-88718985	1.001	up	2270.7	2308.11	2.19173	2.19028	Detected	Detected
970	A_21_P0000109		MTRNR2L9			TCAAAACGAGTTACCACGTACAATTGATCCAATAATTTGACTAACGGAACAAGTTACCCT		chr6:62284471-62284530	1.06093	up	5662.83	5430.97	3.51012	3.42478	Detected	Detected
971	A_23_P501547	Hs.525401	ADCY6	adenylate cyclase 6	Homo sapiens adenylate cyclase 6 (ADCY6), transcript variant 1, mRNA [NM_015270]	CACTAGCCTGAATTTTGCTTGAAGATCACTTTGTCTTGGAAATGACTAGAGAGGCAGAGG	NM_015270	chr12:49160628-49160569	1.17689	down	703.126	841.981	0.500446	0.735431	Detected	Detected
972	A_33_P3216427	Hs.584858	DGKQ	diacylglycerol kinase, theta 110kDa	Homo sapiens diacylglycerol kinase, theta 110kDa (DGKQ), mRNA [NM_001347]	CTGCCTGAATGCAACAGTAATTTATATCCAGGACAAATACAGTCTGGGCGTCACTATCCT	NM_001347	chr4:952735-952676	1.00332	down	1767.48	1804.38	1.83029	1.83507	Detected	Detected
973	A_23_P211212	Hs.517356	COL18A1	collagen, type XVIII, alpha 1	Homo sapiens collagen, type XVIII, alpha 1 (COL18A1), transcript variant 1, mRNA [NM_030582]	CGGTGGGGCTGGTTCTGTAATTGTGTGTGATGTGAAGCCAATTCAGACAGGCAAATAAAA	NM_030582	chr21:46933558-46933617	1.02891	down	20561.3	21525.8	5.37045	5.41157	Detected	Detected
974	A_23_P500773	Hs.644143	MAP3K7	mitogen-activated protein kinase kinase kinase 7	Homo sapiens mitogen-activated protein kinase kinase kinase 7 (MAP3K7), transcript variant A, mRNA [NM_003188]	GAGTGATTGGTGGTATATTACGGAAATACGGAACCTTTAGGGATAGTTCCGTGTAAGGGC	NM_003188	chr6:91225746-91225687	1.06655	up	2039.07	1945.28	2.0365	1.94355	Detected	Detected
975	A_32_P148726	Hs.380240	MGC21881	uncharacterized locus MGC21881	Homo sapiens cDNA FLJ45890 fis, clone OCBBF3022576. [AK127789]	GTTACCCATATTGCATGTTGTGGTAGTAGATGCAGCCCCCCAAAATAAAAGTCAAAAGAT		chr9:66557350-66557409	1.39771	down	91.5706	130.228	-2.44038	-1.95732	Detected	Detected
976	A_33_P3329444	Hs.191815	MAMSTR	MEF2 activating motif and SAP domain containing transcriptional regulator	Homo sapiens MEF2 activating motif and SAP domain containing transcriptional regulator (MAMSTR), transcript variant 2, mRNA [NM_182574]	TATGGTTGGGGGGCTTCTTTTGCTGCTGGCCACGGCAAACAAGCTGCTTGCTGCTTCCTT	NM_182574	chr19:49216315-49216256	1.05777	down	279.684	301.018	-0.829539	-0.748507	Detected	Detected
977	A_33_P3865368	Hs.655801	LOC254896	uncharacterized LOC254896	Homo sapiens hypothetical protein MGC31957, mRNA (cDNA clone MGC:31957 IMAGE:3959651), complete cds. [BC021569]	GCCTCCTGAAGACACAGAGCGGTTGCCTCTCTCATTAATTAATTAATTAGTTAATAAAAT		chr8:22960988-22961047	1.14537	up	199.674	177.381	-1.31569	-1.51151	Detected	Detected
978	A_19_P00316659	Hs.292457	SNHG5	small nucleolar RNA host gene 5 (non-protein coding)	Homo sapiens small nucleolar RNA host gene 5 (non-protein coding) (SNHG5), non-coding RNA [NR_003038]	CACGAGGTTTACTTGACTGTTGTGTGAAAAGCTGATAAGAAAACCATCCAGAAAAAAGCT	NR_003038	chr6:86386900-86386841	1.06142	up	57622.6	55238	6.85715	6.77116	Detected	Detected
979	A_23_P309739	Hs.208124	ESR1	estrogen receptor 1	Homo sapiens estrogen receptor 1 (ESR1), transcript variant 1, mRNA [NM_000125]	TTTTTGCATCCAATTGTGCCTGAACTTTTAAAATATGTAAATGCTGCCATGTTCCAAACC	NM_000125	chr6:152423908-152423967	1.28775	up	16.7665	13.2478	-4.88968	-5.25454	Not Detected	Not Detected
980	A_32_P47701	Hs.535192	EEF1A1	eukaryotic translation elongation factor 1 alpha 1	Homo sapiens eukaryotic translation elongation factor 1 alpha 1 (EEF1A1), mRNA [NM_001402]	AGAGATATGAGGAAATTGTTAAGGAAGTCAGCACTTACATTAAGAAAATTGGCTACAACC	NM_001402	chr6:74228782-74228723	1.01785	down	54686.8	56636.9	6.78171	6.80724	Detected	Detected
981	A_23_P210920	Hs.82327	GSS	glutathione synthetase	Homo sapiens glutathione synthetase (GSS), mRNA [NM_000178]	ATCCTTGAGATGTGGGTATAGCTCAGGGTAAGCTGCTCTGAGGTAAAGGTCCATGAACCC	NM_000178	chr20:33516441-33516382	1.01912	up	9126.75	9112.19	4.19869	4.17137	Detected	Detected
982	A_23_P255805	Hs.493218	ZNF7	zinc finger protein 7	Homo sapiens zinc finger protein 7 (ZNF7), mRNA [NM_003416]	CGGAGCTCATATCTTATTGAACACCAGAGAATACACACTAGGGCCCAGTGGTTTTACGAA	NM_003416	chr8:146068266-146068325	1.05143	up	1476.02	1428.38	1.5703	1.49795	Detected	Detected
983	A_23_P202658	Hs.523836	GSTP1	glutathione S-transferase pi 1	Homo sapiens glutathione S-transferase pi 1 (GSTP1), mRNA [NM_000852]	GGTTGGGGGGACTCTGAGCGGGAGGCAGAGTTTGCCTTCCTTTCTCCAGGACCAATAAAA	NM_000852	chr11:67354050-67354109	1.06007	up	111728	107240	7.81244	7.72827	Detected	Detected
984	A_33_P3298861	Hs.658514	SLC12A8	solute carrier family 12 (potassium/chloride transporters), member 8	Homo sapiens solute carrier family 12 (potassium/chloride transporters), member 8 (SLC12A8), transcript variant 1, mRNA [NM_024628]	TGACATGGAGATGACTCAGCTCACCCAGGAGAATGCAGACTTCGCCACTCGGGATCGCTA	NM_024628	chr3:124802842-124802783	1.0575	down	254.039	273.345	-0.968289	-0.887635	Detected	Detected
985	A_32_P16489	Hs.433439	MRPL35	mitochondrial ribosomal protein L35	Homo sapiens mitochondrial ribosomal protein L35 (MRPL35), nuclear gene encoding mitochondrial protein, transcript variant 2, mRNA [NM_145644]	GGGAATTTGTATTCGGCAATAAAACCCAGAGTAAACTCTTAAGATAAAATGACGACGTCC	NM_145644	chr2:86437658-86437716	1.05303	up	838.088	809.803	0.753765	0.679214	Detected	Detected
986	A_23_P20022	Hs.706124	HILPDA	hypoxia inducible lipid droplet-associated	Homo sapiens chromosome 7 open reading frame 68 (C7orf68), transcript variant 1, mRNA [NM_013332]	GGATGCCAAAGCCTGCTCAAGTTATGGACATTGTGGCCACCATGTGGCTTAAATGATTTT	NM_013332	chr7:128098381-128098440	1.03262	down	3371.73	3542.62	2.76208	2.80839	Detected	Detected
987	A_32_P191860	Hs.656990	SCGBL	secretoglobin-like	Homo sapiens secretoglobin-like (SCGBL), mRNA [NM_001025591]	CGTTCCTGGCCTGGCTCTGTTCATCACTACAGAGACCCCAATGAACACCTGCAGCTCAGT	NM_001025591	chr19:35084403-35084346	1.06053	up	116.708	111.972	-2.09043	-2.17522	Detected	Detected
988	A_33_P3217119	Hs.202207	OSCP1	organic solute carrier partner 1	Homo sapiens organic solute carrier partner 1 (OSCP1), transcript variant 2, mRNA [NM_206837]	CTGACTTTCCATTATGTATACCCTTTTGAGAACTTTGAGTTTTGTACCTGGGCAAAATAA	NM_206837	chr1:36893980-36893921	1.13232	up	374.641	336.648	-0.407829	-0.587116	Detected	Detected
989	A_23_P51660	Hs.271353	MUTYH	mutY homolog (E. coli)	Homo sapiens mutY homolog (E. coli) (MUTYH), transcript variant alpha1, mRNA [NM_012222]	ATGGGCCAGCAAGTCCTGGATAATTTCTTTCGGTCTCACATCTCCACTGATGCACACAGC	NM_012222	chr1:45795058-45794999	1.03644	down	1916.84	2021.45	1.94732	1.99896	Detected	Detected
990	A_33_P3278826		LTK	leukocyte receptor tyrosine kinase	leukocyte receptor tyrosine kinase [Source:HGNC Symbol;Acc:6721] [ENST00000360087]	TCTAGCAGGCACAGTTGATTCAAGGCTGCTCCTCTCCAGTGAGCTGGGATGGGTTTCTGC		chr15:41799749-41799690	1.40134	up	1387.33	1007.33	1.4809	0.9941	Detected	Detected
991	A_23_P126908	Hs.512898	TNFRSF14	tumor necrosis factor receptor superfamily, member 14	Homo sapiens tumor necrosis factor receptor superfamily, member 14 (TNFRSF14), mRNA [NM_003820]	GGATACCACATCGGAAGTGATTTTCTAAATTGGATTTGAATTCGGCTCCTGTTTTCTATT	NM_003820	chr1:2495144-2495203	1.0254	down	1934.52	2018.37	1.96057	1.99676	Detected	Detected
992	A_23_P92334	Hs.374147	TMEM156	transmembrane protein 156	Homo sapiens transmembrane protein 156 (TMEM156), mRNA [NM_024943]	TGAAGAATACTCAGAAGTTTATTTTGTGAATGAGTAGACTGGAAAATGTTTGTGTCCAGC	NM_024943	chr4:38969231-38969172	7.33581	up	90.2877	12.5231	-2.46073	-5.33569	Detected	Not Detected
993	A_33_P3293734					TGTGGCAGCATCCCCAGCTTTGGCTGTTGGTGACCATCCCTGACTTAAGTGCCATGCAGA		chr5:092604130-092604189	1.0339	up	3381.46	3327.79	2.76624	2.71813	Detected	Detected
994	A_19_P00317984	Hs.292457	SNHG5	small nucleolar RNA host gene 5 (non-protein coding)	Homo sapiens small nucleolar RNA host gene 5 (non-protein coding) (SNHG5), non-coding RNA [NR_003038]	CTTCCAGAACATCTGGGAGAATATTTAATGGAAAATCGCTTGGTTAAAACCTGACACTTT	NR_003038	chr6:86387737-86387678	1.01372	up	16292.3	16353	5.03471	5.01505	Detected	Detected
995	A_33_P3342076	Hs.371823	PRDM2	PR domain containing 2, with ZNF domain	Homo sapiens PR domain containing 2, with ZNF domain (PRDM2), transcript variant 2, mRNA [NM_015866]	ACCTTGGCGAGTAAGAAAAGAACAGACCGGTTCAATATAAAATCTAGAGAGCGGAGTGGG	NM_015866	chr1:14109169-14109228	1.02459	down	127.897	133.335	-1.95835	-1.9233	Detected	Detected
996	A_23_P144054	Hs.155342	PRKCD	protein kinase C, delta	Homo sapiens protein kinase C, delta (PRKCD), transcript variant 1, mRNA [NM_006254]	GTCTGCATTCGCTGGCTTCTCCTTTGTGAACCCCAAATTCGAGCACCTCCTGGAAGATTG	NM_006254	chr3:53226222-53226281	1.04544	down	967.207	1028.85	0.960488	1.0246	Detected	Detected
997	A_23_P104942	Hs.654965	TMX2	thioredoxin-related transmembrane protein 2	Homo sapiens thioredoxin-related transmembrane protein 2 (TMX2), transcript variant 1, mRNA [NM_015959]	AGACAATATTGAACAACCCCCTATTTTGTGGGGATTGAGAAGGGGTGAATAGAGGCTTGA	NM_015959	chr11:57508264-57508323	1.06158	up	4372.06	4190.51	3.13691	3.0507	Detected	Detected
998	A_24_P322369	Hs.126550	VPS4B	vacuolar protein sorting 4 homolog B (S. cerevisiae)	Homo sapiens vacuolar protein sorting 4 homolog B (S. cerevisiae) (VPS4B), mRNA [NM_004869]	ACAGTTTGTCCTGACCACACATATGTTATCAGTGTAATGCTTTATGAAGCTTTAGAAATG	NM_004869	chr18:61056939-61056880	1.02175	down	3758.25	3907.19	2.91865	2.9497	Detected	Detected
999	A_32_P121303	Hs.475103	NUP50	nucleoporin 50kDa	Homo sapiens nucleoporin 50kDa (NUP50), transcript variant 2, mRNA [NM_007172]	TACTTGAATTGTCCAGACAATATAATCTCAGCTTGTATTAGTTTTTGAATGCTCCCATCG	NM_007172	chr22:45583785-45583843	1.03387	up	1390.66	1368.64	1.48437	1.43631	Detected	Detected
1000	A_23_P165608	Hs.25887	SEMA4F	sema domain, immunoglobulin domain (Ig), transmembrane domain (TM) and short cytoplasmic domain, (semaphorin) 4F	Homo sapiens sema domain, immunoglobulin domain (Ig), transmembrane domain (TM) and short cytoplasmic domain, (semaphorin) 4F (SEMA4F), mRNA [NM_004263]	GGTGGTTCTGCTTATTCTTCAAGTTTATCTGAATCTGTGGGGAGTGCATGATCCCCATGT	NM_004263	chr2:74907746-74907805	1.16339	down	233.357	276.234	-1.0908	-0.872466	Detected	Detected
1001	A_21_P0010023		XLOC_013694		BROAD Institute lincRNA (XLOC_013694), lincRNA [TCONS_00028345]	AGTGAACAATGTAGCCCAGAAGAGCCAGCACAGATCCCTCCCACCTATCAGCCCTGTCTT		chr20:023499337-023499278	1.14828	down	203.665	237.956	-1.28714	-1.08766	Detected	Detected
1002	A_23_P57941	Hs.696735	RBM6	RNA binding motif protein 6	Homo sapiens RNA binding motif protein 6 (RBM6), transcript variant 1, mRNA [NM_005777]	ATAAAACAGTCTGAGCAGGAGCTAGCCTATCTGGAAAGGAGAGAACGAGAGGGAAAGTTT	NM_005777	chr3:50106147-50107896	1.10619	down	428.887	482.732	-0.212737	-0.0671358	Detected	Detected
1003	A_24_P880043	Hs.500512	PCGF5	polycomb group ring finger 5	Homo sapiens polycomb group ring finger 5 (PCGF5), mRNA [NM_032373]	TGTATTTTCTGTTGATCTATGGAATGTTCTGTACAAAGCTGTATAATTGTACTGTTGGGC	NM_032373	chr10:93043866-93043925	1.02093	up	1577.21	1571.9	1.66597	1.63608	Detected	Detected
1004	A_21_P0013410		XLOC_l2_013696		BROAD Institute lincRNA (XLOC_l2_013696), lincRNA [TCONS_l2_00027263]	GGTCTGTGGTCCTGTGTGCTCCTCGCAGCTCCACCTTCAATAAACTCTGAGAAGGCTGCA		chr7:2514419-2514360	1.09622	down	302.49	337.398	-0.716449	-0.583908	Detected	Detected
1005	A_23_P200222	Hs.726256	LRP8	low density lipoprotein receptor-related protein 8, apolipoprotein e receptor	Homo sapiens low density lipoprotein receptor-related protein 8, apolipoprotein e receptor (LRP8), transcript variant 2, mRNA [NM_033300]	TATTTATGTTCACACAGGAATTTGGTTTACTGCTTTGTAAATAAAAGGGAAAACTCCGGG	NM_033300	chr1:53711278-53711219	1.0261	up	820.188	813.307	0.722618	0.685443	Detected	Detected
1006	A_33_P3263027	Hs.611445			Novel proteinUncharacterized protein [Source:UniProtKB/TrEMBL;Acc:Q5JPQ1] [ENST00000370707]	TTCATCTCCTGAAATGTAGACATTTAATAGTGAGCTTCTCCCCTTGACCTCATCACTCTG		chrX:135057131-135057190	1.20524	down	63.2269	77.5365	-2.97473	-2.70541	Detected	Detected
1007	A_23_P256021	Hs.522675	LAS1L	LAS1-like (S. cerevisiae)	Homo sapiens LAS1-like (S. cerevisiae) (LAS1L), transcript variant 1, mRNA [NM_031206]	AGACAACCTGGGAGACAGCCTGGATCAGCCACATCAACTCAGTTGTCCACCACAGGGGAA	NM_031206	chrX:64732577-64732518	1.04612	up	5958.39	5795.38	3.58352	3.51847	Detected	Detected
1008	A_19_P00802390		XLOC_007231		BROAD Institute lincRNA (XLOC_007231), lincRNA [TCONS_00015178]	ATTTGCCTGATCCATCATCTCCTCTGTTATCTCTGCATTTTCATCTGCCATTTCTTGAGG		chr11:094646541-094646482	1.40455	down	52.7869	75.4391	-3.23509	-2.74497	Not Detected	Detected
1009	A_24_P190168	Hs.199695	TMEM97	transmembrane protein 97	Homo sapiens transmembrane protein 97 (TMEM97), mRNA [NM_014573]	ATCTGGAAGTGTGCTAGTATGCTCCCTAGTGGATAACTTAATCTTTTAATACAGTTCCGT	NM_014573	chr17:26654924-26654983	1.06444	up	1879.81	1796.91	1.91918	1.82909	Detected	Detected
1010	A_24_P233917	Hs.592859	KIAA0494	KIAA0494	Homo sapiens KIAA0494 (KIAA0494), mRNA [NM_014774]	CACATTTGGGTATTCCTGAGACTTTATAGAGCGTGTATTGTTTGTTATACGAACCTAACC	NM_014774	chr1:47141088-47141029	1.00268	down	2046.77	2088.15	2.04194	2.04579	Detected	Detected
1011	A_33_P3271111	Hs.494457	NINJ1	ninjurin 1	Homo sapiens ninjurin 1 (NINJ1), mRNA [NM_004148]	CCCAGCACCCACTTTTCTAATCATGAATGAACAATAAAGCCCACGCTCTTTGTCAGGCTC	NM_004148	chr9:95883839-95883780	1.02168	up	11038.7	10993.5	4.47309	4.44215	Detected	Detected
1012	A_33_P3390853	Hs.355559	LOC550643	uncharacterized LOC550643	Homo sapiens uncharacterized LOC550643 (LOC550643), non-coding RNA [NR_015367]	GGTGACATCCTGTTCTTGTTGTATAACTTTATATTCCTATAAATCCATTAAGGCCCCAAT	NR_015367	chrX:56843930-56843989	1.04462	up	16636.5	16204.5	5.06487	5.00189	Detected	Detected
1013	A_32_P70724	Hs.443650	KDM5B	lysine (K)-specific demethylase 5B	Homo sapiens lysine (K)-specific demethylase 5B (KDM5B), mRNA [NM_006618]	ATAGCCCATAGCTATTTTCCTTGCTTTTCTTTTTTAAAGGGGTCTGTTCTGCAGTGGAGA	NM_006618	chr1:202696804-202696745	1.0067	down	4344.89	4450.53	3.12791	3.13755	Detected	Detected
1014	A_23_P320225	Hs.87306	EVC2	Ellis van Creveld syndrome 2	Homo sapiens Ellis van Creveld syndrome 2 (EVC2), transcript variant 1, mRNA [NM_147127]	CCCTGTACCCATTGTAGGGGCAGAAACCATTGATCTATTAAACACAGGAGAGAAGCTCTT	NM_147127	chr4:5564743-5564684	1.14386	down	165.202	192.274	-1.5891	-1.3952	Detected	Detected
1015	A_33_P3358099	Hs.158954	CD300E	CD300e molecule	Homo sapiens CD300e molecule (CD300E), mRNA [NM_181449]	AGAAACAAACAGTGGCTTCTCCATGCTTTGAATTTTCCCTTCTCCCTTACTCCCTTTTTT	NM_181449	chr17:72606150-72606091	1.07237	down	533.856	582.506	0.103113	0.203916	Detected	Detected
1016	A_21_P0006460		LOC100506992	uncharacterized LOC100506992	PREDICTED: Homo sapiens hypothetical LOC100506992 (LOC100506992), miscRNA [XR_113296]	TTTTGTCTTTGGTGTCTTAAAATTTTGCAGCCAGGCAAGAGAGGTTCACAGGGAAGGTAG	XR_113296	chrX:119055287-119055228	1.17568	down	54.2522	64.8993	-3.19558	-2.96208	Not Detected	Detected
1017	ERCC-00098_150					CAGGCCTGTGCTAGGATCAGGGCGACCATGCCAAATATCAACTCAAGGACAAGTTGACGC			1.03917	down	12.7025	13.4311	-5.29015	-5.23471	Not Detected	Not Detected
1018	A_23_P358009	Hs.655410	DNAJC16	DnaJ (Hsp40) homolog, subfamily C, member 16	Homo sapiens DnaJ (Hsp40) homolog, subfamily C, member 16 (DNAJC16), mRNA [NM_015291]	ATTAGCCATGAGAATTTGGTTGTAGTTTTCAGGTAGGTTGGTTTCTTCCTCATTTGCAGC	NM_015291	chr1:15897649-15897708	1.00181	down	671.392	684.372	0.433819	0.436422	Detected	Detected
1019	A_23_P254353	Hs.495554	NOXA1	NADPH oxidase activator 1	Homo sapiens NADPH oxidase activator 1 (NOXA1), mRNA [NM_006647]	ATGGCTGGAGGGCCACTGTGACGGCCGCATCGGCATCTTCCCCAAGTGCTTCGTGGTCCC	NM_006647	chr9:140328686-140328745	1.30553	down	67.7359	89.9786	-2.87534	-2.4907	Detected	Detected
1020	A_24_P401100					AACTTACGGCAAGCCTGTCCATCATGGTATTAACAAGCCTACAGTTGATTGCAGAGGAGT		chr16:016025917-016025856	1.0224	down	138642	144226	8.12381	8.15576	Detected	Detected
1021	A_23_P210608	Hs.155040	ZNF217	zinc finger protein 217	Homo sapiens zinc finger protein 217 (ZNF217), mRNA [NM_006526]	GATGATTGACTCAATCTTTGCCTAATCCAATGAGTGTTACAGAGAGCTTGCTGTGACTAG	NM_006526	chr20:52184137-52184078	1.04165	down	1842.61	1952.92	1.89034	1.94921	Detected	Detected
1022	A_23_P115861	Hs.147440	ZNF485	zinc finger protein 485	Homo sapiens zinc finger protein 485 (ZNF485), mRNA [NM_145312]	TCATCCTTTGCTGGTCATCAGAAAACTCACAGTGGAAATAAACCGTATCAGTGTCGTGAC	NM_145312	chr10:44112506-44112565	1.0631	up	142.724	136.602	-1.80011	-1.88838	Detected	Detected
1023	A_23_P15798	Hs.572443	KRTAP4-12	keratin associated protein 4-12	Homo sapiens keratin associated protein 4-12 (KRTAP4-12), mRNA [NM_031854]	CTAATAAATTGACAAATTGTCCTCCAACATCCTCCCACCTCTTTGACTTCAGGACATTTA	NM_031854	chr17:39279576-39279517	1.60515	down	53.6491	87.6214	-3.21171	-2.529	Not Detected	Detected
1024	A_23_P31064	Hs.6909	MOXD1	monooxygenase, DBH-like 1	Homo sapiens monooxygenase, DBH-like 1 (MOXD1), transcript variant 2, mRNA [NM_015529]	TGTAAGTTCTGAATGGTTCCTTGCTGACTTTGGGTGACACATGTACCACATACTGGCTCA	NM_015529	chr6:132617445-132617386	1.02089	down	35613.3	36993.4	6.16294	6.19277	Detected	Detected
1025	A_21_P0005963	Hs.149545	LOC100507420	uncharacterized LOC100507420	PREDICTED: Homo sapiens hypothetical LOC100507420, transcript variant 1 (LOC100507420), miscRNA [XR_110876]	AGCGGGACTTAGACAATGGGGTTAGGCAGTCACATGTCTGCACGTGGAAACTTTCTGGGA	XR_110876	chr8:37264454-37264395	1.01831	up	4468	4464.4	3.16822	3.14204	Detected	Detected
1026	A_24_P943781	Hs.189652	C7orf58	chromosome 7 open reading frame 58	Homo sapiens chromosome 7 open reading frame 58 (C7orf58), transcript variant 1, mRNA [NM_024913]	GCTTTGTTGTGAGATAACATCACACTGTTACAATGGATTTTAGAGGTTTGTCTTTTTTGG	NM_024913	chr7:120936843-120936902	1.23433	down	262.768	330.018	-0.919545	-0.615812	Detected	Detected
1027	A_23_P354217	Hs.399779	TMEM151A	transmembrane protein 151A	Homo sapiens transmembrane protein 151A (TMEM151A), mRNA [NM_153266]	TTGCCCTCCCGGACTTATCTACTCTTCACTTTCCTGATGATCCATGGGGCCCAGGCCTAG	NM_153266	chr11:66063843-66063902	1.5636	down	128.513	204.459	-1.95142	-1.30654	Detected	Detected
1028	A_23_P206532	Hs.78060	PHKB	phosphorylase kinase, beta	Homo sapiens phosphorylase kinase, beta (PHKB), transcript variant 2, mRNA [NM_001031835]	ATCCTTGGCGGGGTTATGGACCTCTTGCATGTCATAGCCAATCTAACGGTAATGGTAAAT	NM_001031835	chr16:47733400-47733459	1.05702	down	4816.91	5180.63	3.2767	3.3567	Detected	Detected
1029	A_19_P00322930		LOC100507376		PREDICTED: Homo sapiens hypothetical LOC100507376, transcript variant 1 (LOC100507376), miscRNA [XR_108543]	GTTGATTCTAGGGTCAGGGCCCTCACTCACACTGCTGGAAGGTTAAAGTCGACTTCACGC	XR_108543	chr4:6675594-6675535	1.12954	up	336.126	302.784	-0.564334	-0.740068	Detected	Detected
1030	A_32_P29118	Hs.201340	SEMA3D	sema domain, immunoglobulin domain (Ig), short basic domain, secreted, (semaphorin) 3D	Homo sapiens sema domain, immunoglobulin domain (Ig), short basic domain, secreted, (semaphorin) 3D (SEMA3D), mRNA [NM_152754]	TGTGTCAGATGCCCTAGTTAATCATGTAATTTAATTCTGGTATTGTGAGTGGTTAGCAAT	NM_152754	chr7:84625062-84625003	1.02364	down	431.016	448.923	-0.205596	-0.171888	Detected	Detected
1031	A_21_P0011120	Hs.117825	PARP4	poly (ADP-ribose) polymerase family, member 4	Homo sapiens poly (ADP-ribose) polymerase family, member 4 (PARP4), mRNA [NM_006437]	TATTCCCTGGGCTTTTGAGGCAATAAAGCAAGCAAGTGAATGGGTAAGAAGAACTGAAGG	NM_006437	chr13:24995449-24995390	1.0746	down	5517.78	6033.16	3.47268	3.57648	Detected	Detected
1032	A_23_P112061	Hs.600384	HGSNAT	heparan-alpha-glucosaminide N-acetyltransferase	Homo sapiens heparan-alpha-glucosaminide N-acetyltransferase (HGSNAT), mRNA [NM_152419]	TTCTGTATTCCTCATGGTGCCAAACACAGTGCCTTCTACATTGCAGGCGCTGAATAAACA	NM_152419	chr8:43056897-43056956	1.02027	down	8360.44	8679.16	4.07217	4.10113	Detected	Detected
1033	A_33_P3235330	Hs.474536	MTMR3	myotubularin related protein 3	Homo sapiens myotubularin related protein 3 (MTMR3), transcript variant 3, mRNA [NM_021090]	CTCCAGGCCCATTCAAAGCTTTATTAGATTTAAAAGTAAGATCTGGTATGAAGAAAGGTT	NM_021090	chr22:30426759-30426818	1.06366	up	116.699	111.634	-2.09055	-2.17958	Detected	Detected
1034	A_33_P3351529					GAGAAAGGGCCAAGTGATCCAGTTCTAAGTGTCATCTTTTGTTTTATTATGAAGACATAA		chr7:152299325-152299266	1.0103	up	167580	168774	8.3973	8.38252	Detected	Detected
1035	A_23_P91350	Hs.636359	GPCPD1	glycerophosphocholine phosphodiesterase GDE1 homolog (S. cerevisiae)	Homo sapiens glycerophosphocholine phosphodiesterase GDE1 homolog (S. cerevisiae) (GPCPD1), mRNA [NM_019593]	AGCTTCTTATGTGCCTGTTATATTCTCCAGTAAGATTGTAAGCCCCTTAAGGGCAGGGAC	NM_019593	chr20:5525220-5525161	1.0503	up	1779.26	1723.68	1.83987	1.76906	Detected	Detected
1036	A_23_P127721	Hs.146738	P2RX3	purinergic receptor P2X, ligand-gated ion channel, 3	Homo sapiens purinergic receptor P2X, ligand-gated ion channel, 3 (P2RX3), mRNA [NM_002559]	CCCCCTCTTCAACTTTGAGAAGGGAAACCTCCTTCCCAACCTGACAGCCAGGGACATGAA	NM_002559	chr11:57116158-57117269	1.3414	down	236.346	322.583	-1.07243	-0.648688	Detected	Detected
1037	A_23_P111481	Hs.111801	SRRT	serrate RNA effector molecule homolog (Arabidopsis)	Homo sapiens serrate RNA effector molecule homolog (Arabidopsis) (SRRT), transcript variant 1, mRNA [NM_015908]	GTCCTATGAAGCTCTGAGAATTTTTTGTACGATCAGCCTTACTGCTAATAAAAGCACTTC	NM_015908	chr7:100486219-100486278	1.02227	down	10848.6	11284.2	4.44803	4.4798	Detected	Detected
1038	A_23_P139648	Hs.46835	IAPP	islet amyloid polypeptide	Homo sapiens islet amyloid polypeptide (IAPP), mRNA [NM_000415]	AAATCCTGCTCCTGACTCGGTCAAAATATTTTTTAAAGTCTATTGTTTGTTGTGCTTGCT	NM_000415	chr12:21532144-21532203	1.20505	down	185.139	227.006	-1.42473	-1.15563	Detected	Detected
1039	A_23_P112016	Hs.134296	DLC1	deleted in liver cancer 1	Homo sapiens deleted in liver cancer 1 (DLC1), transcript variant 3, mRNA [NM_024767]	CTGGACTCCATGGTGCTGCTGATTATGAAACTGGACCAGCTTGATCAGGACATAGAAAAT	NM_024767	chr8:13259098-13259039	1.43657	down	100.537	146.955	-2.30561	-1.78298	Detected	Detected
1040	A_23_P103149	Hs.643610	ACO2	aconitase 2, mitochondrial	Homo sapiens aconitase 2, mitochondrial (ACO2), nuclear gene encoding mitochondrial protein, mRNA [NM_001098]	TTTGAGTTTGGTTCAGATCTTAAGCAGCTCCATGCAACTGTATTTATTTTTGATGACAAG	NM_001098	chr22:41924818-41924877	1.02609	up	8021.45	7954.25	4.01246	3.9753	Detected	Detected
1041	A_23_P100539	Hs.442182	ABCC6	ATP-binding cassette, sub-family C (CFTR/MRP), member 6	Homo sapiens ATP-binding cassette, sub-family C (CFTR/MRP), member 6 (ABCC6), transcript variant 1, mRNA [NM_001171]	TCATCGATAGCTCCACACGATATTGAGTCTAGACCTGTGTTTGCTCTCTGGGAGGAAAAT	NM_001171	chr16:16243914-16243855	1.31238	down	12.7366	17.0076	-5.28629	-4.8941	Not Detected	Not Detected
1042	A_33_P3351249	Hs.730800	CXCL16	chemokine (C-X-C motif) ligand 16	Homo sapiens chemokine (C-X-C motif) ligand 16 (CXCL16), transcript variant 2, mRNA [NM_001100812]	CTTATTCTTACAAAAAGTGTAATAAAGGAGACTGACCCCTGACAACATGGTAGGCACTGT	NM_001100812	chr17:4637866-4637807	1.27863	up	62.8413	50.0073	-2.98355	-3.33815	Detected	Not Detected
1043	A_21_P0008352		XLOC_010859		Q21RF1_9BURK (Q21RF1) Biotin--acetyl-CoA-carboxylase ligase, partial (6%) [THC2728144]	ACCTAACACAGAGGGTAATGGTAGTGCTGTATCCATTCATTCACCCAATAAATATTTGCT		chr14:69448206-69448265	1.14405	up	135.163	120.211	-1.87864	-2.07279	Detected	Detected
1044	A_24_P79054	Hs.645227	TGFB1	transforming growth factor, beta 1	Homo sapiens transforming growth factor, beta 1 (TGFB1), mRNA [NM_000660]	CAACTATTGCTTCAGCTCCACGGAGAAGAACTGCTGCGTGCGGCAGCTGTACATTGACTT	NM_000660	chr19:41847802-41838142	1.0501	down	2915.82	3115.49	2.5525	2.62303	Detected	Detected
1045	A_23_P103099	Hs.282998	RBFOX2	RNA binding protein, fox-1 homolog (C. elegans) 2	Homo sapiens RNA binding protein, fox-1 homolog (C. elegans) 2 (RBFOX2), transcript variant 1, mRNA [NM_001031695]	CCTAGATGTAGAAATAATCTTTAATGAACGTGGCTCTAAGGGATTCGGGTTCGTAACTTT	NM_001031695	chr22:36174111-36164377	1.01416	down	1406.04	1450.89	1.50023	1.52051	Detected	Detected
1046	A_21_P0000419		SNORD114-22	small nucleolar RNA, C/D box 114-22	Homo sapiens small nucleolar RNA, C/D box 114-22 (SNORD114-22), small nucleolar RNA [NR_003215]	GATGATGACTACCGGTGGCGTATGAGTCATATGTGATGAATACGTGTTTGGAACTCTGAG	NR_003215	chr14:101449269-101449328	1.02864	up	336.174	332.532	-0.564128	-0.604866	Detected	Detected
1047	A_23_P107735	Hs.631567	CD79A	CD79a molecule, immunoglobulin-associated alpha	Homo sapiens CD79a molecule, immunoglobulin-associated alpha (CD79A), transcript variant 1, mRNA [NM_001783]	TGATTGTAGCAGCCTCGTTAGTGTCACCCCCTCCTCCCTGATCTGTCAGGGCCACTTAGT	NM_001783	chr19:42385356-42385415	1.02209	down	5269.06	5479.66	3.40614	3.43766	Detected	Detected
1048	A_23_P149695	Hs.664752	ATP1A1OS	ATP1A1 opposite strand	Homo sapiens ATP1A1 opposite strand (ATP1A1OS), transcript variant 3, non-coding RNA [NR_024126]	CTCTGAAAGCAGGAGGTGTTCTCAGACTTGACCCTGAAGTAAACACATCTCTTTCACCTT	NR_024126	chr1:116948101-116948042	1.31573	up	126.92	98.1509	-1.96942	-2.36528	Detected	Detected
1049	A_33_P3212490	Hs.87889	DICER1	dicer 1, ribonuclease type III	Homo sapiens dicer 1, ribonuclease type III (DICER1), transcript variant 3, mRNA [NM_001195573]	CATGCTGCAGAAATTTGCAGTCTGCACCTTATGGATCACAATTACCTTTAGTTGTTTTTT	NM_001195573	chr14:95552674-95552615	1.08141	down	1746.8	1922.06	1.81331	1.92622	Detected	Detected
1050	A_23_P255523	Hs.658598	ALKBH4	alkB, alkylation repair homolog 4 (E. coli)	Homo sapiens alkB, alkylation repair homolog 4 (E. coli) (ALKBH4), mRNA [NM_017621]	GACCGTGGCCACACTTTTTTGGTTATTTAGTTTGTCACAGTCTTGGGGACATGGGATCAT	NM_017621	chr7:102097656-102097597	1.07266	down	867.215	946.502	0.803054	0.904248	Detected	Detected
1051	A_24_P267522	Hs.729172	ZNF585A	zinc finger protein 585A	Homo sapiens zinc finger protein 585A (ZNF585A), transcript variant 1, mRNA [NM_152655]	CGTACTCATCACTGACTTGAAGCTTAGTATCTGGCTTCCTTAAGGATGTAACTTTCATGT	NM_152655	chr19:37641650-37641591	1.2125	down	91.7669	113.214	-2.43729	-2.1593	Detected	Detected
1052	A_23_P54144	Hs.68879	BMP4	bone morphogenetic protein 4	Homo sapiens bone morphogenetic protein 4 (BMP4), transcript variant 1, mRNA [NM_001202]	GGACACGAGACTGGTCCACCACAATGTGACACGGTGGGAAACTTTTGATGTGAGCCCTGC	NM_001202	chr14:54417377-54417318	1.03108	up	238.106	234.968	-1.06173	-1.10589	Detected	Detected
1053	A_33_P3418496					AAGTATATTTAACGTTGGTAGTTCTGCTTTATTAAAATGCAGCAGAGATACTCTTCTGGC		chr1:242539084-242539025	1.10773	down	669.924	755.076	0.43066	0.578263	Detected	Detected
1054	A_24_P357100	Hs.474711	RASD2	RASD family, member 2	Homo sapiens RASD family, member 2 (RASD2), mRNA [NM_014310]	AGCAAGCTAGCGCTGGGCATTCAGTACATACCACGATGTGCTCCCTCTCTTGATGCTTGG	NM_014310	chr22:35949610-35949669	1.21262	up	69.5495	58.358	-2.83722	-3.11535	Detected	Not Detected
1055	A_23_P3911	Hs.125036	PLXDC1	plexin domain containing 1	Homo sapiens plexin domain containing 1 (PLXDC1), mRNA [NM_020405]	CCCGCATAATTTTAAGACGGTTCTTTAGGACATTAGTCCACCATCTTCTTGGTTTGCTGG	NM_020405	chr17:37223475-37223416	1.08543	down	296.652	327.628	-0.744563	-0.626301	Detected	Detected
1056	A_23_P307430	Hs.355570	LSM12	LSM12 homolog (S. cerevisiae)	Homo sapiens LSM12 homolog (S. cerevisiae) (LSM12), mRNA [NM_152344]	TTTCTGGACTTTAGCCCACCAGTTTGTCTGGTTGACTAACCTGCTGAGAGCTAAAATTGG	NM_152344	chr17:42112349-42112290	1.00644	down	2531.24	2592.11	2.34843	2.3577	Detected	Detected
1057	A_24_P349821	Hs.382176	MTRF1	mitochondrial translational release factor 1	Homo sapiens mitochondrial translational release factor 1 (MTRF1), nuclear gene encoding mitochondrial protein, mRNA [NM_004294]	AGATGCTCTGGAAGCATAAAGCACTACAGAAATATATGGAGAACCTGAGTAAGGAGTACC	NM_004294	chr13:41834844-41834785	1.04407	down	95.0554	100.981	-2.3865	-2.32428	Detected	Detected
1058	A_21_P0011971		XLOC_l2_008289		BROAD Institute lincRNA (XLOC_l2_008289), lincRNA [TCONS_l2_00014935]	TGATGTGGAAATGGATGTCAAGTGGCTCAACAAGAACACTGTGGAGAAGGTGAACGTCAA		chr2:139659396-139659337	1.0276	up	278.605	275.865	-0.835117	-0.874395	Detected	Detected
1059	A_33_P3321657	Hs.562227	HSPG2	heparan sulfate proteoglycan 2	Homo sapiens heparan sulfate proteoglycan 2 (HSPG2), mRNA [NM_005529]	TAGAAGGGACCCTCCTGTGGTCTTTGTCTTGATTTTTCTTAATAAACGGTGCTATCCCCG	NM_005529	chr1:22148799-22148740	1.07581	down	68263.3	74723.1	7.10163	7.20705	Detected	Detected
1060	A_23_P428382	Hs.655167	AFTPH	aftiphilin	Homo sapiens aftiphilin (AFTPH), transcript variant 1, mRNA [NM_203437]	CACCTCAAGCCTCAAAGTGACTGATGCATTTGCAAGACTCATGTCTACAGTAGAGAAGAC	NM_203437	chr2:64812605-64812664	1.07531	down	1240.01	1356.72	1.31894	1.42369	Detected	Detected
1061	A_32_P129752	Hs.146180	TMEM30B	transmembrane protein 30B	Homo sapiens transmembrane protein 30B (TMEM30B), mRNA [NM_001017970]	CTGTTCTCTGGGTTTTTGAGAGAGAATAAAGGTTATGTTTGTCTTACCTTTGTTATCGAG	NM_001017970	chr14:61744747-61744688	1.28057	up	84.3015	66.9831	-2.55971	-2.91649	Detected	Not Detected
1062	A_21_P0013979	Hs.658098	LOC100506073		PREDICTED: Homo sapiens hypothetical protein LOC100506073 (LOC100506073), mRNA [XM_003119000]	ATACTGGGGCACAGAAAATATTAGAACCTCCAAATTCAATTCCAGAGTATTCCAAAACAT	XM_003119000	chr5:132295265-132295206	1.25322	up	66.6661	54.1266	-2.89831	-3.22395	Detected	Not Detected
1063	A_23_P143535	Hs.248815	WDR4	WD repeat domain 4	Homo sapiens WD repeat domain 4 (WDR4), transcript variant 2, mRNA [NM_033661]	TCTACAAGGCCACGTTCGACAACGTGACCTCCTACCTGAAGAAGAAAGAGGAGAGACTGC	NM_033661	chr21:44270319-44270260	1.08829	up	147.474	137.88	-1.75288	-1.87494	Detected	Detected
1064	A_24_P400997	Hs.8118	SMCHD1	structural maintenance of chromosomes flexible hinge domain containing 1	Homo sapiens structural maintenance of chromosomes flexible hinge domain containing 1 (SMCHD1), mRNA [NM_015295]	CTACTTCTCGTAACATTGGGGTTAGAAGAATACAGATCAAATTGCTTTTTGATGAAACAC	NM_015295	chr18:2673319-2674029	1.04382	down	543.35	577.08	0.128546	0.190414	Detected	Detected
1065	A_24_P412156	Hs.522891	CXCL12	chemokine (C-X-C motif) ligand 12	Homo sapiens chemokine (C-X-C motif) ligand 12 (CXCL12), transcript variant 2, mRNA [NM_000609]	CATACCAATGAAAAAATGTATATGCACTTATAATTTTCCTAATAAAGTTCTGTACTCAAA	NM_000609	chr10:44865676-44865617	1.04858	up	494.937	480.266	-0.00609016	-0.0745249	Detected	Detected
1066	A_23_P121885	Hs.381089	ROPN1L	rhophilin associated tail protein 1-like	Homo sapiens rhophilin associated tail protein 1-like (ROPN1L), transcript variant 1, mRNA [NM_031916]	ACGGAATCCTACCTTGCCTCTCTAAAGGAAAATATAGACGCCAGGAAGAACGGCATGATA	NM_031916	chr5:10461437-10464984	1.10644	down	146.614	165.057	-1.76131	-1.61539	Detected	Detected
1067	A_23_P431939	Hs.13500	MR1	major histocompatibility complex, class I-related	Homo sapiens major histocompatibility complex, class I-related (MR1), transcript variant 1, mRNA [NM_001531]	TGAAGGTCCTGACGACACCCACAACATACATGAGAGTAATGGGATTGAGCATTTATGGCA	NM_001531	chr1:181024482-181024541	1.0046	up	1594.65	1615.12	1.68183	1.67521	Detected	Detected
1068	A_23_P122906	Hs.21631	AUTS2	autism susceptibility candidate 2	Homo sapiens autism susceptibility candidate 2 (AUTS2), transcript variant 1, mRNA [NM_015570]	AGTTCCATTTGGTCTTCTAGTATATTAAAGTGCTATCTGACGTTGTTATCCTGTTTTTGC	NM_015570	chr7:70257414-70257473	1.03444	down	2335.75	2458.47	2.23248	2.28133	Detected	Detected
1069	A_23_P24157	Hs.238303	PYROXD2	pyridine nucleotide-disulphide oxidoreductase domain 2	Homo sapiens pyridine nucleotide-disulphide oxidoreductase domain 2 (PYROXD2), mRNA [NM_032709]	TTGGAGAGAATCTTCGGGCTTCCTGGAGGGAACATATTCCACTGCGCCATGTCCCTGGAC	NM_032709	chr10:100146987-100144795	1.05244	down	907.933	972.264	0.869249	0.94299	Detected	Detected
1070	A_23_P216568	Hs.29276	FAM206A	family with sequence similarity 206, member A	Homo sapiens family with sequence similarity 206, member A (FAM206A), mRNA [NM_017832]	CGGGAAGCTAATTCTTGAAATATGCACATTATAGTTACTCAGTCTCACATACTCTAGTTA	NM_017832	chr9:111702937-111702996	1.00973	down	1134.99	1166.09	1.19128	1.20525	Detected	Detected
1071	A_21_P0013977	Hs.729648	PCID2	PCI domain containing 2	PREDICTED: Homo sapiens hypothetical protein LOC100506079 (LOC100506079), mRNA [XM_003118933]	CCGTGTTTCCTAAATGAATACTTGACATTTCGCTTGATCGTATATTTTTGCACAGCAGTG	XM_003118933	chr13:113842299-113842240	1.10982	up	366.95	336.423	-0.437753	-0.588083	Detected	Detected
1072	A_24_P397903	Hs.271876	FAM164A	family with sequence similarity 164, member A	Homo sapiens family with sequence similarity 164, member A (FAM164A), mRNA [NM_016010]	CACAAGTATTTGACAGTATGGTAGAATAAAAGATGATTGTAAGATTAAAAATGTAAAAAT	NM_016010	chr8:79631797-79631856	1.36152	up	76.2111	56.9543	-2.70526	-3.15048	Detected	Not Detected
1073	A_24_P102880	Hs.585374	NAV1	neuron navigator 1	Homo sapiens neuron navigator 1 (NAV1), transcript variant 1, mRNA [NM_020443]	TAATCCAATCAGCCTTATATTTTAATAAGTCCTGAATCAACCTGACTACGGATATATGGG	NM_020443	chr1:201793533-201793592	1.09395	down	501.88	558.638	0.0140076	0.143557	Detected	Detected
1074	A_23_P109677					GAGAAAAAGGATTTGATTATGAGGGTTACTGCTTTCACAGAATTATTCCAGGGTTTGTAT		chr3:060676328-060676269	1.01242	up	46098	46329.3	6.53522	6.51742	Detected	Detected
1075	A_24_P76358					TTACTGAAGATGTTCAGGGCAAAAACTGCCTAACTTCCGGCATGGATCTTATTCGTGACA		chr10:097354608-097354669	1.01408	up	19654.2	19720.4	5.30536	5.28519	Detected	Detected
1076	A_33_P3327245	Hs.631789	SETDB2	SET domain, bifurcated 2	Homo sapiens SET domain, bifurcated 2 (SETDB2), transcript variant 1, mRNA [NM_031915]	ATAATGATGGATTTAAACCACCCCGAGAGCATCTGAACTCTAAAACCAAGGGAGCACAAA	NM_031915	chr13:50059800-50059859	1.04599	up	220.962	214.943	-1.16954	-1.2344	Detected	Detected
1077	A_33_P3297611	Hs.580542			wn53g02.x1 NCI_CGAP_Lu19 Homo sapiens cDNA clone IMAGE:2449202 3', mRNA sequence [AI924184]	TTTTAAAACAAACTCAGAAGCCTCCTTGCTCCTCTCTGAAGGCATCCTTGGACCAGTTGT		chr2:119254784-119254843	1.27298	up	733.556	586.333	0.561571	0.213362	Detected	Detected
1078	A_33_P3415087	Hs.166486	CLCN5	chloride channel 5	Homo sapiens chloride channel 5 (CLCN5), transcript variant 1, mRNA [NM_001127899]	GTGTGTTGTCTCTTTCCTACAAGTTAACCAGTTGCACTACATAATCTCTGGAAATTAATT	NM_001127899	chrX:49856988-49857047	1.19954	down	143.312	174.915	-1.79418	-1.53171	Detected	Detected
1079	A_23_P382043	Hs.520341	NT5DC1	5'-nucleotidase domain containing 1	Homo sapiens 5'-nucleotidase domain containing 1 (NT5DC1), mRNA [NM_152729]	GTGGTGTTCTATGTGCCGTGTATGGTCATATTAGTAGCTATTTGTTGCAAGATACTTGAA	NM_152729	chr6:116566312-116566371	1.07243	up	365.194	346.487	-0.444674	-0.545555	Detected	Detected
1080	A_33_P3229083	Hs.437275	HIST1H2BK	histone cluster 1, H2bk	Homo sapiens histone cluster 1, H2bk (HIST1H2BK), mRNA [NM_080593]	AAGAAGCGCAAGCGCAGCCGCAAGGAGAGCTACTCCGTATACGTGTACAAGGTGCTGAAG	NM_080593	chr6:27114496-27114437	1.04982	up	1438.51	1394.22	1.53317	1.46303	Detected	Detected
1081	A_23_P406702	Hs.23585	CAMSAP2	calmodulin regulated spectrin-associated protein family, member 2	Homo sapiens calmodulin regulated spectrin-associated protein family, member 2 (CAMSAP2), mRNA [NM_203459]	GCCACAGAGTTCATTGCTCTCAGTATAAGATTTTACTTTATTAATGCAGAAGGAATATGG	NM_203459	chr1:200829250-200829309	1.02308	up	913.155	908.174	0.877523	0.844611	Detected	Detected
1082	A_23_P115919	Hs.498732	PHYH	phytanoyl-CoA 2-hydroxylase	Homo sapiens phytanoyl-CoA 2-hydroxylase (PHYH), transcript variant 2, mRNA [NM_001037537]	TTTCGAGCTCGACTTGTGAAAGGAGAAAGAACCAATCTTTGAAATAGCCATCTGCTATAA	NM_001037537	chr10:13320342-13320283	1.03548	up	1013.48	995.878	1.02791	0.977611	Detected	Detected
1083	A_23_P211522	Hs.216226	SYNGR1	synaptogyrin 1	Homo sapiens synaptogyrin 1 (SYNGR1), transcript variant 1c, mRNA [NM_145738]	AGGACCGCAAGAAAGCCGTCCTGTCCGACATCGGTGTCTCGGCCTTCTGGGCTTTCCTCT	NM_145738	chr22:39770517-39772074	1.04536	up	1757.14	1710.29	1.82182	1.75781	Detected	Detected
1084	A_21_P0009375		XLOC_012083		BROAD Institute lincRNA (XLOC_012083), lincRNA [TCONS_00025806]	TATCCACGACTCGGCTCTGTGCCCCTATATCCACAACTCAGCGCTGTACCCCTACATTCA		chr17:4063592-4063651	1.04402	down	74.9196	79.5858	-2.72992	-2.66777	Detected	Detected
1085	A_33_P3233953					ATGTATGTCTTTGTGTGTGTGCATGTGAGCGTGTGTGTGTGCCTGTGCCTCTATCTATAT		chr9:138153022-138153081	1.05093	up	14001.6	13556.1	4.81611	4.74444	Detected	Detected
1086	A_23_P207400	Hs.194143	BRCA1	breast cancer 1, early onset	Homo sapiens breast cancer 1, early onset (BRCA1), transcript variant 2, mRNA [NM_007300]	AAGTGTTTTTCATAAACCCATTATCCAGGACTGTTTATAGCTGTTGGAAGGACTAGGTCT	NM_007300	chr17:41196481-41196422	1.1004	up	278.984	257.964	-0.833154	-0.971188	Detected	Detected
1087	A_23_P396062	Hs.459630	RAB40C	RAB40C, member RAS oncogene family	Homo sapiens RAB40C, member RAS oncogene family (RAB40C), transcript variant 2, mRNA [NM_021168]	GCTGTGATGTGACACCTTCGGGGACATTGACCACTCAAAACTCAGATCATCTCGCCCACC	NM_021168	chr16:678322-678381	1.097	down	541.514	604.43	0.123661	0.257218	Detected	Detected
1088	A_23_P201047	Hs.169875	THBS3	thrombospondin 3	Homo sapiens thrombospondin 3 (THBS3), mRNA [NM_007112]	GGGGCGTCTTGGTGTATTCTGCTTCTCCCAAGAAAACATAATTTGGTCCAATCTCCAGTA	NM_007112	chr1:155165848-155165789	1.12105	down	3524.2	4019.94	2.82589	2.99074	Detected	Detected
1089	A_23_P106505	Hs.200596	LCMT2	leucine carboxyl methyltransferase 2	Homo sapiens leucine carboxyl methyltransferase 2 (LCMT2), mRNA [NM_014793]	CCTTGTGATTTGAGATGGTACCTTAGAAAAAGTTACACGCAGTTCCGTGGTTGAATATAT	NM_014793	chr15:43620314-43620255	1.03565	down	1136.03	1197.11	1.19259	1.24313	Detected	Detected
1090	A_23_P2423	Hs.104650	MAGOHB	mago-nashi homolog B (Drosophila)	Homo sapiens mago-nashi homolog B (Drosophila) (MAGOHB), mRNA [NM_018048]	CAAGCTTAATGGTTATCCTTACTTGAGTCCACATGGGTTGGACAGTCCCCACACACATTA	NM_018048	chr12:10758734-10758675	1.05257	up	4379.89	4233.92	3.13949	3.06556	Detected	Detected
1091	A_19_P00802936	Hs.678537	BRK1	BRICK1, SCAR/WAVE actin-nucleating complex subunit	Homo sapiens BRICK1, SCAR/WAVE actin-nucleating complex subunit (BRK1), mRNA [NM_018462]	GACATTTTCAGACTTTTCTTTCTGTCACTTGGAGTGTCTATGCCTCTCATGTTTCCCTAA	NM_018462	chr3:10168525-10168584	1.01694	down	53980	55854.8	6.76295	6.78718	Detected	Detected
1092	A_23_P502882	Hs.153934	CBFA2T2	core-binding factor, runt domain, alpha subunit 2; translocated to, 2	Homo sapiens core-binding factor, runt domain, alpha subunit 2; translocated to, 2 (CBFA2T2), transcript variant 2, mRNA [NM_005093]	AAAGAAAGCCAATAATGTAAATAAATAGAAAACGAAGCCTCCACGCGTGGTTTTTAAAGG	NM_005093	chr20:32237579-32237638	1.07136	down	425.996	464.379	-0.222496	-0.123056	Detected	Detected
1093	A_23_P416751	Hs.147025	ZNF610	zinc finger protein 610	Homo sapiens zinc finger protein 610 (ZNF610), transcript variant 3, mRNA [NM_173530]	ATGTGGCAAAATCTTTAGTTAGAATTCACACCTAGCACAACATTGGAGGACTCAGGAGAA	NM_173530	chr19:52870021-52870080	1.08414	down	65.7005	72.4743	-2.91936	-2.80282	Detected	Detected
1094	A_23_P110243	Hs.657806	METTL14	methyltransferase like 14	Homo sapiens methyltransferase like 14 (METTL14), mRNA [NM_020961]	CACTTCCAGCTTGCACTTTGCTTTAATTTCTCTGAGCTGCAAGAATGTCTTAGCGAGCCT	NM_020961	chr4:119631543-119631602	1.12766	down	421.534	483.664	-0.237687	-0.0643539	Detected	Detected
1095	A_23_P259442	Hs.75360	CPE	carboxypeptidase E	Homo sapiens carboxypeptidase E (CPE), mRNA [NM_001873]	TCTTGTGCTGACTAACTATAAGCATGATCTTGTTAATGCATTTTTGATGGGAAGAAAAGG	NM_001873	chr4:166419232-166419291	1.02145	down	5400.66	5613.03	3.44173	3.47235	Detected	Detected
1096	A_23_P106798	Hs.713615	SIAH1	seven in absentia homolog 1 (Drosophila)	Homo sapiens seven in absentia homolog 1 (Drosophila) (SIAH1), transcript variant 1, mRNA [NM_003031]	TTGCAACAGCCATTATGAATAGCGACTGTCTAGTCTTTGACACCAGCATTGCACAGCTTT	NM_003031	chr16:48395600-48395541	1.02532	up	294.692	292.443	-0.754128	-0.790201	Detected	Detected
1097	A_23_P109768	Hs.134623	RNF7	ring finger protein 7	Homo sapiens ring finger protein 7 (RNF7), transcript variant 1, mRNA [NM_014245]	TGGGACTCATCAAAGCCTTGGTTTAGCATTTTGTCAGTTTTATCTTCAGAAATTCTCTGC	NM_014245	chr3:141464250-141464309	1.0473	up	18779.9	18245.4	5.23971	5.17303	Detected	Detected
1098	A_32_P184279	Hs.591360	CCDC6	coiled-coil domain containing 6	Homo sapiens coiled-coil domain containing 6 (CCDC6), mRNA [NM_005436]	CTGGTAATAGTGGCAATCTTGACATTCTTGGTCAGAGTTTAGAGAGATGTAAGACCTTCA	NM_005436	chr10:61548670-61548611	1.00279	up	16193.3	16430.8	5.02592	5.0219	Detected	Detected
1099	A_23_P201567	Hs.342307	PRPF38B	PRP38 pre-mRNA processing factor 38 (yeast) domain containing B	Homo sapiens PRP38 pre-mRNA processing factor 38 (yeast) domain containing B (PRPF38B), transcript variant 1, mRNA [NM_018061]	AATTGATGAAACGTCAGTAGAGTCACACTTTGTGTACAGGGATGTCTTAGTGCCCAGATG	NM_018061	chr1:109243867-109243926	1.10014	down	479.081	536.278	-0.0530672	0.0846224	Detected	Detected
1100	A_21_P0006055		XLOC_007568		BROAD Institute lincRNA (XLOC_007568), lincRNA [TCONS_00015754]	AAGGGATTCCACCCCCCATTCCAAGTCCCCTCCAAAAATATATATTGAAAGAAAACAAAA		chr9:129292563-129292622	1.10951	down	252.667	285.242	-0.976099	-0.826173	Detected	Detected
1101	A_33_P3256695	Hs.643580	PRPF40A	PRP40 pre-mRNA processing factor 40 homolog A (S. cerevisiae)	Homo sapiens PRP40 pre-mRNA processing factor 40 homolog A (S. cerevisiae) (PRPF40A), mRNA [NM_017892]	GTTGCTGGAGGCCCACGTTATGTTTTCTCAGTGTAATTCCTCTTTTTCTTGATAAAAAGA	NM_017892	chr2:153508166-153508107	1.0049	up	199.414	201.913	-1.31757	-1.32462	Detected	Detected
1102	A_33_P3294821	Hs.534544	OTOP1	otopetrin 1	Homo sapiens otopetrin 1 (OTOP1), mRNA [NM_177998]	TTTTTCTATTTTCTATGGAATGCACGCAGCTGCCTCCCTCTTTGAGGTCTATTGTAAGAT	NM_177998	chr4:4190593-4190534	1.12045	down	97.7869	111.482	-2.34562	-2.18154	Detected	Detected
1103	A_24_P406714	Hs.30385	MLLT10	myeloid/lymphoid or mixed-lineage leukemia (trithorax homolog, Drosophila); translocated to, 10	Homo sapiens myeloid/lymphoid or mixed-lineage leukemia (trithorax homolog, Drosophila); translocated to, 10 (MLLT10), transcript variant 1, mRNA [NM_004641]	TAAAAGCTCACCACTAGAGTTCCTGAAACAGGTGAAACCTGTATGACAGCCCTTCCACTT	NM_004641	chr10:22031960-22032019	1.06696	down	454.08	492.963	-0.130391	-0.0368795	Detected	Detected
1104	A_23_P123330	Hs.400295	RPL30	ribosomal protein L30	Homo sapiens ribosomal protein L30 (RPL30), mRNA [NM_000989]	TCTGAAATAGAGTACTATGCTATGTTGGCTAAAACTGGTGTCCATCACTACAGTGGCAAT	NM_000989	chr8:99054999-99054940	1.01746	up	96778.1	96781.3	7.6052	7.58023	Detected	Detected
1105	A_23_P110492	Hs.432862	MARCH6	membrane-associated ring finger (C3HC4) 6	Homo sapiens membrane-associated ring finger (C3HC4) 6 (MARCH6), mRNA [NM_005885]	TAAAGAGCAATGTGTTCTGGCTGTTTTATACTTCAACAATTTTTTCCCTAAGTGGTAAGC	NM_005885	chr5:10435312-10435371	1.05561	down	2024.38	2174.34	2.02607	2.10415	Detected	Detected
1106	A_23_P258978	Hs.133469	GOLGA1	golgin A1	Homo sapiens golgin A1 (GOLGA1), mRNA [NM_002077]	CTTCTGTTCTGCAAGTTTGATGGGTAAGAGGTAGCCTTTTTTCAAAGTAGGATTTCCTTT	NM_002077	chr9:127641177-127641118	1.04413	down	539.116	572.757	0.117261	0.179566	Detected	Detected
1107	A_23_P210554	Hs.48513	SPATA2	spermatogenesis associated 2	Homo sapiens spermatogenesis associated 2 (SPATA2), transcript variant 1, mRNA [NM_006038]	TCTATCTGGTAGATCACATGTAGATGTACAGTGTGTATATTAAGCTGAATTTCAACCAAC	NM_006038	chr20:48520440-48520381	1.12463	down	77.9131	89.1567	-2.6734	-2.50394	Detected	Detected
1108	A_23_P153286	Hs.235992	ZNF234	zinc finger protein 234	Homo sapiens zinc finger protein 234 (ZNF234), transcript variant 1, mRNA [NM_006630]	TCAGCTGGCGATCAAATCTTGTAAGTCATCACAAAATTCATGCTGCTGGTACATTTTATG	NM_006630	chr19:44662151-44662210	1.04151	up	2034.38	1987.47	2.03318	1.9745	Detected	Detected
1109	A_23_P202708	Hs.82548	MADD	MAP-kinase activating death domain	Homo sapiens MAP-kinase activating death domain (MADD), transcript variant 4, mRNA [NM_003682]	GTGTCCTTGAGACATTTGTGTTGTGGTTCCTTGTCCTTGTCCCTGGCGTTATAACTGTCC	NM_003682	chr11:47350979-47351038	1.0827	down	1404.59	1547.36	1.49874	1.61338	Detected	Detected
1110	A_23_P2474	Hs.530823	COPS7A	COP9 constitutive photomorphogenic homolog subunit 7A (Arabidopsis)	Homo sapiens COP9 constitutive photomorphogenic homolog subunit 7A (Arabidopsis) (COPS7A), transcript variant 4, mRNA [NM_016319]	CCCTAACCCCAAACATAGATCACACCTTCTCTAGGGAGGAGTCAAATGTAGGTCATGTTT	NM_016319	chr12:6840330-6840389	1.00164	up	3341.98	3394.88	2.74929	2.74693	Detected	Detected
1111	A_23_P113283	Hs.371609	ZMAT3	zinc finger, matrin-type 3	Homo sapiens zinc finger, matrin-type 3 (ZMAT3), transcript variant 1, mRNA [NM_022470]	ATTGAATTCTTTTTAGATCTAAGTAAAAATAGGTCAGCAGAGATTTCAGTTTCCCAGGGC	NM_022470	chr3:178742220-178742161	1.07276	down	914.28	997.958	0.8793	0.980621	Detected	Detected
1112	A_33_P3681776	Hs.588291	LOC255512	uncharacterized LOC255512	Homo sapiens uncharacterized LOC255512 (LOC255512), non-coding RNA [NR_029409]	TTTTTGGCTTTTATCTTACATATAAACAAGCGTACCCAGGTGGACGCCTTCCTCCTCGTG	NR_029409	chr11:1331801-1331860	1.04144	down	144.714	153.348	-1.78013	-1.72155	Detected	Detected
1113	A_23_P99027	Hs.506852	PTPN11	protein tyrosine phosphatase, non-receptor type 11	Homo sapiens protein tyrosine phosphatase, non-receptor type 11 (PTPN11), mRNA [NM_002834]	GCTTTTGTTTTCTGTATGTTGTTGGGGGATCAACTTTCACACATAGCAAGCACATGGCCT	NM_002834	chr12:112946884-112946943	1.04573	down	3759.88	4000.62	2.91928	2.98379	Detected	Detected
1114	ERCC-00074_113					AAGCTCCAATTGGTAGAGTTCCAACATCTCCTGGAAAAACCTTTGCTGGATATTTGTTAA			1.04369	up	12.7347	12.4151	-5.2865	-5.34819	Not Detected	Not Detected
1115	A_21_P0000200		MCPH1	microcephalin 1	Homo sapiens microcephalin 1 (MCPH1), transcript variant 1, mRNA [NM_024596]	TAATTGAAAGGTCACAGAACCTTTGTCATTAGAGCACAGTACTGCCAAATAAAGAATGGA	NM_024596	chr8:6501078-6501137	1.15262	up	474.377	418.764	-0.0673008	-0.27222	Detected	Detected
1116	A_23_P92281	Hs.127496	GTPBP8	GTP-binding protein 8 (putative)	Homo sapiens GTP-binding protein 8 (putative) (GTPBP8), transcript variant 1, mRNA [NM_014170]	TTGTTTCCTGTAAGTGCTGTGACCTTTTCTGGAATCCACCTGTTGAGATGCTTTATAGCC	NM_014170	chr3:112718398-112719742	1.0759	up	5105.05	4827.92	3.36052	3.25497	Detected	Detected
1117	A_33_P3224020		ARAF2P	v-raf murine sarcoma 3611 viral oncogene homolog 2, pseudogene	Homo sapiens v-raf murine sarcoma 3611 viral oncogene homolog pseudogene, mRNA (cDNA clone IMAGE:5295529). [BC033982]	GAAAACTCTTAAAGATTGAGCCCCTGCCCCCCTCCATCATTTTATTTTTTGGCTTAGAAG		chr7:62865027-62864968	1.00906	down	71422.6	73330.7	7.1669	7.17992	Detected	Detected
1118	A_23_P59481	Hs.118351	UBE3C	ubiquitin protein ligase E3C	Homo sapiens ubiquitin protein ligase E3C (UBE3C), mRNA [NM_014671]	ACTTCATTCATTGTCCTATTTCTATCTCCACTTTGTGCCTGGAGAGCTTTCAGGGGAGGT	NM_014671	chr7:157061113-157061172	1.03015	up	2321.65	2293.13	2.22374	2.18089	Detected	Detected
1119	A_33_P3224680	Hs.729095	CCDC76	coiled-coil domain containing 76	coiled-coil domain containing 76 [Source:HGNC Symbol;Acc:25502] [ENST00000370143]	TGGCGATTCTGCAACCAAGCACCTGAAACAGCAGGTATGTTTAGGCTATAGTAACTACTA		chr1:100606037-100606096	1.04292	down	398.398	422.767	-0.319126	-0.258493	Detected	Detected
1120	A_33_P3415663	Hs.64004	MBLAC2	metallo-beta-lactamase domain containing 2	Homo sapiens metallo-beta-lactamase domain containing 2 (MBLAC2), mRNA [NM_203406]	CTTTCAACTGAGAAGCCTAAAACAAACAAAAACCTTGTGTGTTATCCTGATATAGTTGAC	NM_203406	chr5:89754201-89754142	1.02586	up	641.423	636.194	0.367939	0.331109	Detected	Detected
1121	A_23_P209652	Hs.445036	INO80D	INO80 complex subunit D	Homo sapiens INO80 complex subunit D (INO80D), mRNA [NM_017759]	GTCTCCCTACAGTGACCATATCACCTCTCCCCACACAACATCGTACTCTGGTGATAATAT	NM_017759	chr2:206869668-206869609	1.27153	down	153.901	199.115	-1.69133	-1.34476	Detected	Detected
1122	A_23_P53039	Hs.654377	LDHC	lactate dehydrogenase C	Homo sapiens lactate dehydrogenase C (LDHC), transcript variant 1, mRNA [NM_002301]	AACTCTTTCTCAGTATCCCTTGTGTCTTGGGGCGGAATGGTGTCTCAGATGTTGTGAAAA	NM_002301	chr11:18472532-18472591	1.18998	down	102.806	124.477	-2.27341	-2.02247	Detected	Detected
1123	A_21_P0007638	Hs.650741	XLOC_009898		HESC3_86_C06.g1_A036 Human embryonic stem cells Homo sapiens cDNA clone IMAGE:7483766 5', mRNA sequence [CX787501]	TATTTCCAATTATGGAGAAAAGCGATTCCTCCCTGGTCTGGCTATCATGTGTTTTGCAGT		chr12:116988322-116988381	1.2119	down	102.202	126.025	-2.28191	-2.00465	Detected	Detected
1124	A_21_P0012880		BRD9	bromodomain containing 9	BROAD Institute lincRNA (XLOC_l2_011902), lincRNA [TCONS_l2_00022725]	TTTTGCAAATTTGTTTTCAGGTGATCATTATAAAATCCCCCCACCCGCACCAATCACATC		chr5:880158-880099	1.09285	down	425.376	473.004	-0.224599	-0.0965042	Detected	Detected
1125	A_24_P295590	Hs.522895	RASSF4	Ras association (RalGDS/AF-6) domain family member 4	Homo sapiens Ras association (RalGDS/AF-6) domain family member 4 (RASSF4), mRNA [NM_032023]	AAGCCTTTGCGAAACTATGCAACAGTTTACATCAGTCATGTGAAGTATTTGTCTAAAACA	NM_032023	chr10:45489768-45489827	1.09834	down	220.928	246.899	-1.16976	-1.03444	Detected	Detected
1126	A_23_P362770	Hs.631931	CCDC36	coiled-coil domain containing 36	Homo sapiens coiled-coil domain containing 36 (CCDC36), transcript variant 1, mRNA [NM_178173]	AGAAATAGGCATGTAAAGGACAAGGTGGTGCAGACTAACTGCAAGAACTGGGCTGTTACT	NM_178173	chr3:49293960-49294019	1.00871	up	105.355	106.272	-2.23808	-2.25059	Detected	Detected
1127	A_23_P12079	Hs.153521	KCNC4	potassium voltage-gated channel, Shaw-related subfamily, member 4	Homo sapiens potassium voltage-gated channel, Shaw-related subfamily, member 4 (KCNC4), transcript variant 3, mRNA [NM_001039574]	ACTTCGGCATGTACTACTCCCTGGCCATGGCCAAGCAGAAGCTGCCCAAGAAACGGAAGA	NM_001039574	chr1:110766328-110766387	1.19313	down	110.972	134.721	-2.16314	-1.90839	Detected	Detected
1128	A_33_P3317558	Hs.729399	WHAMMP3	WAS protein homolog associated with actin, golgi membranes and microtubules pseudogene 3	Homo sapiens WAS protein homolog associated with actin, golgi membranes and microtubules pseudogene 3 (WHAMMP3), non-coding RNA [NR_003521]	CTTTGGAATTTTGATTGTGATTTTGCTTAAAATTAGAGATTACTTTGGGGAGAATAGTGG	NR_003521	chr15:23196257-23196198	1.08386	down	66.8999	73.7786	-2.89326	-2.77708	Detected	Detected
1129	A_21_P0000417		SNORD114-20	small nucleolar RNA, C/D box 114-20	Homo sapiens small nucleolar RNA, C/D box 114-20 (SNORD114-20), small nucleolar RNA [NR_003213]	TGACTACTGGTGGCGTATGAGTCATCTACAGTGAATACGTCTCTGGAACTCTGAGGTCTG	NR_003213	chr14:101447352-101447411	1.07534	up	411.095	388.983	-0.273864	-0.378652	Detected	Detected
1130	A_33_P3280066	Hs.437191	PTRF	polymerase I and transcript release factor	Homo sapiens polymerase I and transcript release factor (PTRF), mRNA [NM_012232]	GAGTTCGGGACCAGCCTGGCAAACACCCCATCTCTACTAAGCGAAAACCCATCTCTACTA	NM_012232	chr17:40555884-40555825	1.04151	down	156608	165963	8.2996	8.35829	Detected	Detected
1131	A_24_P145629	Hs.270655	SERINC2	serine incorporator 2	Homo sapiens serine incorporator 2 (SERINC2), transcript variant 1, mRNA [NM_178865]	CGAGGGCTATGAGACCCAGTGGTGGGATGCCCCGAGCATTGTGGGCCTCATCATCTTCCT	NM_178865	chr1:31902305-31902364	1.04053	up	473.608	463.121	-0.069644	-0.126968	Detected	Detected
1132	A_23_P103617	Hs.728894	ANXA9	annexin A9	Homo sapiens annexin A9 (ANXA9), mRNA [NM_003568]	TTCTTTAAAATCCCTTAATTTTCCCATCTCAAAATTATATCTGTACCTGGGTCATCCAGC	NM_003568	chr1:150967943-150968002	1.04312	down	12.2334	12.9842	-5.34443	-5.28353	Not Detected	Not Detected
1133	A_23_P256956	Hs.718626	KIF20A	kinesin family member 20A	Homo sapiens kinesin family member 20A (KIF20A), mRNA [NM_005733]	TCAAGCCTTGACCACTTGTGATGACATCTTAATCAAACAGGACCAGACTCTGGCTGAACT	NM_005733	chr5:137522081-137522804	1.14837	up	705.555	625.144	0.505423	0.305832	Detected	Detected
1134	A_23_P118615	Hs.58351	ABCA8	ATP-binding cassette, sub-family A (ABC1), member 8	Homo sapiens ATP-binding cassette, sub-family A (ABC1), member 8 (ABCA8), mRNA [NM_007168]	TGATGGTTTATAAGTTGCCAGTGGAAGATGTGCAACCTTTAGCCCAAGCTTTCTTCAAAT	NM_007168	chr17:66865909-66865850	1.11898	down	49.5189	56.3802	-3.32729	-3.1651	Not Detected	Not Detected
1135	A_33_P3257312	Hs.370671	ATG2A	ATG2 autophagy related 2 homolog A (S. cerevisiae)	Homo sapiens ATG2 autophagy related 2 homolog A (S. cerevisiae) (ATG2A), mRNA [NM_015104]	TGATATCCGTGTGGTTCGATGTATTATTTTTAAGCTCCGTGAGTGCGTGGGTCAGTGTCT	NM_015104	chr11:64662107-64662048	1.00622	up	3381.92	3419.83	2.76644	2.75749	Detected	Detected
1136	A_23_P128574	Hs.128258	ENOX1	ecto-NOX disulfide-thiol exchanger 1	Homo sapiens ecto-NOX disulfide-thiol exchanger 1 (ENOX1), transcript variant 1, mRNA [NM_017993]	GACAGATCTGTTTCCTATGAAAACCAAACAATGATTCCACAGTCATAATGATGGCAAAAT	NM_017993	chr13:43787918-43787859	1.08663	down	646.601	714.907	0.37954	0.499398	Detected	Detected
1137	A_23_P336929	Hs.611541	MED29	mediator complex subunit 29	Homo sapiens mediator complex subunit 29 (MED29), mRNA [NM_017592]	AAATGTGACAAAAGTAAAATATATCAGATGGTGAGAAAACAGAAAAATGAGATCAGAAGT	NM_017592	chr19:39890666-39890725	1.1162	up	190.147	173.332	-1.38622	-1.54482	Detected	Detected
1138	A_23_P104741	Hs.376015	KIRREL3	kin of IRRE like 3 (Drosophila)	Homo sapiens kin of IRRE like 3 (Drosophila) (KIRREL3), transcript variant 1, mRNA [NM_032531]	TCCACGAGAAGAGAGGAAGTATATCTACACCTCAACCCTCCTAGTCACCACCTGAAATAA	NM_032531	chr11:126293470-126293411	1.08359	up	1384.68	1300.22	1.47814	1.36233	Detected	Detected
1139	A_23_P164000	Hs.513926	SENP3	SUMO1/sentrin/SMT3 specific peptidase 3	Homo sapiens SUMO1/sentrin/SMT3 specific peptidase 3 (SENP3), mRNA [NM_015670]	ACTTCGTCGGCAGATCTACAAGGAGCTGTGTCACTGCAAACTCACTGTGTGAGCCTCGTA	NM_015670	chr17:7474750-7474809	1.00096	up	2198.15	2234.47	2.14488	2.1435	Detected	Detected
1140	A_32_P90483	Hs.35199	STXBP4	syntaxin binding protein 4	Homo sapiens syntaxin binding protein 4 (STXBP4), mRNA [NM_178509]	CTTTACATGTAATGGTTGCGAGGACCAACTTTCAAATGAGCTAACTTGGGTGAGACGTTC	NM_178509	chr17:53240764-53240823	1.03221	up	103.241	101.77	-2.26732	-2.31305	Detected	Detected
1141	A_23_P18055	Hs.667161	C3orf51	chromosome 3 open reading frame 51	Homo sapiens chromosome 3 open reading frame 51 (C3orf51), non-coding RNA [NR_024615]	GCCTGGGAAACATGGCAAAATCCTCTCTCTATTTTCAAAAAATACAAAAATTAGCCGGGC	NR_024615	chr3:55691700-55691641	1.01088	up	74.2964	74.7828	-2.74197	-2.75758	Detected	Detected
1142	A_23_P209430	Hs.471096	ALS2	amyotrophic lateral sclerosis 2 (juvenile)	Homo sapiens amyotrophic lateral sclerosis 2 (juvenile) (ALS2), transcript variant 1, mRNA [NM_020919]	GGGAGAAAGGAACTTTTAAACTGCAGTTTTAACTTTTTCTAAGCTGTTTCTTGATGGGAG	NM_020919	chr2:202566045-202565986	1.28741	up	180.852	142.936	-1.45852	-1.82299	Detected	Detected
1143	A_33_P3324409					TGATGTTAATCAAAGCTGCCTTATATACACGATCCCTAATTGCTCCTTCTCGCCTCCTGT		chr11:049007510-049007451	1.04109	up	83.5612	81.6674	-2.57243	-2.63053	Detected	Detected
1144	A_23_P17512	Hs.659442	DTD1	D-tyrosyl-tRNA deacylase 1 homolog (S. cerevisiae)	Homo sapiens D-tyrosyl-tRNA deacylase 1 homolog (S. cerevisiae) (DTD1), nuclear gene encoding mitochondrial protein, mRNA [NM_080820]	CAGGGCCCGTGTTGAAGTGTCAAGAGAGCAATCATCAATGATAATGTATTGTGTGAGACC	NM_080820	chr20:18744415-18744474	1.14763	up	12160.5	10781.6	4.61273	4.41407	Detected	Detected
1145	A_23_P121082	Hs.436062	GBE1	glucan (1,4-alpha-), branching enzyme 1	Homo sapiens glucan (1,4-alpha-), branching enzyme 1 (GBE1), mRNA [NM_000158]	TTGTCCACTAAGTATCTTGTTAAATGCCAGTATCTCAGTCTTTCTGAAGCCCTGAAATGG	NM_000158	chr3:81538971-81538912	1.01823	down	10159.3	10525.5	4.35332	4.37939	Detected	Detected
1146	A_33_P3287113		KIAA1530	KIAA1530	KIAA1530 [Source:HGNC Symbol;Acc:29304] [ENST00000296312]	TCCAGAGGAGGGACGGAGCCATCCCCACGTCCCTGTGGCTCTCAGGACGCCCTCCTCTGA		chr4:1374459-1374518	1.21653	up	1043.38	872.674	1.06986	0.787086	Detected	Detected
1147	A_33_P3283061	Hs.637572	LOC100128348	uncharacterized LOC100128348	Homo sapiens cDNA FLJ46249 fis, clone TESTI4021377. [AK128128]	CCCTGCCCCTGCCTTGGCTTTGGCCTGGACCTTGGCCGTACAGTGACCCTGCCATGACCC		chr16:33347435-33347376	1.10753	down	22482.5	25335.5	5.49932	5.64666	Detected	Detected
1148	A_23_P257503	Hs.210385	HERC1	hect (homologous to the E6-AP (UBE3A) carboxyl terminus) domain and RCC1 (CHC1)-like domain (RLD) 1	Homo sapiens hect (homologous to the E6-AP (UBE3A) carboxyl terminus) domain and RCC1 (CHC1)-like domain (RLD) 1 (HERC1), mRNA [NM_003922]	TTTGGTCACTTTTGATAAGTTTGCATGAAACCATTTTGGTGCATTTTTAGTTGGGAATGG	NM_003922	chr15:63901042-63900983	1.13233	down	1351.92	1557.6	1.4436	1.6229	Detected	Detected
1149	A_32_P51084	Hs.632299	NUP205	nucleoporin 205kDa	Homo sapiens nucleoporin 205kDa (NUP205), mRNA [NM_015135]	TGAGAGCCCGTGCTTATGCTCTTCTATGAGAGAGATGAATTGGGGAGAATTGTCTCCATT	NM_015135	chr7:135333302-135333361	1.00724	down	5042	5167.34	3.34259	3.35299	Detected	Detected
1150	A_24_P389517	Hs.522257	HNRNPK	heterogeneous nuclear ribonucleoprotein K	Homo sapiens heterogeneous nuclear ribonucleoprotein K (HNRNPK), transcript variant 3, mRNA [NM_031262]	TGATCTTGGTGGACCTATTATTACTACACAAGTAACTATTCCCAAAGATTTGGCTGGATC	NM_031262	chr9:86585700-86585236	1.14749	up	4681.04	4150.74	3.23542	3.03694	Detected	Detected
1151	A_23_P12343	Hs.2006	GSTM3	glutathione S-transferase mu 3 (brain)	Homo sapiens glutathione S-transferase mu 3 (brain) (GSTM3), transcript variant 1, mRNA [NM_000849]	AGCTTGTTTTGTTTCATCCTGTCCGTAAGGGGTCAGCGCTCTTGCTTTGCTCTTTTCAAT	NM_000849	chr1:110279673-110279614	1.00586	down	27759.8	28411	5.80352	5.81195	Detected	Detected
1152	A_23_P121345	Hs.518469	TBCCD1	TBCC domain containing 1	Homo sapiens TBCC domain containing 1 (TBCCD1), transcript variant 2, mRNA [NM_018138]	ACAAGGATAAATGGAGGATGGTGCTCATCTTGAAACTTGAAACTAAATTGGGAAGGTGCT	NM_018138	chr3:186264732-186264673	1.08691	up	300.902	281.686	-0.724044	-0.844271	Detected	Detected
1153	A_23_P121506	Hs.652364	FAM193A	family with sequence similarity 193, member A	Homo sapiens family with sequence similarity 193, member A (FAM193A), mRNA [NM_003704]	GGATTCTGCTAGACAGACCCGACAAAGACTGTCTATCAACTGGTCCAATTTTAGCTTGAA	NM_003704	chr4:2733511-2733570	1.01105	down	268.985	276.716	-0.885809	-0.869953	Detected	Detected
1154	A_23_P162127	Hs.368866	CCDC90B	coiled-coil domain containing 90B	Homo sapiens coiled-coil domain containing 90B (CCDC90B), mRNA [NM_021825]	GCTGTCACTCAGACCTGGTTTGAGATAGAAGAGCATTTTGTCCTTTTGATAGTTAATAGA	NM_021825	chr11:82972738-82972679	1.04129	up	7764.23	7586.79	3.96543	3.90706	Detected	Detected
1155	A_23_P115703	Hs.730825	PCGF6	polycomb group ring finger 6	Homo sapiens polycomb group ring finger 6 (PCGF6), transcript variant 1, mRNA [NM_001011663]	GATCTGTGCCATAAAATTTCAGTGTAATAAGACTTCTTCAATACATCTTCCAATAAGGGG	NM_001011663	chr10:105063057-105062998	1.02	up	497.326	496.104	0.000854492	-0.0277138	Detected	Detected
1156	A_24_P81841	Hs.238990	CDKN1B	cyclin-dependent kinase inhibitor 1B (p27, Kip1)	Homo sapiens cyclin-dependent kinase inhibitor 1B (p27, Kip1) (CDKN1B), mRNA [NM_004064]	AGCACACTTGTAGGATAAGTGAAATGGATACTACATCTTTAAACAGTATTTCATTGCCTG	NM_004064	chr12:12874940-12874999	1.03696	up	1186.79	1164.52	1.25566	1.2033	Detected	Detected
1157	A_23_P256231	Hs.421095	FBXO30	F-box protein 30	Homo sapiens F-box protein 30 (FBXO30), mRNA [NM_032145]	GCCTTTTAAAGTTTTGCTGAAGAATGTGTCTGTGGTTAGGATAGCACAAGCATTAACTTT	NM_032145	chr6:146119610-146119551	1.01826	down	2281.14	2363.43	2.19835	2.22445	Detected	Detected
1158	A_33_P3290909	Hs.211602	SMC1A	structural maintenance of chromosomes 1A	Homo sapiens structural maintenance of chromosomes 1A (SMC1A), mRNA [NM_006306]	TTTGAAAAGAACCAACTGAAGGAGGACCAAGATAAAGTACACATGTGGGAGCAGACAGTG	NM_006306	chrX:53426606-53426547	1.01469	down	775.365	800.522	0.641539	0.662583	Detected	Detected
1159	A_23_P103877	Hs.657356	LRRC38	leucine rich repeat containing 38	Homo sapiens leucine rich repeat containing 38 (LRRC38), mRNA [NM_001010847]	ATATAATAGGCCTCAGCAACCTTGGGATGTTATACTGGGAACTAATAAACTCGTGTGCAA	NM_001010847	chr1:13801828-13801769	1.12423	up	18.5274	16.7684	-4.74561	-4.91454	Not Detected	Not Detected
1160	A_23_P28375	Hs.293971	GMCL1	germ cell-less homolog 1 (Drosophila)	Homo sapiens germ cell-less homolog 1 (Drosophila) (GMCL1), mRNA [NM_178439]	TGGTGTATTGAAAGCTTTCCTTTAACATTTTCACCTGCTCATTGTGATTCCTCCTTTTAG	NM_178439	chr2:70106612-70106671	1.13708	up	187.222	167.532	-1.40859	-1.59392	Detected	Detected
1161	A_21_P0014643	Hs.149545	LOC100507420	uncharacterized LOC100507420	PREDICTED: Homo sapiens hypothetical LOC100507420, transcript variant 1 (LOC100507420), miscRNA [XR_110876]	TGACGTCATTGGATCGTTTTGCAATGGTGGGGGGTTTATTCTTTTCCTTTTTGTTTTCTT	XR_110876	chr8:37264108-37264049	1.01478	down	70.7124	73.0127	-2.8133	-2.79214	Detected	Detected
1162	A_23_P74663	Hs.153088	TAF1A	TATA box binding protein (TBP)-associated factor, RNA polymerase I, A, 48kDa	Homo sapiens TATA box binding protein (TBP)-associated factor, RNA polymerase I, A, 48kDa (TAF1A), transcript variant 1, mRNA [NM_005681]	TGGGCAAAAAGTGATTGGAAGGAAGATACAGCTTTGGCCTGTGAGAAAGCTTTTGTGGCT	NM_005681	chr1:222734784-222734725	1.06778	down	225.255	244.732	-1.14178	-1.04716	Detected	Detected
1163	A_23_P78122	Hs.462590	MYO18A	myosin XVIIIA	Homo sapiens myosin XVIIIA (MYO18A), transcript variant 1, mRNA [NM_078471]	TTGGGGTTGAGGACTTGTGATCAGAAAAACTGAAGATGGAAGTTTTGGCCGGTGCTCATT	NM_078471	chr17:27400879-27400820	1.00419	down	1204.94	1231.16	1.27756	1.28359	Detected	Detected
1164	A_19_P00320275		XLOC_008079		BROAD Institute lincRNA (XLOC_008079), lincRNA [TCONS_00017468]	TCTACTCTTGTTCTTCTGCTTGTTATTGTTGCCTCTGCAGCCATTGATCACACACGTGTT		chrX:139854449-139854508	1.05707	down	408.019	438.85	-0.284699	-0.204631	Detected	Detected
1165	A_33_P3222218	Hs.91521	NEURL1B	neuralized homolog 1B (Drosophila)	Homo sapiens neuralized homolog 1B (Drosophila) (NEURL1B), mRNA [NM_001142651]	AGTGATTCAGATATGACCTTCAGTGTCAACCAGTCCTCCTCGGCATCTGAGTCATCCCTG	NM_001142651	chr5:172113239-172113298	1.28986	down	51.3175	67.3507	-3.27581	-2.90859	Not Detected	Detected
1166	A_21_P0010502	Hs.197076	HOTAIR	HOX transcript antisense RNA (non-protein coding)	Homo sapiens HOX transcript antisense RNA (non-protein coding) (HOTAIR), antisense RNA [NR_003716]	CCCAGCTTGGGACAAAAGTTGCAGTAGAAAAATAGACATAGGAGAACACTTAAATAAGTG	NR_003716	chr12:54356616-54356557	1.07326	up	257.79	244.394	-0.947142	-1.04915	Detected	Detected
1167	A_23_P137586	Hs.632373	GMEB1	glucocorticoid modulatory element binding protein 1	Homo sapiens glucocorticoid modulatory element binding protein 1 (GMEB1), transcript variant 1, mRNA [NM_006582]	GGGCAAAGCAGTCATCTTGGAGACAGAGCTGAGGACTGAGGAGAAAGTTGTGGCTGAGAT	NM_006582	chr1:29041171-29041230	1.09408	down	553.27	615.914	0.154648	0.284372	Detected	Detected
1168	A_23_P83175	Hs.716678	PTPLAD2	protein tyrosine phosphatase-like A domain containing 2	Homo sapiens protein tyrosine phosphatase-like A domain containing 2 (PTPLAD2), mRNA [NM_001010915]	CATCCTTTTTGTGGTGATCACCAGTCAAGAGGAAGTCCAAGAGAAATATGTGGTGTGTGT	NM_001010915	chr9:21015992-21015933	1.01293	up	579.082	581.694	0.220432	0.201901	Detected	Detected
1169	A_23_P218997	Hs.50823	PDCD6	programmed cell death 6	Homo sapiens programmed cell death 6 (PDCD6), mRNA [NM_013232]	CTGTATCGTTCTAATGCAGACATTGGATTTGGTGACTGTCTCATTGTGCCATGAGGTAAA	NM_013232	chr5:314812-314871	1.05322	up	23035.9	22254.6	5.53441	5.4596	Detected	Detected
1170	A_23_P151529	Hs.6434	C14orf132	chromosome 14 open reading frame 132	Homo sapiens chromosome 14 open reading frame 132 (C14orf132), non-coding RNA [NR_023938]	ATCTTTTGCAGAAACCTTACTATTATAACTTGCTACTCTCCAGATACCAATTCTTCATGC	NR_023938	chr14:96559848-96559907	1.01745	up	2068.89	2068.99	2.05745	2.0325	Detected	Detected
1171	A_33_P3322909	Hs.339735	CUL4A	cullin 4A	Homo sapiens cullin 4A (CUL4A), transcript variant 1, mRNA [NM_001008895]	TAGACAGAGACTATATGGAGAGAGACAAAGACAATCCGAATCAGTACCACTACGTGGCCT	NM_001008895	chr13:113917835-113917894	1.08207	down	528.382	581.747	0.0882463	0.202034	Detected	Detected
1172	A_23_P147109	Hs.495541	C9orf167	chromosome 9 open reading frame 167	Homo sapiens chromosome 9 open reading frame 167 (C9orf167), mRNA [NM_017723]	GCATCGGCTTGTATCAAAAGGTCCAGACCTAAGGGGAAATTTTATCTCTTTCTTTCTTTC	NM_017723	chr9:140176596-140176655	1.0171	down	273.723	283.275	-0.860621	-0.836157	Detected	Detected
1173	A_21_P0008578	Hs.572321	XLOC_011488		BROAD Institute lincRNA (XLOC_011488), lincRNA [TCONS_00023279]	TTAGGAGTTGTGTGTGCTTTTGATCTCCATGTCAATCCATAAACAATAAATCCTGTTCTT		chr15:59060339-59060280	1.02046	down	100.367	104.212	-2.30806	-2.27883	Detected	Detected
1174	A_23_P31532	Hs.659143	ZC3HAV1L	zinc finger CCCH-type, antiviral 1-like	Homo sapiens zinc finger CCCH-type, antiviral 1-like (ZC3HAV1L), mRNA [NM_080660]	CTTCTGTCCCTGCTCAGTCGGCCAAGAAGCCCTGCCCAGTGTCTTGCGAGAAGTAAAGAA	NM_080660	chr7:138711492-138711286	1.10147	down	623.05	698.28	0.326012	0.465447	Detected	Detected
1175	A_23_P350074	Hs.436743	C19orf46	chromosome 19 open reading frame 46	Homo sapiens chromosome 19 open reading frame 46 (C19orf46), mRNA [NM_001039876]	TGCTCAGCTATGTCAATGGTCTTCCCCCAGTCTGATGTGTGTAATAAATGGTCACTGTCA	NM_001039876	chr19:36494273-36494214	1.41971	down	103.356	149.302	-2.26571	-1.76012	Detected	Detected
1176	A_24_P349560	Hs.249718	EIF4E	eukaryotic translation initiation factor 4E	Homo sapiens eukaryotic translation initiation factor 4E (EIF4E), transcript variant 1, mRNA [NM_001968]	CTTATTGGACAATCTTCTGATGACTGCAGTGATGATGTATGTGGCGCTGTTGTTAATGTT	NM_001968	chr4:99806203-99806144	1.08402	up	422.557	396.626	-0.234192	-0.350579	Detected	Detected
1177	A_23_P10995	Hs.221436	RBMS3	RNA binding motif, single stranded interacting protein 3	Homo sapiens RNA binding motif, single stranded interacting protein 3 (RBMS3), transcript variant 2, mRNA [NM_014483]	GGATTTTATTCTTCACCGTACAGTATTGCAACCAACCGCATGATTCCACAGACATCTATC	NM_014483	chr3:29925698-29938927	1.01037	up	112.664	113.458	-2.14131	-2.1562	Detected	Detected
1178	A_23_P8539	Hs.487498	DAGLB	diacylglycerol lipase, beta	Homo sapiens diacylglycerol lipase, beta (DAGLB), transcript variant 1, mRNA [NM_139179]	CAACAGGAATCGGATGGGAACAGAATTCCATGGTCTCAATGACTTAAGTTTATGGGAAGT	NM_139179	chr7:6449361-6449302	1.03348	up	580.442	571.462	0.223816	0.1763	Detected	Detected
1179	A_23_P106562	Hs.271383	GALNS	galactosamine (N-acetyl)-6-sulfate sulfatase	Homo sapiens galactosamine (N-acetyl)-6-sulfate sulfatase (GALNS), mRNA [NM_000512]	AACTGGGCGGTCATGAACTGGGCACCTCCGGGCTGTGAAAAGTTAGGGAAGTGTCTGACA	NM_000512	chr16:88884429-88880889	1.06086	down	1231.64	1329.46	1.30917	1.39441	Detected	Detected
1180	A_23_P78209	Hs.252229	MAFG	v-maf musculoaponeurotic fibrosarcoma oncogene homolog G (avian)	Homo sapiens v-maf musculoaponeurotic fibrosarcoma oncogene homolog G (avian) (MAFG), transcript variant 1, mRNA [NM_002359]	CAGTATTTATTGCTAAATTATTGTCCAGGAGGGGCAGCACTGGGCCTGGCCCCCCGGGTA	NM_002359	chr17:79876286-79876227	1.02153	up	3577.16	3563.03	2.84741	2.81668	Detected	Detected
1181	A_23_P205713	Hs.508958	STXBP6	syntaxin binding protein 6 (amisyn)	Homo sapiens syntaxin binding protein 6 (amisyn) (STXBP6), mRNA [NM_014178]	GCACAAGCTTGCCATGAAGCACAAATGTTGAGAAACTGCCTATCCTGGTGACTCTTCTTA	NM_014178	chr14:25288249-25281886	1.05357	up	3417.14	3300.15	2.78138	2.7061	Detected	Detected
1182	A_23_P122228	Hs.408257	NDUFS6	NADH dehydrogenase (ubiquinone) Fe-S protein 6, 13kDa (NADH-coenzyme Q reductase)	Homo sapiens NADH dehydrogenase (ubiquinone) Fe-S protein 6, 13kDa (NADH-coenzyme Q reductase) (NDUFS6), nuclear gene encoding mitochondrial protein, mRNA [NM_004553]	TCAGAAAGAGGTGAATGAAAACTTTGCCATTGATTTGATAGCAGAGCAGCCCGTGAGCGA	NM_004553	chr5:1802479-1814502	1.04766	up	16289.1	15820.1	5.03443	4.96726	Detected	Detected
1183	A_23_P118	Hs.357637	EXTL2	exostoses (multiple)-like 2	Homo sapiens exostoses (multiple)-like 2 (EXTL2), transcript variant 1, mRNA [NM_001439]	GTTAAAACCCTTTGTATCAAAAGATCTTTATTGGTAGAGCACTGGTTATCTTCTGGATAC	NM_001439	chr1:101338624-101338565	1.06774	down	367.855	399.645	-0.4342	-0.33964	Detected	Detected
1184	A_23_P117506	Hs.59719	DHRS7	dehydrogenase/reductase (SDR family) member 7	Homo sapiens dehydrogenase/reductase (SDR family) member 7 (DHRS7), mRNA [NM_016029]	CTGGAGAAGTCACAAAGACTATAGGCAATAATGGAGACCAGTCCCACAAGATGACAACCA	NM_016029	chr14:60616799-60616244	1.01012	down	3039.79	3124.27	2.61256	2.62709	Detected	Detected
1185	A_23_P99424	Hs.432424	TPP2	tripeptidyl peptidase II	Homo sapiens tripeptidyl peptidase II (TPP2), mRNA [NM_003291]	TGGCTCCCCATCATGTATCCTCCCGATTATTGCGTATTCTAAAATAGGAAACAAGACTTT	NM_003291	chr13:103330625-103330684	1.03987	down	1237.68	1309.54	1.31624	1.37264	Detected	Detected
1186	A_24_P256415	Hs.549913	LOC100128288	uncharacterized LOC100128288	Homo sapiens uncharacterized LOC100128288 (LOC100128288), non-coding RNA [NR_024447]	ATTTGCAGATCACTGCTGAACATTCTCCATCCTGCCTACTTTGTATTAGAGGACTTCTTG	NR_024447	chr17:8262709-8262650	1.4017	down	52.5215	74.9072	-3.24236	-2.75518	Not Detected	Detected
1187	A_23_P313223	Hs.502793	C11orf84	chromosome 11 open reading frame 84	Homo sapiens chromosome 11 open reading frame 84 (C11orf84), mRNA [NM_138471]	GCCTTACACAAGAGTGGTCATAAGGGGGTTTGAACTGAGTCCCACTACCTCGGGGGACAC	NM_138471	chr11:63594950-63595009	1.15286	down	206.169	241.842	-1.26951	-1.0643	Detected	Detected
1188	A_33_P3217153	Hs.503743	GRIA4	glutamate receptor, ionotrophic, AMPA 4	Homo sapiens glutamate receptor, ionotrophic, AMPA 4 (GRIA4), transcript variant 2, mRNA [NM_001077243]	AGCACCCAGCACAGTGCCTGGCATATTGTAGGTGCTTAATAAATATTTGTTGAATGAATG	NM_001077243	chr11:105852760-105852819	1.20914	down	68.4742	84.2435	-2.8597	-2.58572	Detected	Detected
1189	A_23_P150852	Hs.632729	ESYT1	extended synaptotagmin-like protein 1	Homo sapiens extended synaptotagmin-like protein 1 (ESYT1), transcript variant 2, mRNA [NM_015292]	GCCTTTGCCTGACCAAAGAGAAGAACCGTATGTTCCCTTTACTGCACGGCCTTTATCCTT	NM_015292	chr12:56537790-56537849	1.05873	up	2445.76	2350.51	2.29887	2.21654	Detected	Detected
1190	A_33_P3267305	Hs.524506	ANKRD52	ankyrin repeat domain 52	Homo sapiens ankyrin repeat domain 52 (ANKRD52), mRNA [NM_173595]	ACAACTGTCGTAGTCATGGCTTTGGGATGGGTTCTGTTTATTAAAATCCTATTGCTCCTA	NM_173595	chr12:56631650-56631591	1.03853	up	11722.3	11484.9	4.55977	4.50523	Detected	Detected
1191	A_23_P382602	Hs.415209	BCL9	B-cell CLL/lymphoma 9	Homo sapiens B-cell CLL/lymphoma 9 (BCL9), mRNA [NM_004326]	CATCTTCAGACCTTTGGACTATTTTCTTTCAACTGCAGTGTATAGAAAAACCAAACTACG	NM_004326	chr1:147097268-147097327	1.21805	down	207.685	257.397	-1.25894	-0.974365	Detected	Detected
1192	A_23_P88331	Hs.77695	DLGAP5	discs, large (Drosophila) homolog-associated protein 5	Homo sapiens discs, large (Drosophila) homolog-associated protein 5 (DLGAP5), transcript variant 1, mRNA [NM_014750]	ATCCATTTACTCAGCTGGAGAGGAGACATCAAGAACATGCCAGACACATTTCTTTTGGTG	NM_014750	chr14:55615172-55615113	1.16159	up	874.192	765.748	0.814613	0.598513	Detected	Detected
1193	A_21_P0006193		XLOC_007489		BROAD Institute lincRNA (XLOC_007489), lincRNA [TCONS_00016098]	TCACAGGTAGAAAGTCACTGCCCTTTGGAGAATAGATGTTTACCTTTTCCAGAAACAGTC		chr9:102648914-102648973	1.42845	down	286.89	416.978	-0.792838	-0.278387	Detected	Detected
1194	A_23_P109286	Hs.664641	GRIK1	glutamate receptor, ionotropic, kainate 1	Homo sapiens glutamate receptor, ionotropic, kainate 1 (GRIK1), transcript variant 1, mRNA [NM_000830]	TTCTCCTTACCGGGATAAAATTACTATTGCTATTCTTCAACTCCAAGAAGAAGGGAAGCT	NM_000830	chr21:30927622-30927563	1.1398	up	14.4758	12.9224	-5.10162	-5.29041	Not Detected	Not Detected
1195	A_24_P331704	Hs.140978	KRT80	keratin 80	Homo sapiens keratin 80 (KRT80), transcript variant 1, mRNA [NM_182507]	CCAAGGGAGCAAATCCTCAGTGGGGATACAAGACATATAAAGTATATATTATTTTTTCAT	NM_182507	chr12:52563544-52563485	1.03435	up	166.442	163.729	-1.57832	-1.62705	Detected	Detected
1196	A_23_P57277	Hs.222802	C21orf7	chromosome 21 open reading frame 7	Homo sapiens chromosome 21 open reading frame 7 (C21orf7), mRNA [NM_020152]	CCAGCTTCTAGCTTGAGAGAAGGGATATTTTAAATGAGATCATTAACGTGAAACTATTAC	NM_020152	chr21:30547359-30547418	1.4473	down	63.237	93.1243	-2.9745	-2.44113	Detected	Detected
1197	A_23_P62953	Hs.557097	PBX1	pre-B-cell leukemia homeobox 1	Homo sapiens pre-B-cell leukemia homeobox 1 (PBX1), transcript variant 1, mRNA [NM_002585]	ACATAGGTAAATTTCAAGAGGAAGCCAATATTTATGCTGCCAAAACAGCTGTCACTGCTA	NM_002585	chr1:164781270-164781329	1.00125	down	120.498	122.759	-2.04433	-2.04253	Detected	Detected
1198	A_23_P109345	Hs.474010	PTTG1IP	pituitary tumor-transforming 1 interacting protein	Homo sapiens pituitary tumor-transforming 1 interacting protein (PTTG1IP), mRNA [NM_004339]	AACCTGTACCCAGTTCTTCAGGCTGATTTCCCTGACCTCTTGGGCATTTGTATTTGTAGT	NM_004339	chr21:46269935-46269876	1.01476	down	29794.7	30763.3	5.90558	5.92671	Detected	Detected
1199	A_19_P00317481	Hs.667879	LOC100507580		PREDICTED: Homo sapiens hypothetical LOC100507580 (LOC100507580), miscRNA [XR_109752]	TATAGGGAGATGTTCTTTCTTTCTTAAGGTGGCTACGTTTAGGACATGAGCCAGGGTTGC	XR_109752	chr22:25875326-25875385	1.05381	down	64.742	69.4196	-2.94056	-2.86494	Detected	Detected
1200	A_23_P60339	Hs.208914	C9orf64	chromosome 9 open reading frame 64	Homo sapiens chromosome 9 open reading frame 64 (C9orf64), mRNA [NM_032307]	AACTGATCCAAAGAAAACCCCCTGCGTTTTATATCATATCATCTGTACAGTTTTGCTTTG	NM_032307	chr9:86554414-86554355	1.08203	up	463.887	436.221	-0.0995636	-0.213299	Detected	Detected
1201	A_21_P0000102	Hs.666077	MTRNR2L2	MT-RNR2-like 2	Homo sapiens MT-RNR2-like 2 (MTRNR2L2), mRNA [NM_001190470]	TTACTTTCAACCAGTGAAATTGACCTGCCCGTGAAGAGACTTTTAAGTTCAGTTTTTTAA	NM_001190470	chr5:79945878-79945819	1.01386	down	110460	113950	7.79598	7.81583	Detected	Detected
1202	A_23_P155103	Hs.75527	ADSL	adenylosuccinate lyase	Homo sapiens adenylosuccinate lyase (ADSL), transcript variant 1, mRNA [NM_000026]	CAGCTTGACAAGATGGTGACAGAAAAGGCAGGATTTAAGAGAGCTTTCATCATCACAGGG	NM_000026	chr22:40755270-40756424	1.03768	up	2416.05	2369.04	2.28124	2.22787	Detected	Detected
1203	A_23_P132845	Hs.436847	CLCN2	chloride channel 2	Homo sapiens chloride channel 2 (CLCN2), transcript variant 1, mRNA [NM_004366]	TGGGAGTGGACCATGCTTATGTCACCAGTATTGGCAGACTCATTGGAATCGTTACTCTAA	NM_004366	chr3:184064787-184064728	1.3279	down	118.626	160.279	-2.06691	-1.65777	Detected	Detected
1204	A_32_P122754	Hs.530272	C9orf30	chromosome 9 open reading frame 30	Homo sapiens chromosome 9 open reading frame 30 (C9orf30), transcript variant 1, mRNA [NM_080655]	AACTGATACAAATGAATGAGGTGCATTGTGGCCAAAATCCAGCAGACAGAGCGAGAGTGT	NM_080655	chr9:103213052-103213110	1.0755	up	1581.83	1496.52	1.67019	1.56518	Detected	Detected
1205	A_23_P1145	Hs.173946	MTPAP	mitochondrial poly(A) polymerase	Homo sapiens mitochondrial poly(A) polymerase (MTPAP), nuclear gene encoding mitochondrial protein, mRNA [NM_018109]	GCTGCTACATTGTGTAAAGAACTGGGCTTAGCCTATCAAATGGTCTGTGGACTTACTTGG	NM_018109	chr10:30602535-30602476	1.00573	down	667.286	682.848	0.424969	0.433207	Detected	Detected
1206	A_33_P3311770	Hs.440384	ZNF789	zinc finger protein 789	Homo sapiens zinc finger protein 789 (ZNF789), transcript variant 1, mRNA [NM_213603]	GGAGAACTAGAACTTATAAACCTCTACTTCAAGTGTGTATCACGTAATTGTTTCCATGAA	NM_213603	chr7:99085134-99085193	1.03865	down	274.794	290.408	-0.854986	-0.800279	Detected	Detected
1207	A_33_P3277943	Hs.592519	CNOT6L	CCR4-NOT transcription complex, subunit 6-like	Homo sapiens CCR4-NOT transcription complex, subunit 6-like (CNOT6L), mRNA [NM_144571]	GGTTTAATTAAGAAGCTACTGGTTTATTCCCAATTGTTGATGCCTTTAGGTATGTTGGAA	NM_144571	chr4:78640418-78640364	1.04694	up	253.036	245.92	-0.973994	-1.04017	Detected	Detected
1208	A_33_P3407675	Hs.209431	TIPRL	TIP41, TOR signaling pathway regulator-like (S. cerevisiae)	Homo sapiens TIP41, TOR signaling pathway regulator-like (S. cerevisiae) (TIPRL), transcript variant 2, mRNA [NM_001031800]	AGTTCTCCTTTTTGAGGATGAACTTCATGATCATGGAGTTTCAAGCCTGAGTGTGAAGAT	NM_001031800	chr1:168160678-168160737	1.06145	up	2640.46	2531.13	2.40938	2.32335	Detected	Detected
1209	A_21_P0007502	Hs.441601	LINC00173	long intergenic non-protein coding RNA 173	Homo sapiens long intergenic non-protein coding RNA 173 (LINC00173), transcript variant 1, non-coding RNA [NR_027345]	ATAATCAAAAGAATTATAGTAATTGCTTTCACTTTCCCCCGCCCGCTCAGCGGATTCCCT	NR_027345	chr12:116972087-116972146	1.09454	up	907.395	843.524	0.868394	0.738071	Detected	Detected
1210	A_23_P127652	Hs.112556	ZNF202	zinc finger protein 202	Homo sapiens zinc finger protein 202 (ZNF202), mRNA [NM_003455]	GTTAAAGGTTCCTTGGAGATGAGGCTGAATAATTATGAACCTCACCTTCTCTGATTGTGG	NM_003455	chr11:123595399-123595340	1.10196	up	285.39	263.515	-0.800401	-0.940471	Detected	Detected
1211	A_21_P0010331	Hs.401697	XLOC_014229		ALU3_HUMAN (P39190) Alu subfamily SB1 sequence contamination warning entry, partial (17%) [THC2628157]	TGTTAACAAGCTTTTGGGATTTGTTCTTTAAGATTCCCCACCCCTATTGTATGATGATAG		chr22:37117264-37117323	1.01047	down	104.825	107.775	-2.24536	-2.23033	Detected	Detected
1212	A_19_P00800244					TGTCCCTGCCAGCAGCATTTCATGGGACCCATCCTGACCCTCCAAGAAAGCAGAAAAGGG		chr12:009498841-009498900	1.05874	up	385.976	370.941	-0.364823	-0.447169	Detected	Detected
1213	A_23_P22499	Hs.654677	GNL3L	guanine nucleotide binding protein-like 3 (nucleolar)-like	Homo sapiens guanine nucleotide binding protein-like 3 (nucleolar)-like (GNL3L), transcript variant 2, mRNA [NM_019067]	GCAGAAACGTGCAGATAAAATCGCCAGCAAGCTGTCTGATTCCATGATGTCTGCTCTCGA	NM_019067	chrX:54585075-54586998	1.01903	up	945.851	944.425	0.928276	0.901078	Detected	Detected
1214	A_24_P212531	Hs.730772	B3GALNT2	beta-1,3-N-acetylgalactosaminyltransferase 2	Homo sapiens beta-1,3-N-acetylgalactosaminyltransferase 2 (B3GALNT2), mRNA [NM_152490]	TGTTCTACGATGCCAATGATGTGGGTTTCCAGAGGAACATCACTGTCAAACTTTATCAGG	NM_152490	chr1:235647708-235647649	1.10004	down	155.789	174.372	-1.67374	-1.53619	Detected	Detected
1215	A_24_P69439	Hs.607819	SLC25A32	solute carrier family 25, member 32	Homo sapiens solute carrier family 25, member 32 (SLC25A32), nuclear gene encoding mitochondrial protein, mRNA [NM_030780]	AGCACCATTGTTTAAATACCGCCTATGTACTCCCAAATGAATAAAACATAATTCTTGTCC	NM_030780	chr8:104410937-104410878	1.09715	up	5122.98	4751.04	3.36557	3.23181	Detected	Detected
1216	A_24_P141736	Hs.444986	METAP2	methionyl aminopeptidase 2	Homo sapiens methionyl aminopeptidase 2 (METAP2), mRNA [NM_006838]	AACAATCTAGGTTTTAGCTGTATGAGCTATGTTTATTATGGTGCTAATGTTCAGTAGCCA	NM_006838	chr12:95909063-95909122	1.04495	down	675.916	718.656	0.443507	0.506943	Detected	Detected
1217	A_23_P11353	Hs.495960	ATP6AP2	ATPase, H+ transporting, lysosomal accessory protein 2	Homo sapiens ATPase, H+ transporting, lysosomal accessory protein 2 (ATP6AP2), mRNA [NM_005765]	AGAAGATTCGAATGGATTGAATGTTACCTGTGCCAGAATTAGAAAAGGGGGTTGGAAATT	NM_005765	chrX:40464988-40465047	1.02472	up	12457.6	12369.8	4.64755	4.61231	Detected	Detected
1218	A_23_P137532	Hs.75093	PLOD1	procollagen-lysine, 2-oxoglutarate 5-dioxygenase 1	Homo sapiens procollagen-lysine, 2-oxoglutarate 5-dioxygenase 1 (PLOD1), mRNA [NM_000302]	GGAACCCAGTCCAGCCTCCTGGCTGTTGACTTCCCATTGCTCTTGGAGCCACCAATCAAA	NM_000302	chr1:12034947-12035006	1.01752	down	7545.82	7812.36	3.92427	3.94933	Detected	Detected
1219	A_32_P857658	Hs.356502	RPLP1	ribosomal protein, large, P1	Homo sapiens ribosomal protein, large, P1 (RPLP1), transcript variant 1, mRNA [NM_001003]	GATGATGACATGGGCCTTGGTCTTTTTGACTAAACCTCTTTTATAACGTGTTCAATAAAA	NM_001003	chr15:69747814-69747873	1.00075	down	308844	314484	9.27933	9.28041	Detected	Detected
1220	A_21_P0014426		LOC100506472	uncharacterized LOC100506472	Homo sapiens uncharacterized LOC100506472 (LOC100506472), non-coding RNA [NR_040535]	CCCCGAGTTTTGGGGTTTGTAAGAAATTACATGTCTCATTTATTTTGAACAGGTGAATTT	NR_040535	chr22:39831142-39831201	1.05111	up	76.2612	73.8226	-2.70432	-2.77622	Detected	Detected
1221	A_23_P130488	Hs.487294	ERCC2	excision repair cross-complementing rodent repair deficiency, complementation group 2	Homo sapiens excision repair cross-complementing rodent repair deficiency, complementation group 2 (ERCC2), transcript variant 1, mRNA [NM_000400]	CAGAGGAACAAGCTGCTCTTTATTGAGACCCAGGATGGTGCCGAAACCAGTGTCGCCCTG	NM_000400	chr19:45856574-45856515	1.06588	up	1493.19	1425.41	1.58699	1.49494	Detected	Detected
1222	A_24_P368735	Hs.424552	ARL10	ADP-ribosylation factor-like 10	Homo sapiens ADP-ribosylation factor-like 10 (ARL10), mRNA [NM_173664]	ACTACAGAATAACTGATATTCACCCACCAAACAGAAAAAGTGAAGGCTGGGTTTTTCCCC	NM_173664	chr5:175799602-175799661	1.0452	down	79.587	84.6393	-2.64273	-2.57896	Detected	Detected
1223	A_23_P200443	Hs.433795	SHC1	SHC (Src homology 2 domain containing) transforming protein 1	Homo sapiens SHC (Src homology 2 domain containing) transforming protein 1 (SHC1), transcript variant 2, mRNA [NM_003029]	CCTGTGAGGTAACTGGGATCGCACCTTTTATACCAGAGACCTGAGGCAGATGAAATTTAT	NM_003029	chr1:154935140-154935081	1.00104	down	17294.5	17615.4	5.12083	5.12234	Detected	Detected
1224	A_32_P8402	Hs.571177	SYNCRIP	synaptotagmin binding, cytoplasmic RNA interacting protein	Homo sapiens synaptotagmin binding, cytoplasmic RNA interacting protein (SYNCRIP), transcript variant 1, mRNA [NM_006372]	GGAACAGATTCTTGAAGAATTTAGCAAAAGTAACAGAGGGTCTTACAGACGTCATTTTAT	NM_006372	chr6:86323723-86323693	1.01213	up	3361.22	3379.04	2.75758	2.74019	Detected	Detected
1225	A_23_P108501	Hs.371218	EPHA4	EPH receptor A4	Homo sapiens EPH receptor A4 (EPHA4), mRNA [NM_004438]	AGATGCACGGCAGAATGGTTCCCGTCTGAGCCAGTACTGAATAAACTCAAAACTCTTGAA	NM_004438	chr2:222290776-222290717	1.06131	down	134.405	145.141	-1.88675	-1.8009	Detected	Detected
1226	A_23_P102471	Hs.597656	MSH2	mutS homolog 2, colon cancer, nonpolyposis type 1 (E. coli)	Homo sapiens mutS homolog 2, colon cancer, nonpolyposis type 1 (E. coli) (MSH2), mRNA [NM_000251]	AACCCTTTTTCCATAGTGTTAACTGTCAGTGCCCATGGGCTATCAACTTAATAAGATATT	NM_000251	chr2:47710161-47710220	1.00152	up	1312.1	1333.03	1.40047	1.39828	Detected	Detected
1227	A_23_P12189	Hs.484782	DFFA	DNA fragmentation factor, 45kDa, alpha polypeptide	Homo sapiens DNA fragmentation factor, 45kDa, alpha polypeptide (DFFA), transcript variant 2, mRNA [NM_213566]	GATATAGCTGCACCAACAATATCCCGCCTCCTCTAATTACATATGATGTTCTCTGTTCAA	NM_213566	chr1:10521342-10521283	1.032	down	1776.81	1865.74	1.83788	1.88332	Detected	Detected
1228	A_33_P3333667	Hs.730797	XRRA1	X-ray radiation resistance associated 1	Homo sapiens X-ray radiation resistance associated 1 (XRRA1), mRNA [NM_182969]	GACTCAGATGAGCAACTGGATTATACTGTACTGCCCATGAAAAAGGATGTTGACCGGACA	NM_182969	chr11:74617344-74617285	1.14512	up	71.0905	63.1671	-2.80561	-3.00111	Detected	Detected
1229	A_32_P96719	Hs.123253	SHCBP1	SHC SH2-domain binding protein 1	Homo sapiens SHC SH2-domain binding protein 1 (SHCBP1), mRNA [NM_024745]	ATTATTGAGACGTCAATGGGACGCATTTTTCTGTTGAGCTATGCAGTCGTCAAAACAGCG	NM_024745	chr16:46615134-46615075	1.23403	up	715.525	589.972	0.525665	0.222288	Detected	Detected
1230	A_23_P107036	Hs.592945	TMEM11	transmembrane protein 11	Homo sapiens transmembrane protein 11 (TMEM11), transcript variant 1, mRNA [NM_003876]	CAGATCACGGGTGTACCCAGGGTTTTTCAGCTCATTACACTAAGATGTGGATTTCCATAA	NM_003876	chr17:21101502-21101443	1.00048	up	7437.6	7564.11	3.90343	3.90274	Detected	Detected
1231	A_33_P3310780	Hs.596164	CTTN	cortactin	Homo sapiens cortactin (CTTN), transcript variant 1, mRNA [NM_005231]	GGGTTTTATATGCAACTTATTGTATCTGAATTCCTGTAGCACACCTCATAGGTATGATTT	NM_005231	chr11:70282582-70282641	1.00808	down	37239.7	38197.4	6.22736	6.23897	Detected	Detected
1232	A_23_P101237	Hs.37883	C18orf21	chromosome 18 open reading frame 21	Homo sapiens chromosome 18 open reading frame 21 (C18orf21), transcript variant 1, mRNA [NM_031446]	ACTCCTACAAGTAAACTCAGCCTGAAGACACCAGAGAGAAGGACTGCAAACCCAAATCAT	NM_031446	chr18:33557460-33557519	1.08701	up	2648.73	2479.34	2.41389	2.29353	Detected	Detected
1233	A_19_P00321743		LOC100130938	uncharacterized LOC100130938	PREDICTED: Homo sapiens hypothetical LOC100130938 (LOC100130938), miscRNA [XR_110148]	AAGCGCTCATAAATCCCTTCTGGGGCCAGAGCCGGTTTCACAAGCTGCAGGATTTGGGTG	XR_110148	chr18:59273599-59273540	1.03472	up	427.804	420.682	-0.216386	-0.265629	Detected	Detected
1234	A_33_P3383871	Hs.47367	FEM1C	fem-1 homolog c (C. elegans)	Homo sapiens fem-1 homolog c (C. elegans) (FEM1C), mRNA [NM_020177]	GCCAGCTAATAAATTGTCACACAATGGAAAATCATATGCCACAACATTCATTGTAAGGTT	NM_020177	chr5:114856688-114856629	1.00217	down	548.981	559.798	0.143419	0.146549	Detected	Detected
1235	A_24_P364087	Hs.32470	SERGEF	secretion regulating guanine nucleotide exchange factor	Homo sapiens secretion regulating guanine nucleotide exchange factor (SERGEF), mRNA [NM_012139]	AGAGAGAAACTGGAAGGAAAGACAATCAGAAACTTCAACCCAAAGCCAATCTGACTGGTC	NM_012139	chr11:17809710-17809651	1.08828	up	1395.82	1305.03	1.4897	1.36766	Detected	Detected
1236	A_23_P92642	Hs.594084	ANKHD1	ankyrin repeat and KH domain containing 1	Homo sapiens ankyrin repeat and KH domain containing 1 (ANKHD1), transcript variant 3, mRNA [NM_024668]	AGCAACAGGAGACACAGCCTTAACCTATGCTTGTGAAAATGGACATACGGATGTTGCAGA	NM_024668	chr5:139844274-139844333	1.01199	up	694.842	698.625	0.48335	0.466161	Detected	Detected
1237	A_33_P3405754	Hs.509017	CEP104	centrosomal protein 104kDa	centrosomal protein 104kDa [Source:HGNC Symbol;Acc:24866] [ENST00000378223]	TTTGGGACAGTGGTTCCCTTGCCACCTGCCTGCTGTGGATGACAATGAGGGGACTCCATT		chr1:3759797-3759738	1.06463	down	212.872	230.596	-1.22335	-1.13299	Detected	Detected
1238	A_23_P122068	Hs.171929	C1QTNF3	C1q and tumor necrosis factor related protein 3	Homo sapiens C1q and tumor necrosis factor related protein 3 (C1QTNF3), transcript variant 2, mRNA [NM_181435]	TTGGGGAAGACTTGTAGCTGAGCTGATTTGTTACGATCTGAGGAACATTAAAGTTGAGGG	NM_181435	chr5:34020663-34020604	1.00809	up	853.76	861.723	0.780495	0.768867	Detected	Detected
1239	A_23_P165148	Hs.78880	ILVBL	ilvB (bacterial acetolactate synthase)-like	Homo sapiens ilvB (bacterial acetolactate synthase)-like (ILVBL), mRNA [NM_006844]	CTGGACTGTGTCCAGCTGGTTTGGAGTCTCATCATTGCTTGCCCTGGGCCTATCCCATGA	NM_006844	chr19:15226024-15225965	1.02344	up	6446.82	6409.36	3.69718	3.66375	Detected	Detected
1240	A_23_P78092	Hs.591198	EVI2A	ecotropic viral integration site 2A	Homo sapiens ecotropic viral integration site 2A (EVI2A), transcript variant 1, mRNA [NM_001003927]	GCTGAATCAGACACTTGGAAAAGAACAAAACAGCTCACAGGACCCAACCTAGTGATGCAA	NM_001003927	chr17:29645461-29645402	1.28824	up	73.8378	58.3194	-2.7509	-3.11631	Detected	Detected
1241	A_23_P115046	Hs.533549	EIF2B3	eukaryotic translation initiation factor 2B, subunit 3 gamma, 58kDa	Homo sapiens eukaryotic translation initiation factor 2B, subunit 3 gamma, 58kDa (EIF2B3), transcript variant 1, mRNA [NM_020365]	ATGAAGCCAGATATTGTGTGTATTCCTGATGATGCTGACATGGGAACTGCAGATTCTTTG	NM_020365	chr1:45444070-45444011	1.04254	up	1578.04	1540.13	1.66673	1.60663	Detected	Detected
1242	A_23_P31903	Hs.418175	VPS28	vacuolar protein sorting 28 homolog (S. cerevisiae)	Homo sapiens vacuolar protein sorting 28 homolog (S. cerevisiae) (VPS28), transcript variant 2, mRNA [NM_183057]	TCTGGTGTCTGTCTTTGGTGTCAGAACTTTGGGGGCCGGGCCCCTCCCCACAATAAAGAT	NM_183057	chr8:145649073-145649014	1.00202	down	34916.8	35599.3	6.13444	6.13735	Detected	Detected
1243	A_33_P3728979	Hs.338182	FAM151B	family with sequence similarity 151, member B	Homo sapiens family with sequence similarity 151, member B (FAM151B), mRNA [NM_205548]	CTTACTCTGTGGGCATATGTCCTTATAATAGTGCACTTACATAAAAGATTTGGAAAGAAG	NM_205548	chr5:79837786-79837845	1.2125	up	120.239	100.901	-2.04743	-2.32541	Detected	Detected
1244	A_24_P278367	Hs.153961	ACTR1A	ARP1 actin-related protein 1 homolog A, centractin alpha (yeast)	Homo sapiens ARP1 actin-related protein 1 homolog A, centractin alpha (yeast) (ACTR1A), mRNA [NM_005736]	TTACCAAGTTGCCTTTTGCCACTGTAGCTGACCAGGGGACTAGGTTGTAGAGGTGGGAAG	NM_005736	chr10:104239489-104239430	1.04102	up	6950.15	6793.1	3.80564	3.74764	Detected	Detected
1245	A_23_P103276	Hs.655082	KTI12	KTI12 homolog, chromatin associated (S. cerevisiae)	Homo sapiens KTI12 homolog, chromatin associated (S. cerevisiae) (KTI12), mRNA [NM_138417]	GAATTGTTTTAAAACAATTGTGAACAGAAACTGAAGATGGTACAGTTCTACATCTGCACC	NM_138417	chr1:52498019-52497960	1.01244	up	390.64	392.591	-0.347498	-0.365331	Detected	Detected
1246	A_24_P214231	Hs.525198	STIL	SCL/TAL1 interrupting locus	Homo sapiens SCL/TAL1 interrupting locus (STIL), transcript variant 1, mRNA [NM_001048166]	CTTAGATGTAAAACGTCTCAGACAGTTACCAAAATTATTTTAACCTTTTAACTCCCTGCC	NM_001048166	chr1:47716850-47716791	1.05877	up	71.263	68.4851	-2.80211	-2.8845	Detected	Detected
1247	A_23_P386364	Hs.559546	HDX	highly divergent homeobox	Homo sapiens highly divergent homeobox (HDX), transcript variant 2, mRNA [NM_144657]	TATGATACAGTCTTTTGGCTTCGTAACAGGTGTGCATTTCAAGATAACTGCATTCTGTTG	NM_144657	chrX:83576878-83576819	1.09519	up	118.298	109.905	-2.07091	-2.2021	Detected	Detected
1248	A_24_P915007	Hs.531614	NACC1	nucleus accumbens associated 1, BEN and BTB (POZ) domain containing	Homo sapiens nucleus accumbens associated 1, BEN and BTB (POZ) domain containing (NACC1), mRNA [NM_052876]	CGTTGGCAAATGTGAACCATGAGAATATCAGTGATACTGATGAGAATAAACTAAACGCCT	NM_052876	chr19:13251892-13251951	1.08798	up	4643.14	4342.34	3.22369	3.10204	Detected	Detected
1249	A_33_P3346098	Hs.291623	TAOK2	TAO kinase 2	Homo sapiens TAO kinase 2 (TAOK2), transcript variant 1, mRNA [NM_016151]	AAGTTATTGCTGTTCGCCCGCTGTGTGTGCTCATCCTCACCCTCATTGACTCAGGCCTGG	NM_016151	chr16:29999515-29999574	1.04209	down	1917.53	2033.2	1.94784	2.00732	Detected	Detected
1250	A_23_P122815	Hs.592258	CALU	calumenin	Homo sapiens calumenin (CALU), transcript variant 1, mRNA [NM_001219]	TTATGAGTTTGGTTGCAGTGTTCTTATCTTGTGGGCTGATTTCCAAAAACCACATGCTGC	NM_001219	chr7:128410369-128410428	1.00071	down	24310.9	24753.9	5.61212	5.61315	Detected	Detected
1251	A_33_P3296482	Hs.155919	PTPRK	protein tyrosine phosphatase, receptor type, K	Homo sapiens protein tyrosine phosphatase, receptor type, K (PTPRK), transcript variant 2, mRNA [NM_002844]	AAACGCTACATTTCAGTGCATTGCCACAGGGAGAGATGCTGTGCATAACAAGTTATGGCT	NM_002844	chr6:128561243-128561184	1.01421	up	169.864	170.414	-1.54895	-1.56932	Detected	Detected
1252	A_23_P201287	Hs.97858	KIF1B	kinesin family member 1B	Homo sapiens kinesin family member 1B (KIF1B), transcript variant 1, mRNA [NM_015074]	AAGGCATCGTCTTAGACTTTGTGGCTCTAAAGTACCTGTCTGTTGAGATTTCAAGTCTCT	NM_015074	chr1:10441250-10441309	1.12733	down	858.311	984.524	0.788164	0.961068	Detected	Detected
1253	A_23_P304991	Hs.371350	HLCS	holocarboxylase synthetase (biotin-(proprionyl-CoA-carboxylase (ATP-hydrolysing)) ligase)	Homo sapiens holocarboxylase synthetase (biotin-(proprionyl-CoA-carboxylase (ATP-hydrolysing)) ligase) (HLCS), transcript variant 1, mRNA [NM_000411]	GGGAGAATCCTTATTCCTGGTTAATCACTATGCATATTTGAAATAAAAGAAAGCGTAAGC	NM_000411	chr21:38123655-38123596	1.12159	up	2716.59	2464.45	2.45039	2.28484	Detected	Detected
1254	A_33_P3415843		CRAT	carnitine O-acetyltransferase	carnitine O-acetyltransferase [Source:HGNC Symbol;Acc:2342] [ENST00000393384]	GTCTACACCAATGTTTGGTGTGCTTTTCTATTTGCATCTCATACTTCAATACACAGATTT		chr9:131869680-131869621	1.08059	up	811.342	763.967	0.706974	0.595152	Detected	Detected
1255	A_33_P3246318	Hs.474949	RBX1	ring-box 1, E3 ubiquitin protein ligase	Homo sapiens ring-box 1, E3 ubiquitin protein ligase (RBX1), mRNA [NM_014248]	TTGCTGTTTCTGTAGCCATATTGTATTCTGTGTCAAATAAAGTCCAGTTGGATTCTGGAA	NM_014248	chr22:41368609-41368668	1.07899	up	27376.2	25815.8	5.78344	5.67375	Detected	Detected
1256	A_24_P9321	Hs.132854	HIST1H3I	histone cluster 1, H3i	Homo sapiens histone cluster 1, H3i (HIST1H3I), mRNA [NM_003533]	GAGCTGCTAATCCGGAAGCTACCTTTTCAGCGCTTGGTACGGGAGATCGCACAGGACTTT	NM_003533	chr6:27839916-27839857	1.02608	up	540.689	536.164	0.121462	0.0843162	Detected	Detected
1257	A_23_P64669	Hs.37706	ZCCHC8	zinc finger, CCHC domain containing 8	Homo sapiens zinc finger, CCHC domain containing 8 (ZCCHC8), mRNA [NM_017612]	TGTGACTATCCGTCGAGAGTGATGGTTTTTATCTGTCTTTTGTACATTGTTTTCCCTTTC	NM_017612	chr12:122957778-122957719	1.01797	down	2515.21	2605.2	2.33927	2.36496	Detected	Detected
1258	A_24_P393372	Hs.525626	PACS2	phosphofurin acidic cluster sorting protein 2	Homo sapiens phosphofurin acidic cluster sorting protein 2 (PACS2), transcript variant 1, mRNA [NM_001100913]	ACCCTGGATTAATGTAAATAGCTTTTTGGGGAACGGATTCTAATGTCACGTATGTGACCG	NM_001100913	chr14:105864372-105864431	1.01061	down	2557.17	2629.5	2.36314	2.37836	Detected	Detected
1259	A_23_P92948	Hs.483259	PRRC1	proline-rich coiled-coil 1	Homo sapiens proline-rich coiled-coil 1 (PRRC1), mRNA [NM_130809]	TGGGGTGATCCATGAAAAACAGACAGCTGTGTCAGTAGAAAACTTCATTGCAGAATTGCT	NM_130809	chr5:126874767-126874826	1.0516	down	2840.83	3039.67	2.5149	2.58749	Detected	Detected
1260	A_33_P3327058	Hs.730719	ARHGEF2	Rho/Rac guanine nucleotide exchange factor (GEF) 2	Homo sapiens Rho/Rac guanine nucleotide exchange factor (GEF) 2 (ARHGEF2), transcript variant 1, mRNA [NM_001162383]	TGTCACTACTCGCTCTGTCCATCGAAACTTTGAGGACCGAGAGAGGCAGGAACTGGGGAG	NM_001162383	chr1:155920241-155920182	1.08953	down	222.678	246.859	-1.15838	-1.03467	Detected	Detected
1261	A_33_P3416231	Hs.659350	HOXA9	homeobox A9	Homo sapiens homeobox A9 (HOXA9), mRNA [NM_152739]	TAGAAAAAAGGGTAAGCTAGAGAGAAAAAGAAAGAACTGTCCGTCCCCCTTCCGCCTTCT	NM_152739	chr7:27203204-27203145	1.01791	up	1401.7	1401.12	1.49577	1.47015	Detected	Detected
1262	ERCC-00086_228					TTTAGGCGTTGATGTTGCAGTTGGAGGGATGGAGCAGAGAAAAATACACATGTTAGCAAG			1.00112	up	12.5318	12.7367	-5.30967	-5.31129	Not Detected	Not Detected
1263	A_33_P3282318				GB	TTTTACCTGCACTGCTAAGACCGAGTGGTTCGGCAAGGTGAAAGAACGCATGATTATTGT		chr13:107516299-107516240	1.36148	down	79.9123	110.703	-2.63685	-2.19167	Detected	Detected
1264	A_24_P286935	Hs.182215	ARL3	ADP-ribosylation factor-like 3	Homo sapiens ADP-ribosylation factor-like 3 (ARL3), mRNA [NM_004311]	TTTCCTTCTCGGGGACCAGTTCTTACTTCCTTTTATTTTTAGCTCTGCACTCCATGTGGT	NM_004311	chr10:104433706-104433647	1.0612	up	536.034	513.959	0.108988	0.0232944	Detected	Detected
1265	A_21_P0011381	Hs.454625	GOLGA6L10	golgin A6 family-like 10	Homo sapiens golgin A6 family-like 10 (GOLGA6L10), mRNA [NM_001164465]	AACAACGAGAACAAGAGCACACTGCAGTTGGAGCAGCAAGTAAAGGAGCTGAAGAAGTCG	NM_001164465	chr15:82636676-82636617	1.07538	down	1672.64	1830.2	1.75072	1.85558	Detected	Detected
1266	A_23_P144959	Hs.643801	VCAN	versican	Homo sapiens versican (VCAN), transcript variant 1, mRNA [NM_004385]	ACTTCCTGTGCCTTTCCTATCACCTCGAGAAGTAATTATCAGTTGGTTTGGATTTTTGGA	NM_004385	chr5:82876302-82876361	1.12912	down	28183.9	32379.6	5.82539	6.00058	Detected	Detected
1267	A_23_P94591	Hs.356744	TMEM141	transmembrane protein 141	Homo sapiens transmembrane protein 141 (TMEM141), mRNA [NM_032928]	TATGGGACACGGGGTCGAAGGGGCCTGTACACTCTGTCATTTCCTTTCTAGCCCCTGCAT	NM_032928	chr9:139687580-139687639	1.03854	up	9226.92	9039.93	4.21444	4.15988	Detected	Detected
1268	A_21_P0012241		XLOC_l2_009281		BROAD Institute lincRNA (XLOC_l2_009281), lincRNA [TCONS_l2_00017559]	GATTCATCCCAAAGACAAAAGTCAACTACTGCTGAGGCATGGGCTTAATAAATGTTGACT		chr22:17131003-17133257	1.05768	up	373.191	359.011	-0.413422	-0.494329	Detected	Detected
1269	A_23_P218086	Hs.524763	TPCN1	two pore segment channel 1	Homo sapiens two pore segment channel 1 (TPCN1), transcript variant 1, mRNA [NM_001143819]	TCCTAGAAAACCCATTGTGTCTCTGGATCTCTAGCACATTACTAAAAGAGCCTCTGCTTT	NM_001143819	chr12:113736326-113736385	1.0142	down	4820.34	4974.33	3.27773	3.29807	Detected	Detected
1270	A_21_P0013005	Hs.81469	NUBP1	nucleotide binding protein 1	Homo sapiens nucleotide binding protein 1 (NUBP1), mRNA [NM_002484]	AAATCTTGGTATTGTTTGGGAAAGGCAGTGTTGGGAAAAGCACATTCAGTGCCCACCTTG	NM_002484	chr5:135078236-135078177	1.0742	down	267.676	292.568	-0.892848	-0.789584	Detected	Detected
1271	A_33_P3360886				GRP33_ARTSA (P13230) Glycine-rich protein GRP33, partial (8%) [THC2642603]	GGAAACTTTCCTCCCCGCCTAGTCTGCGCTGGGTACTGTTGTTATTCGTGACTGTCCCCT		chr13:044360275-044360216	1.47853	down	386.211	581.013	-0.363948	0.200213	Detected	Detected
1272	A_24_P372048	Hs.520794	YKT6	YKT6 v-SNARE homolog (S. cerevisiae)	Homo sapiens YKT6 v-SNARE homolog (S. cerevisiae) (YKT6), mRNA [NM_006555]	GGAAGCTTCTGCTGGGATGGTGTCACCTATGGGTTTTGAACCAGTGTGGTATGGTCCTTG	NM_006555	chr7:44253196-44253255	1.04272	down	11648.6	12358.7	4.55068	4.61102	Detected	Detected
1273	A_21_P0001579		XLOC_001013		BROAD Institute lincRNA (XLOC_001013), lincRNA [TCONS_00001675]	TAGGGGTGTGTGTGTTTTGAGAGAAAGAAATAGAAAAGGGCCAATGTATTTGCTATTAAA		chr1:149993110-149993051	1.2726	down	219.64	284.405	-1.1782	-0.830411	Detected	Detected
1274	A_23_P16538	Hs.515260	ELL	elongation factor RNA polymerase II	Homo sapiens elongation factor RNA polymerase II (ELL), mRNA [NM_006532]	GAGCTCCGAGGAAACTGATCCTTCATGTTTCAATAGCTGTTGTTGTTTTTCTCTTTGGGC	NM_006532	chr19:18554077-18554018	1.21369	up	406.433	340.732	-0.290318	-0.569719	Detected	Detected
1275	A_21_P0014385	Hs.594609	LOC100506848	uncharacterized LOC100506848	PREDICTED: Homo sapiens hypothetical LOC100506848 (LOC100506848), miscRNA [XR_109552]	GTGCTTCTGCCCTTTTTAAAAATAAAACTGACGAGACAGGGTCTCGCTCTGTTGTCCAGA	XR_109552	chr19:1457728-1457669	1.0288	up	1867.11	1846.6	1.9094	1.86844	Detected	Detected
1276	A_23_P101707	Hs.140452	PLIN3	perilipin 3	Homo sapiens perilipin 3 (PLIN3), transcript variant 1, mRNA [NM_005817]	TCTCTATAATGCAGCTGTGCTCTGGAGTCCTCAACCCGGGGCTCATTTCAAACTTATTTT	NM_005817	chr19:4839174-4839115	1.00065	down	3623.1	3688.87	2.86582	2.86675	Detected	Detected
1277	A_23_P122532	Hs.247323	C6orf47	chromosome 6 open reading frame 47	Homo sapiens chromosome 6 open reading frame 47 (C6orf47), mRNA [NM_021184]	GAGGGCACTGCTCTTGGATTCACCAGCTGTTATTTTTGCTTTTACTTTTCTCCCACCTTC	NM_021184	chr6:31626656-31626597	1.03399	down	668.706	703.533	0.428035	0.476261	Detected	Detected
1278	A_33_P3229863		LOC100128714	uncharacterized LOC100128714	Homo sapiens uncharacterized LOC100128714 (LOC100128714), non-coding RNA [NR_040082]	AGAGTGTCCCCCCTACTGCAAGAGTCCCTTCTGTCCCTTGCAACATCTTTTAAATAAAAT	NR_040082	chr15:26298197-26298256	1.03468	down	6362.62	6698.47	3.67821	3.7274	Detected	Detected
1279	A_33_P3239287	Hs.25601	CHD3	chromodomain helicase DNA binding protein 3	Homo sapiens chromodomain helicase DNA binding protein 3 (CHD3), transcript variant 3, mRNA [NM_001005271]	CTGTCCTGATCCCCTCTTCTGTATCAGGTTTATTGGTTGTACATATAAATTATACTTTCC	NM_001005271	chr17:7816010-7816069	1.04929	down	6336.55	6765.18	3.67229	3.7417	Detected	Detected
1280	A_32_P54544	Hs.82916	CCT6A	chaperonin containing TCP1, subunit 6A (zeta 1)	Homo sapiens chaperonin containing TCP1, subunit 6A (zeta 1) (CCT6A), transcript variant 1, mRNA [NM_001762]	CGAGCTGGAATGTCTTCTCTGAAAGGTTGAATTGAAGCTTCCTCTGTATCTGAGTCTTGA	NM_001762	chr7:56130749-56130808	1.01237	down	14247.3	14675.9	4.84121	4.85895	Detected	Detected
1281	A_21_P0010879	Hs.571994	BMS1P1	BMS1 pseudogene 1	Homo sapiens BMS1 pseudogene 1 (BMS1P1), non-coding RNA [NR_026566]	AGAGAAATGCCAATGCTTTTGCAGTTCAGTCTGCTGTGTGGATGTCTCGATCCTTTCACA	NR_026566	chr10:46761055-46760996	1.01506	up	491.12	492.299	-0.0172615	-0.0388222	Detected	Detected
1282	A_33_P3381483	Hs.185674	ZNF331	zinc finger protein 331	Homo sapiens zinc finger protein 331 (ZNF331), transcript variant 1, mRNA [NM_018555]	GCTTGATTTAATCCTTCCACATTGTATACATGTATCAGAACATCACATTGTACTCCATCA	NM_018555	chr19:54083408-54083467	1.02304	down	445.362	463.593	-0.158359	-0.1255	Detected	Detected
1283	A_23_P162279	Hs.653125	CCDC91	coiled-coil domain containing 91	Homo sapiens coiled-coil domain containing 91 (CCDC91), mRNA [NM_018318]	AGTACAGGATATATGAAATCTTTTCCCAGTATTTCAGAATGTACTTAATTCACAGGCAGG	NM_018318	chr12:28702878-28702937	1.0767	up	1255.51	1186.48	1.33687	1.23026	Detected	Detected
1284	A_33_P3414689				Homo sapiens FP15529 mRNA, complete cds. [AF495723]	CATGTAAGGACCAGGGGGGCCTAGCTTGGGCGGTGGCTGAAGGAATACAAGTCAGAAAAT		chr3:46936260-46936319	1.422	down	291.538	421.818	-0.769653	-0.261736	Detected	Detected
1285	A_33_P3253501	Hs.632451	HIST2H2BF	histone cluster 2, H2bf	Homo sapiens histone cluster 2, H2bf (HIST2H2BF), transcript variant 2, mRNA [NM_001161334]	TCCACCATCACGTCCCGCGAGATCCAGACGGCCGTGCGCCTGCTGCTGCCCGGCGAGCTG	NM_001161334	chr1:149783617-149783558	1.09619	up	1145.39	1063.17	1.20443	1.07194	Detected	Detected
1286	A_23_P114414	Hs.144266	LONRF3	LON peptidase N-terminal domain and ring finger 3	Homo sapiens LON peptidase N-terminal domain and ring finger 3 (LONRF3), transcript variant 1, mRNA [NM_001031855]	CACCTTCCCCACTGCCGTCGGGGGGAGTCTTCTTGTAAATATATCTAATTGCAATAACAT	NM_001031855	chrX:118151680-118151739	1.05829	down	52.1606	56.1666	-3.2523	-3.17057	Not Detected	Not Detected
1287	A_33_P3245620					TACCTCAGCCTTCAGAGTAGCTGGGACTACAGGTGCCTGCCACCACACCCAGCTAATTTT		chr4:102076085-102076144	1.12284	up	2141.06	1940.19	2.10692	1.93977	Detected	Detected
1288	A_24_P67189	Hs.710599	SPEM1	spermatid maturation 1	spermatid maturation 1 [Source:HGNC Symbol;Acc:32429] [ENST00000323383]	GAAGAGAAATATTGGGGCCCCCCTCAAGAGGTACCTCACTGTAACATCACAGCTCTCTGT		chr17:7326851-7326910	1.00904	up	97.1005	97.914	-2.35579	-2.36877	Detected	Detected
1289	A_23_P328034	Hs.348112	C20orf96	chromosome 20 open reading frame 96	Homo sapiens chromosome 20 open reading frame 96 (C20orf96), transcript variant 1, mRNA [NM_153269]	GTGAGATGCGCAGAAAGGTCCTGGAATCCTTGTCCGACAAGATTCAGAAGAAGAAGAAAA	NM_153269	chr20:257767-257708	1.10665	down	130.059	146.448	-1.93417	-1.78797	Detected	Detected
1290	A_33_P3367565	Hs.189409	FNBP1	formin binding protein 1	formin binding protein 1 [Source:HGNC Symbol;Acc:17069] [ENST00000355681]	CATATGTCGAAGTCTGTTTGGACAAAAATGCCAAAGGTGCTAAGACTTATATTTAATACC		chr9:132658152-132658093	1.01496	up	2897.47	2904.69	2.54338	2.52196	Detected	Detected
1291	A_33_P3291329					GAAGATCCAAGTCCTCCTCCGTCTCCAGATCCTGCTCACGGTCCATGTCTAGATCTACGT		chr7:047093109-047093168	1.04626	up	1316.84	1280.63	1.40567	1.34043	Detected	Detected
1292	A_33_P3423954	Hs.368410	CBX2	chromobox homolog 2	Homo sapiens chromobox homolog 2 (CBX2), transcript variant 2, mRNA [NM_032647]	CTCTTCCCTCCCAGGGGGTCCTTGGGGGACGGAAAGGAACAGGAAGCATGCGTACAGTAG	NM_032647	chr17:77755889-77755948	1.12868	down	113.046	129.825	-2.13643	-1.96179	Detected	Detected
1293	A_23_P107801	Hs.730729	C19orf44	chromosome 19 open reading frame 44	Homo sapiens chromosome 19 open reading frame 44 (C19orf44), mRNA [NM_032207]	CTGCTTGAGACGTGCCGCCGTGCCACACCTTCCCTAACTTCTTCTGATGTGTCTCCATTA	NM_032207	chr19:16632086-16632145	1.03665	up	1427.44	1401.07	1.52203	1.4701	Detected	Detected
1294	A_23_P114095	Hs.443490	MBTPS2	membrane-bound transcription factor peptidase, site 2	Homo sapiens membrane-bound transcription factor peptidase, site 2 (MBTPS2), mRNA [NM_015884]	ACTCTGGATGGTTACAGCACGGTAATGTTTGCACTCATCTGACAGAATCCCTGAGTTACA	NM_015884	chrX:21900749-21900808	1.08709	up	242.961	227.407	-1.03261	-1.15308	Detected	Detected
1295	A_23_P77328	Hs.631717	GCHFR	GTP cyclohydrolase I feedback regulator	Homo sapiens GTP cyclohydrolase I feedback regulator (GCHFR), mRNA [NM_005258]	TGGGCCAGACGCTGGTGTGGTGTCTGCACAAGGAGTGACCTTCTCATGCTGATTTGCAGA	NM_005258	chr15:41059510-41059569	1.00274	up	128.239	130.125	-1.9545	-1.95846	Detected	Detected
1296	A_32_P96807	Hs.30258	RC3H1	ring finger and CCCH-type domains 1	Homo sapiens ring finger and CCCH-type domains 1 (RC3H1), mRNA [NM_172071]	CTGGGTCTAAATAAGTACATGTTCCCACTTGTTGCCGATTTTTGAGAGTACTAGGGCCAT	NM_172071	chr1:173900682-173900623	1.03795	down	1352.28	1428.16	1.44399	1.49773	Detected	Detected
1297	A_21_P0000447		SNORD116-11	small nucleolar RNA, C/D box 116-11	Homo sapiens small nucleolar RNA, C/D box 116-11 (SNORD116-11), small nucleolar RNA [NR_003326]	GGAAAGTTGAACAAAATGAGTGAAAACTTTATACTGTCATCCTCTTCAAACTGAGGTCCA	NR_003326	chr15:25321109-25321168	1.10038	up	66.4919	61.4835	-2.90208	-3.04009	Detected	Not Detected
[truncated: 22,429 more rows]
