# Supplementary material for: Transcriptome and Metabolome Analyses in Exogenous FABP4- and FABP5-Treated Adipose-Derived Stem Cells
Source: PLoS One. 2016 Dec 9;11(12):e0167825. doi: 10.1371/journal.pone.0167825 (PMC5148007; doi:10.1371/journal.pone.0167825)
Supplement: S3 Dataset — (ZIP) [file pone.0167825.s003.zip › S3 Ddataset Microarray data (233A-FABP4).xls]

## Sheet: (233A-FABP4)vs(233A-CNT)
233A-FABP4 vs. 233A-control (26,444 genes)
no	ProbeName	UniGeneID	GeneSymbol	GeneName	Description	Sequence	RefSeq Accession	Genomic Coordinates	Fold change (233A-FABP4) vs(233A-CNT)	Regulation (233A-FABP4) vs(233A-CNT)	raw (233A-FABP4)	raw (233A-CNT)	normalized (233A-FABP4)	normalized (233A-CNT)	Flags (233A-FABP4)	Flags (233A-CNT)
1	A_23_P117082	Hs.642618	HEBP1	heme binding protein 1	Homo sapiens heme binding protein 1 (HEBP1), mRNA [NM_015987]	AAGGGGGAAAATGTGATTTGTGCCTGATCTTTCATCTGTGATTCTTATAAGAGCTTTGTC	NM_015987	chr12:13127906-13127847	1.00399	up	11271.4	11474.1	4.41844	4.41269	Detected	Detected
2	A_33_P3246448	Hs.348522	KCNE4	potassium voltage-gated channel, Isk-related family, member 4	Homo sapiens potassium voltage-gated channel, Isk-related family, member 4 (KCNE4), mRNA [NM_080671]	GCAAGTCTCTCTGCACCTATTAAAAAGTGATGTATATACTTCCTTCTTATTCTGTTGAGT	NM_080671	chr2:223920197-223920256	41.3087	up	391.997	9.69866	-0.427237	-5.79561	Detected	Not Detected
3	A_21_P0000509	Hs.717308	SNAR-G2	small ILF3/NF90-associated RNA G2	Homo sapiens small ILF3/NF90-associated RNA G2 (SNAR-G2), small nuclear RNA [NR_024244]	AGGGGAGGGTTCGAGGGTACGAGTTCGAGGCCAACCGGGTCCACATTGGTTGAGAAAAAA	NR_024244	chr19:49534993-49534934	1.01192	down	5352.58	5535.78	3.34408	3.36118	Detected	Detected
4	A_21_P0000744	Hs.90286	LOC100506844	uncharacterized LOC100506844	Homo sapiens uncharacterized LOC100506844 (LOC100506844), non-coding RNA [NR_038269]	AGTCGTACCCTCTTGTTTTTCTCTGAGTCAGTCTTAAGGTGAAATGAAGTGTGGCCCAGT	NR_038269	chr12:58329728-58329669	1.0012	down	1261.48	1290.83	1.25896	1.26069	Detected	Detected
5	A_24_P215804	Hs.15159	CKLF	chemokine-like factor	Homo sapiens chemokine-like factor (CKLF), transcript variant 1, mRNA [NM_016951]	AAAGAAGTTTTGTAATTTTATATTACTTTTTAGTTTGATACTAAGTATTAAACATATTTC	NM_016951	chr16:66599900-66599959	1.26932	up	551.878	444.369	0.0662689	-0.277782	Detected	Detected
6	A_23_P110167	Hs.81874	MGST2	microsomal glutathione S-transferase 2	Homo sapiens microsomal glutathione S-transferase 2 (MGST2), transcript variant 1, mRNA [NM_002413]	AATATCTGGACCTCAATATTGCCAAGAAACTGAGGCGGCAATTCTAACTTTTTCTCTTCC	NM_002413	chr4:140625256-140625315	1.10004	down	9536.44	10721.7	4.1773	4.31486	Detected	Detected
7	A_33_P3211513	Hs.433732	CLK1	CDC-like kinase 1	Homo sapiens CDC-like kinase 1 (CLK1), transcript variant 2, mRNA [NM_001162407]	AAGTAGTTATAAAAGCAAACACAGGATTCACCACAGTACTTCACATCGTCGTTCACATGG	NM_001162407	chr2:201726021-201725962	1.17735	down	196.366	236.288	-1.42454	-1.189	Detected	Detected
8	A_33_P3316686	Hs.5741	CYB5R4	cytochrome b5 reductase 4	Homo sapiens cytochrome b5 reductase 4 (CYB5R4), mRNA [NM_016230]	GAATCCATGCTGAAAGAATGCCTGGTTGGCAGAATGGCCATTAAACCTGCTGTTCTGAAA	NM_016230	chr6:84618749-84618808	1.06638	down	197.117	214.836	-1.41902	-1.3263	Detected	Detected
9	A_33_P3300975	Hs.549040	HOXC4	homeobox C4	Homo sapiens homeobox C4 (HOXC4), transcript variant 1, mRNA [NM_014620]	TAGTGTCGATGTGAAATGCCCCGTGATCAATAATAAACCAGTGGATGTGAATTAGTTTTA	NM_014620	chr12:54449755-54449814	1.05941	down	380.292	411.768	-0.470973	-0.387709	Detected	Detected
10	A_33_P3263061	Hs.493362	AK3	adenylate kinase 3	Homo sapiens adenylate kinase 3 (AK3), nuclear gene encoding mitochondrial protein, transcript variant 1, mRNA [NM_016282]	TGCTGCCTGATGTCTCAATGGCTTCTGAATGACTGTTCTAATAAATGATCTTAAAACAGT	NM_016282	chr9:4711217-4711158	1.0876	up	17194.3	16157.9	5.0277	4.90656	Detected	Detected
11	A_24_P278460	Hs.501991	FAR1	fatty acyl CoA reductase 1	Homo sapiens fatty acyl CoA reductase 1 (FAR1), mRNA [NM_032228]	ACCCATGGAACAATATGCTTAGGATTACAGGAAGCAGTCCTTACTTACACTTCTTGTCTG	NM_032228	chr11:13753079-13753138	1.08951	up	850.629	797.953	0.69045	0.566764	Detected	Detected
12	A_21_P0014651		LOC100129203	uncharacterized LOC100129203	PREDICTED: Homo sapiens hypothetical LOC100129203 (LOC100129203), miscRNA [XR_110904]	CTCCACCCCTTTTGTTGTCTGGTATGTTTAAAACAAGAAAGAACTTTAGAAAAGTAGGAT	XR_110904	chr11:94967207-94967266	1.19474	down	82.0443	100.183	-2.68361	-2.42691	Detected	Detected
13	A_24_P286898	Hs.522924	MAPK8	mitogen-activated protein kinase 8	mitogen-activated protein kinase 8 [Source:HGNC Symbol;Acc:6881] [ENST00000374189]	TTTGAGAAGCTGTTAATCTTTTAGCTGAATAATGAAGTTAGACTGAATTACGTGTCTCCC		chr10:49647005-49647064	1.03893	up	101.196	99.551	-2.38093	-2.43603	Detected	Detected
14	A_23_P340890	Hs.689006	THAP3	THAP domain containing, apoptosis associated protein 3	Homo sapiens THAP domain containing, apoptosis associated protein 3 (THAP3), transcript variant 3, mRNA [NM_001195753]	GTCTGGGGGACGTTTAGAGGCGTGGCACTAGGAGTGCACATCTGTGAGCATGACAAGCTT	NM_001195753	chr1:6693309-6693368	1.02008	up	1665.86	1669.07	1.66011	1.63143	Detected	Detected
15	A_21_P0010885		TMEM14B	transmembrane protein 14B	Homo sapiens transmembrane protein 14B (TMEM14B), transcript variant 1, mRNA [NM_030969]	CATCTGATTAGCAGAATCAGATGTTCCAGCTTGGACTCATGAAGGATTAAAAATCTGCAT	NM_030969	chr6:10756741-10756799	1.07267	up	6519.74	6212.02	3.62866	3.52745	Detected	Detected
16	A_23_P89762	Hs.465337	PHLPP1	PH domain and leucine rich repeat protein phosphatase 1	Homo sapiens PH domain and leucine rich repeat protein phosphatase 1 (PHLPP1), mRNA [NM_194449]	AGGTGACTTAAGTCACTGGGATTCACTAATTTTCTCTGAGAGCACAGCTGATTGAGAATT	NM_194449	chr18:60647180-60647239	1.02745	up	112.618	112.026	-2.22664	-2.2657	Detected	Detected
17	A_33_P3379396	Hs.80828	KRT1	keratin 1	Homo sapiens keratin 1 (KRT1), mRNA [NM_006121]	TGGAGAGGTCTTAAACTCCCCATTTCCTTGTTTTGCTGCAATAAACTGCATTTGAAATTC	NM_006121	chr12:53068579-53068520	22.2645	down	11.2189	255.291	-5.55407	-1.0774	Not Detected	Detected
18	A_23_P109034	Hs.632267	SDC4	syndecan 4	Homo sapiens syndecan 4 (SDC4), mRNA [NM_002999]	CCTGGTGCCTTCTGATGGGGCTGGAATAGTTGAGGTGGATGGTTCTACCCTTTCTGCCTT	NM_002999	chr20:43954637-43954578	1.0275	down	16532.3	17361.5	4.97106	5.0102	Detected	Detected
19	A_33_P3261031				Q2RH40_MOOTA (Q2RH40) Inner-membrane translocator, partial (5%) [THC2750096]	AAGTGTGCCATGTGTGATGGGGACAGCTTCCCCTTTGCCTATACAGGTGGAGAAGCCGAG		chr11:000125293-000125352	1.06651	down	61.5602	67.102	-3.09801	-3.00511	Detected	Detected
20	A_33_P3732466	Hs.585502	DKFZp547G183	uncharacterized LOC55525	Homo sapiens mRNA; cDNA DKFZp547G183 (from clone DKFZp547G183). [AL359570]	CGTGACAAATCCTTAAAGGATACACACATGACAGGAAGGATTAGAAGAGGAAACAGAAAC		chr11:82902029-82901970	1.16918	down	236.442	282.538	-1.15659	-0.931095	Detected	Detected
21	A_33_P3402773					GTCCCGCAGGGCCTGGCTGGCTTAGCAATCTGAGCCACCTTCCTTAAAGGAAATACTAAA		chr22:024285001-024285060	1.22407	down	1030.2	1288.84	0.96677	1.25846	Detected	Detected
22	A_33_P3636315	Hs.202475	LOC286087	uncharacterized LOC286087	Homo sapiens cDNA FLJ34356 fis, clone FEBRA2012195. [AK091675]	TATATTCACTCACACCATCCCCTCTGTTGGTTCTGAAATAAACTATTCAAAGGAGTGCAG		chr8:2149929-2149988	1.29718	down	38.0399	50.4324	-3.79249	-3.41712	Not Detected	Detected
23	A_23_P103837	Hs.490551	UBAP2L	ubiquitin associated protein 2-like	Homo sapiens ubiquitin associated protein 2-like (UBAP2L), transcript variant 2, mRNA [NM_001127320]	TGGATATGGGTCTCATGGATACAACACTGGAAGAAAATATCCACCCCCTTACAAGCATTT	NM_001127320	chr1:154234145-154235609	1.07788	up	877.947	832.468	0.736054	0.627855	Detected	Detected
24	A_33_P3402035	Hs.8375	TRAF4	TNF receptor-associated factor 4	Homo sapiens TNF receptor-associated factor 4 (TRAF4), mRNA [NM_004295]	TGGTGAAATGCGGCTCACCTCCCAGATTTGTTGTAAAGATTAAATGAACTGGTCAGCACA	NM_004295	chr17:27077917-27077976	1.01226	down	2966.77	3069.34	2.49274	2.51032	Detected	Detected
25	A_21_P0013668	Hs.632070	FAM75C2	family with sequence similarity 75, member C2	Homo sapiens family with sequence similarity 75, member C2 (FAM75C2), mRNA [NM_001166137]	TAAAATTACTTAGTGCCTCATCACTAAACACCCCCAGCTCCACACCATGGGTGTTGGATA	NM_001166137	chr9:90749849-90749790	1.07865	up	89.6113	84.9086	-2.55633	-2.66556	Detected	Detected
26	A_23_P11543	Hs.370858	FUCA1	fucosidase, alpha-L- 1, tissue	Homo sapiens fucosidase, alpha-L- 1, tissue (FUCA1), mRNA [NM_000147]	TTCTCTGATAACCTACTTGCTTACTCAATGCCTTTAAGCCAAGTCACCCTGTTGCCTATG	NM_000147	chr1:24171909-24171850	1.13442	down	9102.18	10553.3	4.11006	4.29201	Detected	Detected
27	A_33_P3219429	Hs.632093	SMNDC1	survival motor neuron domain containing 1	Homo sapiens survival motor neuron domain containing 1 (SMNDC1), mRNA [NM_005871]	CCTCAATAATCAGAAAAACTGTTGGATTTCATCTCTGCAGGGCTTTACATTTACCTTTTT	NM_005871	chr10:112053916-112053857	1.00722	down	676.116	696.012	0.359191	0.369573	Detected	Detected
28	A_21_P0014120		LOC100507291	uncharacterized LOC100507291	PREDICTED: Homo sapiens hypothetical LOC100507291, transcript variant 2 (LOC100507291), miscRNA [XR_108496]	CAATGCCTGGTGACTGGGGCTGGTTCATACTAGACGATCAATAAATGCTCCTTGAATGAA	XR_108496	chr3:139163387-139163446	1.05133	up	1506.51	1464.55	1.51506	1.44284	Detected	Detected
29	A_23_P118888	Hs.77318	PAFAH1B1	platelet-activating factor acetylhydrolase 1b, regulatory subunit 1 (45kDa)	Homo sapiens platelet-activating factor acetylhydrolase 1b, regulatory subunit 1 (45kDa) (PAFAH1B1), mRNA [NM_000430]	TGGAGTTCTGTTCCATTCTGGGGGGAAGTTTATTTTGAGTTGTGCTGATGACAAGACCCT	NM_000430	chr17:2583481-2583540	1.03112	down	4838.63	5099.19	3.19845	3.24266	Detected	Detected
30	A_33_P3350056	Hs.374950	MT1X	metallothionein 1X	Homo sapiens metallothionein 1X (MT1X), mRNA [NM_005952]	TCCTGTGCCTGTGCCGGCTCCTGCAAATGCAAAGAGTGCAAATGCACCTCCTGCAAGAAG	NM_005952	chr16:56717082-56717141	1.63889	up	34120.3	21278.1	6.01641	5.30369	Detected	Detected
31	A_32_P202703	Hs.708293	LOC389831	uncharacterized LOC389831	Homo sapiens uncharacterized LOC389831 (LOC389831), mRNA [NM_001242480]	GCATGAGGCCAATCCATGAATCCAACTTCCAATGGAGAAATGTTAATATTTTTTCAGTTT	NM_001242480	chr7_gl000195_random:44089-44030	1.06435	up	436.722	419.366	-0.271363	-0.361329	Detected	Detected
32	A_24_P787889	Hs.376511	TMEM191B	transmembrane protein 191B	Homo sapiens transmembrane protein 191B (TMEM191B), mRNA [NM_001242313]	TCTGGACGGTGCTGTTGGACCCCGGCGCCGTCTCCGCGTGGCTCTGGAGCCTCACCTCGG	NM_001242313	chr22:20380190-20380249	1.06501	down	2027.2	2206.58	1.94333	2.0342	Detected	Detected
33	A_24_P238257	Hs.349758	C17orf104	chromosome 17 open reading frame 104	Homo sapiens chromosome 17 open reading frame 104 (C17orf104), mRNA [NM_001145080]	CTTTTTCTGGTCTCATGCCAACTTTTGGATTTCAAAGACCAATTAAAACCCGTAGTGGAC	NM_001145080	chr17:42745468-42745527	28.0048	down	10.3514	296.279	-5.67019	-0.862583	Not Detected	Detected
34	A_21_P0014626	Hs.12333	RNF13	ring finger protein 13	Homo sapiens ring finger protein 13 (RNF13), transcript variant 1, mRNA [NM_007282]	TATGGCCTTGTATGAGGGGAGTTTGAATGTTAATAAACATGTTTTCCACTTTAAGATCCA	NM_007282	chr3:149679862-149679921	1.10398	down	12527.5	14135	4.57087	4.71359	Detected	Detected
35	A_23_P203658	Hs.163893	PICALM	phosphatidylinositol binding clathrin assembly protein	Homo sapiens phosphatidylinositol binding clathrin assembly protein (PICALM), transcript variant 1, mRNA [NM_007166]	TGTAAATTGGAGTCAACCAGGTGAAAAGAAGTTAACTGGGGGATCTAACTGGCAACCAAA	NM_007166	chr11:85692268-85692209	1.12518	up	685.417	622.591	0.378902	0.208745	Detected	Detected
36	A_33_P3354678	Hs.125300	TRIM78P	tripartite motif containing 78, pseudogene	Homo sapiens tripartite motif containing 78, pseudogene (TRIM78P), non-coding RNA [NR_002777]	CAGAAGCACAGTTTCTTCCTTCTAAAATGAAATAATTAACCTCTCCCTGTCTACATTCTT	NR_002777	chr11:5687534-5687593	1.77709	down	31.705	57.5847	-4.0553	-3.22578	Not Detected	Detected
37	A_23_P102060	Hs.196983	SSFA2	sperm specific antigen 2	Homo sapiens sperm specific antigen 2 (SSFA2), transcript variant 2, mRNA [NM_006751]	GTATCATCCAAATAATGGGGCCTATGACTTGAATGAATAGAAATGAATAAGCTGGTGTTT	NM_006751	chr2:182795035-182795094	1.03691	up	2530.23	2493.96	2.26312	2.21083	Detected	Detected
38	A_23_P206140	Hs.513053	DNAJA4	DnaJ (Hsp40) homolog, subfamily A, member 4	Homo sapiens DnaJ (Hsp40) homolog, subfamily A, member 4 (DNAJA4), transcript variant 1, mRNA [NM_018602]	TGGGGTGTCGTTTTTGTGCTGTGACTTCCTAATTATTGCTAAAGAACTACTGTTTAGTTG	NM_018602	chr15:78574350-78574409	1.11646	up	1864.49	1706.81	1.82263	1.66369	Detected	Detected
39	A_23_P14389	Hs.124490	ACIN1	apoptotic chromatin condensation inducer 1	Homo sapiens apoptotic chromatin condensation inducer 1 (ACIN1), transcript variant 1, mRNA [NM_014977]	CAAGGCAGCTCCCTGCATCTATTGGCTCCCACTGACTGACAGCCAGATCGTTCAGAAAGA	NM_014977	chr14:23530338-23528670	1.08709	down	777.11	863.41	0.56004	0.680507	Detected	Detected
40	A_23_P106016	Hs.508999	PRKD1	protein kinase D1	Homo sapiens protein kinase D1 (PRKD1), mRNA [NM_002742]	CTGTTTGGTGTGTCCCATTGGTGTTGTCATTGTAAACAAACTCTTGAAGAGTCGATTATT	NM_002742	chr14:30046087-30046028	1.04133	down	235.686	250.837	-1.16122	-1.10279	Detected	Detected
41	A_33_P3323435	Hs.593542	MAP3K9	mitogen-activated protein kinase kinase kinase 9	Homo sapiens mitogen-activated protein kinase kinase kinase 9 (MAP3K9), mRNA [NM_033141]	TTCTTCTTCATTCTTGATGGGGAGAAGTACATACAAAGTTTGTTCTGACAGGGCGCGGTG	NM_033141	chr14:71195186-71195127	1.01075	up	2010.26	2032.73	1.93123	1.91581	Detected	Detected
42	A_21_P0011375	Hs.878	SORD	sorbitol dehydrogenase	Homo sapiens sorbitol dehydrogenase (SORD), transcript variant 1, mRNA [NM_003104]	TTTGTTACAAGCTTCCTGACAATGTCACCTTTGAGGAAGGCGCCCTGATTGATCCACTTT	NM_003104	chr15:45353415-45357518	1.12169	down	75.5891	86.6571	-2.80183	-2.63615	Detected	Detected
43	A_33_P3241482	Hs.484259	ZNF346	zinc finger protein 346	Homo sapiens zinc finger protein 346 (ZNF346), mRNA [NM_012279]	ATGCTCTGTCTCTTGGTCACTGAAGCATCCAAATAAAGAATTTCCCTCATGGGCCAGACT	NM_012279	chr5:176492916-176492975	1.04605	down	3992.39	4268.32	2.9211	2.98606	Detected	Detected
44	A_23_P145541	Hs.529959	FIG4	FIG4 homolog, SAC1 lipid phosphatase domain containing (S. cerevisiae)	Homo sapiens FIG4 homolog, SAC1 lipid phosphatase domain containing (S. cerevisiae) (FIG4), mRNA [NM_014845]	ACTTTATGCCTAAGACCGTTGGAATTGATCCAAGTCCATTTACTGTGCGTAAACCAGATG	NM_014845	chr6:110110799-110110858	1.03445	down	846.909	895.397	0.684128	0.732987	Detected	Detected
45	A_23_P111865	Hs.632294	ZSCAN21	zinc finger and SCAN domain containing 21	Homo sapiens zinc finger and SCAN domain containing 21 (ZSCAN21), mRNA [NM_145914]	TCAGACCTTCTTAAACATCAGAGAATGCACACAGAAGAGGCGCCATATCAGTGCAAAGAT	NM_145914	chr7:99661851-99661910	1.06116	down	143.241	155.353	-1.87964	-1.79399	Detected	Detected
46	A_23_P151294	Hs.856	IFNG	interferon, gamma	Homo sapiens interferon, gamma (IFNG), mRNA [NM_000619]	ACTTGAATGTCCAACGCAAAGCAATACATGAACTCATCCAAGTGATGGCTGAACTGTCGC	NM_000619	chr12:68549260-68549201	1.59179	up	12.5827	8.07905	-5.38856	-6.05921	Not Detected	Not Detected
47	A_23_P144096	Hs.655334	CISH	cytokine inducible SH2-containing protein	Homo sapiens cytokine inducible SH2-containing protein (CISH), transcript variant 2, mRNA [NM_145071]	GAGAGGAGAGAAATACACGTCTGATAAGACTTCATGAAATAATAATTATAGCAAAGAACA	NM_145071	chr3:50644082-50644023	1.95292	down	147.776	294.958	-1.83466	-0.869028	Detected	Detected
48	A_33_P3299510	Hs.723088	SCXA	scleraxis homolog A (mouse)	Homo sapiens scleraxis homolog A (mouse) (SCXA), mRNA [NM_001008271]	CGGCGAGAACACCCAGCCCAAACAGATCTGCACCTTCTGCCTCAGCAACCAGAGAAAGTT	NM_001008271	chr8:145491109-145491168	1.21971	down	344.123	428.984	-0.615157	-0.328616	Detected	Detected
49	A_23_P76705	Hs.224152	TUBGCP3	tubulin, gamma complex associated protein 3	Homo sapiens tubulin, gamma complex associated protein 3 (TUBGCP3), mRNA [NM_006322]	TACATCACATTTGAGGTGCTTGAATGTTCTTGGGATGAGCTTTGGAACAAAGTCCAGCAG	NM_006322	chr13:113158954-113158433	1.00932	up	185.419	187.757	-1.50729	-1.52067	Detected	Detected
50	A_23_P63896	Hs.244139	FAS	Fas (TNF receptor superfamily, member 6)	Homo sapiens Fas (TNF receptor superfamily, member 6) (FAS), transcript variant 1, mRNA [NM_000043]	ATGTCTATCCACAGGCTAACCCCACTCTATGAATCAATAGAAGAAGCTATGACCTTTTGC	NM_000043	chr10:90774545-90774604	1.14569	down	7252.49	8492.28	3.78233	3.97854	Detected	Detected
51	A_21_P0005541		XLOC_006644		BROAD Institute lincRNA (XLOC_006644), lincRNA [TCONS_00014004]	TAGGAAGTTTTGAAGGTAGAGAATCTGGGCCCCTCAACTTCCTCTGGACATGAATCAAAC		chr7:149917442-149917383	1.52996	down	27.6693	43.2663	-4.25172	-3.63822	Not Detected	Detected
52	A_24_P355944	Hs.149239	EFNB2	ephrin-B2	Homo sapiens ephrin-B2 (EFNB2), mRNA [NM_004093]	TGCGTCTGTTTTGTGTCTGGTGCAGAATATGACAATCTACCAACTGTCCCTTTGTTTGAA	NM_004093	chr13:107142795-107142736	1.09276	down	1643.23	1835.23	1.64038	1.76835	Detected	Detected
53	A_23_P101374	Hs.98370	CYP2S1	cytochrome P450, family 2, subfamily S, polypeptide 1	Homo sapiens cytochrome P450, family 2, subfamily S, polypeptide 1 (CYP2S1), mRNA [NM_030622]	AGTCACCCCTTTTTAAGCACCCTGATTCTACCAAATGCAAACACATCTGGGTCTGCGATT	NM_030622	chr19:41713082-41713141	1.08103	down	3303.67	3650.09	2.64792	2.76032	Detected	Detected
54	A_32_P199252	Hs.525600	HSP90AA1	heat shock protein 90kDa alpha (cytosolic), class A member 1	Homo sapiens heat shock protein 90kDa alpha (cytosolic), class A member 1 (HSP90AA1), transcript variant 1, mRNA [NM_001017963]	TTGGTCAAAAAATGCTTAGAACTCTTTACAGAACTGGCGGAAGATAAAGAGAACTGCAAG	NM_001017963	chr14:102550222-102550163	1.00636	down	3784.99	3893.03	2.84414	2.85328	Detected	Detected
55	A_23_P203191	Hs.93194	APOA1	apolipoprotein A-I	Homo sapiens apolipoprotein A-I (APOA1), mRNA [NM_000039]	GATGTGCTCAAAGACAGCGGCAGAGACTATGTGTCCCAGTTTGAAGGCTCCGCCTTGGGA	NM_000039	chr11:116707787-116707728	1.33291	down	711.33	969.043	0.432439	0.847021	Detected	Detected
56	A_19_P00811812	Hs.513971	MPRIP	myosin phosphatase Rho interacting protein	Homo sapiens myosin phosphatase Rho interacting protein (MPRIP), transcript variant 2, mRNA [NM_201274]	TCAAAATTCGTTATCAAAGGCAAAACCTACTGTGCCAAGCTGGGGCGCTATATGTGAACG	NM_201274	chr17:17095368-17095427	1.43051	down	67.6076	98.8457	-2.96282	-2.44629	Detected	Detected
57	A_33_P3311205	Hs.706827	PRPF40B	PRP40 pre-mRNA processing factor 40 homolog B (S. cerevisiae)	Homo sapiens PRP40 pre-mRNA processing factor 40 homolog B (S. cerevisiae) (PRPF40B), transcript variant 1, mRNA [NM_001031698]	GGAGCTCCAACAGGCAGAGCTCCCTAACCGTTCCCCAGGCTTTGGAATCAAGAAGGAGAA	NM_001031698	chr12:50037727-50037786	1.72933	down	168.621	298.029	-1.6443	-0.854088	Detected	Detected
58	A_32_P89827	Hs.406779	TPTE2P6	transmembrane phosphoinositide 3-phosphatase and tensin homolog 2 pseudogene 6	Homo sapiens transmembrane phosphoinositide 3-phosphatase and tensin homolog 2 pseudogene 6 (TPTE2P6), non-coding RNA [NR_002815]	ATTAATGTTCTTTCCAACCCCTGCCATGTGCATGTTCATATGTCCTAAGTCTTCCTTGAT	NR_002815	chr13:25171688-25171747	7.54633	down	33.3594	257.291	-3.98191	-1.06614	Not Detected	Detected
59	A_23_P44264	Hs.202095	EMX2	empty spiracles homeobox 2	Homo sapiens empty spiracles homeobox 2 (EMX2), transcript variant 1, mRNA [NM_004098]	TCCAAGATCATAGACTTACTAAAGAGAGTGACAAATGCTTCCTTAATGTCTTCTATACCA	NM_004098	chr10:119308881-119308940	1.00656	down	510.077	524.74	-0.0473642	-0.0379381	Detected	Detected
60	A_33_P3245927	Hs.524817	OGFOD2	2-oxoglutarate and iron-dependent oxygenase domain containing 2	Homo sapiens 2-oxoglutarate and iron-dependent oxygenase domain containing 2 (OGFOD2), mRNA [NM_024623]	TCCGTTGCCTTGGTCTGGGGGCAGAAATAAAATCCCCGCAGCCTACTGCACTTCTTGGCT	NM_024623	chr12:123463936-123463995	1.10618	down	3228.1	3649.59	2.61453	2.76012	Detected	Detected
61	A_23_P98183	Hs.37003	HRAS	v-Ha-ras Harvey rat sarcoma viral oncogene homolog	Homo sapiens v-Ha-ras Harvey rat sarcoma viral oncogene homolog (HRAS), transcript variant 1, mRNA [NM_005343]	TTTGCCATCAACAACACCAAGTCTTTTGAGGACATCCACCAGTACAGGGAGCAGATCAAA	NM_005343	chr11:533812-533600	1.04968	up	2339.23	2277.65	2.14988	2.07993	Detected	Detected
62	A_21_P0007347		XLOC_009428		BROAD Institute lincRNA (XLOC_009428), lincRNA [TCONS_00019627]	AATGCTTCTGCCAGGCCGTCATCTGACCCATAAGGTCCCTCTGTGCACTGCTTGGAAGGT		chr11:044994528-044994469	1.43828	down	29.4254	43.2549	-4.16294	-3.6386	Not Detected	Detected
63	ERCC-00096_179					AATAGGAGGTGAATTAGATAGGGAAAAGATCGGGATGCTACTAGTTTACTGCGTCACGCT			1.02616	down	10.627	11.1454	-5.63228	-5.59502	Not Detected	Not Detected
64	A_33_P3278313	Hs.339024	MSRB3	methionine sulfoxide reductase B3	Homo sapiens methionine sulfoxide reductase B3 (MSRB3), nuclear gene encoding mitochondrial protein, transcript variant 3, mRNA [NM_001193460]	GCAATATCTGTTACTAGAGAACATTCCCATGTGTTTAAACTCTTCACTTCTTAGATGCAT	NM_001193460	chr12:65860358-65860417	1.11015	up	905.917	834.017	0.781299	0.630538	Detected	Detected
65	A_33_P3306973				MPP8_HUMAN (Q99549) M-phase phosphoprotein 8, partial (48%) [THC2494281]	TGATTCCCTGAAGCCACAAACCTGTATTTTCCGGTTTTCAAATAAATATACAGTGTCAAA		chr12:007590340-007590281	1.18771	down	413.001	501.339	-0.351934	-0.103752	Detected	Detected
66	A_33_P3235690	Hs.149991	THOC2	THO complex 2	Homo sapiens THO complex 2 (THOC2), mRNA [NM_001081550]	CCACCACTGTCCAAGAGTAAGGAGAGAGAAATGGACAAGAAAGATTTGGACAAGTCAAGG	NM_001081550	chrX:122748019-122747960	1.0701	down	333.149	364.362	-0.661914	-0.564167	Detected	Detected
67	A_21_P0004992		XLOC_005586		BROAD Institute lincRNA (XLOC_005586), lincRNA [TCONS_00012054]	CTGCCCACTCTTCATGGCGGTAGCAGCCCCCTGCCTGCTGCCACACTTTTAAGTTGAGAA		chr6:3926402-3925757	1.08184	down	2236.84	2473.26	2.08531	2.1988	Detected	Detected
68	A_33_P3858476	Hs.503210	FLJ30838	uncharacterized LOC400955	Homo sapiens uncharacterized LOC400955 (FLJ30838), non-coding RNA [NR_033873]	GGCCTGTGAGCCAAATCTACCCCACTGCCTGTTTTTGTAAATAAAGCTTTATCAGAACAT	NR_033873	chr2:59290841-59290900	1.40737	down	44.4188	63.892	-3.56884	-3.07583	Not Detected	Detected
69	A_33_P3260373	Hs.512661	ISY1-RAB43	ISY1-RAB43 readthrough	Homo sapiens ISY1-RAB43 readthrough (ISY1-RAB43), mRNA [NM_001204890]	ACTATGACATCCTGTGTGCCATTGAGACGTCTGCCAAGGACTCGAGCAACGTGGAGGAGG	NM_001204890	chr3:128810123-128810064	1.0512	up	112.474	109.355	-2.22848	-2.30052	Detected	Detected
70	A_33_P3282898	Hs.471014	TLN1	talin 1	talin 1 [Source:HGNC Symbol;Acc:11845] [ENST00000378192]	TTTTCCTCAGTCCCTTTCCCTACAGGGAGAGACACAGGTCACATTAAGAATTCATACTGG		chr9:35723457-35723398	1.07034	up	279.997	267.364	-0.912667	-1.01073	Detected	Detected
71	A_23_P122001	Hs.280987	MSH3	mutS homolog 3 (E. coli)	Homo sapiens mutS homolog 3 (E. coli) (MSH3), mRNA [NM_002439]	AAACTAGCAGATGTTCCTGGAGAAATTTTGAAGAAAGCAGCTCACAAGTCAAAAGAGCTG	NM_002439	chr5:80169024-80169083	1.02803	up	839.424	834.538	0.67132	0.631437	Detected	Detected
72	A_23_P122508	Hs.631993	DPCR1	diffuse panbronchiolitis critical region 1	Homo sapiens diffuse panbronchiolitis critical region 1 (DPCR1), mRNA [NM_080870]	AGGGACTGAGGGCAGAGTCTCTGGGTTTCAGGACAGCATTATGTTATTTCCATTCACTAT	NM_080870	chr6:30921282-30921341	1.65659	up	15.4497	9.53179	-5.09243	-5.82065	Not Detected	Not Detected
73	ERCC-00013_180					GCTTAAACCTGGCATGGTTCTCGCTATTGAACCTATGGTGAACGCTGGCAGCCGCTACGT			1.30155	up	10.7902	8.473	-5.61029	-5.99052	Not Detected	Not Detected
74	A_19_P00322002		FLJ43663	uncharacterized LOC378805	Homo sapiens uncharacterized LOC378805 (FLJ43663), transcript variant 1, non-coding RNA [NR_015431]	TAAAGGAAGATGAGCTAGGAATCAAGAAATACGCAGAACTGATTCCTGTCACTGGCGCCA	NR_015431	chr7:130629627-130629568	1.11341	down	38.2862	43.5682	-3.78318	-3.62819	Not Detected	Detected
75	A_19_P00320028	Hs.651341	LOC100216546	uncharacterized LOC100216546	Homo sapiens uncharacterized LOC100216546 (LOC100216546), non-coding RNA [NR_039981]	TAGGTAGCTGCCCTCCTTGGGCAGCTTTTGACTCCTATGCCAAATTTTAAAATAAAGGCC	NR_039981	chr7:104628139-104628080	1.06715	up	85.142	81.5438	-2.63014	-2.72389	Detected	Detected
76	A_23_P114883	Hs.519168	FMOD	fibromodulin	Homo sapiens fibromodulin (FMOD), mRNA [NM_002023]	CCAGGGCTCTTCAGAAAGCATCTGCATGTGAACACCATCATGCCTTTATAAAGGATCCTT	NM_002023	chr1:203309874-203309815	1.08891	down	1441.92	1604.75	1.45184	1.57473	Detected	Detected
77	A_24_P42066	Hs.645533	GGT3P	gamma-glutamyltransferase 3 pseudogene	Homo sapiens gamma-glutamyltransferase 3 pseudogene (GGT3P), non-coding RNA [NR_003267]	AGTGGGATCCTGTTCAATAATATGGACGACTTCAGCTCTCCCAGCATCACCAATGAGTTT	NR_003267	chr22:18761240-18761202	1.01486	up	79.4588	80.0211	-2.7298	-2.75109	Detected	Detected
78	A_33_P3404480	Hs.63085	MPP4	membrane protein, palmitoylated 4 (MAGUK p55 subfamily member 4)	Homo sapiens membrane protein, palmitoylated 4 (MAGUK p55 subfamily member 4) (MPP4), mRNA [NM_033066]	TTTTGATCATGTGATTGTGAATGACAGCTTGCACGATGCATGTGCCCAGTTGTTGTCTGC	NM_033066	chr2:202510065-202510006	1.11317	down	126.178	143.554	-2.06261	-1.90794	Detected	Detected
79	A_23_P110288	Hs.161429	GSTCD	glutathione S-transferase, C-terminal domain containing	Homo sapiens glutathione S-transferase, C-terminal domain containing (GSTCD), transcript variant 2, mRNA [NM_024751]	AAGCAGCAACAGTTGAACAACCTTGTCTATGTGGTAACAAATCAGGCCAAACCTGGTGAC	NM_024751	chr4:106744140-106744199	1.0084	up	51.0908	51.7824	-3.36694	-3.37901	Not Detected	Detected
80	A_23_P114282	Hs.102696	MCTS1	malignant T cell amplified sequence 1	Homo sapiens malignant T cell amplified sequence 1 (MCTS1), transcript variant 1, mRNA [NM_014060]	GGGCTGTGGCATATGAAGACATATAAATGAGCCTCAGAAGGAATGCACTTGGGCTAAATA	NM_014060	chrX:119746090-119746149	1.00093	down	14715.8	15054.2	4.80314	4.80448	Detected	Detected
81	A_21_P0001847		XLOC_001398			TGCTCTCCCCTTCCCTTTAGCTGACAATGTGACAGTGCTTGAATAAAAGTCAGTCTGACA		chr2:25195632-25195690	1.1208	up	2657.9	2423.71	2.33414	2.16961	Detected	Detected
82	A_33_P3325018	Hs.438336	ERLEC1	endoplasmic reticulum lectin 1	Homo sapiens endoplasmic reticulum lectin 1 (ERLEC1), transcript variant 1, mRNA [NM_015701]	CCTTGTACTTGCCTACTGTAATATGGATTTCACTTCTGAACAGTTTACAGCACAATATTT	NM_015701	chr2:54045844-54045903	1.0706	down	10554.7	11549	4.32366	4.42208	Detected	Detected
83	A_21_P0004300		XLOC_004562		BROAD Institute lincRNA (XLOC_004562), lincRNA [TCONS_00010097]	CAAACCCAGCATAAAGATGGATAAGGAAAAAATCAATTATTTTGTGAGTCCCCCTTTTCA		chr5:134603521-134603580	4.0064	down	24.7443	101.321	-4.41291	-2.4106	Not Detected	Detected
84	A_23_P88740	Hs.726537	CENPN	centromere protein N	Homo sapiens centromere protein N (CENPN), transcript variant 3, mRNA [NM_018455]	TTCTGGGTCAGGAGTTAGAAGCTACTGGGAAAATCTACCTCCGACAAGAGGAGATCATTT	NM_018455	chr16:81053871-81056408	1.03746	up	2226.04	2192.96	2.07833	2.02527	Detected	Detected
85	A_23_P123308	Hs.458316	TEX15	testis expressed 15	Homo sapiens testis expressed 15 (TEX15), mRNA [NM_031271]	CCTAAAATGTGACAAGAGAATTGGTTTGGCTGAATCACAACAAATAACTAGCAAAGCTTC	NM_031271	chr8:30689830-30689771	1.35791	down	15.5407	21.568	-5.08396	-4.64257	Not Detected	Not Detected
86	A_33_P3412975	Hs.43314	SIX5	SIX homeobox 5	Homo sapiens SIX homeobox 5 (SIX5), mRNA [NM_175875]	GCCGCTGTGTCTCCTTTGTATCCTAAATCTTTATTTTTCTAGGACATGTTATGCCTCCAT	NM_175875	chr19:46268138-46268079	1.01137	down	9481.21	9800.4	4.16892	4.18523	Detected	Detected
87	A_23_P102937	Hs.474005	SUMO3	SMT3 suppressor of mif two 3 homolog 3 (S. cerevisiae)	Homo sapiens SMT3 suppressor of mif two 3 homolog 3 (S. cerevisiae) (SUMO3), mRNA [NM_006936]	AAAGTAAGACTAAGTATTGCTGAATTTGCAGTTATGTTGTCGTGTATAAGAGCTACTTCC	NM_006936	chr21:46225999-46225940	1.08148	up	4127.81	3900.97	2.96923	2.85622	Detected	Detected
88	A_24_P41021	Hs.146632	FBXO33	F-box protein 33	Homo sapiens F-box protein 33 (FBXO33), mRNA [NM_203301]	TAAAAACACAGAGTTGTAAATACACATGCTTGCAAAAACATTAGTCGTGAAATCCCTAGC	NM_203301	chr14:39867954-39867895	1.05942	down	473.525	512.721	-0.154638	-0.0713654	Detected	Detected
89	A_23_P11652	Hs.35086	USP1	ubiquitin specific peptidase 1	Homo sapiens ubiquitin specific peptidase 1 (USP1), transcript variant 1, mRNA [NM_003368]	TTGGGCATGGACTAATTTGTATCTGTTTAACTCATATTCTGCACGATCTGTATATAGTAC	NM_003368	chr1:62917270-62917329	1.00325	down	958.942	983.264	0.863363	0.868039	Detected	Detected
90	A_23_P258340	Hs.356331	PPIA	peptidylprolyl isomerase A (cyclophilin A)	Homo sapiens peptidylprolyl isomerase A (cyclophilin A) (PPIA), mRNA [NM_021130]	ATCTTGTCCATGGCAAATGCTGGACCCAACACAAATGGTTCCCAGTTTTTCATCTGCACT	NM_021130	chr7:44839400-44839459	1.03757	up	104742	103175	7.63455	7.58134	Detected	Detected
91	A_21_P0014949	Hs.443837	NPEPPS	aminopeptidase puromycin sensitive	Homo sapiens aminopeptidase puromycin sensitive (NPEPPS), mRNA [NM_006310]	TGATGAGATATGTGATGCTATATCATATAGCAAAGGTGCATCTGTCATCCGAATGCTGCA	NM_006310	chr17:45669348-45669407	1.12348	down	868.666	997.446	0.720721	0.8887	Detected	Detected
92	A_33_P3209386	Hs.408236	TXNDC17	thioredoxin domain containing 17	Homo sapiens thioredoxin domain containing 17 (TXNDC17), mRNA [NM_032731]	TTTTTCATTTTCCCGATGTGTTATTTTGCTGTTGCTGCTCTGCCAAGGCTTGCTGAAGGC	NM_032731	chr17:6547783-6547842	1.00997	up	478.475	484.196	-0.139637	-0.153949	Detected	Detected
93	A_23_P162702	Hs.530943	C12orf51	chromosome 12 open reading frame 51	Homo sapiens chromosome 12 open reading frame 51 (C12orf51), mRNA [NM_001109662]	CCTCCCTACATCTTTAAATTCTTGGTTCTCTTTAGTCCTCATCCCTTGAATGGACTTGTC	NM_001109662	chr12:112598483-112598424	1.00641	down	1296.06	1333.11	1.29798	1.30719	Detected	Detected
94	A_23_P434518	Hs.159142	LFNG	LFNG O-fucosylpeptide 3-beta-N-acetylglucosaminyltransferase	Homo sapiens LFNG O-fucosylpeptide 3-beta-N-acetylglucosaminyltransferase (LFNG), transcript variant 2, mRNA [NM_001040168]	CCCAGCCCCTGCAGAGATCCAGACGCTTGTTTTTTAAATACAGCAGCTCTGCGGTGCTTT	NM_001040168	chr7:2568740-2568799	1.07208	up	1259.34	1200.57	1.25652	1.1561	Detected	Detected
95	A_21_P0003091		XLOC_002996		BC010854 amyloid beta A4 precursor protein-binding, family B, member 1, isoform delta E9 {Homo sapiens} (exp=-1; wgp=0; cg=0), partial (22%) [THC2503819]	GGAGCTGGTATTGGTGTTTCTAGTTGAGGGTCGTGGTATTTCCAGGGTTTCACAGAGGCC		chr3:195376188-195376247	1.31978	up	439.951	340.7	-0.260738	-0.661036	Detected	Detected
96	A_23_P119907	Hs.437647	ANKZF1	ankyrin repeat and zinc finger domain containing 1	Homo sapiens ankyrin repeat and zinc finger domain containing 1 (ANKZF1), transcript variant 1, mRNA [NM_018089]	GACAAATCAACACGTAATGAGTTCCGAAGGTTCATGGAGAAGAATCCAGATGCCTACGAT	NM_018089	chr2:220100233-220100292	1.09469	up	1031.91	963.43	0.969166	0.83864	Detected	Detected
97	A_33_P3284404	Hs.216226	SYNGR1	synaptogyrin 1	Homo sapiens synaptogyrin 1 (SYNGR1), transcript variant 1b, mRNA [NM_145731]	TCCCGCAGATCAGCAGCGTCAAGGACCGCAAGAAAGCCGTCCTGTCCGACATCGGTGTCT	NM_145731	chr22:39770496-39770555	1.19245	down	1625.79	1981.42	1.62499	1.87892	Detected	Detected
98	ERCC-00156_158					TGTATGCTTTCATATCCCGGCGGTGTGATCTAGCCTTCTCGCCATATGAGGGCGCTGAGC			1.44648	up	10.8549	7.66976	-5.60166	-6.13421	Not Detected	Not Detected
99	A_21_P0008122		XLOC_010503		NUDC_MYCBO (Q7TX14) NADH pyrophosphatase , partial (5%) [THC2699248]	CTGTGTCTACTGGGATCTCCTGTTTTTATTGTTTTGGGATGAGATTTTAAAAACACCATT		chr13:112555424-112555483	38.3886	up	318.29	8.47405	-0.727739	-5.99034	Detected	Not Detected
100	A_32_P215938	Hs.239370	GPSM1	G-protein signaling modulator 1	Homo sapiens G-protein signaling modulator 1 (GPSM1), transcript variant 1, mRNA [NM_001145638]	GTCTGTGCCATGTTGTCAATGGGTCCTTTCCAACCCAAGAGGTACATTTGTTTTTCTGTT	NM_001145638	chr9:139253964-139254023	1.0317	down	17377.1	18323.1	5.04296	5.08798	Detected	Detected
101	A_33_P3325808					TTCACTGAGGCCAAGTGCAATATGAATGACCTGGTGTTTGCCTACCAACAGTACCATGAT		chr7:134419765-134419706	1.08005	up	180.931	171.215	-1.54264	-1.65373	Detected	Detected
102	A_21_P0002823		XLOC_002968		BROAD Institute lincRNA (XLOC_002968), lincRNA [TCONS_00005691]	TGTAACCATGTGACCCCCACCTTTACAAGTGTCTGTAATTCTCACTAGCAGTATATTAGA		chr3:191286387-191287438	1.93649	down	35.9625	71.1763	-3.87351	-2.92007	Not Detected	Detected
103	A_23_P101960	Hs.503093	ZFP36L2	zinc finger protein 36, C3H type-like 2	Homo sapiens zinc finger protein 36, C3H type-like 2 (ZFP36L2), mRNA [NM_006887]	AGCAAAAAAGTCGAACTTTTTCTGTTGAACAAAATATTCACAACAGGGCAGTTGTGATAC	NM_006887	chr2:43451215-43451156	1.15949	down	938.195	1111.81	0.831808	1.0453	Detected	Detected
104	A_19_P00318261		SNORA26		Homo sapiens small nucleolar RNA, H/ACA box 26 (SNORA26), small nucleolar RNA [NR_003016]	AAGTAAGTCTCCATAAAACCCAGAGAAGAGACTGGAAAGCTCCTCTTTGGATCCTGTCTG	NR_003016	chr4:53579467-53579526	1.99351	down	55.0103	112.081	-3.2603	-2.265	Not Detected	Detected
105	A_23_P140602	Hs.730606	NGRN	neugrin, neurite outgrowth associated	Homo sapiens neugrin, neurite outgrowth associated (NGRN), transcript variant 2, mRNA [NM_001033088]	GCTTTGATGTCAGCACTGATGTGATCCGAAGAGTTTTAAAAAGCAAGTTTTTACCCACAT	NM_001033088	chr15:90814473-90814532	1.19608	up	3055.18	2610.64	2.5351	2.27679	Detected	Detected
106	A_24_P252575	Hs.271341	RABGAP1	RAB GTPase activating protein 1	Homo sapiens RAB GTPase activating protein 1 (RABGAP1), mRNA [NM_012197]	TGCACAATTTAATTATGTGGTTATTCGAGCACTTAATTTCACTCAAGGTTCATTGGGCTC	NM_012197	chr9:125866353-125866412	1.16969	up	1295.47	1131.95	1.29733	1.0712	Detected	Detected
107	A_23_P104025	Hs.548197	TSEN15	tRNA splicing endonuclease 15 homolog (S. cerevisiae)	Homo sapiens tRNA splicing endonuclease 15 homolog (S. cerevisiae) (TSEN15), transcript variant 1, mRNA [NM_052965]	TTTTAGGTTTTTAAACCTACTGTCTCTGTCATAACTTGTCAACACTGCTGTATGAAGCAC	NM_052965	chr1:184042890-184042949	1.05732	up	338.97	327.662	-0.636923	-0.717333	Detected	Detected
108	A_23_P63459	Hs.23198	C1orf31	chromosome 1 open reading frame 31	Homo sapiens chromosome 1 open reading frame 31 (C1orf31), transcript variant 1, mRNA [NM_001012985]	TTTCTGGACATTGAAAAAGCTCCACTGACTATGGAACAGTAATAGTTTGAATCATAGTGA	NM_001012985	chr1:234519591-234519650	1.10926	up	5208.99	4799.42	3.30485	3.15525	Detected	Detected
109	A_33_P3215028	Hs.433381	C6orf89	chromosome 6 open reading frame 89	Homo sapiens chromosome 6 open reading frame 89 (C6orf89), mRNA [NM_152734]	GCTGCGAAACAAAGACAAGGTGAGGTGTTTTTCTTTTTTGTAATAATATAAAGCTGTGTG	NM_152734	chr6:36892266-36892325	1.06424	down	1131.83	1231.09	1.1025	1.19232	Detected	Detected
110	A_33_P3228722	Hs.464391	TBCD	tubulin folding cofactor D	tubulin folding cofactor D [Source:HGNC Symbol;Acc:11581] [ENST00000397466]	AAGCAGAATTTTGTGTGTGCGTCTGTCGGATTTCTCTGGGGAGACAGTGTGTTCATCTTT		chr17:80866213-80866272	1.05994	up	468.694	451.935	-0.169434	-0.253423	Detected	Detected
111	A_24_P71973	Hs.479756	KDR	kinase insert domain receptor (a type III receptor tyrosine kinase)	Homo sapiens kinase insert domain receptor (a type III receptor tyrosine kinase) (KDR), mRNA [NM_002253]	GCTAAAGTAGAGTTCGTTGTGCTGTTTCTGACTCCTAATGAGAGTTCCTTCCAGACCGTT	NM_002253	chr4:55945456-55945397	1.09053	down	41.7874	46.5751	-3.65694	-3.53191	Not Detected	Detected
112	A_33_P3340085	Hs.505802	POLDIP3	polymerase (DNA-directed), delta interacting protein 3	Homo sapiens polymerase (DNA-directed), delta interacting protein 3 (POLDIP3), transcript variant 2, mRNA [NM_178136]	TTGAAGAGGAGTTCCCCTGCTGCCTTCATAAACCCACCCATTGGGACAGTGACCCCTGCT	NM_178136	chr22:42998859-42998800	1.09352	up	555.331	519.033	0.0752678	-0.0537138	Detected	Detected
113	A_23_P215175	Hs.654958	ABCF2	ATP-binding cassette, sub-family F (GCN20), member 2	Homo sapiens ATP-binding cassette, sub-family F (GCN20), member 2 (ABCF2), nuclear gene encoding mitochondrial protein, transcript variant 2, mRNA [NM_005692]	GAGGGTGGTATGATGCTGGTCAGCCATGACTTCAGACTCATTCAGCAGGTTGCACAGGAA	NM_005692	chr7:150912012-150911266	1.06311	up	2426.62	2332.9	2.2028	2.11451	Detected	Detected
114	A_21_P0004505		XLOC_004405		BROAD Institute lincRNA (XLOC_004405), lincRNA [TCONS_00010701]	ATACAGCAAAATACATGAGATGGTGAAACACTCTGGCAACTGCAAGCGGACAGATGGGAT		chr5:61051705-61051764	13.1258	down	11.2533	150.965	-5.54966	-1.83533	Not Detected	Detected
115	A_23_P11032	Hs.496057	SLC9A7	solute carrier family 9 (sodium/hydrogen exchanger), member 7	Homo sapiens solute carrier family 9 (sodium/hydrogen exchanger), member 7 (SLC9A7), mRNA [NM_032591]	CGACCTGACATTGACCTACGGGGACAGCACAGTGACTGCAAATGGCTCCTCAAGTTCGCA	NM_032591	chrX:46466588-46466529	1.17504	down	838.547	1007.05	0.669811	0.902518	Detected	Detected
116	A_23_P252748	Hs.386294	ZNF195	zinc finger protein 195	Homo sapiens zinc finger protein 195 (ZNF195), transcript variant 3, mRNA [NM_007152]	ACAAATGTGACGAATGTGGAAAAAACTTTACCCAGTCCTCCAACCTTATTGTACATAAGA	NM_007152	chr11:3380673-3380614	1.01149	down	749.8	775.137	0.508427	0.524911	Detected	Detected
117	A_21_P0002212		LOC100506235	uncharacterized LOC100506235	PREDICTED: Homo sapiens hypothetical LOC100506235, transcript variant 2 (LOC100506235), miscRNA [XR_109987]	GACAAGTACTTTTTGGCTCCTTCCGTGTATGCATTAATATGTATATAAGGTGTTATGGGA	XR_109987	chr2:48135215-48135274	1.41198	down	59.0574	85.2262	-3.15789	-2.66017	Detected	Detected
118	A_23_P214678	Hs.520070	CUTA	cutA divalent cation tolerance homolog (E. coli)	Homo sapiens cutA divalent cation tolerance homolog (E. coli) (CUTA), transcript variant 2, mRNA [NM_015921]	CCTGTTCCTGCTCATCATGAAGATCCCCGCGATACTTCAACGCCTTCTGACTTCCAGGTG	NM_015921	chr6:33384421-33384362	1.06853	down	98748.5	107842	7.54953	7.64517	Detected	Detected
119	A_24_P11575	Hs.699247	CRIM1	cysteine rich transmembrane BMP regulator 1 (chordin-like)	Homo sapiens cysteine rich transmembrane BMP regulator 1 (chordin-like) (CRIM1), mRNA [NM_016441]	CAATATTTTTATCTTTTCCAAAATAAATTTGTTAATGATACATTACAAAAATAGATTGAC	NM_016441	chr2:36777827-36777886	1.2274	up	155.658	129.614	-1.7597	-2.05531	Detected	Detected
120	A_33_P3240972		LOC100134285	putative golgin subfamily A member 6-like protein 6-like	PREDICTED: Homo sapiens putative golgin subfamily A member 6-like protein 6-like (LOC100134285), mRNA [XM_003119593]	ATGGGGGAGCAGAAGGAGCAGATGCGGAAGCAGGAGGAGCACATGGGGGAGCAGAAGGAG	XM_003119593	chr15:023103716-023103775	1.03353	up	58.2604	57.6133	-3.17749	-3.22507	Detected	Detected
121	A_23_P106463	Hs.74563	OAZ2	ornithine decarboxylase antizyme 2	Homo sapiens ornithine decarboxylase antizyme 2 (OAZ2), mRNA [NM_002537]	CCAAGGTCTCCTTCTTGGGGTCACAAACAGCAGTAAGGAAGAGGAATATATAGCAACTCA	NM_002537	chr15:64980123-64980064	1.05334	up	8300.88	8054.29	3.97711	3.90214	Detected	Detected
122	A_24_P153043	Hs.541177	RPL23AP7	ribosomal protein L23a pseudogene 7	Homo sapiens ribosomal protein L23a pseudogene 7 (RPL23AP7), transcript variant 3, non-coding RNA [NR_000029]	TCACCACCCTGATTTGTCCTGATAAAGAGAAGGCATATGTTCGACTTGCTCCTGATTATG	NR_000029	chr2:114368843-114368816	1.13674	up	74334	66834	7.1398	6.9549	Detected	Detected
123	A_24_P149395	Hs.122363	WIPI2	WD repeat domain, phosphoinositide interacting 2	Homo sapiens WD repeat domain, phosphoinositide interacting 2 (WIPI2), transcript variant 1, mRNA [NM_015610]	AGGGACCCTGAACCAAACAGAACGTGTGCTAATTTTCCGAACTCCAAACTGTACACTCAT	NM_015610	chr7:5273021-5273080	1.05862	up	1924.57	1858.08	1.86838	1.7862	Detected	Detected
124	A_21_P0012208	Hs.596577	XLOC_l2_009273		BROAD Institute lincRNA (XLOC_l2_009273), lincRNA [TCONS_l2_00017315]	TGATGAAAGGGGCACTGATGTCACTAAAATATTCAGTGATGGCTCATCTCTGTAGGCAAG		chr21:47875234-47875175	1.07791	up	177.498	168.299	-1.57027	-1.67851	Detected	Detected
125	A_23_P104563	Hs.503043	CPT1A	carnitine palmitoyltransferase 1A (liver)	Homo sapiens carnitine palmitoyltransferase 1A (liver) (CPT1A), nuclear gene encoding mitochondrial protein, transcript variant 2, mRNA [NM_001031847]	ATGACGGCTATGGTGTGTCGTACATCCTTGTGGGAGAGAACCTCATCAATTTCCACATTT	NM_001031847	chr11:68527122-68527063	1.02655	up	51.9024	51.6745	-3.34421	-3.38201	Not Detected	Detected
126	A_19_P00801041		GNASAS		BROAD Institute lincRNA (GNASAS), lincRNA [TCONS_00075451_GNASAS]	ATGAGTCAGGAGAGAGGGCATGGAGCTGTTTTCCTGCTCTGCTTGTGGGGCTGGGTTTCT		chr20:57402346-57402287	1.09436	down	87.2067	97.5392	-2.59557	-2.46549	Detected	Detected
127	A_24_P336577	Hs.193406	C1orf183	chromosome 1 open reading frame 183	Homo sapiens chromosome 1 open reading frame 183 (C1orf183), transcript variant 1, mRNA [NM_019099]	AATCCCTCTGACATCTCCACTGCCCCCAAAGACCTCCGTTGAACATTCTGTATGGAAAAG	NM_019099	chr1:112269251-112269192	1.06368	down	461.494	501.704	-0.191768	-0.102704	Detected	Detected
128	A_33_P3368144					AGGGAAGGGAGGGAGGGATCTGAGTTTTCTTGTCACAATGGGGTTTCAGTCCGAGCATGA			2.48668	down	21.6266	54.964	-4.6072	-3.29298	Not Detected	Detected
129	A_33_P3253583	Hs.553671	OR8B4	olfactory receptor, family 8, subfamily B, member 4	Homo sapiens olfactory receptor, family 8, subfamily B, member 4 (OR8B4), mRNA [NM_001005196]	TTGAGGAATAAGGATGATAAACTTGCCCTGGGCAAAACCCTGAAGAGAGTGCTCTTCTAA	NM_001005196	chr11:124293897-124293838	27.4551	down	10.3796	291.255	-5.66626	-0.887257	Not Detected	Detected
130	A_33_P3317282	Hs.289008	NUS1	nuclear undecaprenyl pyrophosphate synthase 1 homolog (S. cerevisiae)	Homo sapiens nuclear undecaprenyl pyrophosphate synthase 1 homolog (S. cerevisiae) (NUS1), mRNA [NM_138459]	CCCTGTACACACCTAGTTCATAATCCTCATAATTTATCAACAAACACAAAGAAGTGTCTT	NM_138459	chr6:118028262-118028321	1.27955	down	728.114	952.195	0.466085	0.821718	Detected	Detected
131	A_33_P3384108	Hs.84190	SLC19A1	solute carrier family 19 (folate transporter), member 1	Homo sapiens solute carrier family 19 (folate transporter), member 1 (SLC19A1), transcript variant 1, mRNA [NM_194255]	CTGAGCTGTGACATTGCTGGTCATCCTTGGTGCTCTTGCTTTTTTGAAAGATGCTTTTTT	NM_194255	chr21:46935144-46935085	1.03694	down	426.814	452.336	-0.304472	-0.252144	Detected	Detected
132	A_33_P3273459		SPATA21	spermatogenesis associated 21	spermatogenesis associated 21 [Source:HGNC Symbol;Acc:28026] [ENST00000466212]	GAAGCTAAGCTCACCAAAATCCTATTGGTTAATGTTTCTAGTGAATTTCCCAGAAACATT		chr1:16722288-16722229	1.02922	up	185.727	184.433	-1.5049	-1.54644	Detected	Detected
133	A_24_P383850	Hs.467084	EIF4G3	eukaryotic translation initiation factor 4 gamma, 3	Homo sapiens eukaryotic translation initiation factor 4 gamma, 3 (EIF4G3), transcript variant 3, mRNA [NM_003760]	GTAGAAGCAGATGGGCAAACAGAAGAGATTTTGGATTCTCAAAACTTAAATTCAAGAAGG	NM_003760	chr1:21268056-21267997	1.09096	up	349.921	327.815	-0.591052	-0.716656	Detected	Detected
134	A_23_P354791	Hs.502116	NAV2	neuron navigator 2	Homo sapiens neuron navigator 2 (NAV2), transcript variant 1, mRNA [NM_182964]	TGCAAGTACCACAAATGCCCTTACATAATTGGCACAATGAACCAGGCTACCTCTTCGACT	NM_182964	chr11:20124939-20125241	1.13646	down	32.7543	38.0444	-4.00833	-3.82378	Not Detected	Detected
135	A_23_P59153	Hs.103106	LSM2	LSM2 homolog, U6 small nuclear RNA associated (S. cerevisiae)	Homo sapiens LSM2 homolog, U6 small nuclear RNA associated (S. cerevisiae) (LSM2), mRNA [NM_021177]	GAACCCTCCATTCTGTGGATCAGTATCTCAACATCAAACTAACTGACATCAGTGTCACAG	NM_021177	chr6:31766276-31765790	1.11323	up	2631.59	2416.03	2.31978	2.16503	Detected	Detected
136	A_23_P103110	Hs.517617	MAFF	v-maf musculoaponeurotic fibrosarcoma oncogene homolog F (avian)	Homo sapiens v-maf musculoaponeurotic fibrosarcoma oncogene homolog F (avian) (MAFF), transcript variant 1, mRNA [NM_012323]	CTCCCTGGGAAAAGTGGCGTATGGCCCTGAGCTGGGCTTTATATTTTATATCTGCAAATA	NM_012323	chr22:38611984-38612043	1.18273	up	1447.78	1251.09	1.45769	1.21557	Detected	Detected
137	A_23_P344853	Hs.709228	WDR43	WD repeat domain 43	Homo sapiens WD repeat domain 43 (WDR43), mRNA [NM_015131]	ACAAAACCATTATCTTTGAGGGAGTTTTTAATACCAATGACAGAACAGAGATTTGTGTGC	NM_015131	chr2:29170870-29170929	1.01193	up	1126.35	1137.61	1.0955	1.07839	Detected	Detected
138	A_24_P134235	Hs.91142	KHSRP	KH-type splicing regulatory protein	Homo sapiens KH-type splicing regulatory protein (KHSRP), mRNA [NM_003685]	ACCCAACGGGGACCCCAACTTCAAGTTGTTCATCATCCGGGGTTCACCCCAGCAGATTGA	NM_003685	chr19:6416594-6416535	1.06009	up	58.8666	56.7543	-3.16256	-3.24674	Detected	Detected
139	A_33_P3218772	Hs.370689	UPF2	UPF2 regulator of nonsense transcripts homolog (yeast)	Homo sapiens UPF2 regulator of nonsense transcripts homolog (yeast) (UPF2), transcript variant 1, mRNA [NM_080599]	AAGATCCTTAATGTACCCATGTCCTCTCAACTTGCTGCAAATCACTGGAACCAGCAACAG	NM_080599	chr10:11973778-11973719	2.26608	down	98.5193	228.174	-2.4196	-1.23941	Detected	Detected
140	A_23_P53646	Hs.524599	NAP1L1	nucleosome assembly protein 1-like 1	Homo sapiens nucleosome assembly protein 1-like 1 (NAP1L1), transcript variant 1, mRNA [NM_139207]	AAATTGAAGTTTTAAGGGACGTCAGTGTTTATGCCATTTTTCCAGTTCCAAAATGATTCC	NM_139207	chr12:76440082-76440023	1.05117	up	11351.3	11036.9	4.42864	4.35665	Detected	Detected
141	A_23_P431505	Hs.657083	XKR6	XK, Kell blood group complex subunit-related family, member 6	Homo sapiens primary neuroblastoma cDNA, clone:Nbla00437, full insert sequence. [AB073660]	TTACAGCGTAACATGTGTACTTCAAATTGTAGTAGTGACTGGAAATTTAGGATTCTGTTG		chr8:10965890-10965831	4.27769	down	21.6125	94.4896	-4.60814	-2.51131	Not Detected	Detected
142	A_21_P0009162		XLOC_012139		PREDICTED: Homo sapiens hypothetical LOC100507263, transcript variant 1 (LOC100507263), miscRNA [XR_109374]	AAGAAAGACGTAAAATAATAAAAACATTGGCATCACCTGTAGACTCAAATCCTGTGAGTG	XR_109374	chr17:20832987-20833046	1.02498	down	67.5014	70.713	-2.96509	-2.92949	Detected	Detected
143	A_23_P319783	Hs.528821	SPAG17	sperm associated antigen 17	Homo sapiens sperm associated antigen 17 (SPAG17), mRNA [NM_206996]	TTGGAGTCTTCATGTCTCGTAAAGTTTCTCCACATTAGGTTTCTTCTCGGTACAACTCAA	NM_206996	chr1:118496308-118496288	1.0092	down	305.527	315.137	-0.786781	-0.773562	Detected	Detected
144	A_23_P103442	Hs.17118	MEAF6	MYST/Esa1-associated factor 6	Homo sapiens MYST/Esa1-associated factor 6 (MEAF6), mRNA [NM_022756]	TAAGTAAAATGGGAAACTTGCCTCTGTTTTTTGCAAGGGGAGGTAAAGAGTGTTTAGTAA	NM_022756	chr1:37959110-37959051	1.02471	up	3800.13	3790.26	2.8499	2.81468	Detected	Detected
145	A_21_P0011627		XLOC_l2_005871		AF310676 E3 ubiquitin ligase SMURF2 {Homo sapiens} (exp=-1; wgp=0; cg=0), partial (5%) [THC2558292]	TCTCTTTTTCTGTCTAAGACTCACTCCATACCAGCCTGAGCTTGGGACCATTGTTTTGCT		chr17:066157244-066157303	1.04255	down	138.818	147.915	-1.92488	-1.86477	Detected	Detected
146	A_21_P0012192		XLOC_l2_009172		BROAD Institute lincRNA (XLOC_l2_009172), lincRNA [TCONS_l2_00017177]	CTCTCTGTTTCATCTCTTCAGAGGTTGATAGTAAGCAACTTTGGCAGCAACTCACAGCTT		chr21:26757889-26757830	2.57833	down	17.2592	45.4809	-4.93264	-3.56621	Not Detected	Detected
147	A_21_P0008647	Hs.410126	LOC145837	uncharacterized LOC145837	Homo sapiens uncharacterized LOC145837 (LOC145837), non-coding RNA [NR_026979]	GCCCTCCTACACTCCACCTTGGAGAGACCCAGAAAAGAACAAGCTTCATTTGTAAAAAAG	NR_026979	chr15:69855550-69855609	1.14209	down	164.513	192.031	-1.67988	-1.4882	Detected	Detected
148	A_33_P3230976	Hs.436564	PREP	prolyl endopeptidase	Homo sapiens prolyl endopeptidase (PREP), mRNA [NM_002726]	AAGAGTTTTCCGAGAGGTGACCGTAAAAGGAATTGATGCTTCTGATTACCAGACAGTCCA	NM_002726	chr6:105771600-105771541	2.11596	down	210.815	455.909	-1.3221	-0.240792	Detected	Detected
149	A_23_P106675	Hs.413111	PLCG2	phospholipase C, gamma 2 (phosphatidylinositol-specific)	Homo sapiens phospholipase C, gamma 2 (phosphatidylinositol-specific) (PLCG2), mRNA [NM_002661]	GAGTCAGCAACAGCAAGTTTTACTCATAGAAGCTGGGGTATGTGTGTAAGGGTATTGTGT	NM_002661	chr16:81991575-81991634	1.07953	down	128.793	142.101	-2.03303	-1.92262	Detected	Detected
150	A_33_P3259954					ATATACATATATATGTATATACATATATACGTATATATGTATACTGCAAAGCTACAGTAA		chr4:009042349-009042290	3.71177	down	9.86976	37.4419	-5.73892	-3.84681	Not Detected	Detected
151	A_19_P00321284	Hs.729408	LOC100287765		Homo sapiens uncharacterized LOC100287765 (LOC100287765), non-coding RNA [NR_038988]	GTTTGCCCTATTATAATGATACCCAGCTATGTCCAGTAACATAACTAGATTGTTCTGAAT	NR_038988	chrX:102139884-102139943	1.2736	down	67.0293	87.2508	-2.97521	-2.6263	Detected	Detected
152	A_23_P72096	Hs.1722	IL1A	interleukin 1, alpha	Homo sapiens interleukin 1, alpha (IL1A), mRNA [NM_000575]	TTATTATTCTTCATAACAATTTTAGGAGGACCAGAGCTACTGACTATGGCTACCAAAAAG	NM_000575	chr2:113532421-113532362	1.03799	down	582.136	617.571	0.143277	0.197066	Detected	Detected
153	A_32_P231086	Hs.630181	GOLGA6L9	golgin A6 family-like 9	Homo sapiens golgin A6 family-like 9 (GOLGA6L9), mRNA [NM_198181]	ATAAATGACTAGGAATGACCTTCAGATAGCGTTTAGCAACTGTAACCAATCTGACAATAA	NM_198181	chr15:82730411-82730470	1.04646	down	906.181	969.193	0.78172	0.847244	Detected	Detected
154	A_23_P7535	Hs.247885	HRH2	histamine receptor H2	Homo sapiens histamine receptor H2 (HRH2), transcript variant 2, mRNA [NM_022304]	GGATGGGCTGGTCACCTTCTACCTCCCGCTACTGATCATGTGCATCACCTACTACCGCAT	NM_022304	chr5:175110791-175110850	1.32232	down	94.3568	127.52	-2.48188	-2.07882	Detected	Detected
155	A_32_P85591	Hs.496530	H2BFXP	H2B histone family, member X, pseudogene	Homo sapiens H2B histone family, member X, pseudogene (H2BFXP), non-coding RNA [NR_003238]	GGCAAGAGAGAAAGTGAATACGCTGATATAAGAAGCAAGAAACCTTCCTTCCTTCCAGAT	NR_003238	chrX:103231321-103231580	1.16099	down	208.091	246.917	-1.34087	-1.12551	Detected	Detected
156	A_33_P3318002	Hs.199343	PCDHA4	protocadherin alpha 4	Homo sapiens protocadherin alpha 4 (PCDHA4), transcript variant 2, mRNA [NM_031500]	AGGGACAGAGAAGATCAGCTGCAGACAACTGAGGAATCCTTTGCAAAGGTTAGTGTATAA	NM_031500	chr5:140189110-140189169	1.33254	down	109.643	149.325	-2.26527	-1.85109	Detected	Detected
157	A_23_P345710	Hs.478741	XXYLT1	xyloside xylosyltransferase 1	Homo sapiens xyloside xylosyltransferase 1 (XXYLT1), mRNA [NM_152531]	GAAGCAAGCACTTGAAGAGAAGGAAGGGGAGAAAGGGTCCCCCTTGCTGTCTGCCTCTGA	NM_152531	chr3:194790184-194790125	1.1572	down	417.167	493.389	-0.337456	-0.126814	Detected	Detected
158	A_33_P3331085	Hs.595540	SEC24A	SEC24 family, member A (S. cerevisiae)	Homo sapiens SEC24 family, member A (S. cerevisiae) (SEC24A), transcript variant 1, mRNA [NM_021982]	GACAGAACAGAATCTGCATTATCATATTATGAATTCCTGTTGCATATACAGCAACAAGTG	NM_021982	chr5:134060716-134060775	1.08289	down	544.509	602.64	0.0468769	0.161757	Detected	Detected
159	A_23_P110961	Hs.172755	BRP44L	brain protein 44-like	Homo sapiens brain protein 44-like (BRP44L), mRNA [NM_016098]	TTGTCCCCACTGTTTAAAAATGTTACCTGTGTATTTCCATGCAGTGTATATATTGAGATG	NM_016098	chr6:166778507-166778448	1.15074	up	1174.59	1043.23	1.156	0.953441	Detected	Detected
160	A_24_P251734	Hs.32452	FSTL5	follistatin-like 5	Homo sapiens follistatin-like 5 (FSTL5), transcript variant 1, mRNA [NM_020116]	TAAAGTGTCTGTGACTTAATGATTTCATGTAAGTCTGTCGCATACATCCTTCTTTTGTAG	NM_020116	chr4:162305178-162305119	9.14303	down	10.0897	94.2845	-5.70712	-2.51445	Not Detected	Detected
161	A_23_P166122	Hs.472227	POLR3F	polymerase (RNA) III (DNA directed) polypeptide F, 39 kDa	Homo sapiens polymerase (RNA) III (DNA directed) polypeptide F, 39 kDa (POLR3F), mRNA [NM_006466]	ATATCTGGTTCACTACCACCATTTTCTGTTTCCTACTTTCTCAGTGGTTTCATTGAAAAG	NM_006466	chr20:18464603-18464662	1.09634	down	391.209	438.355	-0.430141	-0.297441	Detected	Detected
162	A_23_P113803	Hs.450175	KATNA1	katanin p60 (ATPase containing) subunit A 1	Homo sapiens katanin p60 (ATPase containing) subunit A 1 (KATNA1), transcript variant 1, mRNA [NM_007044]	GCCTACAACTATGGAGGATTTCGAGATGGCTTTAAAAAAGGTTTCTAAGTCAGTGTCTGC	NM_007044	chr6:149916283-149916224	1.06071	up	1330.03	1281.55	1.33531	1.25028	Detected	Detected
163	A_24_P401090					TTTTCTACAGCTTTTGATAATCAAGTTACAATCAAGGTCTATGAAGGTAAACAACCCCTG		chr1:039175954-039176015	1.03663	up	312.707	308.309	-0.753269	-0.805164	Detected	Detected
164	A_23_P123727	Hs.597057	ZCCHC6	zinc finger, CCHC domain containing 6	Homo sapiens zinc finger, CCHC domain containing 6 (ZCCHC6), transcript variant 1, mRNA [NM_024617]	TTGAAGAGGGGAAATTATACTTATTGTTGTTTACTGAATCCTGGTGTGAAAGCATATCAG	NM_024617	chr9:88903200-88903141	1.0563	up	382.378	369.977	-0.463079	-0.542105	Detected	Detected
165	A_23_P213518	Hs.436186	CAST	calpastatin	Homo sapiens calpastatin (CAST), transcript variant 6, mRNA [NM_001042440]	GTTTAGAAAATGGGCTTTTCCAAAAGCAAACAAAGATAGGTTCCTCAGGTGACCAAAACT	NM_001042440	chr5:96110256-96110315	1.14776	down	14758.2	17312.2	4.80729	5.00611	Detected	Detected
166	A_23_P112113	Hs.270043	KIAA0196	KIAA0196	Homo sapiens KIAA0196 (KIAA0196), mRNA [NM_014846]	GTGCTGTAACTGTTTTTCCTACTTCTTCAATGGAAGGATTGTCCTTAGATCTTCCCACCA	NM_014846	chr8:126036867-126036808	1.07167	down	3746.96	4104.02	2.82957	2.92943	Detected	Detected
167	A_33_P3291776	Hs.522310	NANS	N-acetylneuraminic acid synthase	Homo sapiens N-acetylneuraminic acid synthase (NANS), mRNA [NM_018946]	GTCACTGTTGAAGAGGATGACACCATCATGGAAGAATTGGTAGATAATCATGGCAAAAAA	NM_018946	chr9:100845266-100845325	1.03971	down	13875.1	14744.1	4.71827	4.77445	Detected	Detected
168	A_33_P3222744	Hs.250693	ZNF117	zinc finger protein 117	Homo sapiens zinc finger protein 117 (ZNF117), mRNA [NM_015852]	CTCTCTGCCTGCAAACATAACAGAATTTTAGTATTGGTTTACATAGAGTTAACTATACCC	NM_015852	chr7:64435041-64434982	1.22095	down	146.668	183.022	-1.84553	-1.55752	Detected	Detected
169	A_23_P362228	Hs.61884	C1orf213	chromosome 1 open reading frame 213	Homo sapiens chromosome 1 open reading frame 213 (C1orf213), transcript variant 1, non-coding RNA [NR_033690]	AGGGTCTCCAATTTAGGCTTTCAACATTATCTCTAAAGAAGGTTATACATTATGTCGGCT	NR_033690	chr1:23698088-23698147	1.03445	up	1688.39	1668.14	1.6795	1.63063	Detected	Detected
170	A_23_P108376	Hs.369592	THADA	thyroid adenoma associated	Homo sapiens thyroid adenoma associated (THADA), transcript variant 1, mRNA [NM_022065]	CTGTGTGGAGAGCATGCATCAGGTGGAAGAAGACTACCTGTTTGAAAAAGCAGAAGTCAA	NM_022065	chr2:43459873-43458445	1.00012	up	307.226	313.961	-0.778777	-0.778954	Detected	Detected
171	A_24_P782308	Hs.185677	NEDD4L	neural precursor cell expressed, developmentally down-regulated 4-like	Homo sapiens neural precursor cell expressed, developmentally down-regulated 4-like (NEDD4L), transcript variant j, mRNA [NM_001144967]	CTCAGACTGATTTCACCTAGATTGTCACGGTTTCCTTCATGTTAACTTTGCGTGACTTTG	NM_001144967	chr18:56068043-56068102	1.22961	down	506.961	637.107	-0.0562038	0.241997	Detected	Detected
172	A_33_P3846177	Hs.159481	B4GALNT1	beta-1,4-N-acetyl-galactosaminyl transferase 1	Homo sapiens beta-1,4-N-acetyl-galactosaminyl transferase 1 (B4GALNT1), mRNA [NM_001478]	TCTTAGTTGTGTCTCTGCAATGCTGTGGGCACAAAGGAAGGGGCACCAGAGTCCCTGTGC	NM_001478	chr12:58020014-58019955	1.21153	down	153.773	190.408	-1.77727	-1.50045	Detected	Detected
173	A_33_P3271634		HLA-DPB1	major histocompatibility complex, class II, DP beta 1	major histocompatibility complex, class II, DP beta 1 [Source:HGNC Symbol;Acc:4940] [ENST00000466949]	ACTCAGTGCCCCTGAGCTCATTCTTTTCAGTAAATTCTCTCTCTGCGTGGTGAGAAAACA		chr6:33048209-33048268	1.5347	down	272.837	427.954	-0.95004	-0.332084	Detected	Detected
174	A_23_P59388	Hs.604915	DST	dystonin	Homo sapiens dystonin (DST), transcript variant 1e, mRNA [NM_001723]	ATAAACTTGATGAACTCCAAGTTCACAGTGTCATTTCTTCAGAACTCCCCTTCATTGAAT	NM_001723	chr6:56480038-56479979	1.03297	up	61.8885	61.2343	-3.09034	-3.13713	Detected	Detected
175	A_23_P109774	Hs.655286	ZBTB11	zinc finger and BTB domain containing 11	Homo sapiens zinc finger and BTB domain containing 11 (ZBTB11), mRNA [NM_014415]	GCCTCTCCCAGTTTACTTTAAAAATGGCTTTAAGGATAAAGAATAAATGTGATAGCTGTG	NM_014415	chr3:101368633-101368574	1.08144	down	1251.73	1383.51	1.24777	1.36073	Detected	Detected
176	A_33_P3238290	Hs.372578	FAM65C	family with sequence similarity 65, member C	Homo sapiens family with sequence similarity 65, member C (FAM65C), mRNA [NM_080829]	GCATTGGAGAACTTTAACTTGAACATTCTCATCGATACTTCCTGGACATATTTTGTGTTT	NM_080829	chr20:49202794-49202735	4.02758	down	10.6385	43.7919	-5.63072	-3.6208	Not Detected	Detected
177	A_23_P99891	Hs.513071	MESDC1	mesoderm development candidate 1	Homo sapiens mesoderm development candidate 1 (MESDC1), mRNA [NM_022566]	ACTTGGTGTGGAAAGAGTATGAATTTGCCATGTGATTTGCAAATGGGGGGAAGCTACTGT	NM_022566	chr15:81296168-81296227	1.03227	up	6492.95	6428.65	3.62272	3.5769	Detected	Detected
178	A_23_P430670	Hs.710689	CHST5	carbohydrate (N-acetylglucosamine 6-O) sulfotransferase 5	Homo sapiens carbohydrate (N-acetylglucosamine 6-O) sulfotransferase 5 (CHST5), mRNA [NM_024533]	TTGCCCCTACCTCTTCTGGGCGCAGGGAGTAAGTTACTGCTAAATTAAATTAAATGTGTG	NM_024533	chr16:75562808-75562749	1.12542	down	66.2075	76.1541	-2.99301	-2.82255	Detected	Detected
179	A_33_P3658861	Hs.635034	SNORA26	small nucleolar RNA, H/ACA box 26	qi73d08.y5 NCI_CGAP_Ov26 Homo sapiens cDNA clone IMAGE:1862127 5', mRNA sequence [AI792523]	AGCTTTCCAGTCTCTTCTCTGGGTTTTATGGAGACTTACTTTACCCTTCTGTCGTCTTCT		chrUn_gl000217:9784-9843	3.93174	down	10.7033	43.0101	-5.62196	-3.64679	Not Detected	Detected
180	A_23_P41948	Hs.368710	CCDC99	coiled-coil domain containing 99	Homo sapiens coiled-coil domain containing 99 (CCDC99), mRNA [NM_017785]	ACGGTGCCACTTGCCTCAAAAGTTACTATGGTGCTTAAGATTGTCTTGATCTGACATATA	NM_017785	chr5:169031233-169031292	1.01542	down	597.116	619.692	0.179932	0.202011	Detected	Detected
181	A_23_P27724	Hs.631549	SEPW1	selenoprotein W, 1	Homo sapiens selenoprotein W, 1 (SEPW1), mRNA [NM_003009]	CCTCAGGCATCCTTCTCAAGGGGAAGCCAAGAGAGGCATCAGGATGGGTGGGTTTCTGAT	NM_003009	chr19:48287827-48287886	1.04189	up	19961	19580.9	5.24296	5.18376	Detected	Detected
182	A_23_P10785	Hs.194554	VTI1A	vesicle transport through interaction with t-SNAREs homolog 1A (yeast)	Homo sapiens vesicle transport through interaction with t-SNAREs homolog 1A (yeast) (VTI1A), mRNA [NM_145206]	GCAGTGGAAACCGAGCAAATTGGTCAGGAGATGTTGGAAAACCTTAGTCATGACAGAGAA	NM_145206	chr10:114298077-114428023	1.01913	down	252.665	263.176	-1.06085	-1.03351	Detected	Detected
183	A_23_P107587	Hs.715623	NPC1	Niemann-Pick disease, type C1	Homo sapiens Niemann-Pick disease, type C1 (NPC1), mRNA [NM_000271]	ATTTCTCCCTGTCTTACTCAGTTACATAGGGCCATCAGTAAATAAAGCCAAAAGTTGTGC	NM_000271	chr18:21113347-21112218	1.0559	down	2139.99	2309.43	2.02145	2.09993	Detected	Detected
184	A_23_P160849	Hs.433300	FCER1G	Fc fragment of IgE, high affinity I, receptor for; gamma polypeptide	Homo sapiens Fc fragment of IgE, high affinity I, receptor for; gamma polypeptide (FCER1G), mRNA [NM_004106]	AGTGGTTCCTCCTCCCTGTTAAAGACTAATGCTCAGATGCTGTTTACGGATATTTATATT	NM_004106	chr1:161188875-161188934	1.00409	up	1802.81	1835.05	1.7741	1.76821	Detected	Detected
185	A_24_P823684	Hs.509736	HSP90AB1	heat shock protein 90kDa alpha (cytosolic), class B member 1	Homo sapiens heat shock protein 90kDa alpha (cytosolic), class B member 1 (HSP90AB1), mRNA [NM_007355]	ATGCTCCAGCAGAGCAAAATCTTGAAAGTCATTCGCAAAAACATTGGTAAGAAGTGCCTT	NM_007355	chr6:44219211-44219270	1.09911	up	4707.15	4377.1	3.1587	3.02236	Detected	Detected
186	A_23_P43079	Hs.727669	INTS8	integrator complex subunit 8	Homo sapiens integrator complex subunit 8 (INTS8), mRNA [NM_017864]	TTTGCTGAATTGCCACACACAGGTGGCCATTTTATGTCAGTTCCTCAGAGAAATTGACTA	NM_017864	chr8:95886809-95888339	1.0228	down	501.25	523.98	-0.0725508	-0.0400267	Detected	Detected
187	A_23_P217659	Hs.558537	BRCC3	BRCA1/BRCA2-containing complex, subunit 3	Homo sapiens BRCA1/BRCA2-containing complex, subunit 3 (BRCC3), transcript variant 2, mRNA [NM_001018055]	TGTGGGGTATGTATGACTATAAAGGGATGACGCAAGGAGTTCCTTTGTGCTGATGGAACA	NM_001018055	chrX:154351125-154351184	1.06703	up	3139.17	3006.82	2.57423	2.48063	Detected	Detected
188	A_33_P3404749	Hs.657649	FMN1	formin 1	Homo sapiens formin 1 (FMN1), mRNA [NM_001103184]	TTTGTTTTTGCTCATCTCTTTCTGAGGTCATCTGCAGAGAGTGCCCCATGCCTTCTTTAA	NM_001103184	chr15:33066404-33066345	1.23323	down	102.009	128.574	-2.36939	-2.06695	Detected	Detected
189	A_23_P137543	Hs.524248	ZNF362	zinc finger protein 362	Homo sapiens zinc finger protein 362 (ZNF362), mRNA [NM_152493]	ACTCCCTGTAAATACGCTGTTATACATACTGTTAACACCCCTTTGCTTTTTCTATGGGAC	NM_152493	chr1:33765985-33766044	1.00646	down	1467.03	1509.06	1.47674	1.48604	Detected	Detected
190	A_23_P374322	Hs.210586	LACC1	laccase (multicopper oxidoreductase) domain containing 1	Homo sapiens laccase (multicopper oxidoreductase) domain containing 1 (LACC1), transcript variant 2, mRNA [NM_153218]	TCCTGACAAGTTTTTCTCCCATGTCCGAGATGGCCTTAATTTTGGTACACAGATTGGCTT	NM_153218	chr13:44464331-44464390	1.11447	up	290.401	266.317	-0.860035	-1.0164	Detected	Detected
191	A_23_P113161	Hs.730688	C1orf21	chromosome 1 open reading frame 21	Homo sapiens chromosome 1 open reading frame 21 (C1orf21), mRNA [NM_030806]	TGATTTGACCACCAAGATGTAATGATGATTCTATTCCATTTTGAAAAGGGTCTGAGAAAG	NM_030806	chr1:184597996-184598055	1.2341	up	30.0436	24.8812	-4.13295	-4.43641	Not Detected	Not Detected
192	A_33_P3270599	Hs.300772	TPM2	tropomyosin 2 (beta)	Homo sapiens tropomyosin 2 (beta) (TPM2), transcript variant 2, mRNA [NM_213674]	CGAGCAGAGTTTGCCGAGAGGTCTGTGGCAAAGTTGGAGAAAACCATCGATGACCTAGAA	NM_213674	chr9:35684303-35684244	1.02785	up	10759	10698.3	4.35133	4.3117	Detected	Detected
193	A_24_P493287					ACTACTTATGGAGGTTTTAAAAAATCTTTTAAGTCCAGGCCTGACGTTTAGAGAAGGTTA		chr16:011931505-011931564	8.10882	up	249.122	31.3996	-1.08123	-4.10072	Detected	Not Detected
194	A_21_P0011326		XLOC_l2_004706		BROAD Institute lincRNA (XLOC_l2_004706), lincRNA [TCONS_l2_00008703]	TTATCATCAGCCTATCTGTAAAGACTTCCTTGCTGGTCCCTCCCATCGCAGAATAAACAG		chr15:69355019-69355078	2.06616	up	510.432	252.49	-0.046361	-1.09331	Detected	Detected
195	A_23_P40952	Hs.159130	RAF1	v-raf-1 murine leukemia viral oncogene homolog 1	Homo sapiens v-raf-1 murine leukemia viral oncogene homolog 1 (RAF1), mRNA [NM_002880]	TAAGGTAGCAGGCAGTCCAGCCCTGATGTGGAGACACATGGGATTTTGGAAATCAGCTTC	NM_002880	chr3:12625670-12625611	1.02758	down	2219.38	2330.86	2.07401	2.11325	Detected	Detected
196	A_23_P45166	Hs.304792	PROSC	proline synthetase co-transcribed homolog (bacterial)	Homo sapiens proline synthetase co-transcribed homolog (bacterial) (PROSC), mRNA [NM_007198]	TCCCAACTGTGGAATGGCAGTGTAGGTAGCTTCAGGAAATGGCTCAGGTTAATTCTCAAA	NM_007198	chr8:37636119-37636178	1.06252	down	1689.32	1834.51	1.68029	1.76778	Detected	Detected
197	A_21_P0013807		XLOC_l2_015673			AGATGTTACCTGAGAATAAAGAAACGCAGACTTTTCCCCCTCACTTCCCTGAAACTGCCT		chrX:5571645-5571586	1.04134	down	126.523	134.658	-2.05868	-2.00024	Detected	Detected
198	A_33_P3224250	Hs.658489	CLCC1	chloride channel CLIC-like 1	Homo sapiens chloride channel CLIC-like 1 (CLCC1), transcript variant 1, mRNA [NM_001048210]	GGGGCTTCTCAGAAATTAATCTTTGTTTTTATATTGTTCTCTTTAGTTCCCAGCCTGATT	NM_001048210	chr1:109472215-109472156	1.21875	down	80.7098	100.533	-2.70726	-2.42186	Detected	Detected
199	A_21_P0003212	Hs.660513	XLOC_003406		ALU7_HUMAN (P39194) Alu subfamily SQ sequence contamination warning entry, partial (23%) [THC2523097]	TGAAACCGCACTGAGAAGGTATTTGTGGCCCGTATGCTGATTGATTGATGAGACTTCTTT		chr3:195367181-195367240	1.03054	up	1843.65	1828.45	1.80641	1.76301	Detected	Detected
200	A_23_P334608	Hs.255230	GUSB	glucuronidase, beta	Homo sapiens glucuronidase, beta (GUSB), mRNA [NM_000181]	TGTGGTCATCTATTCTAGCAGGGAACACTAAAGGTGGAAATAAAAGATTTTCTATTATGG	NM_000181	chr7:65425765-65425706	1.17075	down	12905.5	15442.2	4.61376	4.8412	Detected	Detected
201	A_23_P53137	Hs.712539	HBG1	hemoglobin, gamma A	Homo sapiens hemoglobin, gamma A (HBG1), mRNA [NM_000559]	ACTGAGCTCACTGCCCATGATGCAGAGCTTTCAAGGATAGGCTTTATTCTGCAAGCAATA	NM_000559	chr11:5269593-5269534	1.40288	down	18.2616	26.1835	-4.8512	-4.36281	Not Detected	Not Detected
202	A_24_P166094	Hs.416089	ARFIP1	ADP-ribosylation factor interacting protein 1	Homo sapiens ADP-ribosylation factor interacting protein 1 (ARFIP1), transcript variant 1, mRNA [NM_001025595]	TCATTCCTTCCTGTATATTTGTACTCAGAGAGCCTTATTTTATTCTTCCAGCAGAATTAC	NM_001025595	chr4:153832920-153832979	1.00291	down	4428.28	4539.09	3.07059	3.07479	Detected	Detected
203	A_21_P0009821		LOC100652730	uncharacterized LOC100652730	PREDICTED: Homo sapiens hypothetical LOC100652730 (LOC100652730), miscRNA [XR_132670]	CTGAAAGGATGTCAGCCTCTGCTTGGACACCGTGGAGACAGGGCCCTCCTTGTGCTTCAG	XR_132670	chr20:61405847-61405788	1.61504	down	42.5664	70.2618	-3.63029	-2.93873	Not Detected	Detected
204	A_33_P3381022		ICMT	isoprenylcysteine carboxyl methyltransferase	isoprenylcysteine carboxyl methyltransferase [Source:HGNC Symbol;Acc:5350] [ENST00000362035]	CTAGTGCATCCCCACAGCCACTGTAGGATTTTTCCCTACACTATGATTTCAGTCCCTTGA		chr1:6294564-6294505	1.12671	up	59.5261	53.9966	-3.14648	-3.3186	Detected	Detected
205	A_21_P0006572		XLOC_008061		BROAD Institute lincRNA (XLOC_008061), lincRNA [TCONS_00017462]	AAACAACTACATTTTCAACTTGGCCTTTATGATGTCCCTGCTTCTGGATTTTGTTTAGTT		chrX:121593357-121593416	1.00054	up	75.5855	77.21	-2.8019	-2.80268	Detected	Detected
206	A_23_P593	Hs.238432	GPBP1L1	GC-rich promoter binding protein 1-like 1	Homo sapiens GC-rich promoter binding protein 1-like 1 (GPBP1L1), mRNA [NM_021639]	TTGGATATTTTATTTTATTTTTGGCTGCTCGGGTAACTTTAGCCCTTAACCAAGCATATG	NM_021639	chr1:46093492-46093433	1.00852	down	1721.01	1773.94	1.70711	1.71935	Detected	Detected
207	A_33_P3272189	Hs.720914	MFSD9	major facilitator superfamily domain containing 9	Homo sapiens major facilitator superfamily domain containing 9 (MFSD9), mRNA [NM_032718]	TCATGCCAGACCAGAACTTGATGCTACTGTGTCTTGTGTTAAGAATCATTTCCTGGCCAG	NM_032718	chr2:103333845-103333786	1.00271	down	1029.55	1055.09	0.965856	0.969757	Detected	Detected
208	A_23_P112652	Hs.444851	CNOT10	CCR4-NOT transcription complex, subunit 10	Homo sapiens CCR4-NOT transcription complex, subunit 10 (CNOT10), mRNA [NM_015442]	ATTTACTGGCCATTTTAGTTGTATCACAGCAGAATGAATAAAAGATGGTGAAGGCTGTTA	NM_015442	chr3:32815146-32815205	1.01315	down	1269.82	1314.88	1.26847	1.28732	Detected	Detected
209	A_21_P0000477	Hs.693444	SNORA11B	small nucleolar RNA, H/ACA box 11B (retrotransposed)	Homo sapiens small nucleolar RNA, H/ACA box 11B (retrotransposed) (SNORA11B), small nucleolar RNA [NR_003709]	GGGTCATTGTGACAAGGGACACAGAGCTTGTGACCTCCCTACAAACAAATGCCCTACACA	NR_003709	chr14:91592837-91592896	1.68163	down	336.214	577.852	-0.648698	0.10116	Detected	Detected
210	A_23_P13907	Hs.160562	IGF1	insulin-like growth factor 1 (somatomedin C)	Homo sapiens insulin-like growth factor 1 (somatomedin C) (IGF1), transcript variant 4, mRNA [NM_000618]	CAAGTAGAGGGAGTGCAGGAAACAAGAACTACAGGATGTAGGAAGACCCTCCTGAGGAGT	NM_000618	chr12:102796325-102796266	1.2161	up	12.2158	10.2665	-5.43126	-5.71352	Not Detected	Not Detected
211	A_33_P3388070	Hs.577832			DB226000 TRACH3 Homo sapiens cDNA clone TRACH3018100 5', mRNA sequence [DB226000]	TTATCCACAGAAGCAAAACACACCCACACTCCCAGGAAGGAGGCGGCAAAGGACAGCTGC		chr13:112111461-112111402	2.37921	down	23.4847	57.1069	-4.48829	-3.2378	Not Detected	Detected
212	A_21_P0005032		XLOC_005763		BROAD Institute lincRNA (XLOC_005763), lincRNA [TCONS_00012210]	TCTCATTAATCTACAAAATTATCAGCAGTGGCAGCTAATTGTCAGTTAACTAGGTAGTTG		chr6:072053263-072053204	1.14777	down	63.9449	75.0119	-3.04318	-2.84435	Detected	Detected
213	A_23_P111604	Hs.487564	NXPH1	neurexophilin 1	Homo sapiens neurexophilin 1 (NXPH1), mRNA [NM_152745]	ACATTGGGATAACAACTTTCATCACCAATCATTGGACTTTTGTGAAGTCGACACCAGCTA	NM_152745	chr7:8792100-8792159	1.40295	up	11.1585	8.12892	-5.56186	-6.05033	Not Detected	Not Detected
214	A_23_P105392	Hs.189772	CCT2	chaperonin containing TCP1, subunit 2 (beta)	Homo sapiens chaperonin containing TCP1, subunit 2 (beta) (CCT2), transcript variant 1, mRNA [NM_006431]	CTGTGGAATCTGTTTATCGGTGCCCATTATATCCTTAAGTTTGGATATTTAGCTGACCTT	NM_006431	chr12:69995181-69995240	1.02786	down	31958	33572.4	5.92195	5.96159	Detected	Detected
215	A_23_P126735	Hs.193717	IL10	interleukin 10	Homo sapiens interleukin 10 (IL10), mRNA [NM_000572]	CCTAACCTCATTCCCCAACCACTTCATTCTTGAAAGCTGTGGCCAGCTTGTTATTTATAA	NM_000572	chr1:206941453-206941394	1.66709	down	20.3734	34.713	-4.69332	-3.95599	Not Detected	Not Detected
216	A_33_P3247589				Q8XVR8_RALSO (Q8XVR8) PROBABLE TRANSCRIPTION REGULATOR PROTEIN, partial (5%) [THC2731302]	TTTACTGCCCTTGCAAACAGCCTGTGGTCAAAAGCAATAAAGTTCGGACTTGGACAGATC		chr17:035218995-035218936	1.09964	up	393.652	365.873	-0.421161	-0.558195	Detected	Detected
217	A_24_P930926	Hs.194726	BAG4	BCL2-associated athanogene 4	Homo sapiens BCL2-associated athanogene 4 (BAG4), transcript variant 1, mRNA [NM_004874]	ATTCCAAATACCAATATCAAAGAAAACTAAGTTGGTAATCTATCTCAGAAAATATATGAA	NM_004874	chr8:38070565-38070624	1.6979	up	490.382	295.183	-0.104175	-0.867928	Detected	Detected
218	ERCC-00081_60					AGACACGTACACACGCGCAGTGGGGTGTAATCAAGCAGGACCATAACTGATAGTTCACCA			1.27586	up	11.2416	9.00524	-5.55117	-5.90263	Not Detected	Not Detected
219	A_33_P3338166	Hs.497512	NUAK2	NUAK family, SNF1-like kinase, 2	Homo sapiens NUAK family, SNF1-like kinase, 2 (NUAK2), mRNA [NM_030952]	GTCTCTACCTAATGGACCTCCGTGGCCAAAAAGTACCATTAAAACCAGAAAGGTGATTGG	NM_030952	chr1:205271252-205271193	1.23053	down	16268.7	20460.5	4.94788	5.24716	Detected	Detected
220	A_23_P118392	Hs.25829	RASD1	RAS, dexamethasone-induced 1	Homo sapiens RAS, dexamethasone-induced 1 (RASD1), transcript variant 1, mRNA [NM_016084]	CTTACCCAGGTGTTTATACTGTGTGTGTGTGAGGTCTTTAAAGTTATTGCTTTATTTGGT	NM_016084	chr17:17397846-17397787	1.20006	up	7682.31	6542.75	3.86539	3.60229	Detected	Detected
221	A_23_P77401	Hs.460002	CPPED1	calcineurin-like phosphoesterase domain containing 1	Homo sapiens calcineurin-like phosphoesterase domain containing 1 (CPPED1), transcript variant 1, mRNA [NM_018340]	ATACAGCATTATGAAACAGCACTCAGTAATCCTAAAATGATTTCCAAAGCTGGTTACACA	NM_018340	chr16:12757607-12757548	1.03541	down	1776.21	1879.65	1.75265	1.80285	Detected	Detected
222	A_32_P12639	Hs.592689	PSMD12	proteasome (prosome, macropain) 26S subunit, non-ATPase, 12	Homo sapiens proteasome (prosome, macropain) 26S subunit, non-ATPase, 12 (PSMD12), transcript variant 1, mRNA [NM_002816]	TGGATCTATCTGTTGATGAGTCCGAAGCCTTTCTCTCAAATCTAGTAGTTAACAAGACCA	NM_002816	chr17:65338318-65337126	1.10075	up	2341.41	2173.99	2.15123	2.01273	Detected	Detected
223	A_24_P268160	Hs.485606	DRAM2	DNA-damage regulated autophagy modulator 2	Homo sapiens DNA-damage regulated autophagy modulator 2 (DRAM2), mRNA [NM_178454]	GTTTTGCACAGTGGCAATTTTGGGACTGATTTAGAACAGAAACTCCATTGGAACCCCGAG	NM_178454	chr1:111662564-111662505	1.071	down	2790.77	3054.82	2.40451	2.50348	Detected	Detected
224	A_33_P3230588					GCAGTATCATTTCGTCAGCAAGGCCATCCATTGAATAAATGAAAGCATTTAGCTTTTTTA		chr9:068743660-068743719	2.94455	down	18.9643	57.0726	-4.79672	-3.23867	Not Detected	Detected
225	A_21_P0008871	Hs.722376	FLJ42627	uncharacterized LOC645644	Homo sapiens uncharacterized LOC645644 (FLJ42627), non-coding RNA [NR_024492]	GTTGCAATATTGCCTTTAAAAGCACTTTTAAGCATCAATTGTGAAATAAAAAGCCCGAGC	NR_024492	chr16:2604142-2604083	1.42182	down	306.493	445.384	-0.782225	-0.274489	Detected	Detected
226	A_21_P0012967	Hs.628674	XLOC_l2_011891		DA853107 PLACE7 Homo sapiens cDNA clone PLACE7003223 5', mRNA sequence [DA853107]	TAGTAGGAGCCTTGGAGGGTGGGTAGGTGCATGGAGGGTGACAGCAGCGCTGGTTCCGTT		chr5:180710531-180710590	3.71926	down	108.07	410.8	-2.28612	-0.391103	Detected	Detected
227	A_23_P12363	Hs.654491	ROR1	receptor tyrosine kinase-like orphan receptor 1	Homo sapiens receptor tyrosine kinase-like orphan receptor 1 (ROR1), transcript variant 1, mRNA [NM_005012]	ATGCACAACTTTTGTAAATGTGGTATACAGGACAAACTAGACGGCCGTAGAAAAGATTTA	NM_005012	chr1:64644540-64644599	1.06546	down	6663.49	7256.23	3.66013	3.75161	Detected	Detected
228	A_23_P22761	Hs.105932	SHOX	short stature homeobox	Homo sapiens short stature homeobox (SHOX), transcript variant 2, mRNA [NM_006883]	CTGCCCGGTGCATTTGTTCAAGGACCACGTAGACAATGACAAGGAGAAACTGAAAGAATT	NM_006883	chrY:541827-541886	1.42541	down	50.0933	72.9775	-3.39539	-2.88402	Not Detected	Detected
229	A_23_P106056	Hs.82890	DAD1	defender against cell death 1	Homo sapiens defender against cell death 1 (DAD1), mRNA [NM_001344]	TTCTGGAGATGGCAGCTTATTGGACACATGGATTTTCTTCAGATTTGCACTTACTGCTAG	NM_001344	chr14:23034008-23033949	1.07701	down	39720.6	43722.7	6.23566	6.3427	Detected	Detected
230	A_33_P3519223					ACGAAAGTCATACCGTAGAAAAGATGGGTTGTTCTTATATTTGGAAGATAATGGCAGGAG			1.16538	up	329.632	289.089	-0.677221	-0.898025	Detected	Detected
231	A_23_P111487	Hs.111801	SRRT	serrate RNA effector molecule homolog (Arabidopsis)	Homo sapiens serrate RNA effector molecule homolog (Arabidopsis) (SRRT), transcript variant 4, mRNA [NM_001128853]	GAGGAAGTGAAAAAGGAAGTCGCGTTTTTTAACAACTTCCTCACTGATGCTAAGCGCCCA	NM_001128853	chr7:100485375-100485434	1.0413	down	480.77	511.664	-0.132731	-0.0743437	Detected	Detected
232	ERCC-00083_214					ATTTTCCTGTTGCTAATGGTTCTGGTGGGTTTCTAAAGACCCCCATTGCATAAGCTCCTC			1.3837	up	10.9949	8.12121	-5.58317	-6.0517	Not Detected	Not Detected
233	A_33_P3367106	Hs.632440	PFN1P2	profilin 1 pseudogene 2	Homo sapiens profilin 1 pseudogene 2 (PFN1P2), non-coding RNA [NR_003242]	TGAAATGGCCTCCCACCTTCAGCGTTCCCAGTACTGACCTCCTTTGTTCCTTCCACTCCA	NR_003242	chr1:144612298-144612239	1.10516	up	16672	15418.1	4.9832	4.83895	Detected	Detected
234	A_21_P0010868		XLOC_l2_001945		BROAD Institute lincRNA (XLOC_l2_001945), lincRNA [TCONS_l2_00003528]	AGCCTCCCCGGTTTTGCCATTTGTCATTATCATTCACTCTTAAAATGTATTCTATCTATG		chr10:45637390-45637331	1.15482	down	383.632	452.792	-0.458356	-0.250692	Detected	Detected
235	A_23_P95930	Hs.505924	HMGA2	high mobility group AT-hook 2	Homo sapiens high mobility group AT-hook 2 (HMGA2), transcript variant 1, mRNA [NM_003483]	AAGTTAGGTATGTTTGCAGGAGAAAAGTATCAAGACGTTTAACTGCAGTTGACTTTCTCC	NM_003483	chr12:66359789-66359848	1.09461	up	6615.81	6177.21	3.64977	3.51934	Detected	Detected
236	A_21_P0013341		XLOC_l2_013931		CG028_HUMAN (O95766) Protein C7orf28, partial (20%) [THC2543586]	AGTTATGGGTGATCTTTACTATTCAGAATTTAGCAAAGTTCTCTGGCTATTGCATCCAAG		chr7:6864043-6863984	1.08828	up	351.006	329.644	-0.586583	-0.708629	Detected	Detected
237	A_33_P3239102					CGACCACATGTATATGTGTATATATATATATGTGTGTGTGTGTGTGAGTTTGTGTATGTG		chr15:082927851-082927792	1.0472	up	4918.52	4800.39	3.22207	3.15554	Detected	Detected
238	A_33_P3287690	Hs.730666	CNOT2	CCR4-NOT transcription complex, subunit 2	CCR4-NOT transcription complex, subunit 2 [Source:HGNC Symbol;Acc:7878] [ENST00000551483]	GCTTCAAGCATTCTAGATATAACCTCCATCTGAGCATAATGAAAAGACAAGTTATATCGT		chr12:70728827-70728886	13.5469	down	9.90229	137.102	-5.73417	-1.97429	Not Detected	Detected
239	A_21_P0010355	Hs.637171	XLOC_014215		DB089380 TESTI4 Homo sapiens cDNA clone TESTI4037937 5', mRNA sequence [DB089380]	GACTGGCACTCCTAACCCTCCATCCTTAACAGGGCGTTTTGCAAAAGGAGGGGAGATTTG		chr22:33512221-33512280	7.48929	down	25.8823	198.114	-4.34804	-1.44321	Not Detected	Detected
240	ERCC-00134_68					GGGATATAGACCACGCTCGTTCAATAGATTTAGTAACTACTGCCTTACAAATAGCTACTG			1.37107	up	10.9337	8.15037	-5.59123	-6.04653	Not Detected	Not Detected
241	A_23_P12816	Hs.655830	HELLS	helicase, lymphoid-specific	Homo sapiens helicase, lymphoid-specific (HELLS), mRNA [NM_018063]	TAGATGTCATAGAATTGGTCAGACAAAGCCAGTTGTTGTTTATCGCCTTGTTACAGCAAA	NM_018063	chr10:96354481-96354540	1.50888	down	78.6023	121.217	-2.74544	-2.15195	Detected	Detected
242	A_24_P388528	Hs.207459	ST6GAL1	ST6 beta-galactosamide alpha-2,6-sialyltranferase 1	Homo sapiens ST6 beta-galactosamide alpha-2,6-sialyltranferase 1 (ST6GAL1), transcript variant 1, mRNA [NM_173216]	ATGCAAATTATGATATGGACGTTATCATTGGTCTGGTGAGATGTTTCATATTTGTGACAG	NM_173216	chr3:186796052-186796111	1.15059	down	3359.6	3950.75	2.67214	2.87452	Detected	Detected
243	A_21_P0003137	Hs.666077	MTRNR2L2	MT-RNR2-like 2	Homo sapiens MT-RNR2-like 2 (MTRNR2L2), mRNA [NM_001190470]	CCAAAGAGGAACAGCTCTTTGGACACTAGGAAAAAACCTTGTAAAGAGAGTAAAAAATTT	NM_001190470	chr5:79946437-79946378	1.13509	up	150840	135818	8.16073	7.97792	Detected	Detected
244	A_23_P360990	Hs.407751	DYDC1	DPY30 domain containing 1	Homo sapiens DPY30 domain containing 1 (DYDC1), mRNA [NM_138812]	TATGGAAAATCTAGTTAGGAATGAAGATATTCTACATTCAGAGGAAGCAACACTAGACTC	NM_138812	chr10:82098895-82098311	5.90392	down	9.86341	59.5165	-5.73985	-3.17818	Not Detected	Detected
245	A_33_P3229012		LOC652586	uncharacterized LOC652586	PREDICTED: Homo sapiens hypothetical protein LOC652586 (LOC652586), mRNA [XM_001719844]	TTTCTAGGAAAGGTTGTGCCTGCTGCTGAAACTCCGGGCTCTCCAGGAGCTCATCCAGCA	XM_001719844	chrUn_gl000225:000078890-000078949	1.12376	down	158.14	181.629	-1.73688	-1.56854	Detected	Detected
246	A_23_P120103	Hs.414489	KCNS3	potassium voltage-gated channel, delayed-rectifier, subfamily S, member 3	Homo sapiens potassium voltage-gated channel, delayed-rectifier, subfamily S, member 3 (KCNS3), mRNA [NM_002252]	TGACTGAGACGACATGCATGTAAGATCCACAAAATGAGACAATGCATGTAAATCCATGCT	NM_002252	chr2:18114112-18114171	1.22015	up	17.6488	14.7833	-4.90044	-5.1875	Not Detected	Not Detected
247	A_33_P3483909	Hs.99443			chromosome 11 open reading frame 55 [Source:HGNC Symbol;Acc:23262] [ENST00000355500]	GTGATTAGTTCTGATGACTACTGACACCTGTCATTGGAACCAAAAGATTCCTCTTTTGCT		chr11:36291254-36291195	20.0033	down	9.90905	202.583	-5.73319	-1.41102	Not Detected	Detected
248	A_23_P158829	Hs.435811	ARRB2	arrestin, beta 2	Homo sapiens arrestin, beta 2 (ARRB2), transcript variant 1, mRNA [NM_004313]	GCATTAATTTTTTGACTGCAGCTCTGCTTCTCCAGCCCCGCCGTGGGTGGCAAGCTGTGT	NM_004313	chr17:4624528-4624587	1.03968	down	4288.66	4557.11	3.02437	3.08051	Detected	Detected
249	A_33_P3409553					TATCACTTTTGATGAGATCGTCAACATTGCTTGACACACGTGGCACCGATCTTTAGCCAG		chr1:016119595-016119654	1.05102	up	79489.2	77297.9	7.23653	7.16475	Detected	Detected
250	A_23_P398275	Hs.454640	LOC388152	uncharacterized LOC388152	Homo sapiens uncharacterized LOC388152 (LOC388152), non-coding RNA [NR_027001]	GGAGTGAGGCAAAACACAGGGTCCTGAGGTCTGGGGACCAAGCAATGTCCTCTGGTGAAA	NR_027001	chr15:84867734-84867675	1.10944	down	4138.27	4692.38	2.97288	3.12271	Detected	Detected
251	A_33_P3225327	Hs.529609	ATP13A3	ATPase type 13A3	Homo sapiens ATPase type 13A3 (ATP13A3), mRNA [NM_024524]	TTCAGTGGCATCTCCCTTTACCTCTAAGACTCCTAGTATTTCCTGTGTGCCAAACCTTAT	NM_024524	chr3:194150863-194150804	1.09693	up	1493.73	1391.76	1.50277	1.3693	Detected	Detected
252	A_23_P108492	Hs.116602	MARS2	methionyl-tRNA synthetase 2, mitochondrial	Homo sapiens methionyl-tRNA synthetase 2, mitochondrial (MARS2), nuclear gene encoding mitochondrial protein, mRNA [NM_138395]	CAGGAAAGTTATACTTGTATTTTCTTAAGTGTGGAATCAAATGAGCACATAAGCTGTGTC	NM_138395	chr2:198571975-198572034	1.57919	down	11.2159	18.1026	-5.55446	-4.89527	Not Detected	Not Detected
253	A_23_P430411	Hs.375957	ITGB2	integrin, beta 2 (complement component 3 receptor 3 and 4 subunit)	integrin, beta 2 (complement component 3 receptor 3 and 4 subunit) [Source:HGNC Symbol;Acc:6155] [ENST00000545414]	TGTCCCCACAAAAAGTGACGCTTTACCTGCGACCAGGCTTCGGGTCCTTCGTGGACAAGA		chr21:46326865-46321625	7.06916	down	23.0793	166.748	-4.51341	-1.69187	Not Detected	Detected
254	A_21_P0003293		XLOC_003211		BROAD Institute lincRNA (XLOC_003211), lincRNA [TCONS_00007229]	TAAAGAGAAGGTGGCAGGTATCAAAGGCAGGTGGTGACTCTTCCTATTGCTTTCTGATGT		chr3:108462221-108462162	11.7878	down	10.137	122.128	-5.70037	-2.14114	Not Detected	Detected
255	A_33_P3240497	Hs.683851			Homo sapiens cDNA FLJ38411 fis, clone FEBRA2009352. [AK095730]	TGGTCTCCCTTTCTTCAGTTTCCTTATTCCAGGCTTTCTTCCACATTGCTACCAGAATTA		chr1:45349927-45349868	1.30939	down	192.292	257.335	-1.45478	-1.06589	Detected	Detected
256	A_23_P136413	Hs.709245	MMP17	matrix metallopeptidase 17 (membrane-inserted)	Homo sapiens matrix metallopeptidase 17 (membrane-inserted) (MMP17), mRNA [NM_016155]	GAGCCCCCCACATGGTGCCGCGGCACGTCCCCCCTGTGACGCGTTCCAGACCAACATGCA	NM_016155	chr12:132336244-132336301	1.02917	down	6238.19	6561.67	3.56497	3.60645	Detected	Detected
257	A_23_P1173	Hs.422542	HABP2	hyaluronan binding protein 2	Homo sapiens hyaluronan binding protein 2 (HABP2), transcript variant 1, mRNA [NM_004132]	AACCCAAGGAATGATGGAATCAACACAACATAGTATGTTTGCTTTCCTTACCCAATTGTA	NM_004132	chr10:115348335-115348394	1.04144	up	10.9408	10.7371	-5.5903	-5.64887	Not Detected	Not Detected
258	A_23_P111132	Hs.274402	HSPA1A	heat shock 70kDa protein 1A	Homo sapiens heat shock 70kDa protein 1A (HSPA1A), mRNA [NM_005345]	GAGCTTCAAGACTTTGCATTTCCTAGTATTTCTGTTTGTCAGTTCTCAATTTCCTGTGTT	NM_005345	chr6:31785491-31785550	1.06902	down	7736.69	8452.99	3.87557	3.97185	Detected	Detected
259	A_32_P157213					GCATTCAGGGCTGTGTGGCCCAACATTCCAGCTCCTTGTTGAACCACACCAGACAAATTG		chr19:043877105-043877046	1.13172	down	48.656	56.2792	-3.43739	-3.25887	Not Detected	Detected
260	A_33_P3227934		LOC100130430	uncharacterized LOC100130430	Homo sapiens cDNA FLJ45052 fis, clone BRAWH3022542. [AK126997]	TGGGGACCGCGGGGAGTGACCACATTCATTCATTCCCTCCCTCACTCATTCATTCATTCC		chr16:1358740-1358681	1.03144	up	165.387	163.882	-1.67223	-1.71688	Detected	Detected
261	A_23_P9362	Hs.213470	PSMB7	proteasome (prosome, macropain) subunit, beta type, 7	Homo sapiens proteasome (prosome, macropain) subunit, beta type, 7 (PSMB7), mRNA [NM_002799]	TCCTCACTGAGAAAATCACTCCTCTGGAGATTGAGGTGCTGGAAGAAACAGTCCAAACAA	NM_002799	chr9:127115950-127115891	1.03627	up	25682.8	25330.3	5.60658	5.55518	Detected	Detected
262	ERCC-00041_75					ATGAATGGCCAGCCCGGCCTTGAATTGACTTCTTATCAAAGTCTCACGAGATAATAGCGT			1.11461	down	11.7047	13.3337	-5.49292	-5.33639	Not Detected	Not Detected
263	A_21_P0009319		XLOC_012457		ALU1_HUMAN (P39188) Alu subfamily J sequence contamination warning entry, partial (14%) [THC2665248]	TTCAGCTCCAAGTCTGGCCTCTCCTCCCAGCAAGCAGCCATTACAGAAACTGAGGCTTGG			1.09189	up	1139.93	1067.01	1.11279	0.98596	Detected	Detected
264	A_23_P88249	Hs.4997	RBM23	RNA binding motif protein 23	Homo sapiens RNA binding motif protein 23 (RBM23), transcript variant 1, mRNA [NM_001077351]	TTTTCCTGTACCTTTAACCTTTAGTCTGTCAAGGAAAACCCTTAGGACCTCTGAATCAAG	NM_001077351	chr14:23370569-23370510	1.13124	down	1866.08	2157.53	1.82386	2.00177	Detected	Detected
265	A_23_P93217	Hs.485438	SLC22A7	solute carrier family 22 (organic anion transporter), member 7	Homo sapiens solute carrier family 22 (organic anion transporter), member 7 (SLC22A7), transcript variant 2, mRNA [NM_153320]	AGTGAACTTCTCCTATTACGGCCTGAGTCTGGATGTGTCGGGGCTGGGGCTGAACGTGTA	NM_153320	chr6:43269944-43270003	1.07522	down	91.7226	100.797	-2.52273	-2.41809	Detected	Detected
266	A_33_P3274851	Hs.1342	COX5B	cytochrome c oxidase subunit Vb	Homo sapiens cytochrome c oxidase subunit Vb (COX5B), nuclear gene encoding mitochondrial protein, mRNA [NM_001862]	CCATTACAAGCTGGTGCCCCAGCAGCTGGCACACTGAGCACCTGCACTAAATTACTCAAA	NM_001862	chr2:98264535-98264594	1.12145	down	21143.6	24234.2	5.326	5.49136	Detected	Detected
267	A_23_P103631	Hs.346868	EBNA1BP2	EBNA1 binding protein 2	Homo sapiens EBNA1 binding protein 2 (EBNA1BP2), transcript variant 2, mRNA [NM_006824]	AAGACTCGCAATTTCACGACACACTTTGATCCCTTCTGTTGGTGTCATGTTGTAAACATT	NM_006824	chr1:43630074-43630015	1.06754	down	17553.7	19152.4	5.05755	5.15184	Detected	Detected
268	A_23_P89431	Hs.303649	CCL2	chemokine (C-C motif) ligand 2	Homo sapiens chemokine (C-C motif) ligand 2 (CCL2), mRNA [NM_002982]	GAAATTGCTTTTCCTCTTGAACCACAGTTCTACCCCTGGGATGTTTTGAGGGTCTTTGCA	NM_002982	chr17:32584050-32584109	1.08502	down	24183.9	26818.4	5.51982	5.63754	Detected	Detected
269	A_33_P3233565	Hs.501376	UROS	uroporphyrinogen III synthase	Homo sapiens uroporphyrinogen III synthase (UROS), mRNA [NM_000375]	CTGGATACAGAAGGAGAAACCTGTGGAAATGCAGAAAAGCTTGCAGAATATATTTGTTCC	NM_000375	chr10:127496042-127495983	1.02909	down	1478.69	1555.24	1.48816	1.52953	Detected	Detected
270	ERCC-00003_63					CACAGTATAGATGAGGTTGTTGCAGGTAAAAAGATTATTGAAGAAGTTAGAACACCACAA			1.36086	up	10.9397	8.21603	-5.59044	-6.03495	Not Detected	Not Detected
271	A_21_P0006126		XLOC_007281		BROAD Institute lincRNA (XLOC_007281), lincRNA [TCONS_00015918]	GGCTTCATACATTCAACCTCATTCTGCCACTGGCATTGACTTGTATTCTGAGTTTTGTTA		chr9:11277905-11277964	7.28902	down	10.6476	79.3214	-5.62948	-2.76376	Not Detected	Detected
272	A_19_P00318679		XLOC_011510		BROAD Institute lincRNA (XLOC_011510), lincRNA [TCONS_00023706]	ACAAGCTTTAAGTTTCTCAGACTCTTCCTCTTCCTAACAGATTTATCAGAAGCTGAAAGC		chr15:067279824-067279765	4.12462	down	22.8086	96.1509	-4.53043	-2.48617	Not Detected	Detected
273	A_23_P115366	Hs.11463	CMPK1	cytidine monophosphate (UMP-CMP) kinase 1, cytosolic	Homo sapiens cytidine monophosphate (UMP-CMP) kinase 1, cytosolic (CMPK1), transcript variant 1, mRNA [NM_016308]	TGGCCACTAAAATTCATATTGAGATTATCTTGGTTTCTTGGAAGAGATAGGAATGAGTTC	NM_016308	chr1:47843918-47843977	1.08335	up	2387.28	2252.2	2.17922	2.06372	Detected	Detected
274	A_33_P3387115	Hs.676585			Homo sapiens, clone IMAGE:3961600, mRNA. [BC021693]	GCCATATTTAGTGCATTCCATTTTGTATTAACCTACTGAGGATACTTTGATTGTCTCCTA		chr2:198639445-198639504	24.9489	down	10.7267	273.519	-5.6188	-0.977899	Not Detected	Detected
275	A_23_P49338	Hs.355899	TNFRSF12A	tumor necrosis factor receptor superfamily, member 12A	Homo sapiens tumor necrosis factor receptor superfamily, member 12A (TNFRSF12A), mRNA [NM_016639]	TCACTCAGATGTCCTGAAATTCCACCACGGGGGTCACCCTGGGGGGTTAGGGACCTATTT	NM_016639	chr16:3072180-3072239	1.04175	up	55916	54858.5	6.72904	6.67003	Detected	Detected
276	A_23_P118690	Hs.500775	ZNF207	zinc finger protein 207	Homo sapiens zinc finger protein 207 (ZNF207), transcript variant 2, mRNA [NM_001032293]	AGCAGGAACTTTTCCTGAAGTTGCAATTTATACTGTATGGCTTCTTTTTCATGTTTCATC	NM_001032293	chr17:30696956-30697015	1.08949	down	3611.84	4021.82	2.77658	2.90024	Detected	Detected
277	A_33_P3252043	Hs.464336	P4HB	prolyl 4-hydroxylase, beta polypeptide	Homo sapiens prolyl 4-hydroxylase, beta polypeptide (P4HB), mRNA [NM_000918]	TGACAGTTCTTCAGGCATTTCTATTTCACAATCGAATTGAACACATTGGCCAAATAAAGT	NM_000918	chr17:79801111-79801052	1.0269	down	168941	177310	8.32422	8.36252	Detected	Detected
278	A_23_P163161	Hs.643552	SDR39U1	short chain dehydrogenase/reductase family 39U, member 1	Homo sapiens short chain dehydrogenase/reductase family 39U, member 1 (SDR39U1), mRNA [NM_020195]	CTGAGGCCTGTTCCTCACAGGCTTCCAGGTTAGGCACTGTGAATAGGCTCAGCTCCTCTA	NM_020195	chr14:24909270-24909211	1.05109	down	5346.53	5743.6	3.34245	3.41434	Detected	Detected
279	A_23_P120414	Hs.643544	YWHAB	tyrosine 3-monooxygenase/tryptophan 5-monooxygenase activation protein, beta polypeptide	Homo sapiens tyrosine 3-monooxygenase/tryptophan 5-monooxygenase activation protein, beta polypeptide (YWHAB), transcript variant 1, mRNA [NM_003404]	TATTCTGCCTAACGTTTGCTTCTGTGATGGTTATATTGCCTAGCAAGCACACCCGTGGTT	NM_003404	chr20:43536954-43537013	1.03071	down	26939.6	28379	5.67551	5.71914	Detected	Detected
280	A_33_P3332126	Hs.471785	SCLY	selenocysteine lyase	selenocysteine lyase [Source:HGNC Symbol;Acc:18161] [ENST00000409736]	ACCCCAATGATTGCTGGCCTTGGGAAGGTGAGCCCTGGTGAGCTTGAGGAGATGAGTTGA		chr2:238999869-238999928	1.00737	down	449.742	463.044	-0.228981	-0.21839	Detected	Detected
281	A_23_P104054	Hs.626306	C1orf9	chromosome 1 open reading frame 9	Homo sapiens chromosome 1 open reading frame 9 (C1orf9), transcript variant 2, mRNA [NM_016227]	TAAATTTCTTTCCTGTCTGCACAATTAGCTATTCAGAGCAAGAGGGCCTGATTTTATAGA	NM_016227	chr1:172580756-172580815	1.05343	up	2961.44	2873.22	2.49015	2.41506	Detected	Detected
282	A_23_P11279	Hs.443061	ALG13	asparagine-linked glycosylation 13 homolog (S. cerevisiae)	Homo sapiens asparagine-linked glycosylation 13 homolog (S. cerevisiae) (ALG13), transcript variant 2, mRNA [NM_018466]	AGCACGCTTCCTGGGCTGTTACAGTCAATGGACTTATCAACACTGAAATGTTATCCTCCT	NM_018466	chrX:110928330-110931172	1.01879	up	572.057	573.888	0.11808	0.0912285	Detected	Detected
283	A_21_P0000197	Hs.51011	HIST1H2AG	histone cluster 1, H2ag	Homo sapiens histone cluster 1, H2ag (HIST1H2AG), mRNA [NM_021064]	TCTGTACTAGTTTGTGGCAGCTCAAGTAAAATCGAGTCCAAACCAACGGCTCTTTTCAGG	NM_021064	chr6:27101247-27101306	1.12186	down	81.9127	93.9203	-2.68592	-2.52003	Detected	Detected
284	A_23_P113393	Hs.303084	APLN	apelin	Homo sapiens apelin (APLN), mRNA [NM_017413]	GCAGGATCGCTACTAAAAATTGTTTTGTATCCTTGGTGGGTGTCTTCTGCTATTTTATCT	NM_017413	chrX:128779470-128779411	1.09125	down	68.5631	76.4689	-2.94258	-2.8166	Detected	Detected
285	A_23_P168229	Hs.150837	TXNDC5	thioredoxin domain containing 5 (endoplasmic reticulum)	Homo sapiens thioredoxin domain containing 5 (endoplasmic reticulum) (TXNDC5), transcript variant 1, mRNA [NM_030810]	ATACGCAAGGGGATGTGGATACTTGGCCCAAAGTAACTGGTGGTAGGAATCTTAGAAACA	NM_030810	chr6:7882079-7882020	1.06516	down	6694.03	7287.38	3.66672	3.75779	Detected	Detected
286	A_24_P343095	Hs.648635	DHFR	dihydrofolate reductase	Homo sapiens dihydrofolate reductase (DHFR), mRNA [NM_000791]	AGTATATGAGAAGAATGATTAATATGAAGGTGTTTTCTAGTTTAAGTTGTTCCCCCTCCC	NM_000791	chr5:79924927-79924868	1.02766	up	411.68	409.432	-0.356555	-0.395916	Detected	Detected
287	A_24_P302695	Hs.346736	MRPL30	mitochondrial ribosomal protein L30	Homo sapiens mitochondrial ribosomal protein L30 (MRPL30), nuclear gene encoding mitochondrial protein, transcript variant 1, mRNA [NM_145212]	ATATCCATCCTGTCGTAGATCTTAATGTTTTTGATCGTTGCGTTAAAGTGGAAGTGCCAC	NM_145212	chr2:99813795-99813854	1.03231	up	4248.57	4206.34	3.01083	2.96495	Detected	Detected
288	A_33_P3344991		TBC1D3	TBC1 domain family, member 3	TBC1 domain family, member 3 [Source:HGNC Symbol;Acc:19031] [ENST00000519496]	GGCGGCCCCCATCCCATCTCAGGGCTAACCTTTCTCAGCTCCAGCAGAAAGCACCACCTC		chr17:36345822-36345763	1.25829	up	1716.02	1393.84	1.70291	1.37145	Detected	Detected
289	ERCC-00154_60					ATCAAAGTCCACGAGTTACAGCCAGCGGGTTTTAAGGGGGTATTAGCATCTCGAGTGAGT			1.35623	up	10.9714	8.26801	-5.58626	-6.02586	Not Detected	Not Detected
290	A_23_P93623	Hs.78089	ATP6V1F	ATPase, H+ transporting, lysosomal 14kDa, V1 subunit F	Homo sapiens ATPase, H+ transporting, lysosomal 14kDa, V1 subunit F (ATP6V1F), transcript variant 1, mRNA [NM_004231]	TTCCCACTCCATTAAGAGGCTAGGTGAGGCGCTTCTAGGTTGCTGGGGCTCTGCTGGTTA	NM_004231	chr7:128505739-128505798	1.03445	up	40673.8	40186	6.26987	6.22101	Detected	Detected
291	A_23_P118435	Hs.546298	SUMO2	SMT3 suppressor of mif two 3 homolog 2 (S. cerevisiae)	Homo sapiens SMT3 suppressor of mif two 3 homolog 2 (S. cerevisiae) (SUMO2), transcript variant 1, mRNA [NM_006937]	AGACGGGAGGTGTCTACTGAAAAGGGAACCTGCTTCTTTACTCCAGAACTCTGTTCTTTA	NM_006937	chr17:73164453-73164394	1.02583	up	16347.7	16287.3	4.95486	4.91807	Detected	Detected
292	A_24_P117029	Hs.213289	LDLR	low density lipoprotein receptor	Homo sapiens low density lipoprotein receptor (LDLR), transcript variant 1, mRNA [NM_000527]	ATTGCCTCTGAAATGCCTCTTCTTTATGTACAAAGATTATTTGCACGAACTGGACTGTGT	NM_000527	chr19:11244293-11244352	1.10769	down	20167.6	22831.9	5.25781	5.40536	Detected	Detected
293	A_21_P0014840	Hs.684535	LOC100507630	uncharacterized LOC100507630	PREDICTED: Homo sapiens hypothetical LOC100507630 (LOC100507630), miscRNA [XR_132706]	AGACAGAAGGAAACACCAAGAAGAGGAGAGGCTCAAGGGCTGAGAAAGGCAGACTCAAGT	XR_132706	chr2:24448460-24448401	4.18901	down	14.4668	61.9375	-5.18727	-3.12065	Not Detected	Detected
294	A_23_P108922	Hs.728829	MOB1A	MOB kinase activator 1A	MOB1, Mps One Binder kinase activator-like 1B (yeast) [Source:HGNC Symbol;Acc:16015] [ENST00000396049]	TTCAGAGCTGTGATTTTTGCAAAGTATTTTACCAACCTCCTCGATGGCTTTGATAAAGGT		chr2:74382244-74382185	1.01511	down	810.756	841.148	0.621188	0.642819	Detected	Detected
295	A_23_P107073	Hs.461925	RPA1	replication protein A1, 70kDa	Homo sapiens replication protein A1, 70kDa (RPA1), mRNA [NM_002945]	GGCTACAAAGCGTTTCTTTACTTTTCACTTCAATTAATGCTGCGCTTCGCTTGGTGAGTG	NM_002945	chr17:1801166-1801225	1.04219	down	4045.9	4309.56	2.94031	2.99993	Detected	Detected
296	A_23_P138680	Hs.524117	IL15RA	interleukin 15 receptor, alpha	Homo sapiens interleukin 15 receptor, alpha (IL15RA), transcript variant 2, mRNA [NM_172200]	GAATCTTCCGTCCCTCATCCTAACTTGCAGTTCACAGAGAAAAGTGACATACCCAAAGCT	NM_172200	chr10:5994720-5994661	1.02	down	484.816	505.416	-0.120643	-0.0920668	Detected	Detected
297	A_19_P00317872		PVT1		Homo sapiens Pvt1 oncogene (non-protein coding) (PVT1), non-coding RNA [NR_003367]	GATTAAAAAGATGCCCCTCAAGATGGCTGTGCCTGTCAGCTGCATGGAGCTTCGTTCAAG	NR_003367	chr8:128902858-128902917	1.01422	down	275.082	285.144	-0.938219	-0.91785	Detected	Detected
298	A_23_P52058	Hs.498115	TARBP1	TAR (HIV-1) RNA binding protein 1	Homo sapiens TAR (HIV-1) RNA binding protein 1 (TARBP1), mRNA [NM_005646]	GTGGAACAAACTGCCAAAAGTTTAGACCTAACCCAATATTGCTTTCCTGAGAAATCTCTG	NM_005646	chr1:234528232-234528173	1.10854	down	904.224	1024.47	0.778601	0.927266	Detected	Detected
299	A_21_P0013133	Hs.384600	XLOC_l2_012605		BROAD Institute lincRNA (XLOC_l2_012605), lincRNA [TCONS_l2_00024287]	AACCGCATGACTCAGAGTGAGGCAGAAGTATTTGGGATATTTGCAACAGGAGAAGGGTAA		chr6:75400290-75400349	1.0251	down	1997.78	2093.06	1.92225	1.958	Detected	Detected
300	A_23_P115036	Hs.158497	IPO13	importin 13	Homo sapiens importin 13 (IPO13), mRNA [NM_014652]	TGTGGGGAAGTAGAGTCTGTGGGAAAGGTGGTACAGGAAGACGGTCGTATGCTGCTCATA	NM_014652	chr1:44432620-44432679	1.23824	down	788.177	997.469	0.580441	0.888733	Detected	Detected
301	A_23_P64712	Hs.167165	TCTN2	tectonic family member 2	Homo sapiens tectonic family member 2 (TCTN2), transcript variant 1, mRNA [NM_024809]	GTATTATCAAGGGGAGCTGCATTCTCAGTGTGTTGCTAAGGGCTTACTGTTGCTGTTGTT	NM_024809	chr12:124191610-124192199	1.19582	up	97.371	83.2211	-2.43652	-2.69452	Detected	Detected
302	ERCC-00168_248					AGCCTGCTACCATCTGGGAGAGAACCATCCACTATTGGATTAGCCAATGTTAAAGATTTT			1.47532	up	12.9841	8.99493	-5.34326	-5.90428	Not Detected	Not Detected
303	A_33_P3418130	Hs.91612	UPRT	uracil phosphoribosyltransferase (FUR1) homolog (S. cerevisiae)	Homo sapiens uracil phosphoribosyltransferase (FUR1) homolog (S. cerevisiae) (UPRT), transcript variant 1, mRNA [NM_145052]	AGCTTAAGCTGCTGCCTATGAATGATCAGATACGGGAGCTACAGACCATCATCCGTGACA	NM_145052	chrX:74494415-74494474	1.67231	down	34.1533	58.3742	-3.94798	-3.20614	Not Detected	Detected
304	A_19_P00800006		Q59GX9		Q59GX9_HUMAN (Q59GX9) Ribosomal protein L5 variant (Fragment), partial (51%) [THC2523617]	AAAGCCAAGTGGAGAAGACTGGTGATGAATACAATGTGGAAAGCATTGATGGTCAGCCAG		chr6:127684016-127684075	1.17964	up	64594.8	55965.2	6.93719	6.69885	Detected	Detected
305	A_21_P0008531		XLOC_010996		BROAD Institute lincRNA (XLOC_010996), lincRNA [TCONS_00023094]	CCTCTCCCCAACCCATCTTTCACACAGTTCCTAGAGTGATAGTAAGTAATATTTAATGAT		chr14:36623792-36623733	1.06408	down	584.635	635.814	0.149457	0.239065	Detected	Detected
306	A_21_P0001992	Hs.637699	XLOC_001947		603254376F1 NIH_MGC_97 Homo sapiens cDNA clone IMAGE:5296578 5', mRNA sequence [BI560986]	CTTTGAACTTCAGTTTAGTTGAGTCCACACAAATGTCCCTGGCTGGTGAATGGTCTTCTG		chr2:2874887-2874732	1.66643	down	49.7343	84.7058	-3.40577	-2.66901	Not Detected	Detected
307	A_21_P0011031	Hs.407574	XLOC_l2_002729		BROAD Institute lincRNA (XLOC_l2_002729), lincRNA [TCONS_l2_00005385]	CCAGCAAAAAGAAGTGGAACTGACTAGTGAGATGGTGGTGAGATTTTCTTTGGTGGCTGT		chr11:78135832-78135773	14.7257	up	118.982	8.25802	-2.14734	-6.0276	Detected	Not Detected
308	A_33_P3415596	Hs.459937	LOC400499	uncharacterized LOC400499	PREDICTED: Homo sapiens hypothetical protein LOC400499 (LOC400499), mRNA [XM_003118689]	GCAGGTAGCTGCTAAGGCCGGTCTCAACAATTTCATCAAACTGGAACAGACCTTTCTGCA		chr16:11501116-11501057	7.81137	up	115.424	15.1021	-2.19114	-5.15672	Detected	Not Detected
309	A_32_P516818	Hs.259046	C3orf55	chromosome 3 open reading frame 55	Homo sapiens chromosome 3 open reading frame 55 (C3orf55), transcript variant 5, mRNA [NM_001243729]	CCGAACACGGCGGTACATTTCCTTGAGAGTCTTCTACATTCATGCTGTAGAAGCTATGAA	NM_001243729	chr3:157261272-157271051	1.16563	up	547.58	480.127	0.0549908	-0.166123	Detected	Detected
310	A_23_P94819	Hs.651925	RPH3AL	rabphilin 3A-like (without C2 domains)	Homo sapiens rabphilin 3A-like (without C2 domains) (RPH3AL), transcript variant 1, mRNA [NM_006987]	CTCCCTCAGCCATGAATTCACTTCTCTTCAGGAGGTTTGGCTTGGCATGAAAATACTTCA	NM_006987	chr17:62615-62556	1.27364	down	119.126	155.069	-2.14559	-1.79663	Detected	Detected
311	A_33_P3360555	Hs.24545	ZNF444	zinc finger protein 444	Homo sapiens zinc finger protein 444 (ZNF444), mRNA [NM_018337]	GTTGGGGAGGGCAGTTCACCAGCATCCATAGAGTAATAAAGTCACTGTGTGTAGACCCGG	NM_018337	chr19:56672202-56672261	1.03455	down	10643	11253.4	4.33568	4.38467	Detected	Detected
312	ERCC-00117_139					ATAAGCACATGAGATGGACAAGGCTTCCTATGATGATTCCAAAGAACATTGCCCGACGAC			1.41625	up	11.3441	8.18658	-5.53806	-6.04014	Not Detected	Not Detected
313	ERCC-00051_60					CATGATTTTGATTAGCAAAACCCAGAGTATCTTAGAGAAAGGGGTTGTTGTTCTCTCTAT			1.30927	up	10.6581	8.31996	-5.62806	-6.01682	Not Detected	Not Detected
314	A_23_P500799	Hs.654616	CASP6	caspase 6, apoptosis-related cysteine peptidase	Homo sapiens caspase 6, apoptosis-related cysteine peptidase (CASP6), transcript variant alpha, mRNA [NM_001226]	ACTGTGAACGGCTCATGGTACATTCAAGATTTGTGTGAGATGTTGGGAAAATATGGCTCC	NM_001226	chr4:110610704-110610645	1.04413	up	2923.31	2861.47	2.47145	2.40915	Detected	Detected
315	A_33_P3404546	Hs.656999	OBSCN	obscurin, cytoskeletal calmodulin and titin-interacting RhoGEF	Homo sapiens obscurin, cytoskeletal calmodulin and titin-interacting RhoGEF (OBSCN), transcript variant 2, mRNA [NM_001098623]	AGCCTCAGCCAGGAGAAGGTGCTGCCCTCAGACAAGTTCAAGGACTACCTAGAGACCATG	NM_001098623	chr1:228565353-228565412	1.38379	down	82.4492	116.607	-2.6765	-2.20788	Detected	Detected
316	A_23_P82523	Hs.489033	ABCB1	ATP-binding cassette, sub-family B (MDR/TAP), member 1	Homo sapiens ATP-binding cassette, sub-family B (MDR/TAP), member 1 (ABCB1), mRNA [NM_000927]	GTCACTGCCTAATAAATATAGCACTAAAGTAGGAGACAAAGGAACTCAGCTCTCTGGTGG	NM_000927	chr7:87138603-87135313	1.02386	down	2258.67	2363.55	2.09932	2.13335	Detected	Detected
317	A_21_P0000536	Hs.487869	ZNRF2	zinc and ring finger 2	Homo sapiens zinc and ring finger 2 (ZNRF2), mRNA [NM_147128]	TTTCCTCTTTCTCCGTTAATAACGGCTGGGTGGCTGGGGGAGGAGGGAAGGTGGCTCCGG	NM_147128	chr7:30324433-30324492	3.20017	down	63.7084	208.372	-3.04852	-1.37038	Detected	Detected
318	A_33_P3281139	Hs.136102	ZC3H13	zinc finger CCCH-type containing 13	zinc finger CCCH-type containing 13 [Source:HGNC Symbol;Acc:20368] [ENST00000378921]	AAGACTGAAGATAATAAACTTTCACAGTCCAGTATCCAACAGGAACTGTGTGTGTCTTAA		chr13:46531321-46531262	3.50745	down	118.515	424.849	-2.15301	-0.342589	Detected	Detected
319	A_23_P500130	Hs.306764	KANK1	KN motif and ankyrin repeat domains 1	Homo sapiens KN motif and ankyrin repeat domains 1 (KANK1), transcript variant 2, mRNA [NM_153186]	TTTACCGTGTCACATTTACTTTGGTCCTCTATGTATTTAAATGTTTGAAGTGCCTTAGAC	NM_153186	chr9:746006-746065	1.02775	up	6213.38	6178.91	3.55923	3.51974	Detected	Detected
320	A_23_P216017	Hs.444389	ENTPD4	ectonucleoside triphosphate diphosphohydrolase 4	Homo sapiens ectonucleoside triphosphate diphosphohydrolase 4 (ENTPD4), transcript variant 1, mRNA [NM_004901]	TTGAGGTGTTTCATAGGGGCTTTTCGTTTCCTGTCAACTATAAAAGCTTAAAGACTGCCT	NM_004901	chr8:23291962-23291903	1.1329	up	817.445	737.455	0.633041	0.453015	Detected	Detected
321	A_33_P3395369	Hs.159118	AMD1	adenosylmethionine decarboxylase 1	Homo sapiens adenosylmethionine decarboxylase 1 (AMD1), transcript variant 1, mRNA [NM_001634]	TGTCATTGATGCCACAATGTTCAATCCTTGTGGGTATTCGATGAATGGAATGAAATCGGA	NM_001634	chr6:111213970-111214029	1.06082	up	1421.15	1369.2	1.43091	1.34573	Detected	Detected
322	A_24_P62615	Hs.370581	CAP1	CAP, adenylate cyclase-associated protein 1 (yeast)	Homo sapiens CAP, adenylate cyclase-associated protein 1 (yeast) (CAP1), transcript variant 1, mRNA [NM_006367]	CCTGGTATTCGATGACGTGGTGGGCATTGTGGAGATAATCAACAGTAAGGATGTCAAAGT	NM_006367	chr1:40536121-40536180	1.02759	up	21092.1	20978.3	5.32248	5.28322	Detected	Detected
323	A_32_P72341	Hs.212957	TRIM59	tripartite motif containing 59	Homo sapiens tripartite motif containing 59 (TRIM59), mRNA [NM_173084]	AGTAGGCCAAGATTAATGTTGGTAAGGGTTTGTAATCTGTAAGAATGCTAAAAACGTAAG	NM_173084	chr3:160153585-160153526	1.02432	up	911.377	909.355	0.789968	0.755304	Detected	Detected
324	A_23_P309701	Hs.654527	PTPN2	protein tyrosine phosphatase, non-receptor type 2	Homo sapiens protein tyrosine phosphatase, non-receptor type 2 (PTPN2), transcript variant 1, mRNA [NM_002828]	AACTGGTAAATTTTGCAACTGTATTCATACATGTCAAACACAGTATTTCACCTGACCAAC	NM_002828	chr18:12794039-12793980	1.03678	down	123.075	130.414	-2.09855	-2.04644	Detected	Detected
325	A_21_P0013984	Hs.10862	AK4	adenylate kinase 4	Homo sapiens adenylate kinase 4 (AK4), nuclear gene encoding mitochondrial protein, transcript variant 5, mRNA [NM_001005353]	CCCTACGTTTACACACTTTTCTCAAACAAGATCACACCTATTCAGTCCAAAGAAGCATAT	NM_001005353	chr1:65691798-65691857	1.12368	up	1242.78	1130.37	1.23742	1.06919	Detected	Detected
326	A_33_P3271990	Hs.521954	DGAT1	diacylglycerol O-acyltransferase 1	Homo sapiens diacylglycerol O-acyltransferase 1 (DGAT1), mRNA [NM_012079]	TCTCTGTGGAGCGGGGAACGGGACAGTTGTGTAAAAATCCAAAATACAATTCTGACTATG	NM_012079	chr8:145538311-145538252	1.04807	up	283.473	276.435	-0.894867	-0.962599	Detected	Detected
327	A_23_P100203	Hs.250899	HSBP1	heat shock factor binding protein 1	Homo sapiens heat shock factor binding protein 1 (HSBP1), mRNA [NM_001537]	ACAAATTACATGGGGAACATAAAGGAGTGAGATCCTTCTGTGATAAAATGAATTCACCAC	NM_001537	chr16:83846244-83846303	1.01413	up	4905.94	4944.21	3.21838	3.19813	Detected	Detected
328	A_21_P0006739	Hs.638243	XLOC_008745		DB068425 TESTI4 Homo sapiens cDNA clone TESTI4010351 5', mRNA sequence [DB068425]	AGTGAGTAAAGGGAAAATTTTCACTTCTTCCTATGGAAGCCTGTCACCCCCCAACTCCAT		chr10:21659009-21658950	1.09144	down	81.6146	91.041	-2.69118	-2.56495	Detected	Detected
329	A_23_P375566	Hs.35199	STXBP4	syntaxin binding protein 4	Homo sapiens syntaxin binding protein 4 (STXBP4), mRNA [NM_178509]	GTCCAGGTTGCCAGAAACTTGTTTTGCTTGCAGTTGGATGAAGTAAATGTTGGTGCACAT	NM_178509	chr17:53111534-53111593	1.16794	down	114.178	136.293	-2.20679	-1.98282	Detected	Detected
330	A_23_P100392	Hs.172772	TCEB2	transcription elongation factor B (SIII), polypeptide 2 (18kDa, elongin B)	Homo sapiens transcription elongation factor B (SIII), polypeptide 2 (18kDa, elongin B) (TCEB2), transcript variant 1, mRNA [NM_007108]	CAGACGATGGCCAAGAGCAGAAACACAAGCTGGAGCCAGTGTCCTGGTTTGACAGCATGT	NM_007108	chr16:2821589-2821530	1.01611	down	2199.92	2284.64	2.0613	2.08436	Detected	Detected
331	A_23_P161446	Hs.299055	GDI2	GDP dissociation inhibitor 2	Homo sapiens GDP dissociation inhibitor 2 (GDI2), transcript variant 1, mRNA [NM_001494]	TTTTTTCTAGTGAAGTTAAACAAACATTGGGATACCGACACAGACAACTTGAGACAGTTT	NM_001494	chr10:5807737-5807678	1.00028	down	5522.59	5645.92	3.38919	3.3896	Detected	Detected
332	A_33_P3233978	Hs.498543	FBXO18	F-box protein, helicase, 18	Homo sapiens F-box protein, helicase, 18 (FBXO18), transcript variant 2, mRNA [NM_178150]	GCCTATTTGGTGTAAGAACAGCCAAGGACAGAGAGTCATGGTTGAGCAGAGTGAAAAACT	NM_178150	chr10:5958359-5958418	1.10558	up	139.156	128.642	-1.92137	-2.06618	Detected	Detected
333	A_21_P0002073	Hs.589814	XLOC_002217		DB092709 TESTI4 Homo sapiens cDNA clone TESTI4042421 5', mRNA sequence [DB092709]	TTCATGTTCCACCTTCCCCTCTTCCCCGCTATTCCACAGGGTCTGGAGGAGAAGAGCAGA		chr2:97969194-97969253	1.05521	up	4985.8	4829.1	3.24167	3.16414	Detected	Detected
334	A_33_P3239152	Hs.555978	RABEP2	rabaptin, RAB GTPase binding effector protein 2	Homo sapiens rabaptin, RAB GTPase binding effector protein 2 (RABEP2), mRNA [NM_024816]	CACAGAGGCAAGGCCAGACTTTTCCGTCGTTTATTTTCAATAAATAAGCAGCTCAGCGCA	NM_024816	chr16:28915801-28915742	1.06338	down	6309.55	6857.35	3.58139	3.67004	Detected	Detected
335	A_23_P156319	Hs.292078	LARP1	La ribonucleoprotein domain family, member 1	Homo sapiens La ribonucleoprotein domain family, member 1 (LARP1), transcript variant 1, mRNA [NM_015315]	CATGCTGATGGCAGAGAAGATAAGAACTTGGAGCCCATTTCTCACTGGAGAGGAAAACTT	NM_015315	chr5:154196833-154196892	1.00864	down	11895.3	12262.6	4.49617	4.50859	Detected	Detected
336	A_23_P106933	Hs.306812	ACSM1	acyl-CoA synthetase medium-chain family member 1	Homo sapiens acyl-CoA synthetase medium-chain family member 1 (ACSM1), mRNA [NM_052956]	TTTGTCTCAGAGCTGCCAAAAACCATCACTGGCAAGATTGAACGGAAGGAACTTCGGAAA	NM_052956	chr16:20634888-20634829	1.13096	up	242.582	219.22	-1.11961	-1.29716	Detected	Detected
337	A_33_P3385782	Hs.660834	ZNF713	zinc finger protein 713	Homo sapiens zinc finger protein 713 (ZNF713), mRNA [NM_182633]	CCTTCATTTAGCAGCACATAACTTATGGTGGGGGAAATCAGATAAATATATAAATGTAGG	NM_182633	chr7:56007679-56007738	1.06995	up	66.6149	63.6326	-2.98416	-3.0817	Detected	Detected
338	A_33_P3232280	Hs.505077	C12orf11	chromosome 12 open reading frame 11	Homo sapiens chromosome 12 open reading frame 11 (C12orf11), mRNA [NM_018164]	AACAACTCAGAGAAACATCAAAGAGTCTTGGAATGTCTGATGGCATGCAGGAGCAAACCC	NM_018164	chr12:27066562-27066503	1.04946	down	465.895	499.718	-0.178076	-0.108426	Detected	Detected
339	A_23_P50646	Hs.22049	LOC390940	uncharacterized protein ENSP00000244321	Homo sapiens uncharacterized protein ENSP00000244321 (LOC390940), transcript variant 1, mRNA [NM_001193621]	ACTCACTCCCCCTGAAAAGCTATCTGAACAGAGGAAGATAATGTAGTGTGAAGTCCCCAT	NM_001193621	chr19:44086139-44086198	1.02617	up	656.539	653.901	0.316801	0.279532	Detected	Detected
340	A_23_P117734	Hs.562568	LYSMD4	LysM, putative peptidoglycan-binding, domain containing 4	Homo sapiens LysM, putative peptidoglycan-binding, domain containing 4 (LYSMD4), mRNA [NM_152449]	AATCTCTGCAATAGGAAATGTTTCGATCATGCAAGTGCTTTCCCAGCCAAATGTCTGTGC	NM_152449	chr15:100267828-100267769	1.01367	down	831.937	861.899	0.658395	0.677979	Detected	Detected
341	ERCC-00158_78					GGGGATGATGATGAAGAGATTTGCATTACTCTTTATTTTCCTTGCATTTATAACACCAAC			1.23099	up	11.4573	9.51254	-5.52374	-5.82357	Not Detected	Not Detected
342	A_33_P3265394	Hs.730651	WDR74	WD repeat domain 74	WD repeat domain 74 [Source:HGNC Symbol;Acc:25529] [ENST00000538098]	AAACAAGCATGGAAGCTTTACTGTTTCGGCTCTTCAAACTTCCAGCAACTACACTGCGCT		chr11:62607176-62607117	13.294	down	9.87826	134.217	-5.73768	-2.00497	Not Detected	Detected
343	A_24_P658584	Hs.193133	SASH1	SAM and SH3 domain containing 1	Homo sapiens SAM and SH3 domain containing 1 (SASH1), mRNA [NM_015278]	TCAGTTGCATTTGGTACAGAATTTTGAGTAATGGTGAAAATTGTTGTCTTTGGAAAGCAC	NM_015278	chr6:148872423-148872482	1.09345	down	469.562	524.761	-0.166763	-0.0378799	Detected	Detected
344	A_33_P3217356	Hs.61504	LOC388630	UPF0632 protein A	Homo sapiens UPF0632 protein A (LOC388630), mRNA [NM_001194986]	AGGGTCATGGCGCTTCTACGGGAGAACGAGGACAAGATCTGCTTCTTTGCCTTCGGAGCA	NM_001194986	chr1:48260318-48260259	1.01729	up	161.224	161.977	-1.70901	-1.73375	Detected	Detected
345	A_33_P3383226	Hs.1144	GP9	glycoprotein IX (platelet)	Homo sapiens glycoprotein IX (platelet) (GP9), mRNA [NM_000174]	AAGCCTGGTCAGCCCAAACCACCAGAAGCCCAGAATAAACTGGCAGCTCAGCTGTTTTAT	NM_000174	chr3:128781186-128781245	2.20607	down	215.118	485.028	-1.29295	-0.151472	Detected	Detected
346	A_23_P109877	Hs.194110	WDR82	WD repeat domain 82	Homo sapiens WD repeat domain 82 (WDR82), mRNA [NM_025222]	TGACTTGTTCCTCTGAAAGTGCAAGAGGCGTACACCTTTCCCAAATGTAGACTAGAATCT	NM_025222	chr3:52289613-52289554	1.06772	up	1986.42	1901.44	1.91402	1.81948	Detected	Detected
347	A_23_P209805	Hs.730686	NAB1	NGFI-A binding protein 1 (EGR1 binding protein 1)	Homo sapiens NGFI-A binding protein 1 (EGR1 binding protein 1) (NAB1), mRNA [NM_005966]	CTCATTCAGCTCAAACAGATTTCATAGCCAAAGCAAAAGGACTGGTACGGTAGTCTGTGG	NM_005966	chr2:191555149-191555208	1.03358	up	1169.17	1156.13	1.14934	1.10169	Detected	Detected
348	A_23_P406227	Hs.499548	MGC23284	uncharacterized LOC197187	Homo sapiens uncharacterized LOC197187 (MGC23284), transcript variant 2, non-coding RNA [NR_024399]	TTTTTGGGGGACGGAGGACTTGGCCTGGAATTCTGGAATTCCCAGGGGGTCAGACATGGT	NR_024399	chr16:88753499-88753558	1.07447	up	448.332	426.458	-0.233514	-0.337136	Detected	Detected
349	A_24_P64167	Hs.201978	PTGS1	prostaglandin-endoperoxide synthase 1 (prostaglandin G/H synthase and cyclooxygenase)	Homo sapiens prostaglandin-endoperoxide synthase 1 (prostaglandin G/H synthase and cyclooxygenase) (PTGS1), transcript variant 1, mRNA [NM_000962]	ACAGGCTAAATGCACCAAGAAAGCTTCTTCAGAGTGAAGAATCTTAATGCTTGTAATTTA	NM_000962	chr9:125157536-125157595	1.2012	down	136.793	167.938	-1.94609	-1.68161	Detected	Detected
350	A_33_P3423631	Hs.113876	WHSC1	Wolf-Hirschhorn syndrome candidate 1	Homo sapiens Wolf-Hirschhorn syndrome candidate 1 (WHSC1), transcript variant 8, mRNA [NM_007331]	TTGTGGGAGCCCACACCAGTCAAGTTGGATTTGAACCCAGCTGCTCTGTACTGCACTTAG	NM_007331	chr4:1944069-1944128	1.08867	down	391.248	435.332	-0.429997	-0.307424	Detected	Detected
351	A_21_P0010708		XLOC_l2_000267		BROAD Institute lincRNA (XLOC_l2_000267), lincRNA [TCONS_l2_00002080]	TCACCAGATGGGATGGCTACTTTGTGGAAAAATGGAGAGAAGAGAAGACTACAGTGATGG		chr1:74165461-74165520	23.4999	down	10.1102	242.827	-5.70419	-1.14961	Not Detected	Detected
352	A_24_P289726	Hs.12970	PSMD3	proteasome (prosome, macropain) 26S subunit, non-ATPase, 3	Homo sapiens proteasome (prosome, macropain) 26S subunit, non-ATPase, 3 (PSMD3), mRNA [NM_002809]	CACAACATGTCTGTCAAGGCCATGAGGTTTCCTCCCAAATCGTACAACAAGGACTTGGAG	NM_002809	chr17:38152574-38153624	1.08357	down	6244.09	6915.08	3.56634	3.68213	Detected	Detected
353	A_23_P123539	Hs.146339	PPP2R2A	protein phosphatase 2, regulatory subunit B, alpha	Homo sapiens protein phosphatase 2, regulatory subunit B, alpha (PPP2R2A), transcript variant 1, mRNA [NM_002717]	ATTCATCACTGTGGTGTTCTCCATGTCTGCTAGCCATTTAGGTAAGGGTAGGGCACTTTT	NM_002717	chr8:26228096-26228155	1.00025	down	3442.24	3519	2.7072	2.70755	Detected	Detected
354	A_23_P117546	Hs.291533	SOS2	son of sevenless homolog 2 (Drosophila)	Homo sapiens son of sevenless homolog 2 (Drosophila) (SOS2), mRNA [NM_006939]	GCAGACTATGACGTCTTTAGCTAATGAATTGCCTATTGTTATGGAAAACAGTTAATATGC	NM_006939	chr14:50584382-50584323	1.02525	up	834.064	831.461	0.662078	0.626109	Detected	Detected
355	A_21_P0008862		XLOC_011545		BROAD Institute lincRNA (XLOC_011545), lincRNA [TCONS_00024185]	TCCTTCCTGTAGTGCTGTCTCTGCTTTTTGCATCTTGCCCAGTATATTATGACACAAATA		chr15:080637280-080637221	1.12897	down	111.127	128.226	-2.24586	-2.07085	Detected	Detected
356	A_33_P3319463	Hs.643658	NCOA4	nuclear receptor coactivator 4	Homo sapiens nuclear receptor coactivator 4 (NCOA4), transcript variant 2, mRNA [NM_001145261]	TACATACCCAGCACCGACCCCCAGGACTGGCTTACCCAAAAGCAGACCTTGGAGAACAGT	NM_001145261	chr10:51582877-51582936	1.06865	down	619.001	676.077	0.231863	0.327648	Detected	Detected
357	A_33_P3304170	Hs.32942	PIK3CG	phosphoinositide-3-kinase, catalytic, gamma polypeptide	Homo sapiens phosphoinositide-3-kinase, catalytic, gamma polypeptide (PIK3CG), mRNA [NM_002649]	TTAATGTGTGCAAAAGCCCAAAGGTTCCTAAGCCTGGCTGCAAAGAAGAATCAACAGGGA	NM_002649	chr7:106547292-106547351	1.09116	down	120.278	134.136	-2.1317	-2.00584	Detected	Detected
358	A_33_P3397865	Hs.631558	TNNT1	troponin T type 1 (skeletal, slow)	Homo sapiens troponin T type 1 (skeletal, slow) (TNNT1), transcript variant 1, mRNA [NM_003283]	GGAAGCCTGGGAGTGTTTGTCCCATCGGTAGCTTGAAATAAACGCTCCCCTCAGACACCC	NM_003283	chr19:55644255-55644196	1.00724	down	7345.83	7562.11	3.80077	3.81118	Detected	Detected
359	A_21_P0011774		TMEM221	transmembrane protein 221	Q25L01_MACFA (Q25L01) Brain cDNA, clone: QtrA-16817, partial (36%) [THC2506252]	TCTATTTAGCAGGTGTGTGCTGGAATAGAACGTGGGGCATGGGACCCTGGGCTGGGTAGA		chr19:17556019-17555960	1.59266	down	60.0444	97.7389	-3.13398	-2.46254	Detected	Detected
360	A_33_P3680462	Hs.434301	LOC339539	uncharacterized LOC339539	Homo sapiens cDNA clone IMAGE:5170739. [BC043541]	CAAGGTGGAGGGAATGATATCTTTTCAACAAGTGGAATTCACGTTAATAAATCAAAGGGG		chr1:43354403-43354462	19.241	down	10.5941	208.335	-5.63675	-1.37063	Not Detected	Detected
361	A_23_P123265	Hs.279696	SUMF2	sulfatase modifying factor 2	Homo sapiens sulfatase modifying factor 2 (SUMF2), transcript variant 2, mRNA [NM_015411]	ATTGTTTCCTCAAGGCAGAATTTTCCTGGTTCTGTTTTCTCAGCCAGTTGCTGTGGAAGG	NM_015411	chr7:56147679-56147738	1.07355	down	1111.9	1220	1.07687	1.17927	Detected	Detected
362	A_24_P694760	Hs.601216	ERC1	ELKS/RAB6-interacting/CAST family member 1	Homo sapiens ELKS/RAB6-interacting/CAST family member 1 (ERC1), transcript variant epsilon, mRNA [NM_178040]	TCAACTTTGCCTTGATAATTATTGTAAACACTTTGTTCATTTTTTCTTTTTTATTCACAA	NM_178040	chr12:1604999-1605058	1.07077	down	2062.91	2257.6	1.96853	2.06718	Detected	Detected
363	A_33_P3288294	Hs.458713	FUT10	fucosyltransferase 10 (alpha (1,3) fucosyltransferase)	fucosyltransferase 10 (alpha (1,3) fucosyltransferase) [Source:HGNC Symbol;Acc:19234] [ENST00000335589]	AAGGTGTGGGCTAATATCAGGCTTCAGGAAAAGGTAAGCAAATCAAAGGTGGGCATAGAG		chr8:33246513-33246454	1.62066	down	96.4252	159.717	-2.4506	-1.75402	Detected	Detected
364	A_23_P115922	Hs.621200	EIF4EBP2	eukaryotic translation initiation factor 4E binding protein 2	Homo sapiens eukaryotic translation initiation factor 4E binding protein 2 (EIF4EBP2), mRNA [NM_004096]	GTTGATGTCTCAGGAATAAGCTGGATCTCCAATGTTTTGGGGATGCTTTGAGTCTCAAAA	NM_004096	chr10:72183525-72183584	1.05537	up	6097.09	5904.55	3.53197	3.45422	Detected	Detected
365	A_21_P0007191		XLOC_009100		BROAD Institute lincRNA (XLOC_009100), lincRNA [TCONS_00019270]	TCAGCAGCTAGTAAATATCGTGTCTAAATGGGCATCTTTTATTAAACTCTGAGGCAGGGT		chr11:30814402-30814461	4.61708	down	10.6902	50.4454	-5.62372	-3.41674	Not Detected	Detected
366	A_23_P323801	Hs.280782	BEST3	bestrophin 3	Homo sapiens bestrophin 3 (BEST3), transcript variant 1, mRNA [NM_032735]	GTTTAACTTGAACTCTTATGCAAAAATCCTAATCGTGTCGCAACACGGGACCAGTTACTG	NM_032735	chr12:70047683-70047624	1.05773	up	147.106	142.143	-1.84122	-1.9222	Detected	Detected
367	A_33_P3288110	Hs.407580	PKP4	plakophilin 4	Homo sapiens plakophilin 4 (PKP4), transcript variant 2, mRNA [NM_001005476]	ATGATCATAAAATTAAATTTCAGACTTCACTAGTTCTGCGTAACACGACAGGTTGCCTAA	NM_001005476	chr2:159514766-159514825	1.01432	up	1131.45	1140.08	1.10203	1.08152	Detected	Detected
368	A_33_P3256765	Hs.652948			PREDICTED: Homo sapiens hypothetical protein LOC100128064 (LOC100128064), mRNA [XM_001725877]	TGCCCACCTCTGTGGGTCTTTCTCAAAGACTATGGCAGAAACTTCCTGGTTCCAAGGGAC	XM_001725877	chr9:124042200-124042141	10.7616	down	10.7495	118.232	-5.61574	-2.18792	Not Detected	Detected
369	A_21_P0003648		XLOC_003679		BROAD Institute lincRNA (XLOC_003679), lincRNA [TCONS_00008217]	TTTGCCATTCCAGCTGCTCCAACTAAGACTTCCGAGGTTCAGTCTAGAGAGAAATCAAGT		chr4:124249466-124249525	8.40221	down	10.7566	92.3714	-5.61479	-2.54402	Not Detected	Detected
370	A_33_P3238866	Hs.110445	SBDS	Shwachman-Bodian-Diamond syndrome	Homo sapiens Shwachman-Bodian-Diamond syndrome (SBDS), mRNA [NM_016038]	ACCTTGATGAAGTTCTGCAGACCCACTCAGTGTTTGTAAATGTTTCCTAAGGTCAGGTTG	NM_016038	chr7:66459320-66459261	1.10311	up	1583.8	1467.42	1.58724	1.44567	Detected	Detected
371	A_33_P3330811	Hs.443072	C8orf59	chromosome 8 open reading frame 59	Homo sapiens chromosome 8 open reading frame 59 (C8orf59), transcript variant 1, mRNA [NM_001099670]	AGTTGAAATCCAGAATATAGTTACTTTTGGGAGTGGGGACGTTTGTGGATATTAAATCAC	NM_001099670	chr8:86126354-86126295	1.23898	up	121.824	100.494	-2.11328	-2.42244	Detected	Detected
372	A_23_P8013	Hs.137594	HIST1H2BL	histone cluster 1, H2bl	Homo sapiens histone cluster 1, H2bl (HIST1H2BL), mRNA [NM_003519]	GAGGGCACCAAGGCCGTCACCAAGTACACCAGCTCCAAGTAAATTCTCAAGCTCTTGTCC	NM_003519	chr6:27775345-27775286	1.02746	down	3797.87	3988.18	2.84904	2.88812	Detected	Detected
373	A_23_P110569	Hs.519514	TRIM36	tripartite motif containing 36	Homo sapiens tripartite motif containing 36 (TRIM36), transcript variant 1, mRNA [NM_018700]	AAGTAGCAAATATCATGGAGAACTTCAGTGTTTAGCAGGCTGTTAATTTCCCATCTATGA	NM_018700	chr5:114460760-114460701	1.33075	up	52.8901	40.6209	-3.31701	-3.72925	Not Detected	Not Detected
374	A_21_P0012374	Hs.160211	THRAP3	thyroid hormone receptor associated protein 3	Homo sapiens thyroid hormone receptor associated protein 3 (THRAP3), mRNA [NM_005119]	AAAGCAAGAAGCATTACTTGCATGATGACCATGAAGGTGAAGGCAGTGACAAGTGGGTGA	NM_005119	chr3:031497149-031497208	1.18294	up	81.6001	70.5013	-2.69144	-2.93382	Detected	Detected
375	A_23_P25503	Hs.508010	FNDC3A	fibronectin type III domain containing 3A	Homo sapiens fibronectin type III domain containing 3A (FNDC3A), transcript variant 1, mRNA [NM_001079673]	ATACTTGCCATTTGAGCCTCACTGCAAAATTAGTGCAGAGGAGAAAACAATTTTTAATGT	NM_001079673	chr13:49783462-49783521	1.02902	down	4884.79	5137.35	3.21214	3.25341	Detected	Detected
376	A_33_P3242416					GCAGGGACCTTCCTCCTGGCCCTGTGGCCGGCAGCCACGGGAGACCCCGGAGCAAGATGA		chr1:223738794-223738735	1.23513	down	166.447	210.117	-1.66301	-1.35834	Detected	Detected
377	A_24_P246692					TTATCCTCATTGATCCATTCTATGAAGTTATCAGAAGAAATCCTGACACCCAGTCGATCA		chr7:135345181-135345240	1.00357	up	44645.3	45467.1	6.40429	6.39914	Detected	Detected
378	A_23_P121253	Hs.478275	TNFSF10	tumor necrosis factor (ligand) superfamily, member 10	Homo sapiens tumor necrosis factor (ligand) superfamily, member 10 (TNFSF10), transcript variant 1, mRNA [NM_003810]	GCAACAATCCATCTCTCAAGTAGTGTATCACAGTAGTAGCCTCCAGGTTTCCTTAAGGGA	NM_003810	chr3:172223925-172223866	1.1652	down	6879.62	8192.85	3.70618	3.92675	Detected	Detected
379	A_23_P144394	Hs.2242	CSN2	casein beta	Homo sapiens casein beta (CSN2), mRNA [NM_001891]	GAAATATGATGCCTTTTCCGTCTTTGTATCACGTTACCCCAAATTAAGTATGTTTGAATG	NM_001891	chr4:70821295-70821236	28.943	up	239.528	8.45831	-1.13789	-5.99303	Detected	Not Detected
380	A_23_P149678	Hs.435761	PIAS3	protein inhibitor of activated STAT, 3	Homo sapiens protein inhibitor of activated STAT, 3 (PIAS3), mRNA [NM_006099]	GAGTCAGGCCCGGCCTATTGCTTGGGTCTCTCTCTATTTATATATCTAAGTTCACAGTGT	NM_006099	chr1:145586275-145586334	1.01191	down	6339.85	6556.81	3.5883	3.60538	Detected	Detected
381	A_33_P3311863	Hs.19121	AP2A2	adaptor-related protein complex 2, alpha 2 subunit	Homo sapiens adaptor-related protein complex 2, alpha 2 subunit (AP2A2), transcript variant 1, mRNA [NM_001242837]	TATTTGTAATGACTTCTGGCAAAAGCACGTGTCCTGGCCGGATGTAACTGTTCTCCTTTC	NM_001242837	chr11:1011179-1011238	1.07172	down	577.48	632.543	0.131691	0.231625	Detected	Detected
382	A_23_P402610	Hs.573976	PFAS	phosphoribosylformylglycinamidine synthase	Homo sapiens phosphoribosylformylglycinamidine synthase (PFAS), mRNA [NM_012393]	TTCTCATCTGGAACTGAAACTTTCTGGATTTCTCTTGAAGTGCTACACTGCACTGAATGT	NM_012393	chr17:8173037-8173096	1.33226	down	213.202	290.302	-1.30586	-0.891984	Detected	Detected
383	A_23_P105651	Hs.380044	PDZRN4	PDZ domain containing ring finger 4	Homo sapiens PDZ domain containing ring finger 4 (PDZRN4), transcript variant 2, mRNA [NM_013377]	TCGGTAGAGTATGATTGCCTCGTTCAATGTGGCGTTTTTATATATATTTTGTGACTCTTT	NM_013377	chr12:41967742-41967801	1.16803	down	38.7605	46.2715	-3.76542	-3.54134	Not Detected	Detected
384	A_23_P205830	Hs.459149	BTBD1	BTB (POZ) domain containing 1	Homo sapiens BTB (POZ) domain containing 1 (BTBD1), transcript variant 1, mRNA [NM_025238]	TATGATATGCCAGAGATGAGTTAGTGTTTCTTGACGTTGGAGACCTATAAATGCCTCATC	NM_025238	chr15:83685175-83685163	1.12166	up	2830.27	2578.92	2.42479	2.25915	Detected	Detected
385	A_23_P83838	Hs.654388	CA8	carbonic anhydrase VIII	Homo sapiens carbonic anhydrase VIII (CA8), mRNA [NM_004056]	AGAAAAGGAAACTTTTGAGCTGCACCTTCAGTTTATCCTCAAAGCCTGCGTTGTTTGTCT	NM_004056	chr8:61102510-61102451	1.28068	up	1653.53	1319.6	1.6494	1.29249	Detected	Detected
386	A_21_P0003243		XLOC_002730		Q8IZQ1_HUMAN (Q8IZQ1) ALFY, complete [THC2496390]	GGGGTTAGTCCTTGCTGTATTATGCTTGGTTATAATTTTTCATCTTTCCCTTGCGGTACT		chr3:096336910-096336969	1.03703	down	352.126	373.216	-0.581989	-0.529531	Detected	Detected
387	ERCC-00137_95					GAAAAAATAATCATCTTGGATTGTAGCTCGCCGCGCACTCGGGATAGTCAGCGATTTTCT			1.12771	down	31.304	36.0799	-4.07366	-3.90027	Not Detected	Not Detected
388	A_33_P3305203	Hs.46519	LOC283588	uncharacterized LOC283588	PREDICTED: Homo sapiens hypothetical LOC283588 (LOC283588), miscRNA [XR_110237]	CAGTAAGGGCTTACTTTTTACCAACTTGTGTGTGTGTAAAGATGTATTTGTTCAAGCTTT	XR_110237	chr14:91314296-91314237	2.39615	down	29.3075	71.7734	-4.16874	-2.90802	Not Detected	Detected
389	A_24_P91916	Hs.25010	NXT2	nuclear transport factor 2-like export factor 2	Homo sapiens nuclear transport factor 2-like export factor 2 (NXT2), transcript variant 1, mRNA [NM_018698]	AACCATGCTTTCTTGTAGTACTGATTGAAACTTACACGTTTTATTCTACTCATAGTGAGC	NM_018698	chrX:108787550-108787609	1.24031	down	223.572	283.411	-1.23734	-0.926646	Detected	Detected
390	A_19_P00810474		LOC100652741		PREDICTED: Homo sapiens protein capicua homolog (LOC100652741), mRNA [XM_003403479]	TGTGCAGCGGGACTCACCTGTTATTGTCCGCAACCCTGATGTGCCACTGCCCTCCAAATT	XM_003403479	chr19:42778347-42778406	1.02888	down	283.158	297.758	-0.896471	-0.855399	Detected	Detected
391	A_23_P26928	Hs.730762			family with sequence similarity 187, member A [Source:HGNC Symbol;Acc:35153] [ENST00000331733]	GGGCACATGTGTTTCCTGACTTCACATTTAGGTCAGAGAAGGAAAGTGTGAACTCAGATT		chr17:42982663-42982722	1.03049	down	267.487	281.719	-0.978611	-0.935282	Detected	Detected
392	A_33_P3309999	Hs.181867	DCAF12L2	DDB1 and CUL4 associated factor 12-like 2	Homo sapiens DDB1 and CUL4 associated factor 12-like 2 (DCAF12L2), mRNA [NM_001013628]	TTCCCCAATGCGCTCTACACCCACTGCTACAACTGGCCGGAGATGAAGCTCTTTGTGGCT	NM_001013628	chrX:125298629-125298570	1.19522	down	146.952	179.511	-1.84274	-1.58547	Detected	Detected
393	A_23_P160787	Hs.149983	PEX14	peroxisomal biogenesis factor 14	Homo sapiens peroxisomal biogenesis factor 14 (PEX14), mRNA [NM_004565]	GTTCATTTGTGTGATCATGTATAGACCTCAGAACGGAAGATAGGACTGTATATAATTGTA	NM_004565	chr1:10690731-10690790	1.10549	down	12528.7	14155.7	4.57101	4.7157	Detected	Detected
394	A_24_P280803	Hs.190968	RPS21	ribosomal protein S21	ribosomal protein S21 [Source:HGNC Symbol;Acc:10409] [ENST00000492356]	TTCCCCTGGTTCTAGGAACTTTTGACTGGAGAGAATCACAGATGTGGAATATTTGTCATA		chr20:60963498-60963557	1.07415	up	104138	99086.8	7.62621	7.52301	Detected	Detected
395	A_23_P111929	Hs.30532	OTUD6B	OTU domain containing 6B	Homo sapiens OTU domain containing 6B (OTUD6B), mRNA [NM_016023]	TATTGGCAGCTAGACAGTTAGAAATTAAACAGATTCCATCTGATGGCCACTGTATGTATA	NM_016023	chr8:92090690-92090749	1.02017	down	47.64	49.6725	-3.46784	-3.43902	Not Detected	Detected
396	A_21_P0005755		XLOC_006905		BROAD Institute lincRNA (XLOC_006905), lincRNA [TCONS_00014838]	ATACACTGCTTGAGAAGAATGGCAGACCAACTAATTAACTCATCCAGTAATTTGTCATAT		chr8:117627458-117627517	5.38576	up	103.948	19.7259	-2.34222	-4.77137	Detected	Not Detected
397	A_33_P3627001	Hs.491242	PEBP4	phosphatidylethanolamine-binding protein 4	Homo sapiens phosphatidylethanolamine-binding protein 4 (PEBP4), mRNA [NM_144962]	CACCACCGACGATGTGGGTATGGAACCCCCTCTGGATACAGAACCCCTTCTTTTCCAAAT	NM_144962	chr8:22570843-22570784	1.06765	up	504.791	483.227	-0.0623932	-0.156837	Detected	Detected
398	A_21_P0009475		XLOC_012667		BROAD Institute lincRNA (XLOC_012667), lincRNA [TCONS_00026327]	TTCATAAGGCAGAAGTGGCCCCTGTGCTATCCATGAAGAGTTTCTGTATTTCTCTGCAAG		chr18:44338356-44338415	1.2297	down	82.8561	104.134	-2.6694	-2.3711	Detected	Detected
399	A_33_P3399263	Hs.524117	IL15RA	interleukin 15 receptor, alpha	Homo sapiens interleukin 15 receptor, alpha (IL15RA), transcript variant 3, mRNA [NM_001243539]	GTGACTTGGGGGACCAGCAGCAGAGATGAAGACTTGGAAAACTGCTCTCACCACCTATGA	NM_001243539	chr10:5995117-5995058	1.13666	down	365.377	424.465	-0.528694	-0.343894	Detected	Detected
400	A_23_P108932	Hs.657366	RPL23AP32	ribosomal protein L23a pseudogene 32	Homo sapiens ribosomal protein L23a pseudogene 32 (RPL23AP32), non-coding RNA [NR_002229]	CCTTCCTTCGGTGTTTGAGACCACTTCATCTGGACCGAGCTAAAGTCTAGGAAGAAATAA	NR_002229	chr2:54756368-54756427	1.02522	up	138.515	138.086	-1.92804	-1.96398	Detected	Detected
401	A_33_P3227899	Hs.643596	LOC440896	uncharacterized LOC440896	Homo sapiens uncharacterized LOC440896 (LOC440896), non-coding RNA [NR_015361]	GATTAAGTGTCCACCCCTAACCAATTACATCTGCAACAACCCTATTTCCAAATAAAGTCA	NR_015361	chr9:69174282-69174223	2.03223	down	28.7515	59.7177	-4.19637	-3.17331	Not Detected	Detected
402	A_33_P3264577	Hs.516111	DCTN1	dynactin 1	Homo sapiens dynactin 1 (DCTN1), transcript variant 1, mRNA [NM_004082]	AGTCTACATGGGCAAAGTGACCTTCTCATGTGCGGCTGGTTTTGGACAGCGACACCGGCT	NM_004082	chr2:74588737-74588678	1.03235	down	5680.84	5993.92	3.42995	3.47589	Detected	Detected
403	A_24_P398432	Hs.503165	ARAP1	ArfGAP with RhoGAP domain, ankyrin repeat and PH domain 1	Homo sapiens ArfGAP with RhoGAP domain, ankyrin repeat and PH domain 1 (ARAP1), transcript variant 3, mRNA [NM_001040118]	TAGTGTGTCACTGATCCCCCTTCGAGGTAGTGAAAATGAAATGCGCCGGAGTGTGGCTGC	NM_001040118	chr11:72397168-72397109	1.00557	down	3096.72	3182.61	2.55459	2.5626	Detected	Detected
404	A_33_P3311160	Hs.643526			Synthetic construct DNA, clone: pF1KA0197, Homo sapiens NUP160 gene for nucleoporin 160kDa, complete cds, without stop codon, in Flexi system. [AB385295]	TAATCAACAAGCTCTTGTCTCATGGAGTGCCTCTGCCTAATTGGCTTATAAACAGTCACA		chr11:47806535-47806476	1.10939	down	185.256	210.051	-1.50856	-1.3588	Detected	Detected
405	A_24_P270460	Hs.532634	IFI27	interferon, alpha-inducible protein 27	Homo sapiens interferon, alpha-inducible protein 27 (IFI27), transcript variant 2, mRNA [NM_005532]	TGAAATATACCAAATTCTGCATCTCCAGAGGAAAATAAGAAATAAAGATGAATTGTTGCA	NM_005532	chr14:94582967-94583026	1.77812	down	293.622	533.605	-0.844122	-0.0137663	Detected	Detected
406	A_24_P942250	Hs.59159	CHD9	chromodomain helicase DNA binding protein 9	Homo sapiens chromodomain helicase DNA binding protein 9 (CHD9), mRNA [NM_025134]	GTACTTTGAATTGATAGTCCTTTATGCAATGTCTTAGCAATAGTCTCTATAATGCCCATC	NM_025134	chr16:53360496-53360555	1.20105	down	716.048	878.966	0.441976	0.706267	Detected	Detected
407	A_23_P91590	Hs.24763	RANBP1	RAN binding protein 1	Homo sapiens RAN binding protein 1 (RANBP1), mRNA [NM_002882]	TCTCGGTGAAGGAGGAGACCAAGGAGGATGCTGAGGAGAAGCAATAAATCGTCTTATTTT	NM_002882	chr22:20114529-20114588	1.00955	up	6792.1	6876.17	3.6877	3.67399	Detected	Detected
408	A_32_P215318	Hs.160556	ACACA	acetyl-CoA carboxylase alpha	Homo sapiens acetyl-CoA carboxylase alpha (ACACA), transcript variant 2, mRNA [NM_198839]	AGCACTCTCGATTCATAATAGGTTCTGTGTCTGAAGATAACTCAGAGGATGAGATCAGCA	NM_198839	chr17:35687296-35687237	1.07675	up	336.123	319.046	-0.649089	-0.755776	Detected	Detected
409	A_33_P3362981	Hs.61960	KCTD5	potassium channel tetramerisation domain containing 5	Homo sapiens potassium channel tetramerisation domain containing 5 (KCTD5), mRNA [NM_018992]	ATTTTTCTAGAGATCTGGGTGTGAATCCTTTTGTGCTTCTGAGGTGGGTGGTGAGAGACA	NM_018992	chr16:2757433-2757491	1.16682	up	276.697	242.365	-0.929771	-1.15236	Detected	Detected
410	A_24_P102053	Hs.592605	OCLN	occludin	Homo sapiens occludin (OCLN), transcript variant 1, mRNA [NM_002538]	TACAATAGACTGAAGCAAGTGAAGGGATCTGCAGATTACAAAAGTAAGAAGAATCATTGC	NM_002538	chr5:68847386-68849429	1.30686	down	88.9989	118.873	-2.56622	-2.18012	Detected	Detected
411	A_24_P606663					TGTGCGGTTGCCCAGAAAACGTAATGCGGGTGAAGATTCACCAAATAAGCTCCATACTTT		chr7:054724304-054724363	1.22281	up	58889.6	49220.9	6.80379	6.51359	Detected	Detected
412	A_33_P3350452					TATGTTATCTACGGGATTCGTATTCTCCGTGATGGCCGAAAATGCTCAGTTCCTAAGGGT		chr16:016025979-016025920	1.1592	up	5897.55	5199.77	3.48396	3.27084	Detected	Detected
413	A_33_P3401452	Hs.730855	CHD6	chromodomain helicase DNA binding protein 6	Homo sapiens chromodomain helicase DNA binding protein 6 (CHD6), mRNA [NM_032221]	ATGAGAAGTCCCTTTCTGCAGAACAGGGTGTTACAGATGGGACCTCAGACATTCCTGAAA	NM_032221	chr20:40068700-40068641	1.86007	down	27.122	51.561	-4.28054	-3.38519	Not Detected	Detected
414	A_33_P3414242	Hs.141308	MOG	myelin oligodendrocyte glycoprotein	Homo sapiens myelin oligodendrocyte glycoprotein (MOG), transcript variant beta2, mRNA [NM_001008229]	GTGCTCCTCCTGCAGATCACTGTTGGCCTCATCTTCCTCTGCCTGCAGTACAGACTGAGA	NM_001008229	chr6:29633982-29634041	1.1254	down	356.388	409.922	-0.564632	-0.394189	Detected	Detected
415	A_33_P3356525	Hs.644332	FLJ45482	uncharacterized LOC645566	Homo sapiens cDNA FLJ45482 fis, clone BRTHA2001953. [AK127393]	AAAGCATGAGCCTTTAAGCTGACTCATGTGAAAATTGGCAGGGTTTAGTGTGGCTGGAGA		chr7_gl000195_random:165765-165824	1.22371	up	335.015	279.806	-0.653855	-0.945114	Detected	Detected
416	A_21_P0013755	Hs.434053	FAM3C	family with sequence similarity 3, member C	Homo sapiens family with sequence similarity 3, member C (FAM3C), transcript variant 1, mRNA [NM_014888]	CCTAAAAGCAGTATCTGTTATTTAGCTGTAAACCAAGTTGGAAGCTATTCGGATAATTTC	NM_014888	chr7:120989247-120989188	1.0066	up	4536.12	4605.74	3.10531	3.09582	Detected	Detected
417	A_24_P185314	Hs.464622	NAPG	N-ethylmaleimide-sensitive factor attachment protein, gamma	Homo sapiens N-ethylmaleimide-sensitive factor attachment protein, gamma (NAPG), mRNA [NM_003826]	TTTGTACATATGCAGAGTACGGTATTTCTGTATGGAATCTGCTTTATTCCTATTTTTCCC	NM_003826	chr18:10552603-10552662	1.01201	up	3779.14	3816.6	2.84191	2.82468	Detected	Detected
418	A_21_P0010801		XLOC_l2_001421		BROAD Institute lincRNA (XLOC_l2_001421), lincRNA [TCONS_l2_00002836]	TTCTGATAATTTTGTGATTCCATGAGATAAGAAAAGAACTTCCCTCTCCTGGAAATCTCA		chr10:988675-988734	9.91586	down	24.0005	243.232	-4.45695	-1.14721	Not Detected	Detected
419	A_33_P3411338	Hs.435765	ENPEP	glutamyl aminopeptidase (aminopeptidase A)	Homo sapiens glutamyl aminopeptidase (aminopeptidase A) (ENPEP), mRNA [NM_001977]	GAAGTCTATGTATTGTTTCAAGTAGGACATATTATGAGGTGAGATGGTTTATCCTTCTGT	NM_001977	chr4:111484354-111484413	4.18094	down	92.2607	394.241	-2.51429	-0.450463	Detected	Detected
420	A_24_P92367	Hs.355952	YDJC	YdjC homolog (bacterial)	Homo sapiens YdjC homolog (bacterial) (YDJC), mRNA [NM_001017964]	TGCCACCTCTGGGCTCAGGTCCTCATGCCTCCAAATGGCATCTAGAGTTTGAGCAGCCTT	NM_001017964	chr22:21982583-21982524	1.01585	down	4122.53	4280.18	2.96738	2.99006	Detected	Detected
421	A_33_P3335735		LOC100128977	uncharacterized LOC100128977	Homo sapiens uncharacterized LOC100128977 (LOC100128977), non-coding RNA [NR_024559]	TCTCTGTGTCTCTTCTCTTCTTTATAAAGACATAGTTATAATGGATTAGGGCCCACCCTA	NR_024559	chr17:43920782-43920723	2.53072	down	14.3162	37.0291	-5.20236	-3.86281	Not Detected	Detected
422	A_33_P3290924	Hs.377484	BAG1	BCL2-associated athanogene	Homo sapiens BCL2-associated athanogene (BAG1), transcript variant 1, mRNA [NM_001172415]	TAGGAGAGTAAAAGCCACAATAGAGCAGTTTATGAAGATCTTGGAGGAGATTGACACACT	NM_001172415	chr9:33256859-33256800	1.06805	up	1568.45	1500.89	1.57319	1.47821	Detected	Detected
423	A_23_P114689	Hs.437379	ASAP3	ArfGAP with SH3 domain, ankyrin repeat and PH domain 3	Homo sapiens ArfGAP with SH3 domain, ankyrin repeat and PH domain 3 (ASAP3), transcript variant 1, mRNA [NM_017707]	CAATGAGAAAGCAGATACACCTAAGCCATCATCAACCACTAACATCTCAACTTGCCAGTT	NM_017707	chr1:23755346-23755287	1.06446	down	243.662	265.086	-1.1132	-1.02308	Detected	Detected
424	A_23_P104464	Hs.89499	ALOX5	arachidonate 5-lipoxygenase	Homo sapiens arachidonate 5-lipoxygenase (ALOX5), mRNA [NM_000698]	GATGTCTATTCTTGTTGGAGACATGGGATGATTATTTTCTGTTCTATTTGTGCTTAGTCC	NM_000698	chr10:45941417-45941476	1.08539	down	1168.34	1296.06	1.14831	1.26653	Detected	Detected
425	A_21_P0002945		LOC729454	destrin-like	PREDICTED: Homo sapiens destrin-like (LOC729454), mRNA [XM_001130287]	TTGGACATGAGAAGATGAGGGAAGGAGGCTCTGGGCAAAGGGAAGAGAGTGGCAAAGAAA	XM_001130287	chr3:39244508-39255631	15.0806	down	10.9573	168.886	-5.58812	-1.67349	Not Detected	Detected
426	A_21_P0005646		XLOC_006689		BROAD Institute lincRNA (XLOC_006689), lincRNA [TCONS_00014579]	TATGCCCCCGTGGATGGATACCAGGGGTGTCATGCAAGCAGGTGCTCGTATGTTATCTGC		chr8:1983752-1983811	6.82337	down	9.88829	68.9589	-5.73621	-2.96573	Not Detected	Detected
427	A_33_P3267195	Hs.591355	KU-MEL-3	KU-MEL-3	PREDICTED: Homo sapiens KU-MEL-3 (KU-MEL-3), miscRNA [XR_108704]	TTTGTGCCCTGCTTCCAATCATGCCAGGCCTCGGGGTCCCTGTCTCTAACTTCACCATGA	XR_108704	chr6:4611267-4611326	1.18928	down	459.024	557.944	-0.199512	0.05058	Detected	Detected
428	A_33_P3400943	Hs.654653	C16orf5	chromosome 16 open reading frame 5	Homo sapiens chromosome 16 open reading frame 5 (C16orf5), transcript variant 1, mRNA [NM_001199054]	GTGGCAGTCTTGGTCAGTAGTTTAAAGAGTTTCCCTACTTTTTAACCCTTTTTGAAATAA	NM_001199054	chr16:4560813-4560754	1.03365	down	3288.81	3474.43	2.64142	2.68917	Detected	Detected
429	A_21_P0007806	Hs.288262	FLJ31485	uncharacterized LOC440119	Homo sapiens uncharacterized LOC440119 (FLJ31485), non-coding RNA [NR_033834]	TGAAGTTTCTCCCTAGAATTAGGGAGGGTAGAGACAGGCAGAGAACTGACAATCCTAACA	NR_033834	chr12:130637819-130637760	25.222	down	10.6355	274.163	-5.63112	-0.974507	Not Detected	Detected
430	A_21_P0006575		XLOC_008116		BROAD Institute lincRNA (XLOC_008116), lincRNA [TCONS_00017488]	TCCTAAAACAGTGATACGGGGGCTGAAGAGTTCACGTGGAGTAGAAAGTTATTGCCAAGT		chrX:13437746-13433623	7.91879	up	57.4495	7.41478	-3.19771	-6.18299	Detected	Not Detected
431	A_23_P344037	Hs.720197	CHFR	checkpoint with forkhead and ring finger domains	Homo sapiens checkpoint with forkhead and ring finger domains (CHFR), transcript variant 4, mRNA [NM_018223]	AGAAGGGCAAGTTTATCAAAAACATTGTTTCAGGAGAAGGGAGCATAAGTTTACAGCCTA	NM_018223	chr12:133417771-133417712	1.02366	down	936.382	979.67	0.829018	0.862756	Detected	Detected
432	A_24_P97931	Hs.73527	CSNK2B	casein kinase 2, beta polypeptide	Homo sapiens casein kinase 2, beta polypeptide (CSNK2B), mRNA [NM_001320]	CAACCAGTTTGTGCCCAGGCTCTACGGTTTCAAGATCCATCCGATGGCCTACCAGCTGCA	NM_001320	chr6:31637268-31637654	1.01351	up	20357.5	20528.9	5.27134	5.25197	Detected	Detected
433	A_23_P121545	Hs.75819	GPM6A	glycoprotein M6A	Homo sapiens glycoprotein M6A (GPM6A), transcript variant 2, mRNA [NM_201591]	AAGTTCTTGTAGTAGGTAGGGGGTACTACTAGGGATATCTGTGGCATGATTATGCATTCC	NM_201591	chr4:176554554-176554495	1.23848	up	10.3795	8.5656	-5.66627	-5.97484	Not Detected	Not Detected
434	A_21_P0006578		XLOC_008151		BROAD Institute lincRNA (XLOC_008151), lincRNA [TCONS_00017503]	ATCTCACAAGGGTGTTAAAAGCACTTGGCCCTAAAGAGAAAACACTAGGAGGATGGGAAC		chrX:46186759-46185851	1.08613	up	250.038	235.286	-1.07593	-1.19512	Detected	Detected
435	A_23_P103919	Hs.321231	B4GALT3	UDP-Gal:betaGlcNAc beta 1,4- galactosyltransferase, polypeptide 3	Homo sapiens UDP-Gal:betaGlcNAc beta 1,4- galactosyltransferase, polypeptide 3 (B4GALT3), transcript variant 2, mRNA [NM_003779]	TGTAGGGCTTATGACTGTGAATCCTTGATGTCATGATTTTATGTGACGATTCCTAGGAGT	NM_003779	chr1:161141406-161141347	1.04307	down	5033.69	5366.26	3.25546	3.31631	Detected	Detected
436	A_21_P0012249		XLOC_l2_009301		BROAD Institute lincRNA (XLOC_l2_009301), lincRNA [TCONS_l2_00017601]	ATCCTACTGTACTTTGGACAGCTGCTAGGCATGTGTGACCAGATCAGCTTCCCGCTGGGC		chr22:20300432-20300567	18.816	down	10.1079	194.382	-5.70453	-1.47064	Not Detected	Detected
437	A_21_P0014160		LOC100505697	uncharacterized LOC100505697	PREDICTED: Homo sapiens hypothetical LOC100505697 (LOC100505697), miscRNA [XR_108646]	GAAGTCTGCTTGGTGACCCGTCCAGACCTGACTTGGTATAAATGATTTTGTTGCAGAGAA	XR_108646	chr6:40484141-40484082	11.0071	down	10.1296	113.956	-5.70143	-2.24106	Not Detected	Detected
438	A_23_P17275	Hs.434993	DNAJC27	DnaJ (Hsp40) homolog, subfamily C, member 27	Homo sapiens DnaJ (Hsp40) homolog, subfamily C, member 27 (DNAJC27), transcript variant 1, mRNA [NM_016544]	CTGTGTAGATGAAAGTGAAGGACGTCTTTGGGCTGAAAGCAAAGGGTTCCTGTACTTTGA	NM_016544	chr2:25180014-25179955	1.36336	down	49.5012	68.976	-3.41255	-2.96537	Not Detected	Detected
439	A_33_P3378707		LOC646214	p21 protein (Cdc42/Rac)-activated kinase 2 pseudogene	Homo sapiens p21 protein (Cdc42/Rac)-activated kinase 2 pseudogene (LOC646214), non-coding RNA [NR_027053]	CTTTATTAAGAGAAACAATTATGTTTGGAATTCAGCATCTTTGGTTGGAACGCATTGGCT	NR_027053	chr15:21932782-21932723	1.02758	down	1542.29	1619.77	1.54892	1.58818	Detected	Detected
440	A_21_P0000753	Hs.636103	LOC100507086	uncharacterized LOC100507086	Homo sapiens uncharacterized LOC100507086 (LOC100507086), non-coding RNA [NR_038289]	TACTAAATCAGCATAGGACTAATAACTGCCTCCCGTGTAAACTGGTCTATCCGGAGAGTG	NR_038289	chr3:197030307-197030366	2.19401	down	41.1682	92.3148	-3.67848	-2.54491	Not Detected	Detected
441	A_23_P97328	Hs.726193	C1orf35	chromosome 1 open reading frame 35	Homo sapiens chromosome 1 open reading frame 35 (C1orf35), mRNA [NM_024319]	CTTGGCCTGCGAAGGTGAACCTGCCCAGATTTATCAGTAGAGGCTGGACTCCCTCTGTGT	NM_024319	chr1:228288610-228288551	1.08543	down	6530.67	7244.89	3.63108	3.74935	Detected	Detected
442	A_33_P3313660	Hs.648050	BRD7P3	bromodomain containing 7 pseudogene 3	Homo sapiens bromodomain containing 7 pseudogene 3 (BRD7P3), non-coding RNA [NR_002730]	GAAAAAACAGCCCTTTCAACAAATGGTGCTGAACAATTGGACATCCACATGCAAAGAAAA	NR_002730	chr6:118824846-118824905	1.03416	up	97.276	96.1363	-2.43792	-2.48639	Detected	Detected
443	ERCC-00014_76					AGAGAAAAGCTTTACGGTAAAGAAGCGGGCGTGGAGTATGCCGAAGTTTCTTTTCCAAAC			1.00644	up	12.7222	12.9195	-5.37265	-5.38192	Not Detected	Not Detected
444	A_23_P14928	Hs.513632	COQ9	coenzyme Q9 homolog (S. cerevisiae)	Homo sapiens coenzyme Q9 homolog (S. cerevisiae) (COQ9), nuclear gene encoding mitochondrial protein, mRNA [NM_020312]	CAGACCAAGCCTCCTGATGCCTTTCTGCACTGCAACTGTGTGATTGAAAAATGAGATGTT	NM_020312	chr16:57494748-57494807	1.0334	down	2844.62	3004.45	2.43209	2.47949	Detected	Detected
445	ERCC-00116_142					ATACATCGCTCTAAATCATCATGCGACAGTCTCGACAGCAGCTCAGCATCTATGCATCAT			1.36099	up	10.9119	8.19444	-5.5941	-6.03875	Not Detected	Not Detected
446	A_33_P3349501					AGTGTTCATTTTCTGGCTACCTGCTCACTCTGTGCTCTCAGTTTCCTTTCCAAGAGATCA		chr2:069159486-069159545	1.05945	down	103.89	112.494	-2.34302	-2.2597	Detected	Detected
447	A_21_P0011487		XLOC_l2_005517		BROAD Institute lincRNA (XLOC_l2_005517), lincRNA [TCONS_l2_00010221]	AAAGAAATCTCTCTCCTGACTTTAGTACAATGGCACGATTGGTGGCCACAGTCCAAGGAT		chr16:063565196-063565137	1.45465	down	31.5031	46.8363	-4.06451	-3.52384	Not Detected	Detected
448	A_23_P103511	Hs.447011	C1orf226	chromosome 1 open reading frame 226	Homo sapiens chromosome 1 open reading frame 226 (C1orf226), transcript variant 2, mRNA [NM_001085375]	GTTCTGAGGAGGAGGAGGAAGATTACAGATCTATTCTGAGTATTTTTTAGAGAGTTAATA	NM_001085375	chr1:162356483-162356542	1.00052	up	758.11	774.422	0.524328	0.52358	Detected	Detected
449	A_21_P0005693		XLOC_006790		BROAD Institute lincRNA (XLOC_006790), lincRNA [TCONS_00014691]	CTGACAATTTAAGTCAATTCACTCTCCAAAATGTTGCACCCCTGCTGCGTGTTAAGCTCA		chr8:49536369-49536428	1.03841	up	103.405	101.775	-2.34978	-2.40415	Detected	Detected
450	A_23_P111811	Hs.489811	ING3	inhibitor of growth family, member 3	Homo sapiens inhibitor of growth family, member 3 (ING3), transcript variant 1, mRNA [NM_019071]	TCAACAGGTATATTCTGCTGCATGTACTGTACTCCAGAGCTGTTATGTAACACTGTATAT	NM_019071	chr7:120615261-120615320	1.02075	down	942.004	982.754	0.837654	0.86729	Detected	Detected
451	A_23_P105313	Hs.728874	EIF2B1	eukaryotic translation initiation factor 2B, subunit 1 alpha, 26kDa	Homo sapiens eukaryotic translation initiation factor 2B, subunit 1 alpha, 26kDa (EIF2B1), mRNA [NM_001414]	ACATTCCTCAGCAGGATCAAGCCAAACAGTAAAAACTACCAAGAGAACACGAGGAAGGCA	NM_001414	chr12:124105818-124105759	1.00743	down	4634.94	4772.32	3.1364	3.14708	Detected	Detected
452	A_21_P0010584		XLOC_l2_000696		BROAD Institute lincRNA (XLOC_l2_000696), lincRNA [TCONS_l2_00000923]	TAAATCACCACAGTAAGATCATAGCTTCAGGACCTAAGTAGCTCCTGGGGATGGGAAAGA		chr1:241577041-241577100	22.3821	down	10.6421	243.443	-5.63023	-1.14596	Not Detected	Detected
453	A_33_P3323323	Hs.447840	ZNF497	zinc finger protein 497	Homo sapiens zinc finger protein 497 (ZNF497), mRNA [NM_198458]	ATCCCACTGTCTTCTTTGCATCTGGCACACAGTAGATGCTCAATAAATGCCTGTGGAATG	NM_198458	chr19:58865784-58865725	1.93022	down	73.5325	145.063	-2.84163	-1.89286	Detected	Detected
454	A_23_P166526	Hs.475110	RIBC2	RIB43A domain with coiled-coils 2	Homo sapiens RIB43A domain with coiled-coils 2 (RIBC2), mRNA [NM_015653]	AAGTCGATAATGAGGAACACACCCTTGTTCCCGTCATTCACGTATAAAGAGTGGCTACCT	NM_015653	chr22:45828233-45828292	6.7665	down	10.6811	73.867	-5.62495	-2.86654	Not Detected	Detected
455	A_21_P0009206	Hs.375081	XLOC_012596		ALU2_HUMAN (P39189) Alu subfamily SB sequence contamination warning entry, partial (7%) [THC2614948]	CAACTTTCTACTCAAGATCATTGAAACATCTGTGTTGATTATTTGTAACCGGGATATGCT		chr17:80671868-80671809	14.2149	down	10.9489	159.068	-5.58923	-1.75989	Not Detected	Detected
456	A_21_P0002048		XLOC_002078		Q6UXP8_HUMAN (Q6UXP8) NGNL6975, partial (46%) [THC2509833]	TGCACATGAGACACCTAACAAAGCCTGAAACTAAATTTATTTTTCACTACATCTCTCTGG		chr2:45392072-45392013	4.01465	down	10.7548	44.1287	-5.61502	-3.60975	Not Detected	Detected
457	ERCC-00048_92					TTATAGATATTGGCATCCCTAAACAACGAGTACCTTGTGCTACGACAGAAAAGTGACCTG			1.32891	up	10.6989	8.22836	-5.62255	-6.03279	Not Detected	Not Detected
458	A_33_P3246198	Hs.363649	C10orf120	chromosome 10 open reading frame 120	Homo sapiens chromosome 10 open reading frame 120 (C10orf120), mRNA [NM_001010912]	AAAGAGCGCATGCGTAAAGCAACTCCTTATCATTATTAAAGTTTTATTTGTTGCCCAGGG	NM_001010912	chr10:124457287-124457228	17.4716	down	10.7743	192.394	-5.61242	-1.48547	Not Detected	Detected
459	A_23_P330537	Hs.592080	SPSB3	splA/ryanodine receptor domain and SOCS box containing 3	Homo sapiens splA/ryanodine receptor domain and SOCS box containing 3 (SPSB3), mRNA [NM_080861]	TCTGGGATGACTTAAATAAGTCATCAGCCACCCTGCTGAGCTGTGACAACCGTAAGGTCA	NM_080861	chr16:1828310-1828251	1.01206	down	365.047	377.594	-0.529996	-0.512703	Detected	Detected
460	A_23_P30122	Hs.89679	IL2	interleukin 2	Homo sapiens interleukin 2 (IL2), mRNA [NM_000586]	CTAAATTTAGCTCAAAGCAAAAACTTTCACTTAAGACCCAGGGACTTAATCAGCAATATC	NM_000586	chr4:123374948-123374889	1.20766	up	10.967	9.28143	-5.58683	-5.85905	Not Detected	Not Detected
461	A_21_P0011106	Hs.282811	LOC100507055	uncharacterized LOC100507055	BX379759 Homo sapiens PLACENTA COT 25-NORMALIZED Homo sapiens cDNA clone CS0DI039YM08 5-PRIME, mRNA sequence [BX379759]	ACACACGCTCTGCACCCCTAAGACCATCTTCCTGCAGTGCCTGCCCTGGAGGAAGGTGAG		chr12:133181346-133181287	1.09118	down	403.677	450.197	-0.384878	-0.258984	Detected	Detected
462	A_23_P135326	Hs.108112	POLE3	polymerase (DNA directed), epsilon 3 (p17 subunit)	Homo sapiens polymerase (DNA directed), epsilon 3 (p17 subunit) (POLE3), mRNA [NM_017443]	TGCTCAGGAATCTAACTCTCCCTAAACCATCCTCTTTAACTGCTTCTAAAATATCTCTGT	NM_017443	chr9:116169769-116169710	1.00084	down	2126.61	2175.31	2.0124	2.01361	Detected	Detected
463	A_23_P63825	Hs.500756	GOT1	glutamic-oxaloacetic transaminase 1, soluble (aspartate aminotransferase 1)	Homo sapiens glutamic-oxaloacetic transaminase 1, soluble (aspartate aminotransferase 1) (GOT1), mRNA [NM_002079]	TACCACCAAAGTAGTTCTCTGTCATGTGTGTTCCCTGCCTGCACAAACCTACATGTACAT	NM_002079	chr10:101157284-101157225	1.00694	down	3331.99	3429.09	2.66023	2.67021	Detected	Detected
464	A_33_P3274478	Hs.127610	UNC119B	unc-119 homolog B (C. elegans)	Homo sapiens unc-119 homolog B (C. elegans) (UNC119B), mRNA [NM_001080533]	AATGGGATTTGCATGTTCCTGTCAAGCGTAACAACAATCCCTTCTCTCTTTGACAGAGGC	NM_001080533	chr12:121159739-121159798	1.35799	up	83.4859	62.8327	-2.65848	-3.09995	Detected	Detected
465	A_21_P0000473	Hs.693449	SNORA84	small nucleolar RNA, H/ACA box 84	Homo sapiens small nucleolar RNA, H/ACA box 84 (SNORA84), small nucleolar RNA [NR_003704]	ATTTATGCATGGAGGCTGCTTCTCCTCAGCAGCTGCCATAGCCCGGTCGCTGGTACATGA	NR_003704	chr9:95054802-95054743	1.652	down	111.255	187.844	-2.24422	-1.52	Detected	Detected
466	A_21_P0014003		LOC100652766		PREDICTED: Homo sapiens dystonin-like (LOC100652766), mRNA [XM_003403438]	TCACTACCTGCTGGAGAGATGGAAAATTATTTAATGCCATCATTCATAAATACAGGTATG	XM_003403438	chr6:56535493-56535434	1.02917	up	410.801	407.956	-0.359639	-0.401127	Detected	Detected
467	A_23_P31453	Hs.61635	STEAP1	six transmembrane epithelial antigen of the prostate 1	Homo sapiens six transmembrane epithelial antigen of the prostate 1 (STEAP1), mRNA [NM_012449]	GACGTCACCAAAATTAACAAAACTGAGATATGTTCCCAGTTGTAGAATTACTGTTTACAC	NM_012449	chr7:89794004-89794063	1.00883	up	113.518	115.005	-2.21516	-2.22784	Detected	Detected
468	A_33_P3854030	Hs.458312	MBD5	methyl-CpG binding domain protein 5	Homo sapiens methyl-CpG binding domain protein 5 (MBD5), mRNA [NM_018328]	TAACCATTTAGAAGCTGCTATTCATGAGGCCATGAGTGAACTGGACAAAATGTCTGGGAC	NM_018328	chr2:149267644-149267703	1.04735	up	234.711	229.041	-1.16719	-1.23394	Detected	Detected
469	A_33_P3255647	Hs.432485	RPL36A-HNRNPH2	RPL36A-HNRNPH2 readthrough	Homo sapiens RPL36A-HNRNPH2 readthrough (RPL36A-HNRNPH2), transcript variant 1, mRNA [NM_001199973]	GAAGTATTCAAGTCTAACAGTGTTGAAATGGATTGGGTGTTGAAGCATACAGGTCCGAAT	NM_001199973	chrX:100667226-100667285	1.12558	up	412.597	374.644	-0.353346	-0.524018	Detected	Detected
470	A_21_P0010245		XLOC_013942		BROAD Institute lincRNA (XLOC_013942), lincRNA [TCONS_00029019]	CATCTTATGCCGTGGCAAGCAACTCCTGACTGGATAAACAGCTCTTAGATGTCATTGATA		chr21:40689325-40689384	8.0522	up	58.7302	7.45448	-3.1659	-6.17529	Detected	Not Detected
471	A_24_P88554	Hs.714608	PEX11B	peroxisomal biogenesis factor 11 beta	Homo sapiens peroxisomal biogenesis factor 11 beta (PEX11B), transcript variant 1, mRNA [NM_003846]	AATGATGCTATGTGTAGCATCTTGCTGTAAATCCTGTACAATGATTCTGTGTAAATAGCT	NM_003846	chr1:145523603-145523662	1.00314	down	2437.34	2498.89	2.20915	2.21367	Detected	Detected
472	A_23_P119102	Hs.515469	VASP	vasodilator-stimulated phosphoprotein	Homo sapiens vasodilator-stimulated phosphoprotein (VASP), mRNA [NM_003370]	GGAGGGAATTTCACATTCCCTTGTTCTAGATTCACTTTAACGCTTAATGCCTTCAAAGTT	NM_003370	chr19:46029738-46029797	1.02459	down	3727.67	3903.52	2.82212	2.85716	Detected	Detected
473	A_19_P00319946		XLOC_003677		BROAD Institute lincRNA (XLOC_003677), lincRNA [TCONS_00008880]	GTTTCTTTGCCCTTATCCCCAAACATGGACACCTGACTCTCCAGGTAGAACTAATTTGAG		chr4:123625882-123625941	5.3323	up	167.508	32.1063	-1.65385	-4.06861	Detected	Not Detected
474	A_33_P3334895	Hs.411472	GRIN2A	glutamate receptor, ionotropic, N-methyl D-aspartate 2A	Homo sapiens glutamate receptor, ionotropic, N-methyl D-aspartate 2A (GRIN2A), transcript variant 3, mRNA [NM_001134408]	AACGCTTGGTTATTGGGAGATGCCCCTCGGACCCTTACAAACACTCGTTGCCATCCCAGG	NM_001134408	chr16:9857277-9857218	2.09181	up	356.553	174.21	-0.563965	-1.62871	Detected	Detected
475	A_23_P205529	Hs.512693	METTL17	methyltransferase like 17	Homo sapiens methyltransferase like 17 (METTL17), transcript variant 2, mRNA [NM_022734]	GTACCATCCCATCCCCTTCAGCTGGAACAAGAAACCAAAGGAAGAAAAGTTCTCTATGGT	NM_022734	chr14:21464427-21464720	1.00758	up	2115.38	2145.75	2.00477	1.99387	Detected	Detected
476	A_23_P123905	Hs.602571	EXOSC3	exosome component 3	Homo sapiens exosome component 3 (EXOSC3), transcript variant 1, mRNA [NM_016042]	TTCTCCAGATTGGCAGAAAGTTGATATAGGTGGACTTTTTTACAGGTCAGTTGAGGCAAA	NM_016042	chr9:37780699-37780640	1.06629	up	877.444	841.038	0.735227	0.642632	Detected	Detected
477	A_23_P44768	Hs.505874	TBK1	TANK-binding kinase 1	Homo sapiens TANK-binding kinase 1 (TBK1), mRNA [NM_013254]	TCTACTCTGAGTGGGGCTAAATAAGTTATTTTCTCTGACCGCCTACTGGAAATATTTTTA	NM_013254	chr12:64895443-64895502	1.09788	up	1257.36	1170.51	1.25425	1.11953	Detected	Detected
478	A_24_P915692	Hs.602085	PHLDA1	pleckstrin homology-like domain, family A, member 1	Homo sapiens pleckstrin homology-like domain, family A, member 1 (PHLDA1), mRNA [NM_007350]	TACAGGATCTAAAAGGGTTTTCTTAGAAAGGGCAATATTGTCCAATGAAGTAAGCAGAAG	NM_007350	chr12:76419686-76419627	1.08554	up	1247.67	1174.69	1.24309	1.12467	Detected	Detected
479	A_23_P501435	Hs.728790	CSRP2BP	CSRP2 binding protein	Homo sapiens CSRP2 binding protein (CSRP2BP), transcript variant 1, mRNA [NM_020536]	CCGGCCATTGATGTGTTGTCATTGAATCCAGGAGGATTTCTAGGGCACTGAAGTTTTGTT	NM_020536	chr20:18168563-18168622	1.05606	up	2212.59	2141.33	2.06959	1.99089	Detected	Detected
480	ERCC-00130_136					AAACTGCCTGATTTTATACCGACCGCCGGAAGGGATCACATTATGGTCAGTGCGAAATTT			1.23566	up	11.0298	9.12301	-5.5786	-5.88389	Not Detected	Not Detected
481	A_33_P3347040	Hs.678135	LOC100131094	uncharacterized LOC100131094	Homo sapiens uncharacterized LOC100131094 (LOC100131094), mRNA [NM_001242901]	AGGGTGGACCAAAGCACCCCCTCTTTTCCTGGGCTTCCCGAGAGTTGATAATTGAAAAAA	NM_001242901	chr19:4685870-4685929	1.00201	down	21144.2	21653.8	5.32604	5.32893	Detected	Detected
482	A_23_P28105	Hs.75066	TSN	translin	Homo sapiens translin (TSN), mRNA [NM_004622]	AGCACAGAGTGCCTCTTACGGTAGTTAGGATGCTCAGTTGCTAAACACTGCGCTTTATTT	NM_004622	chr2:122522998-122523057	1.00879	up	1002.33	1015.5	0.927201	0.914581	Detected	Detected
483	A_33_P3839897	Hs.689638	RNU4ATAC	RNA, U4atac small nuclear (U12-dependent splicing)	HHAGE001732 Human liver regeneration after partial hepatectomy Homo sapiens cDNA, mRNA sequence [DW419002]	TGTAACTTCCTTATGCTGAGTCGGCCCAGTAGTCTAGGTCAAGTTTCAATAGGAGACGAA		chr2:122288790-122288849	2.05002	down	21.9172	45.9213	-4.58794	-3.5523	Not Detected	Detected
484	A_21_P0000264	Hs.628272	SNORD74	small nucleolar RNA, C/D box 74	Homo sapiens small nucleolar RNA, C/D box 74 (SNORD74), small nucleolar RNA [NR_002579]	AAGCCTGTGTTGGTAGGGACATCTGACAGTAATGATGAATGCCAACCGCTCTGATGGTGG	NR_002579	chr1:173836871-173836812	1.35133	down	34.2847	47.3513	-3.94244	-3.50806	Not Detected	Detected
485	A_23_P374689	Hs.420036	GAD1	glutamate decarboxylase 1 (brain, 67kDa)	Homo sapiens glutamate decarboxylase 1 (brain, 67kDa) (GAD1), transcript variant GAD67, mRNA [NM_000817]	GAAGTAAGTTCTGAAAACTGTTTATGGTATTTTCGTGCATTTGTGAGCCAAAGAGAAAAG	NM_000817	chr2:171717173-171717232	1.00691	down	61.6071	63.4005	-3.09691	-3.08697	Detected	Detected
486	A_23_P109072	Hs.517113	SALL4	sal-like 4 (Drosophila)	Homo sapiens sal-like 4 (Drosophila) (SALL4), mRNA [NM_020436]	TGGCTCCCAGTCGGGTATCAGTGCAGATGTGGAAAAACCAAGTGCTACTGACGGCGTTCC	NM_020436	chr20:50400915-50400856	1.2494	down	489.791	625.437	-0.105912	0.215325	Detected	Detected
487	A_23_P24104	Hs.77274	PLAU	plasminogen activator, urokinase	Homo sapiens plasminogen activator, urokinase (PLAU), transcript variant 1, mRNA [NM_002658]	CTGTGACCAGCACTGTCTCAGTTTCACTTTCACATAGATGTCCCTTTCTTGGCCAGTTAT	NM_002658	chr10:75677050-75677109	1.31025	down	36123.8	48374.6	6.09873	6.48857	Detected	Detected
488	A_33_P3264569	Hs.511714			T cell receptor beta variable 10-2 [Source:HGNC Symbol;Acc:12178] [ENST00000426318]	ACAGATAAAGGAGAAGTCCCCGATGGCTATGTTGTCTCCAGATCCAAGACAGAGAATTTC		chr7:142206635-142206576	4.04799	down	11.9716	49.5291	-5.4604	-3.44319	Not Detected	Detected
489	A_23_P76249	Hs.708950	KRT6B	keratin 6B	Homo sapiens keratin 6B (KRT6B), mRNA [NM_005555]	CTGCCCATTATAGCTACACTCAGGAGTTCTCATCTGACAAGTCAGTTGTCCTGATCTTCT	NM_005555	chr12:52840615-52840556	1.83274	down	491.373	920.413	-0.101261	0.772742	Detected	Detected
490	ERCC-00017_150					ATACCGGGAATGACCTGAGATCCACTTAGTAAGTCTTACGAGATGATCCCGACCCAGGAC			1.08547	up	11.8094	11.1193	-5.48008	-5.5984	Not Detected	Not Detected
491	A_23_P104892	Hs.183684	EIF4G2	eukaryotic translation initiation factor 4 gamma, 2	Homo sapiens eukaryotic translation initiation factor 4 gamma, 2 (EIF4G2), transcript variant 1, mRNA [NM_001418]	AAGCAGAGGCAGTCTATTGCAAGGGACCTTCTTTGCTGCCAGTTATCATAGGCTGTTTTA	NM_001418	chr11:10818627-10818593	1.03173	up	30174.7	29891.4	5.83911	5.79404	Detected	Detected
492	A_33_P3289422	Hs.685640	ZNF765	zinc finger protein 765	Homo sapiens zinc finger protein 765 (ZNF765), mRNA [NM_001040185]	CTAATTTTTGGTGCTGATACTGTATTGTGCAAATCCACTGAATATGTTACTTAGTTCCAG	NM_001040185	chr19:53915117-53915176	1.03956	down	1466.83	1558.47	1.47655	1.53252	Detected	Detected
493	A_21_P0001338	Hs.624157	XLOC_000293		BX108687 NCI_CGAP_Lu5 Homo sapiens cDNA clone IMAGp998I184654, mRNA sequence [BX108687]	GCATACAGAGCAGTAATTAAAATCCTCTCTTTCCCTCTGCCTTTAGGGCAGGGGATGATT		chr1:91320208-91320267	2.65528	up	72.726	27.993	-2.85754	-4.2664	Detected	Not Detected
494	A_24_P500422	Hs.7921	LOC730101	uncharacterized LOC730101	Homo sapiens uncharacterized LOC730101 (LOC730101), transcript variant 1, non-coding RNA [NR_024403]	AAGGGATGTGAGTTGCTTAAATGTGACATTGAGACTTTCATAATGAAAGCTTTTGGTTAC	NR_024403	chr6:52533036-52533095	1.03577	down	65.8687	69.7288	-3.00042	-2.94971	Detected	Detected
495	A_33_P3277328	Hs.149540	LOC730102	quinone oxidoreductase-like protein 2 pseudogene	Homo sapiens quinone oxidoreductase-like protein 2 pseudogene (LOC730102), non-coding RNA [NR_037167]	TTTGCTGGAGGAAACATTGCTTCTGAACCAGCCAACCTTCTGCTCCTGAAGAATATCTCT	NR_037167	chr1:177991769-177991710	1.2086	down	61.993	76.5768	-3.0879	-2.81456	Detected	Detected
496	ERCC-00067_104					ACGACAAATTACCGAGGGAGGCACTTATGAGTTATCTTCGCTGTGATATCTCCTTCGACT			1.43307	up	11.5127	8.21074	-5.51678	-6.03588	Not Detected	Not Detected
497	A_23_P128930	Hs.156171	PSMC6	proteasome (prosome, macropain) 26S subunit, ATPase, 6	Homo sapiens proteasome (prosome, macropain) 26S subunit, ATPase, 6 (PSMC6), mRNA [NM_002806]	GAACAAGCAAGATTAGACATACTGAAAATCCATGCAGGTCCCATTACAAAGCATGGTGAA	NM_002806	chr14:53187845-53187904	1.00559	down	3517.07	3614.7	2.73822	2.74626	Detected	Detected
498	A_23_P103256	Hs.709217	CFHR3	complement factor H-related 3	Homo sapiens complement factor H-related 3 (CFHR3), transcript variant 1, mRNA [NM_021023]	TCAGGAAGTTACTGGGATTACATTCATTGCACACAAAATGGGTGGTCACCAGCAGTACCA	NM_021023	chr1:196748420-196748479	1.00021	down	2394.77	2448.08	2.18374	2.18404	Detected	Detected
499	A_21_P0007250	Hs.503429	LOC100506233	uncharacterized LOC100506233	Homo sapiens uncharacterized LOC100506233 (LOC100506233), non-coding RNA [NR_038903]	CACTAAATTTAAAATGACACTTTTTTACCAACCAGCGAAAGCAGATGTTCAAAGGGGATA	NR_038903	chr11:82783779-82783838	1.10904	up	392.678	361.877	-0.424733	-0.57404	Detected	Detected
500	A_23_P65466	Hs.22399	RAB2B	RAB2B, member RAS oncogene family	Homo sapiens RAB2B, member RAS oncogene family (RAB2B), transcript variant 1, mRNA [NM_032846]	ACTTACTGAATGTGACATATTTATTCCTAGTTCCATACCTTTGCACATGCCCTACTCTCC	NM_032846	chr14:21927987-21927928	1.01946	down	513.403	534.931	-0.0379868	-0.0101862	Detected	Detected
501	A_23_P97365	Hs.482087	LRRC8D	leucine rich repeat containing 8 family, member D	Homo sapiens leucine rich repeat containing 8 family, member D (LRRC8D), transcript variant 2, mRNA [NM_018103]	AAGAAAAGCGGGCTTGTTGTGGAAGATCACCTTTTTGATACCCTGCCACTCGAAGTCAAA	NM_018103	chr1:90401097-90401156	1.20264	down	1351.21	1660.84	1.3581	1.6243	Detected	Detected
502	A_23_P111297	Hs.511756	RPP40	ribonuclease P/MRP 40kDa subunit	Homo sapiens ribonuclease P/MRP 40kDa subunit (RPP40), mRNA [NM_006638]	TGAGCCAAGCACAGTGGTGGCAAAAGCTTATTTGTGTACAATCACTGGCTTCATACTTCC	NM_006638	chr6:4996277-4996218	1.05076	up	599.385	583.005	0.185403	0.113969	Detected	Detected
503	A_33_P3383044				Q39CW6_BURS3 (Q39CW6) Uracil-DNA glycosylase superfamily, partial (7%) [THC2632895]	ACAGACAACACTCTTAGGTACAGGTTTACATTCACAAAGATTTGCACAAACACACACAGA		chr17:019274663-019274604	3.98849	down	10.4543	42.6162	-5.65591	-3.66007	Not Detected	Detected
504	A_23_P118834	Hs.156346	TOP2A	topoisomerase (DNA) II alpha 170kDa	Homo sapiens topoisomerase (DNA) II alpha 170kDa (TOP2A), mRNA [NM_001067]	TGTGAGGCGATTATTTTAAGTAATTATCTTACCAAGCCCAAGACTGGTTTTAAAGTTACC	NM_001067	chr17:38545768-38545709	1.37479	down	187.18	263.006	-1.49366	-1.03444	Detected	Detected
505	A_24_P358054	Hs.448219	CTAGE10P	CTAGE family, member 10, pseudogene	Homo sapiens CTAGE family, member 10, pseudogene (CTAGE10P), non-coding RNA [NR_003268]	AAATGGATGGGTCAGTGCATTCAGAAATGGAATTCAGTGGAAATGATACCAAAGATAATC	NR_003268	chr13:50466672-50466731	2.45335	down	65.8023	164.995	-3.00187	-1.70711	Detected	Detected
506	A_21_P0011842	Hs.726163	EEF1E1	eukaryotic translation elongation factor 1 epsilon 1	Homo sapiens eukaryotic translation elongation factor 1 epsilon 1 (EEF1E1), transcript variant 2, mRNA [NM_001135650]	AACAAACAATGGTCCAAGTCTAACAGGATTGACTACTATAGCAGCTCATCTAGTCAAGCA	NM_001135650	chr6:8097685-8097627	1.11962	up	2344.9	2140.55	2.15337	1.99037	Detected	Detected
507	A_33_P3331601	Hs.645274	THNSL1	threonine synthase-like 1 (S. cerevisiae)	Homo sapiens threonine synthase-like 1 (S. cerevisiae) (THNSL1), mRNA [NM_024838]	CTGGCAGCTGAAACTGCACACAACTGATACACATATTTAATTTGTATTCCTTTGTAGTAA	NM_024838	chr10:25315460-25315519	1.25574	down	61.8637	79.3975	-3.09092	-2.76237	Detected	Detected
508	A_23_P11995	Hs.180909	PRDX1	peroxiredoxin 1	Homo sapiens peroxiredoxin 1 (PRDX1), transcript variant 1, mRNA [NM_002574]	TCAGGATTATGGGGTCTTAAAGGCTGATGAAGGCATCTCGTTCAGGGGCCTTTTTATCAT	NM_002574	chr1:45980589-45980295	1.02479	up	46123.9	46000.6	6.45129	6.41597	Detected	Detected
509	A_23_P113825	Hs.112895	NACC2	NACC family member 2, BEN and BTB (POZ) domain containing	Homo sapiens NACC family member 2, BEN and BTB (POZ) domain containing (NACC2), mRNA [NM_144653]	GCCACTTACCTACTGAACTGCTACTGTTGCCTGAGAAAAATGTGATTTTTATTCTGCTTG	NM_144653	chr9:138903283-138903224	1.00727	up	1843.97	1871.01	1.80666	1.79621	Detected	Detected
510	A_23_P119857	Hs.591547	TTC32	tetratricopeptide repeat domain 32	Homo sapiens tetratricopeptide repeat domain 32 (TTC32), mRNA [NM_001008237]	ACAGAGGGTTGATACTGTATAGGCTGGGATATTTTGATGATGCTTTGGAAGATTTCAAGA	NM_001008237	chr2:20097656-20096855	1.01732	down	323.103	335.944	-0.706086	-0.681317	Detected	Detected
511	A_21_P0010493	Hs.389638	LOC389831	uncharacterized LOC389831	Q86U02_HUMAN (Q86U02) Full-length cDNA clone CS0DI010YI19 of Placenta of Homo sapiens (human), partial (26%) [THC2501093]	TAAAATTATCCTGTATTTTTAATGATTATTTATTAAATTCCTCTCATTAGAGCCTGTTAT		chr7_gl000195_random:83422-83363	1.07585	down	301.36	331.366	-0.806591	-0.701113	Detected	Detected
512	A_23_P201672	Hs.494705	METTL13	methyltransferase like 13	Homo sapiens methyltransferase like 13 (METTL13), transcript variant 1, mRNA [NM_015935]	AGCTTCGTATTTTTCTTGGTTTCACACTCAGCTACATGTGACCTCCAGCTTGGTGAGGTT	NM_015935	chr1:171765987-171766046	1.06254	up	6721.09	6464.93	3.67254	3.58502	Detected	Detected
513	A_24_P305038	Hs.128813	C17orf69	chromosome 17 open reading frame 69	Homo sapiens chromosome 17 open reading frame 69 (C17orf69), transcript variant 1, non-coding RNA [NR_026905]	ACTTGCTGGAGGCCACATGGCTGTGAGCCAAATACAGGTCTGGGTTATCAGGGCTCACAT	NR_026905	chr17:43718881-43718940	1.06909	up	108.306	103.54	-2.28297	-2.37936	Detected	Detected
514	A_33_P3224819	Hs.372492	SLC45A4	solute carrier family 45, member 4	Homo sapiens solute carrier family 45, member 4 (SLC45A4), mRNA [NM_001080431]	TTTAGAACTAAGCCTATTTGAAACGGTCGGTGTAGGCTTACTGAGATCAGGAGACAGGGA	NM_001080431	chr8:142220970-142220911	1.22712	down	262.538	329.266	-1.00556	-0.710284	Detected	Detected
515	A_23_P122976	Hs.134587	GNAI1	guanine nucleotide binding protein (G protein), alpha inhibiting activity polypeptide 1	Homo sapiens guanine nucleotide binding protein (G protein), alpha inhibiting activity polypeptide 1 (GNAI1), mRNA [NM_002069]	AGGTTAGTCTTTCAGTACACGTTACTGGTAAGTAGTTTCCAAGTTACGTGTTGTCACTGG	NM_002069	chr7:79848271-79848330	1.00949	up	2366.53	2395.95	2.16662	2.15299	Detected	Detected
516	A_23_P115261	Hs.19383	AGT	angiotensinogen (serpin peptidase inhibitor, clade A, member 8)	Homo sapiens angiotensinogen (serpin peptidase inhibitor, clade A, member 8) (AGT), mRNA [NM_000029]	TGTTCCAAAAAGAATTCCAACCGACCAGCTTGTTTGTGAAACAAAAAAGTGTTCCCTTTT	NM_000029	chr1:230838590-230838531	1.37794	up	10.8999	8.0847	-5.59569	-6.0582	Not Detected	Not Detected
517	A_33_P3410724	Hs.444472	SDHC	succinate dehydrogenase complex, subunit C, integral membrane protein, 15kDa	Homo sapiens succinate dehydrogenase complex, subunit C, integral membrane protein, 15kDa (SDHC), nuclear gene encoding mitochondrial protein, transcript variant 1, mRNA [NM_003001]	CTTGGATTTCCAGAAAAGCCTCTTAATTTTATGCTTTCTCATCGAAGTAATGTACCCTTT	NM_003001	chr1:161332887-161332946	1.00301	down	9764.61	10009.9	4.21141	4.21574	Detected	Detected
518	A_24_P276932	Hs.580464	ATP6V1C2	ATPase, H+ transporting, lysosomal 42kDa, V1 subunit C2	Homo sapiens ATPase, H+ transporting, lysosomal 42kDa, V1 subunit C2 (ATP6V1C2), transcript variant 1, mRNA [NM_001039362]	TTTCAAATGACCAATCAAGTACTACTTCTTGGTTAAAAGGCCACTGGTAGAGTCATCTGA	NM_001039362	chr2:10924242-10924301	1.10577	down	174.272	196.953	-1.59674	-1.45168	Detected	Detected
519	A_23_P117261	Hs.680763	RXFP2	relaxin/insulin-like family peptide receptor 2	Homo sapiens relaxin/insulin-like family peptide receptor 2 (RXFP2), transcript variant 1, mRNA [NM_130806]	AAACGGCAGACCTCAGTCATCCTCATTTGCATCTGGATGGCGGGATTTTTAATAGCTGTA	NM_130806	chr13:32367042-32367101	1.60104	up	12.1623	7.76392	-5.4376	-6.11661	Not Detected	Not Detected
520	A_21_P0011001		PCSK7	proprotein convertase subtilisin/kexin type 7	Homo sapiens proprotein convertase subtilisin/kexin type 7 (PCSK7), mRNA [NM_004716]	AGAAAGCAGTTCTGATGCTTACATCTGGAATCTGAGGCATCCTCTGACTCCACTCAAAGA	NM_004716	chr11:117076653-117076594	1.07283	down	666.34	730.628	0.33818	0.439597	Detected	Detected
521	ERCC-00004_125					TTCCCAAATTTCCCCAATATCAGACATTCCTGTAGATAAAATCACCGGCTTGCCTGTTTT			1.28956	up	10.6464	8.43785	-5.62964	-5.99652	Not Detected	Not Detected
522	A_21_P0014358		LOC100507520	uncharacterized LOC100507520	PREDICTED: Homo sapiens hypothetical LOC100507520, transcript variant 1 (LOC100507520), miscRNA [XR_109439]	CGGCCACCGCCTCTTTTGTTAACAGGACAGTTGATCCATTAAATTAAAAATCATTCAATA	XR_109439	chr17:79361987-79361928	1.09301	down	576.343	643.836	0.128848	0.257154	Detected	Detected
523	A_21_P0014319	Hs.190748	LOC100129781	uncharacterized LOC100129781	PREDICTED: Homo sapiens hypothetical LOC100129781, transcript variant 1 (LOC100129781), miscRNA [XR_109258]	TAAAACCAAACAACTTGGAACCGCTCCAAGAGAGGGGATTAAAGCAACATGTTATTCTGA	XR_109258	chr16:14420083-14420142	1.57287	up	216.175	140.47	-1.28588	-1.93928	Detected	Detected
524	A_33_P3306413	Hs.658926	INCA1	inhibitor of CDK, cyclin A1 interacting protein 1	Homo sapiens inhibitor of CDK, cyclin A1 interacting protein 1 (INCA1), transcript variant 1, mRNA [NM_001167986]	AGTAAGGAGAAACCACCAATGCCGAGAGGCTAGTGGTGCCCCAGGGACCCAAGACTAGTT	NM_001167986	chr17:4891704-4891645	1.87363	down	41.8838	80.2049	-3.65362	-2.74778	Not Detected	Detected
525	A_33_P3210379	Hs.62492	SCGB3A1	secretoglobin, family 3A, member 1	Homo sapiens secretoglobin, family 3A, member 1 (SCGB3A1), mRNA [NM_052863]	CCGCGGGGAGGACCGTCCATCCCCTTCCCCCGGCCCCTCTCAATAAACGTGGTTAAGAGC	NM_052863	chr5:180017165-180017106	1.06677	up	36257.4	34737.4	6.10405	6.01081	Detected	Detected
526	A_23_P110851	Hs.492203	TERT	telomerase reverse transcriptase	Homo sapiens telomerase reverse transcriptase (TERT), transcript variant 1, mRNA [NM_198253]	TGGGGGTCCCTGTGGGTCAAATTGGGGGGAGGTGCTGTGGGAGTAAAAAACTGAATATAT	NM_198253	chr5:1253364-1253305	1.10875	down	74.982	84.9687	-2.81346	-2.66454	Detected	Detected
527	A_21_P0014351	Hs.656008	LOC100506325		PREDICTED: Homo sapiens hypothetical LOC100506325 (LOC100506325), miscRNA [XR_109396]	TCCAGGTTTGCAGCCCGCAAGATTTAAGATGGGGCCATGAGGTTAAATCTTGTAAACTCA	XR_109396	chr17:45976210-45976151	1.28425	down	69.1787	90.8017	-2.92968	-2.56875	Detected	Detected
528	A_23_P103070	Hs.226755	YWHAH	tyrosine 3-monooxygenase/tryptophan 5-monooxygenase activation protein, eta polypeptide	Homo sapiens tyrosine 3-monooxygenase/tryptophan 5-monooxygenase activation protein, eta polypeptide (YWHAH), mRNA [NM_003405]	AGCTGATAGTGTTTCGTTAAGCAGTACATCTTGTGCATGCAAAAATGAATTCACCCCTCC	NM_003405	chr22:32353138-32353197	1.12769	up	3628.05	3288.16	2.78304	2.60967	Detected	Detected
529	A_23_P250283	Hs.310645	RAB1A	RAB1A, member RAS oncogene family	Homo sapiens RAB1A, member RAS oncogene family (RAB1A), transcript variant 1, mRNA [NM_004161]	ACTGAGGTCAAACGTTGTTTCCTTAGGTTGAAATAGCAGCCAAAACATTCTTCACGCAGG	NM_004161	chr2:65314287-65314228	1.16087	up	2672.34	2352.76	2.34195	2.12674	Detected	Detected
530	A_21_P0014228	Hs.644630	LOC100289137		PREDICTED: Homo sapiens hypothetical LOC100289137 (LOC100289137), miscRNA [XR_108946]	TAGGAATTCTAGTGACTATGTTGCCACCATCTTGGAGCTCCATGCCCTCATAGTGTAATG	XR_108946	chr9:33603280-33603339	1.48401	up	143.542	98.8582	-1.8766	-2.44611	Detected	Detected
531	A_33_P3271105	Hs.169900	PABPC4	poly(A) binding protein, cytoplasmic 4 (inducible form)	Homo sapiens poly(A) binding protein, cytoplasmic 4 (inducible form) (PABPC4), transcript variant 3, mRNA [NM_001135654]	AAGAAAAAACGAATCCTCGGAGAACCCGCGGGGAAGTCACTTTCGTACGCTTCCGGCCTG	NM_001135654	chr1:40042341-40042282	1.54632	up	51.2893	33.8997	-3.36135	-3.99019	Detected	Not Detected
532	A_33_P3321417	Hs.8008	DMAP1	DNA methyltransferase 1 associated protein 1	Homo sapiens DNA methyltransferase 1 associated protein 1 (DMAP1), transcript variant 1, mRNA [NM_019100]	TGCGGGCTGTGCCAGGCACAGACCTTAAGATACCAGTATTTGATGCTGGGCACGAACGAC	NM_019100	chr1:44684321-44684380	1.01065	down	547.792	565.831	0.0555477	0.0708313	Detected	Detected
533	A_23_P117782	Hs.416755	LARP6	La ribonucleoprotein domain family, member 6	Homo sapiens La ribonucleoprotein domain family, member 6 (LARP6), transcript variant 1, mRNA [NM_018357]	GCAAGTAGCTAAGCCTATAGCATGGTGTCTTGTAGGACCAAATCGATGTTACCTGTCAAG	NM_018357	chr15:71123971-71123912	1.02532	up	18286.6	18228.2	5.11656	5.08048	Detected	Detected
534	A_33_P3264419	Hs.491861	YTHDF3	YTH domain family, member 3	Homo sapiens YTH domain family, member 3 (YTHDF3), mRNA [NM_152758]	CCAAACTCACCATTTGGTCCTCTTTAATCTTTGAGGGTTTCAATAAAAATTGTTCACTCA	NM_152758	chr8:64125285-64125344	1.02599	down	5894.23	6180.72	3.48315	3.52016	Detected	Detected
535	A_33_P3420402	Hs.434340	HACE1	HECT domain and ankyrin repeat containing, E3 ubiquitin protein ligase 1	Homo sapiens HECT domain and ankyrin repeat containing, E3 ubiquitin protein ligase 1 (HACE1), mRNA [NM_020771]	CCACCTCTGCTATGTAACTGTCTTGTTAAAAGGGTGTTTTCTCCTAATTTCTGATATATT	NM_020771	chr6:105177223-105177164	1.1022	up	263.529	244.364	-1.00012	-1.1405	Detected	Detected
536	A_21_P0014803		LOC100652974	superoxide dismutase [Cu-Zn]-like	PREDICTED: Homo sapiens superoxide dismutase [Cu-Zn]-like (LOC100652974), miscRNA [XR_132617]	TAATACACCAGGCTGTACCAGGGCAGTTCCTTACTTTAATCCTTTAACCAAAAACCACAG	XR_132617	chr16:51141631-51141690	1.07821	up	1821.22	1726.35	1.78875	1.68011	Detected	Detected
537	A_23_P209933	Hs.593382	TGOLN2	trans-golgi network protein 2	Homo sapiens trans-golgi network protein 2 (TGOLN2), transcript variant 1, mRNA [NM_006464]	TCTATATCGCTCATCACAACAAGCGGAAGATCATTGCTTTTGTCCTGGAAGGAAAAAGAT	NM_006464	chr2:85553659-85552091	1.10558	down	2541.36	2871.61	2.26945	2.41425	Detected	Detected
538	A_23_P129058	Hs.443731	USP8	ubiquitin specific peptidase 8	Homo sapiens ubiquitin specific peptidase 8 (USP8), transcript variant 1, mRNA [NM_005154]	CTCAGCAACACAACTCTTGAAATGCTTATCAGGATAATGGTAGCTATAGCTGGCCATTTA	NM_005154	chr15:50791323-50791382	1.08341	down	792.549	877.582	0.588421	0.703994	Detected	Detected
539	A_23_P2683	Hs.437855	RPAP3	RNA polymerase II associated protein 3	Homo sapiens RNA polymerase II associated protein 3 (RPAP3), transcript variant 1, mRNA [NM_024604]	AAGGTTTGATATGGCAGTGATGTTTATGTCAGAAACAGAGAAAAAGATTGCACGTGCATT	NM_024604	chr12:48060809-48057361	1.00686	down	505.418	520.103	-0.0606041	-0.0507412	Detected	Detected
540	A_23_P206441	Hs.290154	FANCA	Fanconi anemia, complementation group A	Homo sapiens Fanconi anemia, complementation group A (FANCA), transcript variant 1, mRNA [NM_000135]	ATGAGGGCCTCGTTTATTAAGATCTTTAAACTGCTTTATACACTGTCACGTGGCTTCATC	NM_000135	chr16:89804072-89804013	1.40504	down	64.5983	92.7642	-3.02851	-2.5379	Detected	Detected
541	A_21_P0003586		XLOC_003480		BROAD Institute lincRNA (XLOC_003480), lincRNA [TCONS_00008015]	TTACAGAGTCCAGATCCCATGTACTGCTGAACTCAGGCAGAAAGAAGAGTGCAGTTTATT		chr4:26765978-26766256	1.03311	down	195.535	206.462	-1.43065	-1.38366	Detected	Detected
542	A_23_P108761	Hs.730707	C2orf29	chromosome 2 open reading frame 29	Homo sapiens chromosome 2 open reading frame 29 (C2orf29), mRNA [NM_017546]	CTGGTCTTTTCCGGTTGTTGAAGACATTGGATACTGGGGAAACACCTTCTGAGACCAAAA	NM_017546	chr2:101885805-101885864	1.02356	down	1544.44	1615.67	1.55093	1.58452	Detected	Detected
543	A_33_P3413671	Hs.159472	ABL2	v-abl Abelson murine leukemia viral oncogene homolog 2	Homo sapiens v-abl Abelson murine leukemia viral oncogene homolog 2 (ABL2), transcript variant b, mRNA [NM_007314]	AACACCTAGTCTAGGGATGCACAGCAGAATCCCCTAGGGTTAAAAAACAAAACAAAACAA	NM_007314	chr1:179073242-179073183	1.02787	up	429.01	426.579	-0.297069	-0.336726	Detected	Detected
544	A_23_P502641	Hs.445892	SEC22C	SEC22 vesicle trafficking protein homolog C (S. cerevisiae)	Homo sapiens SEC22 vesicle trafficking protein homolog C (S. cerevisiae) (SEC22C), transcript variant 1, mRNA [NM_032970]	CTGAATCTCATTCGAGGAGTTCACCTTGCAGAACATTCTTTACAGGTTGCCCATGAGGAA	NM_032970	chr3:42599114-42597473	1.01071	down	1237.28	1278.1	1.23102	1.24639	Detected	Detected
545	A_33_P3214665	Hs.368281	MAP2	microtubule-associated protein 2	Homo sapiens microtubule-associated protein 2 (MAP2), transcript variant 1, mRNA [NM_002374]	GTTACCATAGAAAGGCATTTCTTCAATGGCTGGTTGTAGTTAGTTCATGTTTTTCAATCA	NM_002374	chr2:210598712-210598771	1.00047	up	211.651	216.215	-1.31639	-1.31708	Detected	Detected
546	A_23_P89509	Hs.514033	SPAG5	sperm associated antigen 5	Homo sapiens sperm associated antigen 5 (SPAG5), mRNA [NM_006461]	AGAGGAGAACCTTCGGCGCTCTGACAAGGAGTTAGAAAAACTAGATGACATTGTTCAGCA	NM_006461	chr17:26905097-26905038	1.20815	down	668.374	825.294	0.342575	0.615369	Detected	Detected
547	A_23_P71530	Hs.81791	TNFRSF11B	tumor necrosis factor receptor superfamily, member 11b	Homo sapiens tumor necrosis factor receptor superfamily, member 11b (TNFRSF11B), mRNA [NM_002546]	ACGCACTAAAGCACTCAAAGACGTACCACTTTCCCAAAACTGTCACTCAGAGTCTAAAGA	NM_002546	chr8:119936779-119936720	1.07647	up	3090.04	2933.8	2.55147	2.44516	Detected	Detected
548	A_24_P82466	Hs.462214	GAS7	growth arrest-specific 7	Homo sapiens growth arrest-specific 7 (GAS7), transcript variant c, mRNA [NM_201433]	TTCTGTAACTTTTGCTAAATACTTTATACATTTTTCATGTTAAAGAGCCGTGTCTCCCGC	NM_201433	chr17:9814278-9814219	13.4783	down	10.6662	146.931	-5.62697	-1.8744	Not Detected	Detected
549	A_23_P104689	Hs.502875	RELA	v-rel reticuloendotheliosis viral oncogene homolog A (avian)	Homo sapiens v-rel reticuloendotheliosis viral oncogene homolog A (avian) (RELA), transcript variant 1, mRNA [NM_021975]	TTATTCTTTTATTGTCAGTATCTGTATCTCTCTCTCTTTTTGGAGGTGCTTAAGCAGAAG	NM_021975	chr11:65421710-65421651	1.02207	up	2549.89	2549.85	2.27429	2.2428	Detected	Detected
550	A_23_P250102	Hs.343664	CAND2	cullin-associated and neddylation-dissociated 2 (putative)	Homo sapiens cullin-associated and neddylation-dissociated 2 (putative) (CAND2), transcript variant 2, mRNA [NM_012298]	GAAGGTTTCAAATGTGTCTAGTGTTCAGTATTGAGGACAAAGAAATACAAGTGGCAGGCC	NM_012298	chr3:12876193-12876252	1.34487	down	1005.81	1382.5	0.932202	1.35966	Detected	Detected
551	ERCC-00071_128					AGCAAGGAGATTCTTCGCGACCTGGCCCATTCACTACATAACAGAGTTAAGACTTAGATC			1.28757	up	13.2202	10.4939	-5.31726	-5.68191	Not Detected	Not Detected
552	A_24_P324314	Hs.250723	MXRA7	matrix-remodelling associated 7	Homo sapiens matrix-remodelling associated 7 (MXRA7), transcript variant 2, mRNA [NM_001008529]	TGATGACCAAAGAGGAGCTGGAGGAGGAGCAGAGGATTGAGCTGACCTCTGACCTCACTT	NM_001008529	chr17:74681187-74679984	1.02356	up	2241.68	2238.35	2.08843	2.05483	Detected	Detected
553	A_33_P3262133		GFM1	G elongation factor, mitochondrial 1	G elongation factor, mitochondrial 1 [Source:HGNC Symbol;Acc:13780] [ENST00000312756]	CCTTATGATCTCCTAGGCTGTAATAGTTTCTTAGACTTTCCTTGTTTCTCACGAGATTGA		chr3:158373684-158373743	15.3564	down	10.7879	169.316	-5.61059	-1.66982	Not Detected	Detected
554	A_21_P0001737		XLOC_000974		BROAD Institute lincRNA (XLOC_000974), lincRNA [TCONS_00002447]	TCTATATCTCTGTTTTCTCCCAGACCAAGGTGTCTGTACCTCTCTGCCAACAGAGAAAAG		chr1:116832252-116832193	11.5296	down	10.7952	127.208	-5.60962	-2.08235	Not Detected	Detected
555	A_23_P108673	Hs.302346	FAM176A	family with sequence similarity 176, member A	Homo sapiens family with sequence similarity 176, member A (FAM176A), transcript variant 2, mRNA [NM_032181]	CCTCAGGGATTAAAATCCTACTTTTTAGTGTAGTTCCCACCTCATTCATGAAAATGAATA	NM_032181	chr2:75719826-75719767	1.00509	up	2150.98	2187.27	2.02884	2.02152	Detected	Detected
556	A_21_P0008289	Hs.617315	XLOC_010962		RST28606 Athersys RAGE Library Homo sapiens cDNA, mRNA sequence [BG209092]	ATCAGACTAAAGGCAAACAAGGACTCTGTATAAAGTACCGGTGGCATGTGTATTAGTGGA		chr22:16172092-16172151	34.0303	down	10.8029	375.731	-5.60859	-0.519838	Not Detected	Detected
557	A_23_P29163		GSTTP1	glutathione S-transferase theta pseudogene 1	Homo sapiens glutathione S-transferase theta pseudogene 1 (GSTTP1), non-coding RNA [NR_003081]	ACATTGGATTCAATGGTCAAGGAGAATATTTCTGAGTTGCTGAAGAAGAGCAGGTGACCC	NR_003081	chr22:24340792-24340733	35.9308	down	10.803	396.718	-5.60857	-0.441424	Not Detected	Detected
558	A_23_P302116	Hs.530749	PPFIA1	protein tyrosine phosphatase, receptor type, f polypeptide (PTPRF), interacting protein (liprin), alpha 1	Homo sapiens protein tyrosine phosphatase, receptor type, f polypeptide (PTPRF), interacting protein (liprin), alpha 1 (PPFIA1), transcript variant 1, mRNA [NM_177423]	CGCTGGATCCTGTCAATTGGCCTTAAAGAATATGCAAACAATCTTATAGAGAGTGGTGTT	NM_177423	chr11:70221056-70221115	1.19513	up	489.738	418.812	-0.106069	-0.363236	Detected	Detected
559	A_24_P348989	Hs.710507	LILRA1	leukocyte immunoglobulin-like receptor, subfamily A (with TM domain), member 1	Homo sapiens leukocyte immunoglobulin-like receptor, subfamily A (with TM domain), member 1 (LILRA1), mRNA [NM_006863]	TCAGCCCATCACAAAACAAGACTGCCTCACACCCCCAGGATTACACAGTGGAGAATCTCA	NM_006863	chr19:55111992-55112199	1.04766	down	168.243	180.146	-1.64754	-1.58037	Detected	Detected
560	A_23_P103971	Hs.176588	CYP4Z1	cytochrome P450, family 4, subfamily Z, polypeptide 1	Homo sapiens cytochrome P450, family 4, subfamily Z, polypeptide 1 (CYP4Z1), mRNA [NM_178134]	AGTTTGATCAAAACTCCACTCAGTATCTGCATTACTTTTATCTCTGCAAATATCTGCATG	NM_178134	chr1:47583883-47583942	1.39882	up	11.2661	8.23157	-5.54802	-6.03223	Not Detected	Not Detected
561	A_24_P192994	Hs.503546	FADS1	fatty acid desaturase 1	Homo sapiens fatty acid desaturase 1 (FADS1), mRNA [NM_013402]	GGCCCAATATCAGTATTCTTTTTGTGTGTGCCAATTTTGTTATCACATCCCTATGAAGTT	NM_013402	chr11:61567185-61567126	1.0252	down	13599.3	14249.4	4.68931	4.72521	Detected	Detected
562	A_23_P141180	Hs.462379	TOM1L2	target of myb1-like 2 (chicken)	Homo sapiens target of myb1-like 2 (chicken) (TOM1L2), transcript variant 3, mRNA [NM_001082968]	GCTACTGAAAAGAGGAATGTGTTGAATGTCGCGTTTGCTGTCCACTCGTCCTAGAAGTTT	NM_001082968	chr17:17747058-17746999	1.09035	down	7704.84	8586.21	3.86961	3.99441	Detected	Detected
563	A_21_P0010633	Hs.596857	XLOC_l2_001011			AGGAGCAAAGTGATGAAGTGCTGACAAGGCAACAATAGAACATGAGAGATTCACTGCTGT		chr1:95145116-95145057	1.05684	down	107.047	115.626	-2.29984	-2.22008	Detected	Detected
564	A_33_P3352407					AAACTGGCCACTGACAAAAATGACCCCCATTTGTGTGACTTGAGATACATTACCTGAATG		chr2:181737784-181737725	1.30592	up	178594	139772	8.40439	8.01932	Detected	Detected
565	A_21_P0012703		XLOC_l2_011415		BROAD Institute lincRNA (XLOC_l2_011415), lincRNA [TCONS_l2_00021481]	TATCGAAAGGGGCAATCAACTTAACATTCCTCTTGGCAAATTCCGGTGCCAGTTTTGCAG		chr4:188891983-188891587	1.20506	up	74.5549	63.2321	-2.8217	-3.09081	Detected	Detected
566	A_23_P167595	Hs.612096	UBE2B	ubiquitin-conjugating enzyme E2B	Homo sapiens ubiquitin-conjugating enzyme E2B (UBE2B), mRNA [NM_003337]	GAATGTACCTCTATTAGTTTCAATTGAGTAATTCTAGACATAACTGGTTTGACTCTGTCC	NM_003337	chr5:133726638-133726697	1.13138	up	226.487	204.599	-1.21865	-1.39674	Detected	Detected
567	A_23_P122041	Hs.105818	PPP2CA	protein phosphatase 2, catalytic subunit, alpha isozyme	Homo sapiens protein phosphatase 2, catalytic subunit, alpha isozyme (PPP2CA), mRNA [NM_002715]	CATTAACACCTCGTGAATACAATTTAACTTCCATTTAGCTATAGCTTTACTCAGCATGAC	NM_002715	chr5:133533156-133533097	1.02935	down	2714.37	2855.63	2.36446	2.4062	Detected	Detected
568	A_33_P3413989	Hs.384598	SERPING1	serpin peptidase inhibitor, clade G (C1 inhibitor), member 1	Homo sapiens serpin peptidase inhibitor, clade G (C1 inhibitor), member 1 (SERPING1), transcript variant 1, mRNA [NM_000062]	AGCTTGCCGACAACCAACTCAACAACCAATTCAGCCACCAAAATAACAGCTAATACCACT	NM_000062	chr11:57367490-57367549	1.06908	down	41.2961	45.1221	-3.674	-3.57763	Not Detected	Detected
569	A_21_P0009187		XLOC_012408		BROAD Institute lincRNA (XLOC_012408), lincRNA [TCONS_00025215]	AGAGACCCTTGGGCTTCCTTCCTTCAAGGCCTCTGGTCTCTAGCAGAGAGAAGAGAGGGA		chr17:17578743-17578684	1.03165	down	103.759	109.403	-2.34484	-2.29989	Detected	Detected
570	A_33_P3424108					TTCTATAGTAAATGCTGCTCCCTGGATTCAGGCAACATTGTGCCTCTGCTAGATCTAGCT		chr17:058055998-058055939	1.21538	up	74.558	62.6979	-2.82164	-3.10305	Detected	Detected
571	A_23_P79518	Hs.126256	IL1B	interleukin 1, beta	Homo sapiens interleukin 1, beta (IL1B), mRNA [NM_000576]	GGAATCAATTCAATTTGGACTGGTGTGCTCTCTTTAAATCAAGTCCTTTAATTAAGACTG	NM_000576	chr2:113587488-113587429	1.04247	up	18842	18472.8	5.15973	5.09972	Detected	Detected
572	ERCC-00128_189					TAAAATTGGCCTGAGGATCTGGCATGGACCGCGTCCGTTGAATAATGCATAATATCGCAT			1.40633	up	11.1822	8.12659	-5.55881	-6.05075	Not Detected	Not Detected
573	A_24_P383330					GGACAGGACATCCAACCCAAAAGAGACCTCGCCCACCTTGTGAAACGGCCCTGCTATATC		chr4:189271055-189270996	1.066	up	39224.1	37606.7	6.21751	6.1253	Detected	Detected
574	A_23_P86411	Hs.662630	MYO3A	myosin IIIA	Homo sapiens myosin IIIA (MYO3A), mRNA [NM_017433]	TATTAGATTTGGAAGATTTCTATTATAAGGAATTTTTGCCCAGTCGTTCTGGACCAAAGG	NM_017433	chr10:26491904-26491963	3.01861	up	193.323	65.4556	-1.44707	-3.04095	Detected	Detected
575	A_23_P11685	Hs.497200	PLA2G4A	phospholipase A2, group IVA (cytosolic, calcium-dependent)	Homo sapiens phospholipase A2, group IVA (cytosolic, calcium-dependent) (PLA2G4A), mRNA [NM_024420]	GAAATGGCAGCAGTTTCTGATGCTGAGGCAGTTTGCAATCCCATGACAACTGGATTTAAA	NM_024420	chr1:186957652-186957711	1.04798	up	10.3614	10.105	-5.66878	-5.7364	Not Detected	Not Detected
576	A_23_P119040	Hs.149020	GREB1L	growth regulation by estrogen in breast cancer-like	Homo sapiens growth regulation by estrogen in breast cancer-like (GREB1L), mRNA [NM_001142966]	AGGAATCCAAAGTTGAAGAGCCCAGGAAACGGGAAACTGTATCCATAATGCTGACCAAAT	NM_001142966	chr18:19085780-19085839	1.05805	down	95.6649	103.45	-2.46202	-2.38061	Detected	Detected
577	A_33_P3257714	Hs.527193	RPS23	ribosomal protein S23	Homo sapiens ribosomal protein S23 (RPS23), mRNA [NM_001025]	AAATTGTGAAACTCCCTGTTGTGTTCTGTACCAGTGCATGAAACCCCTGTCACATATCCC	NM_001025	chr5:81569349-81569290	1.00862	down	3402.87	3507.86	2.6906	2.70298	Detected	Detected
578	A_33_P3360753	Hs.161851	KCNQ2	potassium voltage-gated channel, KQT-like subfamily, member 2	Homo sapiens cDNA FLJ60440 complete cds, highly similar to Potassium voltage-gated channel subfamily KQT member 2. [AK293727]	AACCTGTCATGGAGATGTGAGGGCCTTGTGTGTGCTTCCGTGTGTGACTGTGTGACTGCG		chr20:62055455-62055396	1.33463	up	66.2584	50.74	-2.9919	-3.40834	Detected	Detected
579	A_21_P0002930		XLOC_002577		BROAD Institute lincRNA (XLOC_002577), lincRNA [TCONS_00005947]	CTCCTTTTTGCTGATTAAGTTCCCCCAAAACCCCCTTAAGAATTTTAATAAGAAATGCAA		chr3:12517950-12518009	1.01159	down	91.1713	94.2608	-2.53143	-2.51481	Detected	Detected
580	A_23_P117225	Hs.258429	ERCC5	excision repair cross-complementing rodent repair deficiency, complementation group 5	Homo sapiens excision repair cross-complementing rodent repair deficiency, complementation group 5 (ERCC5), mRNA [NM_000123]	ATTTTTGGGGGAGACCTGCCTCTCAGAATCATCTGATGGATCTTCAAGTGAAGATGCTGA	NM_000123	chr13:103527950-103528009	1.05664	down	4615.34	4984.27	3.13029	3.20977	Detected	Detected
581	A_24_P219053	Hs.507922	KIAA1704	KIAA1704	KIAA1704 [Source:HGNC Symbol;Acc:20298] [ENST00000497558]	CACAGAGAGACTAATCCCAATACAAGAATATTGACAACAAAAGGACAAAGTAGTTATTGC		chr13:45605831-45605890	1.13689	up	135.071	121.427	-1.96436	-2.14946	Detected	Detected
582	ERCC-00058_185					AACTACAACAGGAAGCCGGTCAACTGTGGAAGACTACCAGTATTCGAGCTGGAATAAAGA			1.24334	up	10.6105	8.72199	-5.63451	-5.94874	Not Detected	Not Detected
583	A_23_P429020	Hs.729090	HKR1	HKR1, GLI-Kruppel zinc finger family member	Homo sapiens HKR1, GLI-Kruppel zinc finger family member (HKR1), mRNA [NM_181786]	CCAAAGTGGAGACATTCTGTGTGTGATTATGCATGAGACTGTACTGGTAAGACTTGTATC	NM_181786	chr19:37854787-37854846	1.09542	down	476.516	533.492	-0.145554	-0.0140734	Detected	Detected
584	A_33_P3311493	Hs.363603	LOC283392	uncharacterized LOC283392	Homo sapiens uncharacterized LOC283392 (LOC283392), transcript variant 2, non-coding RNA [NR_026836]	GCAAGTAGATGAGAGACGAATGTTCATGTTTCTATATGGTCTGAATAAAAGTGTTATCAC	NR_026836	chr12:72656394-72656335	1.17918	down	1122.17	1352.42	1.09014	1.32793	Detected	Detected
585	A_23_P83159	Hs.522029	KLHL9	kelch-like 9 (Drosophila)	Homo sapiens kelch-like 9 (Drosophila) (KLHL9), mRNA [NM_018847]	TGAATATTTGTGTGCTATCGGTAGCTGTGTTTCTTTGATCAAATGTTCCTGTCCTTTTGC	NM_018847	chr9:21331160-21331101	1.02104	up	5460.77	5466.12	3.37295	3.34291	Detected	Detected
586	A_24_P21056	Hs.655688	PHF14	PHD finger protein 14	Homo sapiens PHD finger protein 14 (PHF14), transcript variant 2, mRNA [NM_014660]	ATGGAAACCCTACCAGATGGAACCAAACGATCAAGGAGGCAGATTAAGGAACCAGTGAAA	NM_014660	chr7:11091294-11091353	1.1118	up	1131.17	1039.85	1.10166	0.94877	Detected	Detected
587	A_24_P237757		ZMYM2	zinc finger, MYM-type 2	Homo sapiens mRNA; cDNA DKFZp564B162 (from clone DKFZp564B162). [AL136621]	TGAGGTAAGCAGGAATGTAAATGGAGTTCAAGGCCTTAACATTTTTGAGCACTGCTACTA		chr13:20593755-20593814	1.18544	down	1170.3	1417.91	1.15073	1.39615	Detected	Detected
588	A_23_P113184	Hs.528833	FTO	fat mass and obesity associated	Homo sapiens fat mass and obesity associated (FTO), mRNA [NM_001080432]	TTGGGGCATGACCCAGCCTATGGTTTGCCATACTCCCTCTTTTTCTCCGTTTTTTCATTA	NM_001080432	chr16:54148113-54148172	1.07847	down	4145.52	4569.4	2.9754	3.08439	Detected	Detected
589	A_23_P138507	Hs.334562	CDK1	cyclin-dependent kinase 1	Homo sapiens cyclin-dependent kinase 1 (CDK1), transcript variant 1, mRNA [NM_001786]	CCCATGTCAAAAACTTGGATGAAAATGGCTTGGATTTGCTCTCGAAAATGTTAATCTATG	NM_001786	chr10:62552004-62553650	1.1812	down	501.885	605.894	-0.0707235	0.169526	Detected	Detected
590	A_23_P129829	Hs.514151	ORMDL3	ORM1-like 3 (S. cerevisiae)	Homo sapiens ORM1-like 3 (S. cerevisiae) (ORMDL3), mRNA [NM_139280]	CTGGAGCCTTCTCCCCTCCCCAGTTGGACTAGGGGCAGTGTTAATTTTGAAAAGGTGTGG	NM_139280	chr17:38077558-38077499	1.05033	up	23438.8	22807.6	5.47467	5.40383	Detected	Detected
591	A_21_P0012591	Hs.575081	UGT2B11	UDP glucuronosyltransferase 2 family, polypeptide B11	Homo sapiens UDP glucuronosyltransferase 2 family, polypeptide B11 (UGT2B11), mRNA [NM_001073]	TCTTTGGATGTGATTGGGTTTCTGCTGGCCTGTGTGGCAACTGTGACATTTATCATCACA	NM_001073	chr4:70066280-70066221	1.03169	up	17380.1	17217.6	5.04321	4.9982	Detected	Detected
592	A_33_P3330264	Hs.789	CXCL1	chemokine (C-X-C motif) ligand 1 (melanoma growth stimulating activity, alpha)	Homo sapiens chemokine (C-X-C motif) ligand 1 (melanoma growth stimulating activity, alpha) (CXCL1), mRNA [NM_001511]	AAGCTTGCCTCAATCCTGCATCCCCCATAGTTAAGAAAATCATCGAAAAGATGCTGAACA	NM_001511	chr4:74735646-74735705	1.29875	up	63514.3	49982.4	6.91286	6.53574	Detected	Detected
593	A_23_P65830	Hs.349979	HDDC3	HD domain containing 3	Homo sapiens HD domain containing 3 (HDDC3), mRNA [NM_198527]	AGTCTGAAGGTCTCCTGCTAACTAAGCTGAGCCCCGCGTGGTGGGAATCAGATGTACCCA	NM_198527	chr15:91474362-91474303	1.09586	up	3728.86	3477.68	2.82258	2.69051	Detected	Detected
594	A_23_P154199	Hs.36587	PPP1R7	protein phosphatase 1, regulatory subunit 7	Homo sapiens protein phosphatase 1, regulatory subunit 7 (PPP1R7), mRNA [NM_002712]	ATCTAACCGCATCCGGGCAATCGAAAATATCGACACCTTAACCAACCTGGAGAGTTTGTT	NM_002712	chr2:242099894-242102743	1.0264	down	9456.29	9919.88	4.16512	4.20271	Detected	Detected
595	A_32_P456537	Hs.363137	TCP1	t-complex 1	Homo sapiens t-complex 1 (TCP1), transcript variant 1, mRNA [NM_030752]	AACTGGACCAAATTAGACAAAGAGAATCAGATTATCACCAAGGAGAGAATTCAGAAGATC	NM_030752	chr6:160199547-160199520	1.08753	up	1825.73	1715.79	1.79232	1.67126	Detected	Detected
596	A_32_P118250	Hs.569361	C14orf167	chromosome 14 open reading frame 167	Homo sapiens chromosome 14 open reading frame 167 (C14orf167), transcript variant 1, non-coding RNA [NR_023921]	GGAGTGTGTCTTTGATATTTTAATAGAAATCACCTATTGCCCTCTAGAAAAGCTGTACCC	NR_023921	chr14:24408397-24408338	1.01143	up	94.5159	95.508	-2.47945	-2.49585	Detected	Detected
597	A_21_P0011010		XLOC_l2_002651		BROAD Institute lincRNA (XLOC_l2_002651), lincRNA [TCONS_l2_00005011]	CATGGGACTTAAACCATTGGATATTGAGTTTATGAAGCGTTTGCATGAAAAAGTGAGTAT		chr11:50252675-50246896	1.07662	down	771.2	848.593	0.549026	0.655534	Detected	Detected
598	A_23_P122863	Hs.164060	GRB10	growth factor receptor-bound protein 10	Homo sapiens growth factor receptor-bound protein 10 (GRB10), transcript variant 4, mRNA [NM_001001555]	GAAAATAAACTGGAATGATCATCTATGGCTTGGGCCGCTTAGGAACAAGAACCGGAGAGA	NM_001001555	chr7:50657786-50657752	1.08234	down	2947.46	3260.46	2.48332	2.59747	Detected	Detected
599	A_24_P372562	Hs.728160	PTPMT1	protein tyrosine phosphatase, mitochondrial 1	Homo sapiens protein tyrosine phosphatase, mitochondrial 1 (PTPMT1), nuclear gene encoding mitochondrial protein, transcript variant 1, mRNA [NM_175732]	CACAAGCAGATTACTGCACGGGCAACAAAGGATGGGACTTTTGTCATTTCAAAGACATGA	NM_175732	chr11:47593122-47593181	1.06031	up	6654.8	6414.62	3.65824	3.57375	Detected	Detected
600	A_21_P0000682	Hs.496545	LOC100527964	uncharacterized LOC100527964	Homo sapiens uncharacterized LOC100527964 (LOC100527964), non-coding RNA [NR_037642]	GGAGTGTCTGATGCAACTTTGAATTATGCAAATGGGAAATAGTGCACTTGTGTACAATCT	NR_037642	chr1:180238885-180238826	1.27194	up	380.472	305.721	-0.470291	-0.817326	Detected	Detected
601	A_33_P3423718	Hs.16441	ADAMTS7	ADAM metallopeptidase with thrombospondin type 1 motif, 7	Homo sapiens ADAM metallopeptidase with thrombospondin type 1 motif, 7 (ADAMTS7), mRNA [NM_014272]	AGAAGTACTTCCTCAATGGTGGCTGGACCATCCAGTAGAACGGGGACTACCAGGTGGCAG	NM_014272	chr15:79064069-79064010	9.19899	down	10.4131	97.902	-5.6616	-2.46013	Not Detected	Detected
602	A_23_P216630	Hs.573495	SLC44A1	solute carrier family 44, member 1	Homo sapiens solute carrier family 44, member 1 (SLC44A1), mRNA [NM_080546]	CTCCCTGTTCCATATGCTCGCAATCTCAGCTATTTGGAAGCTACCAGGAATGCTTTCTAA	NM_080546	chr9:108153508-108153567	1.06604	down	5040.78	5492.17	3.2575	3.34976	Detected	Detected
603	A_33_P3329664	Hs.534554	ZFP92	zinc finger protein 92 homolog (mouse)	Homo sapiens zinc finger protein 92 homolog (mouse) (ZFP92), mRNA [NM_001136273]	TTTCCTTCTCCAAGCCTCACCTGATCTCCCAATTGGAACGAGGGGAAGGACCCTGGGTAG	NM_001136273	chrX:152685689-152685748	1.32047	down	49.2896	66.5204	-3.41872	-3.01767	Not Detected	Detected
604	A_23_P122937	Hs.656638	ELMO1	engulfment and cell motility 1	Homo sapiens engulfment and cell motility 1 (ELMO1), transcript variant 1, mRNA [NM_014800]	CATCTCTAATAGACTAAACCTAAATGCCTCTAGGACGGACTGTTGCTATCCAAGCGTTTG	NM_014800	chr7:36894347-36894288	1.01979	up	198.971	199.411	-1.40552	-1.43379	Detected	Detected
605	A_33_P3362048		SHMT1	serine hydroxymethyltransferase 1 (soluble)	serine hydroxymethyltransferase 1 (soluble) [Source:HGNC Symbol;Acc:10850] [ENST00000395682]	TAAGCTTCCCAGCTGTAGGATTTCTGTTCCACGCCTGCTCTCTGACAGAACTCTTTTATT		chr17:18256890-18256831	1.41497	down	38.6818	55.9402	-3.76835	-3.26758	Not Detected	Detected
606	A_24_P928052	Hs.131704	NRP1	neuropilin 1	Homo sapiens neuropilin 1 (NRP1), transcript variant 1, mRNA [NM_003873]	GTTGATATAATCCTACCAGAAGGAAAGCACTAAGAAACACTCGTTTGTTGTTTTTAAAGG	NM_003873	chr10:33466995-33466936	1.03905	up	932.15	916.9	0.822483	0.767224	Detected	Detected
607	A_21_P0011876		XLOC_l2_007783		BROAD Institute lincRNA (XLOC_l2_007783), lincRNA [TCONS_l2_00014271]	TCTAGGTTTCTCTGCAGAAGACAGCAAGATGCCCCAGGGAATGTTTGTGAAAAAGGATGA			1.00462	down	483.7	496.646	-0.123968	-0.117321	Detected	Detected
608	A_33_P3313652					GCCTGCAGGCTCCGGGGGGGTTGGGGGCTGGGGCTCCCGGGGTGATGCCTGCCCTTGGCA		chr1:228252147-228252088	1.19348	down	87.8231	107.126	-2.58541	-2.33023	Detected	Detected
609	A_23_P409626	Hs.657058	HNRNPUL2	heterogeneous nuclear ribonucleoprotein U-like 2	Homo sapiens heterogeneous nuclear ribonucleoprotein U-like 2 (HNRNPUL2), mRNA [NM_001079559]	TTTACGGGCGAGATTATGAGTACAACAGATACAGAGACTATTACAGACAATACAATCGGG	NM_001079559	chr11:62483033-62482974	1.13733	down	156.996	182.492	-1.74736	-1.56171	Detected	Detected
610	A_23_P415411	Hs.662174	HIST1H4E	histone cluster 1, H4e	Homo sapiens histone cluster 1, H4e (HIST1H4E), mRNA [NM_003545]	CTTCGGCGGCTAATGCTACCGCTTAAACGACTCAGCATCTCGACTTCCCAAATCAAAGGC	NM_003545	chr6:26205172-26205231	1.00366	up	2392.9	2436.74	2.18261	2.17734	Detected	Detected
611	A_33_P3639068	Hs.388347	GFRA1	GDNF family receptor alpha 1	Homo sapiens GDNF family receptor alpha 1 (GFRA1), transcript variant 1, mRNA [NM_005264]	TGGTAACCGCTCTGTCCACCCTATTATCTTTAACAGAAACATCATAGCTGCATTAAAAAA	NM_005264	chr10:117823955-117823896	1.0644	down	44684.9	48611.3	6.40556	6.49561	Detected	Detected
612	A_23_P166910	Hs.12707	DNAJC13	DnaJ (Hsp40) homolog, subfamily C, member 13	Homo sapiens DnaJ (Hsp40) homolog, subfamily C, member 13 (DNAJC13), mRNA [NM_015268]	AAGTCCACATTCCTCCAGCTGATACGTTGAAGCAAACTCTTACTGCCTTTCTCCTGGTTT	NM_015268	chr3:132257167-132257226	1.09386	down	1366.67	1527.9	1.37451	1.50394	Detected	Detected
613	A_23_P111701	Hs.83381	GNG11	guanine nucleotide binding protein (G protein), gamma 11	Homo sapiens guanine nucleotide binding protein (G protein), gamma 11 (GNG11), mRNA [NM_004126]	CTTGAGCATGACACTTCTTTCAGTATATTGCTTGATGCTTCAAATAAAGTTTTGTCTTGG	NM_004126	chr7:93555764-93555823	1.07546	up	5475.21	5203.29	3.37676	3.27181	Detected	Detected
614	A_23_P41204	Hs.591307	FAM131A	family with sequence similarity 131, member A	Homo sapiens family with sequence similarity 131, member A (FAM131A), transcript variant 1, mRNA [NM_144635]	TTCTCACTTCCGAGTCCATGTGCAGTGCTTGATAGAATCAACCCCACCTGGAGGGGCTGG	NM_144635	chr3:184063177-184063236	1.64447	down	374.732	629.822	-0.49222	0.225406	Detected	Detected
615	A_23_P100499	Hs.459795	ROGDI	rogdi homolog (Drosophila)	Homo sapiens rogdi homolog (Drosophila) (ROGDI), mRNA [NM_024589]	CAGCAGATCCAGGATGCCAGAAACCATGTGAGCCAAGCCATTTACCTGCTTACCAGCCGG	NM_024589	chr16:4850504-4849729	1.685	down	429.821	740.213	-0.294345	0.458401	Detected	Detected
616	A_33_P3294222	Hs.611432	RLTPR	RGD motif, leucine rich repeats, tropomodulin domain and proline-rich containing	Homo sapiens RGD motif, leucine rich repeats, tropomodulin domain and proline-rich containing (RLTPR), mRNA [NM_001013838]	CCTCTCTCGGCAGGGCGGCGAGCAGTGTCTGTGCATGAGGACCAGCTCCAGGCCCCTGCT	NM_001013838	chr16:67690724-67690783	1.04601	down	61.6434	65.9009	-3.09606	-3.03117	Detected	Detected
617	A_23_P115316	Hs.584957	TOR3A	torsin family 3, member A	Homo sapiens torsin family 3, member A (TOR3A), mRNA [NM_022371]	CTTATTATGACACTCCAGATGGTCTCCTTAGCATCTCAGCTCTTCTGCAAGGAAGAGCTT	NM_022371	chr1:179064718-179064777	1.11897	down	772.976	884.004	0.552343	0.714513	Detected	Detected
618	A_32_P147078	Hs.468274	SLC8A1	solute carrier family 8 (sodium/calcium exchanger), member 1	Homo sapiens solute carrier family 8 (sodium/calcium exchanger), member 1 (SLC8A1), transcript variant A, mRNA [NM_021097]	GGGGGGCGGGAAATGCACTAATTGTGCTCTTCCTTATAAATGGTACATATTACTGACACA	NM_021097	chr2:40339484-40339425	1.12928	up	100.069	90.5669	-2.39708	-2.57248	Detected	Detected
619	A_23_P365614	Hs.436100	NOTCH4	notch 4	Homo sapiens notch 4 (NOTCH4), mRNA [NM_004557]	CACTGCTATCGCTATTTAAGAACCCTAAATCTGTCACCCATAATAAAGCTGATTTGAAGT	NM_004557	chr6:32162683-32162624	1.03121	up	43.9315	43.5411	-3.58475	-3.62909	Not Detected	Detected
620	A_32_P98298	Hs.41688	DUSP8	dual specificity phosphatase 8	Homo sapiens dual specificity phosphatase 8 (DUSP8), mRNA [NM_004420]	CAACTACTGTGAAAAGCTGCTGCCCTGGCTGGACAAGTCCATCGAGTTCATCGATAAAGC	NM_004420	chr11:1579394-1579141	1.17958	down	289.946	349.555	-0.862294	-0.624022	Detected	Detected
621	A_21_P0001785		FLJ33534	uncharacterized LOC285150	Q9AGC5_STRPY (Q9AGC5) Collagen-like protein B (Fragment), partial (5%) [THC2487411]	ATTATCCCTGTGAGGCCACCTAATAGGAGGCATGCTGTCAGAAAAGAAAATTCTGACCAG		chr2:11239264-11239205	4.95523	up	54.1606	11.1709	-3.28276	-5.59172	Detected	Not Detected
622	A_21_P0009950		XLOC_013489		BROAD Institute lincRNA (XLOC_013489), lincRNA [TCONS_00028131]	ACTGCAGCAAAGAGACACTGGGAATTAGCCCTTCTGTCCCCTCCTTGCCAGAAGCAGGAG		chr20:23161800-23167042	1.11996	down	1185.68	1357.19	1.16956	1.33301	Detected	Detected
623	A_21_P0003353	Hs.582018	XLOC_003512		DA311603 BRHIP3 Homo sapiens cDNA clone BRHIP3000275 5', mRNA sequence [DA311603]	GCTTAATCCCCAAGAAAGTCCATCAGGAATAGGAGAAGGCCAGTTTAAGAGCATTTAATG		chr4:38572230-38572289	7.47768	down	9.93742	75.947	-5.72907	-2.82647	Not Detected	Detected
624	A_32_P176911	Hs.150840	LINC00239	long intergenic non-protein coding RNA 239	Homo sapiens long intergenic non-protein coding RNA 239 (LINC00239), non-coding RNA [NR_026774]	GGACTCTGGAGATAAAACCTCATTGCAAGGCTACCTTTGCCACTGTATCTTAGCAGCTTT	NR_026774	chr14:102198716-102198775	1.13363	down	49.2507	57.0631	-3.41986	-3.23891	Not Detected	Detected
625	A_33_P3272117	Hs.298351	ASPSCR1	alveolar soft part sarcoma chromosome region, candidate 1	Homo sapiens alveolar soft part sarcoma chromosome region, candidate 1 (ASPSCR1), transcript variant 1, mRNA [NM_024083]	TGAGTTCTTTGAGCTGACGGTGGACGACGTGAGAAGACGCTTGGCCCAGCTCAAGAGTGA	NM_024083	chr17:79967005-79967064	1.06576	down	1024.79	1116.26	0.959182	1.05106	Detected	Detected
626	A_24_P309360	Hs.500674	TM9SF3	transmembrane 9 superfamily member 3	Homo sapiens transmembrane 9 superfamily member 3 (TM9SF3), mRNA [NM_020123]	GAAGACAGAAGTGTACTCTCTACAATGCAATTTACTGTACAGTTAGAAAGCAAAGTGTTA	NM_020123	chr10:98281324-98281265	1.06702	down	3075.19	3353.64	2.54452	2.63811	Detected	Detected
627	A_23_P142255	Hs.7423	SHD	Src homology 2 domain containing transforming protein D	Homo sapiens Src homology 2 domain containing transforming protein D (SHD), mRNA [NM_020209]	CCCTTTTGAGTCCTCGGGCCCAGAATCGTATCCCAAAGCCCTCCCATGGCCTAGAAAATA	NM_020209	chr19:4290646-4290705	1.18022	down	242.294	292.264	-1.12132	-0.882267	Detected	Detected
628	A_33_P3394380	Hs.656683	AKAP5	A kinase (PRKA) anchor protein 5	Homo sapiens A kinase (PRKA) anchor protein 5 (AKAP5), mRNA [NM_004857]	TCCAGATCAACAAATTGTGGAAGAAGCCAGTAACAGTACCCTAGAAAGTGCACCAAAAAA	NM_004857	chr14:64935925-64935981	1.11052	up	177.825	163.658	-1.56762	-1.71885	Detected	Detected
629	A_33_P3263696	Hs.127403	ATG13	ATG13 autophagy related 13 homolog (S. cerevisiae)	Homo sapiens ATG13 autophagy related 13 homolog (S. cerevisiae) (ATG13), transcript variant 3, mRNA [NM_001205119]	AGTTTGGATATACCCTTTGCCATGTTTGCTCCCAAGAATTTGGAGCTGGAGGATACCGAT	NM_001205119	chr11:46690061-46690120	1.09082	down	496.22	553.221	-0.0870991	0.0383167	Detected	Detected
630	A_24_P172990	Hs.315137	AARS	alanyl-tRNA synthetase	Homo sapiens alanyl-tRNA synthetase (AARS), mRNA [NM_001605]	GCCACTGCAGTCATCCCCCAGTGGCAGAAGGATGAATTGCGGGAGACTCTCAAATCCCTA	NM_001605	chr16:70287935-70287876	1.08248	up	1538.74	1452.84	1.5456	1.43126	Detected	Detected
631	A_23_P332374	Hs.119014	ZNF175	zinc finger protein 175	Homo sapiens zinc finger protein 175 (ZNF175), mRNA [NM_007147]	TGCAGTGGGGTTTGCTGCAGAATTCACTGCATAGCAGGAGATGTAAGCAGATGAGTTATT	NM_007147	chr19:52092551-52092610	1.04443	up	315.111	308.359	-0.742219	-0.80493	Detected	Detected
632	A_24_P280706	Hs.281902	SUGT1	SGT1, suppressor of G2 allele of SKP1 (S. cerevisiae)	Homo sapiens SGT1, suppressor of G2 allele of SKP1 (S. cerevisiae) (SUGT1), transcript variant 1A, mRNA [NM_006704]	GCTTTGGAACAGAAACCAGATGATGCACATATATTATCGTCAAAGAGCTTATTGTCACAT	NM_006704	chr13:53231679-53231737	1.03009	up	1180.11	1170.89	1.16277	1.12	Detected	Detected
633	A_23_P64083	Hs.406423	SF3B2	splicing factor 3b, subunit 2, 145kDa	Homo sapiens splicing factor 3b, subunit 2, 145kDa (SF3B2), mRNA [NM_006842]	GGACGGAAGTGAGACACCTCAGCTCTTCACTGTGTTGCCAGAGAAGAGAACAGCCACTGT	NM_006842	chr11:65831195-65835470	1.05361	down	11410.6	12287.4	4.43614	4.51149	Detected	Detected
634	A_23_P122007	Hs.482976	C5orf30	chromosome 5 open reading frame 30	Homo sapiens chromosome 5 open reading frame 30 (C5orf30), mRNA [NM_033211]	ATCAGATTTCTCGTTGGGCTGGAAATGTTTCGCTGTTGTATATTTTAAAGTAAATTGCAC	NM_033211	chr5:102613812-102613871	1.04716	up	1635.4	1596.19	1.6335	1.56702	Detected	Detected
635	A_32_P22338	Hs.475896	PDCD6IP	programmed cell death 6 interacting protein	Homo sapiens programmed cell death 6 interacting protein (PDCD6IP), transcript variant 1, mRNA [NM_013374]	AAGATGGTGTGATAAATGAAGAAGCTCTTTCTGTTACTGAACTAGATCGAGTCTATGGAG	NM_013374	chr3:33894107-33894166	1.00004	down	636.618	650.676	0.272347	0.272401	Detected	Detected
636	A_24_P207150	Hs.598862	UBE3A	ubiquitin protein ligase E3A	Homo sapiens ubiquitin protein ligase E3A (UBE3A), transcript variant 3, mRNA [NM_130839]	TTTAACTAAGGTGAGACATTGATATATCCTTTTGCTACAAGCTATAGCTAATGTGCTGAG	NM_130839	chr15:25582924-25582865	1.05123	down	1061.94	1140.96	1.01055	1.08264	Detected	Detected
637	A_21_P0000083	Hs.436847	CLCN2	chloride channel 2	Homo sapiens chloride channel 2 (CLCN2), transcript variant 1, mRNA [NM_004366]	ACTAAGATGGGTTTATAACTGGAACCTCCAATGACCAGATGTATATAGAGATTTACAAAG	NM_004366	chr3:184064108-184064049	1.11883	down	1216.06	1390.55	1.20606	1.36804	Detected	Detected
638	A_33_P3343496	Hs.553751	OR5M1	olfactory receptor, family 5, subfamily M, member 1	Homo sapiens olfactory receptor, family 5, subfamily M, member 1 (OR5M1), mRNA [NM_001004740]	GTAATCCTTGCCATGCAACAAATGATTAGGGGAAAATCCTTTCATAAAATTGCAGTTTAG	NM_001004740	chr11:56380090-56380031	20.988	down	10.6706	228.891	-5.62637	-1.23488	Not Detected	Detected
639	A_21_P0005722		XLOC_006844		BROAD Institute lincRNA (XLOC_006844), lincRNA [TCONS_00014761]	TTAGAAATGTCCATCAGCTTACGAGGAGATTCTCCCTCATCTCACAAACTACCTGCATCT		chr8:74794265-74794324	7.84302	down	10.6921	85.7073	-5.62346	-2.65205	Not Detected	Detected
640	A_24_P12065	Hs.13291	CCNG2	cyclin G2	Homo sapiens cyclin G2 (CCNG2), mRNA [NM_004354]	ACACATGCAAATTGTCAGCTTATTGAGACAACCCACTTAGATTCATATATGGACAAGGAC	NM_004354	chr4:78090417-78090476	1.55209	down	153.203	243.027	-1.78264	-1.14842	Detected	Detected
641	A_23_P49546	Hs.436980	GRIN2C	glutamate receptor, ionotropic, N-methyl D-aspartate 2C	Homo sapiens glutamate receptor, ionotropic, N-methyl D-aspartate 2C (GRIN2C), mRNA [NM_000835]	CTGGAACTTGTGGTTGAGGCAGGGCCATCCCGATCCTTGCTCTACCTGGCTAGAGTTTCT	NM_000835	chr17:72838263-72838204	2.35209	down	97.9014	235.35	-2.42868	-1.19473	Detected	Detected
642	A_33_P3260146	Hs.434253	C9orf3	chromosome 9 open reading frame 3	Homo sapiens chromosome 9 open reading frame 3 (C9orf3), transcript variant 1, mRNA [NM_001193329]	AGACTGGACGGAGGAGTGGCTGAGTGAAGGCTTCGCCACTCACTTGGAGGATGTGTTTTG	NM_001193329	chr9:97686382-97686441	1.05052	up	209.814	204.126	-1.32897	-1.40008	Detected	Detected
643	A_24_P383523	Hs.98259	SAMD4A	sterile alpha motif domain containing 4A	Homo sapiens sterile alpha motif domain containing 4A (SAMD4A), transcript variant 1, mRNA [NM_015589]	CCATCTTCAGGGTTGCACAGAATCCTCCAAGATACTTTGCAGCCTTTTTTCCCCCTGGTC	NM_015589	chr14:55255724-55255783	1.02964	down	2272.21	2391.14	2.10794	2.15008	Detected	Detected
644	A_33_P3703501	Hs.631797	GALNT10	UDP-N-acetyl-alpha-D-galactosamine:polypeptide N-acetylgalactosaminyltransferase 10 (GalNAc-T10)	Homo sapiens UDP-N-acetyl-alpha-D-galactosamine:polypeptide N-acetylgalactosaminyltransferase 10 (GalNAc-T10) (GALNT10), mRNA [NM_198321]	GAATTGAGATTCATCATCAAAGAGCAATGCAGCGTCGTTAAAATAAAAACTGTGCCTTTT	NM_198321	chr5:153798492-153798551	1.22286	down	3102.99	3878.19	2.55751	2.84777	Detected	Detected
645	A_23_P158297	Hs.225949	BTNL3	butyrophilin-like 3	Homo sapiens butyrophilin-like 3 (BTNL3), mRNA [NM_197975]	CGAATGTGAATCATGCTTGCAGGTTTGAGGGCACAGTGTTTGCTAATGATGTGTTTTTAT	NM_197975	chr5:180433264-180433323	21.7834	down	10.8208	240.909	-5.60621	-1.16105	Not Detected	Detected
646	A_23_P85726	Hs.33922	METTL18	methyltransferase like 18	Homo sapiens methyltransferase like 18 (METTL18), mRNA [NM_033418]	TCTTGGATCTTGGTTGTGGATCAGGTTTACTAGGTATAACTGCATTCAAGGGAGGGTCCA	NM_033418	chr1:169762265-169762206	2.12293	down	204.01	442.647	-1.36944	-0.283383	Detected	Detected
647	ERCC-00170_100					CTTCCTTCCTGTGTTCCAGCTACAAACTTAGAAACAAGTGGAGCTGAGATTACAGCAGAG			1.175	down	37.4346	44.9552	-3.81564	-3.58298	Not Detected	Detected
648	A_33_P3380751	Hs.408614	ST8SIA1	ST8 alpha-N-acetyl-neuraminide alpha-2,8-sialyltransferase 1	Homo sapiens ST8 alpha-N-acetyl-neuraminide alpha-2,8-sialyltransferase 1 (ST8SIA1), mRNA [NM_003034]	CGAAGAAGCGTGCGTGCGTTTGCAAGTAAGAGAACCAAAGGTGTGTGTGCATGGGGGGCT	NM_003034	chr12:22487308-22487249	1.30966	down	79.2529	106.083	-2.73354	-2.34435	Detected	Detected
649	A_23_P102037	Hs.606592	COQ10B	coenzyme Q10 homolog B (S. cerevisiae)	Homo sapiens coenzyme Q10 homolog B (S. cerevisiae) (COQ10B), nuclear gene encoding mitochondrial protein, mRNA [NM_025147]	CATCACCATTGCTAGAATACTGGCATGATTCTTCTGAGCAGAAGTTGAAACTGTAAATTT	NM_025147	chr2:198338889-198338948	1.12795	up	710.074	643.406	0.42989	0.256189	Detected	Detected
650	A_24_P659836	Hs.535660	SYCE3	synaptonemal complex central element protein 3	Homo sapiens synaptonemal complex central element protein 3 (SYCE3), mRNA [NM_001123225]	GCACCCACATGAATAGCTGTATGCACTGTACTTGTTTCTTAATAAACTTATTTTTAAGCC	NM_001123225	chr22:50989602-50989544	1.14696	up	188.364	167.849	-1.48456	-1.68238	Detected	Detected
651	A_23_P250455	Hs.6764	HDAC6	histone deacetylase 6	Homo sapiens histone deacetylase 6 (HDAC6), mRNA [NM_006044]	ACGATAGACCAGCTGTAGCTCATTCCAGCCTGTACCTTGGATGAGGGGTAGCCTCCCACT	NM_006044	chrX:48683060-48683119	1.02115	down	2799.16	2921.38	2.40884	2.43904	Detected	Detected
652	A_23_P152995	Hs.134662	SLC6A4	solute carrier family 6 (neurotransmitter transporter, serotonin), member 4	Homo sapiens solute carrier family 6 (neurotransmitter transporter, serotonin), member 4 (SLC6A4), mRNA [NM_001045]	TGCTGGAATCTACTAGAACCTTCTAATCCATGTGCTGCTGTGGCATCAGGAAAGGAAGAT	NM_001045	chr17:28525002-28524943	1.33973	up	10.8126	8.24869	-5.60729	-6.02923	Not Detected	Not Detected
653	ERCC-00084_121					TTAATCAAGTACGCATCGGAGCATACGGTCACTGGGGCATTTGCAGTGAAATTAACCATC			1.49193	up	11.2839	7.73002	-5.54575	-6.12292	Not Detected	Not Detected
654	A_23_P149818	Hs.370689	UPF2	UPF2 regulator of nonsense transcripts homolog (yeast)	Homo sapiens UPF2 regulator of nonsense transcripts homolog (yeast) (UPF2), transcript variant 1, mRNA [NM_080599]	TTGATTTGAGTTTCAGTGTCTCTGAATTGAACATCCCACGTTGGAAGAAGATACATTTGG	NM_080599	chr10:11962903-11962844	1.07687	up	109.338	103.772	-2.26929	-2.37613	Detected	Detected
655	A_33_P3774867	Hs.659053	MGC11082	uncharacterized LOC84777	Homo sapiens cDNA clone IMAGE:30412101. [BC094703]	TTTAAAGCCACCCAAGTCAGGGACATCCTTTTTCTTCCTCTGGACTTTGTCATCTGCAAG		chr18:3607924-3607983	7.27546	up	53.6913	7.54247	-3.29532	-6.15836	Detected	Not Detected
656	A_32_P175934	Hs.243564	CD48	CD48 molecule	Homo sapiens CD48 molecule (CD48), mRNA [NM_001778]	CATCATGAGGGTGTTGAAAAAGACTGGGAATGAGCAAGAATGGAAGATCAAGCTGCAAGT	NM_001778	chr1:160654741-160654682	10.7585	up	78.1607	7.4252	-2.75356	-6.18097	Detected	Not Detected
657	A_23_P113613	Hs.476093	CDCP1	CUB domain containing protein 1	Homo sapiens CUB domain containing protein 1 (CDCP1), transcript variant 1, mRNA [NM_022842]	CTTAATTTGTGGATGATACAGAAAGCCAGGCTTTGGGATACAAGTTCTTTCCTCTTCATT	NM_022842	chr3:45123898-45123839	1.07028	down	8830.93	9659.95	4.06641	4.16441	Detected	Detected
658	A_33_P3416882	Hs.444449	ARL9	ADP-ribosylation factor-like 9	Homo sapiens ADP-ribosylation factor-like 9 (ARL9), mRNA [NM_206919]	TACCTGACTAAGAATGGCTCAGAGATACCCTCCACCATGCAAGATGCCAAAGACTTGATT	NM_206919	chr4:57389956-57390015	1.13575	up	85.0208	76.5091	-2.63219	-2.81584	Detected	Detected
659	A_24_P109432	Hs.648846	NBEAL1	neurobeachin-like 1	Homo sapiens neurobeachin-like 1 (NBEAL1), mRNA [NM_001114132]	CTTTGCAGAAATCTATCAAATGTGGAAGAAATTGGGACTTGCTCGTACATTAATTATGTC	NM_001114132	chr2:203914691-203921201	1.01368	down	686.441	711.174	0.381056	0.400663	Detected	Detected
660	A_33_P3341329	Hs.496279	ZCRB1	zinc finger CCHC-type and RNA binding motif 1	Homo sapiens zinc finger CCHC-type and RNA binding motif 1 (ZCRB1), mRNA [NM_033114]	CGTGATGAGGAAGAACTTAGTGATTAAAATCTTGCCCTAGCACAGTAATAAAAATCAAGA	NM_033114	chr12:42706894-42706836	1.12667	up	2353.69	2135.13	2.15877	1.98671	Detected	Detected
661	ERCC-00148_99					CAAATGGAAGTAGCTTCCACAGTTTGTAACAAGCCGTGCCTGCGCATGTTATTTACCAAT			1.10298	down	192.686	217.214	-1.45183	-1.31042	Detected	Detected
662	A_21_P0000885		LOC284408	uncharacterized LOC284408	Homo sapiens uncharacterized LOC284408 (LOC284408), transcript variant 1, non-coding RNA [NR_040027]	GAACTTTAAGCACTTTTCCAAGAAGAGTGAAGGGCTGGAGAATAAATTGTGAACTAAAAT	NR_040027	chr19:37318934-37318993	1.02649	down	185.159	194.253	-1.50932	-1.4716	Detected	Detected
663	A_23_P161719	Hs.212140	CWF19L2	CWF19-like 2, cell cycle control (S. pombe)	Homo sapiens CWF19-like 2, cell cycle control (S. pombe) (CWF19L2), mRNA [NM_152434]	CTTCATTTTAGTCACCATGGAGTAAAAACATATATTCGATGATCTGCTCACATTCCTGCT	NM_152434	chr11:107197449-107197390	1.02322	down	266.239	278.427	-0.985356	-0.952243	Detected	Detected
664	A_33_P3227944	Hs.128813	C17orf69	chromosome 17 open reading frame 69	Homo sapiens chromosome 17 open reading frame 69 (C17orf69), transcript variant 2, non-coding RNA [NR_026906]	CACTGTGCTAAACGCCTTCCATGTATTCATCTCATTAGTAAACATTTCTGAAACTATTCT	NR_026906	chr17:43723534-43723593	1.05064	down	208.311	223.685	-1.33934	-1.26807	Detected	Detected
665	A_23_P106682	Hs.531561	EMP2	epithelial membrane protein 2	Homo sapiens epithelial membrane protein 2 (EMP2), mRNA [NM_001424]	TTCCGGAGCTGGGTTGCTTCTGCTGCAGTACAGAATCCACATTCAGATAACCATTTTGTA	NM_001424	chr16:10626759-10626700	1.4155	down	228.382	330.403	-1.20663	-0.705313	Detected	Detected
666	A_32_P114284	Hs.604950	IKZF2	IKAROS family zinc finger 2 (Helios)	Homo sapiens IKAROS family zinc finger 2 (Helios) (IKZF2), transcript variant 2, mRNA [NM_001079526]	TATTATAAAGGTTTGTACTGTCTGAGTGCACAGCTACTGGAATAAATTTAGGGAATCTCA	NM_001079526	chr2:213864595-213864536	1.01537	down	634.109	658.047	0.266652	0.28865	Detected	Detected
667	A_33_P3419458	Hs.658450	SNORA59B	small nucleolar RNA, H/ACA box 59B	Homo sapiens small nucleolar RNA, H/ACA box 59B (SNORA59B), small nucleolar RNA [NR_003022]	GTTACCCGTAGATGTAGTGAGGGTAACAATACTTACTCTCGTTGGTGATAAGGAACAGCT	NR_003022	chr17:19460965-19461024	1.00844	up	77.3463	78.3903	-2.76867	-2.78079	Detected	Detected
668	A_23_P252082	Hs.647116	TMEM176A	transmembrane protein 176A	Homo sapiens transmembrane protein 176A (TMEM176A), mRNA [NM_018487]	GAACCAGACTGAGGAAAAGAGGCTCTTCAACAGCCCCAGTTATCCTGGCCCCATGACCGT	NM_018487	chr7:150502028-150502087	1.0287	up	48.0506	47.7396	-3.45545	-3.49628	Not Detected	Detected
669	A_23_P110196	Hs.26663	HERC5	hect domain and RLD 5	Homo sapiens hect domain and RLD 5 (HERC5), mRNA [NM_016323]	TGTCCTGAAAGTTGGAATGAAAGAGACCCTATAAGAGCACTGACATGTTTCAGTGTCCTC	NM_016323	chr4:89426889-89426948	1.13581	down	90.3266	104.855	-2.54486	-2.36114	Detected	Detected
670	A_23_P12329	Hs.108408	APH1A	anterior pharynx defective 1 homolog A (C. elegans)	Homo sapiens anterior pharynx defective 1 homolog A (C. elegans) (APH1A), transcript variant 2, mRNA [NM_016022]	TTTTCTCAGGCCTGAGGGGGAACCATTTTTGGTGTGATAAATACCCTAAACTGCCTTTTT	NM_016022	chr1:150238325-150238266	1.03217	down	1521.93	1605.52	1.52975	1.57543	Detected	Detected
671	A_24_P144620	Hs.157212	C6orf35	chromosome 6 open reading frame 35	Homo sapiens chromosome 6 open reading frame 35 (C6orf35), mRNA [NM_018452]	TTACAACATTATCATTGGCTAAAAAGAAAAGCCCTGAATGGTTCAATAAGGGAAGTATGG	NM_018452	chr6:157743786-157739942	1.02403	down	327.978	343.262	-0.684479	-0.650228	Detected	Detected
672	A_24_P329635	Hs.370854	TSC1	tuberous sclerosis 1	Homo sapiens tuberous sclerosis 1 (TSC1), transcript variant 1, mRNA [NM_000368]	GGATAAAATGGTACAATCTTAGTGAATGGGAATTGGAATCAAAAGAGTTTGCTGTCCTTC	NM_000368	chr9:135766870-135766811	1.08204	down	1348.63	1491.44	1.35534	1.4691	Detected	Detected
673	A_33_P3359160	Hs.348308	FAM189B	family with sequence similarity 189, member B	Homo sapiens family with sequence similarity 189, member B (FAM189B), transcript variant 1, mRNA [NM_006589]	AAAGGCATGGCCCAGGTGTTTAAGTACAGGGTGACGTGTGCCTATGCAATGGGGTGGTAA	NM_006589	chr1:155217246-155217187	1.02811	up	6842.42	6802.03	3.69835	3.65835	Detected	Detected
674	A_23_P411113	Hs.408730	CNTNAP1	contactin associated protein 1	Homo sapiens contactin associated protein 1 (CNTNAP1), mRNA [NM_003632]	TTTTCCAAGATATGCAATGGCCTTTGTGCCTGCCCAAAGGCTTCGCCCCTCCAGTGCATG	NM_003632	chr17:40851611-40851671	1.14104	up	657.167	588.634	0.31818	0.127831	Detected	Detected
675	A_23_P39561	Hs.471785	UBE2F	ubiquitin-conjugating enzyme E2F (putative)	Homo sapiens ubiquitin-conjugating enzyme E2F (putative) (UBE2F), transcript variant 1, mRNA [NM_080678]	AATATGTCTGAGTTTATTGAGAGAACATTCAATTGATGGCACTGGCTGGGCTCCCACAAG	NM_080678	chr2:238934042-238939244	1.14965	up	1967.59	1749.2	1.90028	1.69908	Detected	Detected
676	A_23_P118536	Hs.663548	SLFN12	schlafen family member 12	Homo sapiens schlafen family member 12 (SLFN12), mRNA [NM_018042]	GAGACCAGTTTTCCTTTGCAGAAAATCTATACCAGATAATCGGTATAGATTGCTTTCAGA	NM_018042	chr17:33738460-33738401	1.14404	down	180.47	211.017	-1.54632	-1.35218	Detected	Detected
677	A_33_P3324890		HSP90AB2P	heat shock protein 90kDa alpha (cytosolic), class B member 2, pseudogene	Homo sapiens heat shock protein 90kDa alpha (cytosolic), class B member 2, pseudogene (HSP90AB2P), non-coding RNA [NR_003132]	AGGCATTCTCTAAAAATCTCAAGCTTGGAATCCACAAGGACTCCACTAACTGATGCCACC	NR_003132	chr4:13339392-13339451	1.03275	up	3479.24	3443.18	2.72262	2.67613	Detected	Detected
678	A_23_P106117	Hs.194756	SIX6	SIX homeobox 6	Homo sapiens SIX homeobox 6 (SIX6), mRNA [NM_007374]	CTGCCCAGATTCTCCCATGGGTATTTCACGTCGAAAGGACGCTGTTACATATGTATAACT	NM_007374	chr14:60978278-60978337	1.23652	down	10.118	12.7869	-5.70309	-5.3968	Not Detected	Not Detected
679	A_21_P0000711		LOC100506462	uncharacterized LOC100506462	Homo sapiens uncharacterized LOC100506462 (LOC100506462), non-coding RNA [NR_037969]	ACATGGCCACCTCGAAGCAGGAATCCGTTAATGATAGTAAAGGACTGATGAAAATCCAAA	NR_037969	chr4:056232825-056232768	1.01461	up	77.872	78.4425	-2.7589	-2.77983	Detected	Detected
680	A_33_P3569555	Hs.662111	ZNF503-AS1	ZNF503 antisense RNA 1 (non-protein coding)	Homo sapiens ZNF503 antisense RNA 1 (non-protein coding) (ZNF503-AS1), transcript variant 1, non-coding RNA [NR_038223]	AAGGAAACCTGTACTCCTCAAATACACCACTCAGGTGACCATTAAATCATTTACATTGTT	NR_038223	chr10:77121377-77121436	1.5051	down	38.0285	58.4985	-3.79293	-3.20307	Not Detected	Detected
681	A_23_P77568	Hs.567374	EIF3C	eukaryotic translation initiation factor 3, subunit C	Homo sapiens eukaryotic translation initiation factor 3, subunit C (EIF3C), transcript variant 2, mRNA [NM_001037808]	TGGGCCATCCAACCTTGAAGTCCTAAACCACACCTCAGTCACTAAAGGTCTGTTTAAAGT	NM_001037808	chr16:28746857-28746916	1.05548	down	115198	124270	7.77182	7.84972	Detected	Detected
682	A_23_P145777	Hs.50098	NDUFA4	NADH dehydrogenase (ubiquinone) 1 alpha subcomplex, 4, 9kDa	Homo sapiens NADH dehydrogenase (ubiquinone) 1 alpha subcomplex, 4, 9kDa (NDUFA4), nuclear gene encoding mitochondrial protein, mRNA [NM_002489]	ACGCTGCTTTAGAATGAAGGTCTTCCAGAAGCCACATCCGCACAATTTTCCACTTAACCA	NM_002489	chr7:10973244-10973185	1.05053	up	83150.3	80895.5	7.3015	7.23038	Detected	Detected
683	A_33_P3283420	Hs.606916	RBM12B	RNA binding motif protein 12B	Homo sapiens RNA binding motif protein 12B (RBM12B), mRNA [NM_203390]	ACAATTTTAGACCTCCTGGTGAGGATTTTAGGAGCCCGCCTGATGATTTTAGAAGTCACC	NM_203390	chr8:94746051-94745992	1.19237	down	143.267	174.593	-1.87937	-1.62554	Detected	Detected
684	A_23_P215549	Hs.440967	PON3	paraoxonase 3	Homo sapiens paraoxonase 3 (PON3), mRNA [NM_000940]	GCACCTCTGTGGCTTCTGTGTACCATGGGAAAATTCTCATAGGCACCGTATTTCACAAAA	NM_000940	chr7:94989364-94989305	1.07429	down	326.094	358.042	-0.692792	-0.589411	Detected	Detected
685	A_32_P161913	Hs.668654	C1orf70	chromosome 1 open reading frame 70	Homo sapiens chromosome 1 open reading frame 70 (C1orf70), mRNA [NM_001114748]	GCGAGGGGAGCACCCGCGTGTGCACAGCCACAGGGTGGGGTGCAGGTGGCTGGGCCCAGG	NM_001114748	chr1:1470303-1470244	1.12171	down	88.163	101.073	-2.57984	-2.41414	Detected	Detected
686	A_23_P144916	Hs.696497	GFPT2	glutamine-fructose-6-phosphate transaminase 2	Homo sapiens glutamine-fructose-6-phosphate transaminase 2 (GFPT2), mRNA [NM_005110]	CATAGTAAAACAGCTTGAAATATCCCATGCAAGAGAGTAGTTTCAAGTGGGCAACTCTGC	NM_005110	chr5:179727826-179727767	1.21516	up	298.431	251.004	-0.820681	-1.10183	Detected	Detected
687	A_23_P116387	Hs.142179	INCENP	inner centromere protein antigens 135/155kDa	Homo sapiens inner centromere protein antigens 135/155kDa (INCENP), transcript variant 1, mRNA [NM_001040694]	TTTAGTCTTTGGCATTTTAGCGTTTGGGAGGTAGATTAATAAAGTATATTCCTTCAAGCC	NM_001040694	chr11:61919742-61919801	1.00264	up	487.004	496.428	-0.114145	-0.117954	Detected	Detected
688	A_23_P203173	Hs.504035	IL10RA	interleukin 10 receptor, alpha	Homo sapiens interleukin 10 receptor, alpha (IL10RA), transcript variant 1, mRNA [NM_001558]	CTGACTTGTCTAATTCATAGGGATGTGAGGTTCTGCTGAGGAAATGGGTATGAATGTGCC	NM_001558	chr11:117872070-117872129	1.11694	down	271.112	309.493	-0.959188	-0.799632	Detected	Detected
689	A_24_P179351	Hs.374596	TPT1	tumor protein, translationally-controlled 1	Homo sapiens tumor protein, translationally-controlled 1 (TPT1), mRNA [NM_003295]	GAACAGAGACCAGAAAGAGTAAAACCTTTTATGACAGGGGCTGCAGAACAAATCAAGCAC	NM_003295	chr13:45913718-45913659	1.15495	up	166064	146954	8.29945	8.09161	Detected	Detected
690	A_23_P115137	Hs.439815	HBXIP	hepatitis B virus x interacting protein	Homo sapiens hepatitis B virus x interacting protein (HBXIP), mRNA [NM_006402]	AGTGCACAAAATGGCCTCTTGATGCTCATATCTGTTCTTCAGCAGCCTGTCATAGGAACT	NM_006402	chr1:110944166-110944107	1.09624	up	28674.4	26733.7	5.76554	5.63297	Detected	Detected
691	A_33_P3230788		MUSK	muscle, skeletal, receptor tyrosine kinase	muscle, skeletal, receptor tyrosine kinase [Source:HGNC Symbol;Acc:7525] [ENST00000374440]	ACCCAGTTTGTGGCTTCTGCCCTCCAGCTAAGATCGTTCCTTAGCTGTCCCCAAATATGA		chr9:113468373-113468432	1.17909	up	264.489	229.262	-0.994871	-1.23254	Detected	Detected
692	A_23_P103864	Hs.424788	TTC13	tetratricopeptide repeat domain 13	Homo sapiens tetratricopeptide repeat domain 13 (TTC13), transcript variant 1, mRNA [NM_024525]	AGGAGTGTTTGTATTCCTTTAGAGATCTGGATATTTTTCAAAGACTTGCTTTTTACGCAC	NM_024525	chr1:231042303-231042244	1.03576	down	220.951	233.898	-1.25436	-1.20366	Detected	Detected
693	A_23_P11025	Hs.16622	ZNF185	zinc finger protein 185 (LIM domain)	Homo sapiens zinc finger protein 185 (LIM domain) (ZNF185), transcript variant 1, mRNA [NM_001178106]	ACTAACACACAGGCACTCAATGAATGAGTGAAGGAAATAAAAGTCACCCCGTTGGTGAGA	NM_001178106	chrX:152141632-152141691	1.02299	down	1277.4	1335.57	1.27706	1.30984	Detected	Detected
694	A_33_P3358908		KRTAP9-6	keratin associated protein 9-6	keratin associated protein 9-6 [Source:HGNC Symbol;Acc:18914] [ENST00000391355]	CAGCCCTGCTACTGCCCAGCCTGCTGTGTGTCCAGCTGCTGCCAGCATTCTTGTTGCTGA	XM_003118751	chr17:39422053-39422112	1.17093	up	1538.45	1342.83	1.54532	1.31767	Detected	Detected
695	A_33_P3391496		SLIT3	slit homolog 3 (Drosophila)	slit homolog 3 (Drosophila) [Source:HGNC Symbol;Acc:11087] [ENST00000404867]	TTTCAAAGCAGCCTACCTGGGAACTGCTCATGGTCCTGCTGGCCACCTAGACCACCAATG		chr5:168093778-168093719	1.37486	down	49.8778	70.087	-3.40161	-2.94232	Not Detected	Detected
696	A_23_P309207	Hs.729135	ZNF577	zinc finger protein 577	Homo sapiens zinc finger protein 577 (ZNF577), transcript variant 1, mRNA [NM_032679]	TGTAGAGGCAATGGATATGGAAAACATTTTTCGTAAAATATGGGAGAATTTATAGAAAAG	NM_032679	chr19:52375475-52375416	1.35795	down	43.3152	60.1166	-3.60514	-3.16371	Not Detected	Detected
697	A_21_P0006548		XLOC_008225		BROAD Institute lincRNA (XLOC_008225), lincRNA [TCONS_00017366]	AAGTATTCTGAAGATAGCGACAGTGACTCTGATTCTGAAACAGACTCCAGTGATCTCCCC		chrX:119374131-119358289	1.06514	up	2338.23	2243.63	2.14926	2.05823	Detected	Detected
698	A_23_P136909	Hs.282204	HMGN5	high mobility group nucleosome binding domain 5	Homo sapiens high mobility group nucleosome binding domain 5 (HMGN5), mRNA [NM_030763]	AAGAGGAGCCACAGAGTATTGTTTAAAACTGCCCTATGTAGTTTCATAATTTGGTAACAT	NM_030763	chrX:80370173-80370114	1.00736	up	168.048	170.498	-1.64921	-1.65979	Detected	Detected
699	A_19_P00329711	Hs.570362	MAVS		Homo sapiens mitochondrial antiviral signaling protein (MAVS), nuclear gene encoding mitochondrial protein, transcript variant 1, mRNA [NM_020746]	AAGATCAAACCCTGCTTTTGTGTAAATGCTGACCTCCTTGCCTACATTTTAAAAACCTAG	NM_020746	chr20:3855719-3855778	1.03114	down	4308.48	4540.59	3.03103	3.07527	Detected	Detected
700	A_23_P435636	Hs.331981	DAND5	DAN domain family, member 5	Homo sapiens DAN domain family, member 5 (DAND5), mRNA [NM_152654]	AGGCTGAACTGTCTCTTATAGAATGAGGTCAAAGACACTCCCAGTTGCAGGGAGGGTAGA	NM_152654	chr19:13085226-13085285	1.72241	down	34.7594	61.1898	-3.92261	-3.13818	Not Detected	Detected
701	A_23_P113471	Hs.496205	FAAH2	fatty acid amide hydrolase 2	Homo sapiens fatty acid amide hydrolase 2 (FAAH2), mRNA [NM_174912]	CCAGCAGACAAGCAGAGAAACAACTGGGGAATTTATTGACTCATTTAGTTATTCTTTCTA	NM_174912	chrX:57515446-57515505	1.2449	down	102.68	130.644	-2.35993	-2.0439	Detected	Detected
702	A_33_P3629247	Hs.656615	ANKMY1	ankyrin repeat and MYND domain containing 1	Homo sapiens ankyrin repeat and MYND domain containing 1 (ANKMY1), transcript variant 2, mRNA [NM_017844]	ATTTGAGTCCAACGTGTGTGTGTGCGACTTCTCCATCGAGCTCTCGCAGGCCATGCTGGA	NM_017844	chr2:241463466-241463407	1.0581	down	233.501	252.515	-1.17465	-1.09317	Detected	Detected
703	A_23_P98898	Hs.19192	CDK2	cyclin-dependent kinase 2	Homo sapiens cyclin-dependent kinase 2 (CDK2), transcript variant 1, mRNA [NM_001798]	TGCTGCCACAATGTTTATAAAGGCCAAATGATAGCGGGGGCTAAGTTGGTGCTTTTGAGA	NM_001798	chr12:56365789-56365848	1.014	up	184.847	186.313	-1.51174	-1.53181	Detected	Detected
704	A_21_P0000163	Hs.568137	RNF223	ring finger protein 223	Homo sapiens ring finger protein 223 (RNF223), mRNA [NM_001205252]	TGACAACATCTTCAAGACACCCAAGGAGCTCTCCTGCACCCACGTCTTCTGCCTGGAGTG	NM_001205252	chr1:1007773-1007714	1.49888	down	69.4266	106.356	-2.92452	-2.34064	Detected	Detected
705	A_32_P129950	Hs.507783	NHLRC3	NHL repeat containing 3	Homo sapiens NHL repeat containing 3 (NHLRC3), transcript variant 1, mRNA [NM_001012754]	TCAGGGTTTGTTTTTAAGCCAGGACAAGAAGTGCAAATGCCTCTTTGAAGCAATTTAGGC	NM_001012754	chr13:39623818-39623877	1.03436	down	1226.52	1296.63	1.21842	1.26716	Detected	Detected
706	A_23_P203488	Hs.498173	SMPD1	sphingomyelin phosphodiesterase 1, acid lysosomal	Homo sapiens sphingomyelin phosphodiesterase 1, acid lysosomal (SMPD1), transcript variant 1, mRNA [NM_000543]	GTGTACCAAATAGATGGAAACTACTCCGGGAGCTCTCACGTGGTCCTGGACCATGAGACC	NM_000543	chr11:6415436-6415495	1.01163	down	1291.05	1334.87	1.29239	1.30908	Detected	Detected
707	A_33_P3429242	Hs.434746	LOC339988	uncharacterized LOC339988	Homo sapiens cDNA clone IMAGE:5217034. [BC041468]	TTAGAGGTGTAAGCCCTTAAAAGGGCCAAGAATTTCTTTTTCCGGGAGCTCGGCTCTTAA		chr4:6689284-6689225	1.03574	down	83.5481	88.4416	-2.6574	-2.60674	Detected	Detected
708	A_33_P3401252	Hs.591435	HSP90B3P	heat shock protein 90kDa beta (Grp94), member 3, pseudogene	Homo sapiens heat shock protein 90kDa beta (Grp94), member 3, pseudogene (HSP90B3P), non-coding RNA [NR_003130]	AGTCAGAAGAAAACATTTGAAATTAATCCCAGACACCCACTGATCAGAGACATGCTTTGA	NR_003130	chr1:92109276-92109335	1.01517	up	6720.5	6766.03	3.67242	3.6507	Detected	Detected
709	A_23_P382794	Hs.686384	TAS2R20	taste receptor, type 2, member 20	Homo sapiens taste receptor, type 2, member 20 (TAS2R20), mRNA [NM_176889]	GTTTGTCACCTTGTGATGAAACACACGTATATAAATGTGTGGACAGAAGAATGTGAAGGA	NM_176889	chr12:11150054-11149995	17.6937	up	128.992	7.451	-2.03079	-6.17596	Detected	Not Detected
710	A_23_P118406	Hs.163113	C17orf62	chromosome 17 open reading frame 62	Homo sapiens chromosome 17 open reading frame 62 (C17orf62), transcript variant 2, mRNA [NM_001033046]	AAACTAACCAAACAGGAAAAACTGGGAGATTTTCTGCAGAAATTGAGTTCCAGCCTCTCT	NM_001033046	chr17:80400963-80400904	1.15854	down	1376.46	1629.84	1.38481	1.59712	Detected	Detected
711	A_23_P114134	Hs.558445	SSX3	synovial sarcoma, X breakpoint 3	Homo sapiens synovial sarcoma, X breakpoint 3 (SSX3), transcript variant 2, mRNA [NM_175711]	CATCCTCCCATCTTTCATGCGTAATAAACGGGTCACAGACTTCCAGGGGAATGATTTTGA	NM_175711	chrX:48213519-48213460	1.08312	down	12.5983	13.9463	-5.38678	-5.27159	Not Detected	Not Detected
712	A_21_P0001120	Hs.191395	XLOC_000776		603042038F1 NIH_MGC_116 Homo sapiens cDNA clone IMAGE:5182593 5', mRNA sequence [BI517791]	TTTCTGTGTCTTTTTTGTTTGTAGTCTGTGATCCTGGGAGCCCTGGGGCCAGTTTAAACA		chr1:32815163-32815104	1.70805	down	34.0322	59.4101	-3.95311	-3.18076	Not Detected	Detected
713	A_33_P3271445	Hs.270437	COL4A3BP	collagen, type IV, alpha 3 (Goodpasture antigen) binding protein	Homo sapiens collagen, type IV, alpha 3 (Goodpasture antigen) binding protein (COL4A3BP), transcript variant 3, mRNA [NM_001130105]	CTAAAACGTTTTACTTCTTACGTCCAAGAAAAAACTGCAGGAAAGCCTATTTTGTTCTAG	NM_001130105	chr5:74675230-74675171	1.0535	down	3389.03	3649.06	2.68472	2.75991	Detected	Detected
714	A_21_P0009388		XLOC_012171		BROAD Institute lincRNA (XLOC_012171), lincRNA [TCONS_00025895]	ATTGGGTCACATTTGGAAAGCTGCTGTGTGCACATCTGATTATCCTGCACCTAGGACTAT		chr17:31277095-31277154	3.94314	down	10.7532	43.3361	-5.61524	-3.6359	Not Detected	Detected
715	A_19_P00321316	Hs.648607	XLOC_003204		RST30769 Athersys RAGE Library Homo sapiens cDNA, mRNA sequence [BG211210]	TCATCGTCTAGGATGCCAGACAGAAATACCAGTTGCAATGTTTTGTTGCATAAAGTTTAT		chr3:106830708-106830649	5.54918	up	65.7952	12.1181	-3.00203	-5.4743	Detected	Not Detected
716	A_24_P361167	Hs.530698	CHD8	chromodomain helicase DNA binding protein 8	Homo sapiens chromodomain helicase DNA binding protein 8 (CHD8), transcript variant 2, mRNA [NM_020920]	TCAGAAAGGGACTTCTCACTCATTGATGATCCTATGATGCCAGCTAACTCAGACTCCAGT	NM_020920	chr14:21853849-21853790	1.08807	down	5420.06	6027.41	3.36216	3.48393	Detected	Detected
717	A_23_P39550	Hs.369471	TMEM163	transmembrane protein 163	Homo sapiens transmembrane protein 163 (TMEM163), mRNA [NM_030923]	GGTGCCAATATTTAACTGAACATCTGGTTTCTTTTTGGAAGTTTTCTTTCACATGGTTTG	NM_030923	chr2:135214230-135214171	1.06266	up	674.928	649.13	0.356654	0.268968	Detected	Detected
718	A_23_P433791	Hs.554892	C1orf124	chromosome 1 open reading frame 124	Homo sapiens chromosome 1 open reading frame 124 (C1orf124), transcript variant 2, mRNA [NM_001010984]	ACGCATATAAGATTGTAATTTTAAGATGTTTTGTGTCTCAGGGTGCTACATTCACTCTTG	NM_001010984	chr1:231489251-231489310	1.01569	down	157.744	163.751	-1.74049	-1.71803	Detected	Detected
719	A_23_P420942				metallothionein 1E [Source:HGNC Symbol;Acc:7397] [ENST00000330439]	TTTTTCTCGTGGGACACAAACCCCAACTGTACCCCCTATGGTTTCAGAACAGAGCTGTGC		chr16:56660614-56660673	1.51695	down	44.9223	69.6472	-3.55258	-2.9514	Not Detected	Detected
720	A_33_P3393170	Hs.248153	CAPN5	calpain 5	Homo sapiens calpain 5 (CAPN5), mRNA [NM_004055]	CCACCACAGGGTTAGGGGACAGGAAGCCTGTTCTATTCTCAATAAATCTTACAAAATTCC	NM_004055	chr11:76837137-76837196	1.16059	down	3404.11	4037.86	2.69112	2.90598	Detected	Detected
721	A_33_P3325935	Hs.534384	PQBP1	polyglutamine binding protein 1	Homo sapiens polyglutamine binding protein 1 (PQBP1), transcript variant 8, mRNA [NM_001167989]	AGGATTGAAGCTTCGGCCTCCCTGGCCCTGGGTTAAAATAAAAGCTTTCTGGTGATCCTG	NM_001167989	chrX:48760354-48760413	1.03828	up	6445.57	6344.82	3.61216	3.55797	Detected	Detected
722	A_23_P401076	Hs.88417	SUSD3	sushi domain containing 3	Homo sapiens sushi domain containing 3 (SUSD3), mRNA [NM_145006]	TGGCCTCCCACTAACTAGCATTCCTTTAAAGAGACTGGGAAATGTTTTAAGCAAATCTAG	NM_145006	chr9:95847304-95847363	1.15332	down	4285	5050.91	3.02314	3.22893	Detected	Detected
723	A_21_P0008251		XLOC_010585		BROAD Institute lincRNA (XLOC_010585), lincRNA [TCONS_00022266]	TATAGTGGTATTGGGAAAGAATCCAGAAGAAATTGAGGCCACGGGAATATTTTAAAAGGC		chr13:44679507-44679448	4.57422	down	10.6512	49.795	-5.62899	-3.43547	Not Detected	Detected
724	A_33_P3316093					TTGTTTCAGAAGGTAATGAGAATTCGTTGCCAGGTCGTTAAACTTCGCTCCTTCCTGGAG		chr2:237203493-237203552	4.96659	down	49.6836	252.198	-3.40724	-1.09498	Not Detected	Detected
725	A_21_P0006127		XLOC_007283		BROAD Institute lincRNA (XLOC_007283), lincRNA [TCONS_00015920]	CACATCACTCTATAGTGTTATGATTTGAAGTCTGTCTCCCACAAAAGATATCCTGAAATC		chr9:12770096-12770155	5.53974	down	10.7169	60.6778	-5.62012	-3.1503	Not Detected	Detected
726	A_32_P102062	Hs.220950	FOXO3	forkhead box O3	Homo sapiens forkhead box O3 (FOXO3), transcript variant 1, mRNA [NM_001455]	TTTAACTTTGATTCCCTCATCTCCACACAGAATGTTGTTGGTTTGAACGTGGGGAACTTC	NM_001455	chr6:108985954-108986013	1.62666	down	358.247	595.594	-0.557125	0.144789	Detected	Detected
727	A_23_P102965	Hs.631672	BCL2L13	BCL2-like 13 (apoptosis facilitator)	Homo sapiens BCL2-like 13 (apoptosis facilitator) (BCL2L13), nuclear gene encoding mitochondrial protein, mRNA [NM_015367]	TTCTATGGGTCTCTTGCTAGGGGGTAAGGATTTTTATTCTTGGGCTTATAGAGCCAGTTA	NM_015367	chr22:18211363-18211422	1.03179	down	2089.81	2203.78	1.98722	2.03237	Detected	Detected
728	A_23_P105545	Hs.20021	VAMP1	vesicle-associated membrane protein 1 (synaptobrevin 1)	Homo sapiens vesicle-associated membrane protein 1 (synaptobrevin 1) (VAMP1), transcript variant 3, mRNA [NM_016830]	CAGGAGCATCACAATTTGAGAGCAGTGCTGCCAAGCTAAAGAGGAAGTATTGGTGGAAAA	NM_016830	chr12:6575075-6575016	1.10424	up	247.097	228.705	-1.093	-1.23605	Detected	Detected
729	A_23_P56314	Hs.8372	UQCR11	ubiquinol-cytochrome c reductase, complex III subunit XI	Homo sapiens ubiquinol-cytochrome c reductase, complex III subunit XI (UQCR11), nuclear gene encoding mitochondrial protein, mRNA [NM_006830]	TCAGGATGGACAAGAGGAAACCCACAGCTCAGCTTCAGGCTTCTTATGTTTCTGAAAACA	NM_006830	chr19:1598153-1598094	1.01639	down	74899.4	77805.3	7.15073	7.17419	Detected	Detected
730	A_23_P133068	Hs.620557	ANK2	ankyrin 2, neuronal	Homo sapiens ankyrin 2, neuronal (ANK2), transcript variant 1, mRNA [NM_001148]	CCCCATCCTCTTTAACTATAAAGCTAATTTGTGACCAAAGATGGCATCCTTCATACTGGA	NM_001148	chr4:114302946-114303005	1.36698	down	136.316	190.449	-1.95113	-1.50014	Detected	Detected
731	A_21_P0000033		LOC100287718	ankyrin repeat domain containing gene	Homo sapiens ankyrin repeat domain containing gene (LOC100287718), mRNA [NM_001162435]	CAGTCAGCATCTTTTGACCCCTGCCCCCCAACAATAATAGAATTTCAGGAGACAAGGAAA	NM_001162435	chr6:46726896-46726955	1.0028	down	6345.78	6503.81	3.58965	3.59367	Detected	Detected
732	A_21_P0001727		XLOC_000814		BROAD Institute lincRNA (XLOC_000814), lincRNA [TCONS_00002376]	GATGCCTGTTATCTTGTTCAGTGCCTCTGATAAATTAATAAACTGGAATCTCACTCAACA		chr1:44498269-44498210	12.8649	down	10.8371	142.492	-5.60403	-1.91866	Not Detected	Detected
733	A_23_P46063	Hs.706952	NME7	non-metastatic cells 7, protein expressed in (nucleoside-diphosphate kinase)	Homo sapiens non-metastatic cells 7, protein expressed in (nucleoside-diphosphate kinase) (NME7), transcript variant 1, mRNA [NM_013330]	ATAATGCTACAAAGACATTTCGAGAATTTTGTGGACCTGCTGATCCTGAAATTGCCCGGC	NM_013330	chr1:169200002-169138780	1.0196	down	1264.94	1318.17	1.26292	1.29092	Detected	Detected
734	A_23_P94030	Hs.650585	LAMB1	laminin, beta 1	Homo sapiens laminin, beta 1 (LAMB1), mRNA [NM_002291]	AGACTGGAAGGAGAAGTCCGTTCACTCCTAAAGGATATAAGCCAGAAAGTTGCTGTGTAT	NM_002291	chr7:107564470-107564411	1.04429	down	28401.1	30312.8	5.75172	5.81424	Detected	Detected
735	A_33_P3323607		CCDC129	coiled-coil domain containing 129	coiled-coil domain containing 129 [Source:HGNC Symbol;Acc:27363] [ENST00000409717]	CTTTCATGATCATCTGCTTTGAGGGATAAACATTGCTTGTCCCCTCCTCCAACTAAGGAA		chr7:31553759-31553818	1.12918	down	247.039	285.101	-1.09334	-0.918069	Detected	Detected
736	A_33_P3356910	Hs.447815	TCEAL6	transcription elongation factor A (SII)-like 6	Homo sapiens transcription elongation factor A (SII)-like 6 (TCEAL6), mRNA [NM_001006938]	TAGGGGCCAAAGAGGCTTACACGATATCCCATACCTTTAATGCCTTTGGCCTTCCATTCT	NM_001006938	chrX:101395741-101395682	1.10584	up	7194.07	6648.95	3.77066	3.62552	Detected	Detected
737	A_23_P49155	Hs.191842	CDH3	cadherin 3, type 1, P-cadherin (placental)	Homo sapiens cadherin 3, type 1, P-cadherin (placental) (CDH3), mRNA [NM_001793]	TGCGTTTTAATACTGAGTGTGCCTAAGTTGCCCCTTATTTTTTATTTTCCCTGTTGCGTT	NM_001793	chr16:68732812-68732871	1.27288	down	241.511	314.193	-1.12599	-0.77789	Detected	Detected
738	A_23_P10870	Hs.531563	DOLK	dolichol kinase	Homo sapiens dolichol kinase (DOLK), mRNA [NM_014908]	CTTTTGAGGGGACCATGACATCTATATTTGCGCAGATCATTTCTGTAGCTCTGATCTTAA	NM_014908	chr9:131708168-131708109	1.04469	down	2266.37	2419.84	2.10423	2.1673	Detected	Detected
739	A_33_P3252441					AGTCTGTGGTCGAGTCTCCTGCCACGTCACTTGCTATCATCCAACCTGTGTCATCTCCAC		chr17:39258066-39258007	1.19145	up	64.8433	55.6239	-3.02305	-3.27576	Detected	Detected
740	A_33_P3240053	Hs.534845	UFSP1	UFM1-specific peptidase 1 (non-functional)	Homo sapiens UFM1-specific peptidase 1 (non-functional) (UFSP1), mRNA [NM_001015072]	TTCTACAACCTGTGCTTGACCAGCCTTAGCTCCCAACAGCAGCAGCGCACCTTGGACTGA	NM_001015072	chr7:100486523-100486464	1.01549	up	154.491	155.488	-1.77056	-1.79274	Detected	Detected
741	A_21_P0011035	Hs.686934	XLOC_l2_002886		Q5TF36_HUMAN (Q5TF36) REV3-like, catalytic subunit of DNA polymerase zeta (Yeast), partial (15%) [THC2506662]	TTCCACTACCATGAGCCATATTTTCTGTATTACCAGCAAGATGTTTGGGTTTGTTTTTTG		chr12:9814123-9814182	1.0578	down	38.1776	41.2745	-3.78728	-3.70622	Not Detected	Detected
742	A_23_P215819	Hs.599798	ZNF655	zinc finger protein 655	Homo sapiens zinc finger protein 655 (ZNF655), transcript variant 2, mRNA [NM_024061]	GGTTCTGTACAGATTGATGCAATTATATTGCCTTTCCTGATTAAGTGTTCCTTACTCTGT	NM_024061	chr7:99162110-99162169	1.10828	up	1294.68	1193.95	1.29645	1.14813	Detected	Detected
743	A_23_P120710	Hs.368214	TTC3	tetratricopeptide repeat domain 3	Homo sapiens tetratricopeptide repeat domain 3 (TTC3), transcript variant 1, mRNA [NM_003316]	TCGTTCTGTGTTTGATATTTGTGTAAAGTATGCATGCAGTCTTGTACTGTGACCTAAGAA	NM_003316	chr21:38574855-38574914	1.05202	up	3879.61	3769.07	2.87976	2.8066	Detected	Detected
744	A_21_P0011530	Hs.465542	FAM108A1	family with sequence similarity 108, member A1	Homo sapiens family with sequence similarity 108, member A1 (FAM108A1), transcript variant 1, mRNA [NM_031213]	TCCTACGACTACTCCGGCTACGATGCCAGCTCGGGCAGGCCTTCCGAGAGGAACCTCTAT	NM_031213	chr19:1880017-1879958	1.02694	up	1774.18	1765.73	1.751	1.71265	Detected	Detected
745	A_33_P3269278	Hs.590972	ZNF461	zinc finger protein 461	Homo sapiens zinc finger protein 461 (ZNF461), mRNA [NM_153257]	GAATGTGGGAAGGCCTTTAGCTATCATTCAAGCTTCTCACACCATCAGAGAATTCATTCT	NM_153257	chr19:37129746-37129687	1.27135	up	90.216	72.5252	-2.54663	-2.89299	Detected	Detected
746	A_23_P12173	Hs.406392	CRTC2	CREB regulated transcription coactivator 2	Homo sapiens CREB regulated transcription coactivator 2 (CRTC2), mRNA [NM_181715]	CTCACCACTCTTCCCCTTGCAGTGGAGGAGAGAGCCAGAGTGGATACTATTTTTTATTAA	NM_181715	chr1:153920247-153920188	1.08941	down	4780.93	5323.2	3.18114	3.30468	Detected	Detected
747	A_33_P3324137	Hs.655428	PRO0628	uncharacterized LOC29053	Homo sapiens, clone IMAGE:4399587, mRNA. [BC015320]	TTCAGTTGTCCAGTGACAAGGCTTGCTGCATACACACCACTTTGTTTGTTTCTCATACCT		chr20:39667260-39667319	1.3214	up	95.038	73.508	-2.4715	-2.87357	Detected	Detected
748	A_33_P3267150					TGAAGAGTGTTCATTGAGCCAGCATAACTCCAGATTCTCTCCTCTCTCAGACTCACCTTT		chr10:003869857-003869798	1.3348	down	58.7534	80.1531	-3.16533	-2.74871	Detected	Detected
749	A_33_P3336484	Hs.676266	NPIP	nuclear pore complex interacting protein	Homo sapiens nuclear pore complex interacting protein (NPIP), mRNA [NM_006985]	GGCAGGTGTCAGAGGCAGAGGAAAATGGGAAATTGGATATGAAAGAAATACACACCTACA	NM_006985	chr16:15042834-15042893	1.09023	up	1341.34	1257.46	1.34753	1.2229	Detected	Detected
750	A_23_P114466	Hs.664560	TBL1Y	transducin (beta)-like 1, Y-linked	Homo sapiens transducin (beta)-like 1, Y-linked (TBL1Y), transcript variant 1, mRNA [NM_033284]	TACAGTGTAGCTTTCAGCCCCGATGGAAAGTACTTGGCTAGTGGATCCTTTGACAAGTAT	NM_033284	chrY:6955393-6955452	1.10201	up	508.2	471.322	-0.0526819	-0.192825	Detected	Detected
751	A_24_P555066	Hs.441709	SMTNL2	smoothelin-like 2	Homo sapiens smoothelin-like 2 (SMTNL2), transcript variant 2, mRNA [NM_198501]	TCCCTCTGGTGAATTCGATACATCGGCTTTACAGGGTTACAGTGATTACCAAGTGTTTTT	NM_198501	chr17:4511109-4511168	1.26716	down	501.832	649.92	-0.0708761	0.270723	Detected	Detected
752	A_23_P98431	Hs.82609	HMBS	hydroxymethylbilane synthase	Homo sapiens hydroxymethylbilane synthase (HMBS), transcript variant 1, mRNA [NM_000190]	ATTTGCCTCACCTTGGGGCCTTGATGACTGCCTTGCCTCCTCAGTATGTGGGGGCTTCAT	NM_000190	chr11:118964129-118964188	1.10738	down	7548.45	8543.33	3.84003	3.98719	Detected	Detected
753	A_24_P842172	Hs.559040	LOC349196	uncharacterized LOC349196	Homo sapiens uncharacterized LOC349196 (LOC349196), non-coding RNA [NR_027000]	AGCAGCCAGTTGGTGTGTCTCAGAAAATCCCGCTCAGTTCCGAGGCCTCCTAGATGTGGA	NR_027000	chr8:7578232-7578173	1.17248	down	69.2761	83.0154	-2.92765	-2.69809	Detected	Detected
754	A_33_P3409099	Hs.434961	ATXN1	ataxin 1	Homo sapiens ataxin 1 (ATXN1), transcript variant 1, mRNA [NM_000332]	TTTGAAGACACTAATACCGTGCTATTTCAGATATGGGTGAGGAAGCAGAGCTCTCGGTAC	NM_000332	chr6:16302089-16302030	1.07245	down	165.15	181.02	-1.6743	-1.57339	Detected	Detected
755	A_23_P164141	Hs.152978	PSME3	proteasome (prosome, macropain) activator subunit 3 (PA28 gamma; Ki)	Homo sapiens proteasome (prosome, macropain) activator subunit 3 (PA28 gamma; Ki) (PSME3), transcript variant 2, mRNA [NM_176863]	GTCAGGATGCTGTCTTCCCACGAATAGTACTCAGTAACAAACCAATTGCATTTTAGTTGG	NM_176863	chr17:40994997-40995056	1.00574	down	4049.94	4162.99	2.94175	2.95001	Detected	Detected
756	A_23_P10980	Hs.570770	LPHN3	latrophilin 3	Homo sapiens latrophilin 3 (LPHN3), mRNA [NM_015236]	CTAATGGCAGAAAAAGAAGTTGAGCAATTTCTATGTAATGTACAGATACTAGCATTGCAC	NM_015236	chr4:62937245-62937304	1.17903	down	793.53	956.218	0.590205	0.827801	Detected	Detected
757	A_23_P129221	Hs.73875	FAH	fumarylacetoacetate hydrolase (fumarylacetoacetase)	Homo sapiens fumarylacetoacetate hydrolase (fumarylacetoacetase) (FAH), mRNA [NM_000137]	TATCTGTGCCATGACGAGCCCTACACATTTGACATCAACCTCTCTGTTAACCTGAAAGGA	NM_000137	chr15:80467376-80469880	1.07993	down	955	1054.07	0.857421	0.968363	Detected	Detected
758	A_23_P365767	Hs.476358	CACNA1D	calcium channel, voltage-dependent, L type, alpha 1D subunit	Homo sapiens calcium channel, voltage-dependent, L type, alpha 1D subunit (CACNA1D), transcript variant 1, mRNA [NM_000720]	GAAAGCCATAAACCTGGTAGGAACAGGTCCCAAGCGGTTGAGCCTGGCAGAGTACCATGC	NM_000720	chr3:53845581-53845640	1.11055	down	136.344	154.755	-1.95082	-1.79955	Detected	Detected
759	A_33_P3358641	Hs.471779	LRRFIP1	leucine rich repeat (in FLII) interacting protein 1	Homo sapiens leucine rich repeat (in FLII) interacting protein 1 (LRRFIP1), transcript variant 3, mRNA [NM_001137552]	TCACAGGACATTAGTGATGCCTGTGAAGCAGAAAGTACAGAGAGGTGTGAGATGTCAGAA	NM_001137552	chr2:238672559-238672618	1.07171	up	2038.41	1943.94	1.95129	1.85137	Detected	Detected
760	A_23_P14464	Hs.645295	EXOC5	exocyst complex component 5	Homo sapiens exocyst complex component 5 (EXOC5), mRNA [NM_006544]	TTCAGCAGCCCTCGGTTGATAGAAAGCACAGGAGATACCTTATGACACAGCCAACATTTT	NM_006544	chr14:57675270-57675211	1.02521	up	331.935	330.911	-0.667181	-0.703095	Detected	Detected
761	A_21_P0013477		XLOC_l2_014197		Q5T1D1_HUMAN (Q5T1D1) OTTHUMP00000017090 (Fragment), partial (95%) [THC2513598]	TGACAAAGATACAAATCTCTTAAGGAGGTGGACCCCAAGTTCCCGAGGAACATACGCTTT		chr8:049297227-049297286	1.01194	up	12166.9	12288.5	4.52874	4.51162	Detected	Detected
762	A_24_P297539	Hs.93002	UBE2C	ubiquitin-conjugating enzyme E2C	Homo sapiens ubiquitin-conjugating enzyme E2C (UBE2C), transcript variant 6, mRNA [NM_181803]	TTGTCTTTTAAATTAAGCCTCGGTTGAGCCCTTGTATATTAAATAAATGCATTTTTGTCC	NM_181803	chr20:44445525-44445584	1.05668	down	1202.15	1298.29	1.18947	1.269	Detected	Detected
763	A_23_P251342	Hs.445733	GSK3B	glycogen synthase kinase 3 beta	Homo sapiens glycogen synthase kinase 3 beta (GSK3B), transcript variant 1, mRNA [NM_002093]	CTGGAGTATACACCAACTGCCCGACTAACACCACTGGAAGCTTGTGCACATTCATTTTTT	NM_002093	chr3:119582401-119582342	1.00204	down	2131.08	2182.51	2.01543	2.01837	Detected	Detected
764	A_33_P3299811	Hs.552649	FLVCR1-AS1	FLVCR1 antisense RNA 1 (non-protein coding)	Homo sapiens FLVCR1 antisense RNA 1 (non-protein coding) (FLVCR1-AS1), transcript variant 2, non-coding RNA [NR_027286]	AAGGAAGCAAGTTTATTGGAATCTACTCCGTTAGAGAGTGCAAGTCCTCAGACTGCAGGA	NR_027286	chr1:213031260-213031201	1.24915	up	103.215	84.4492	-2.35243	-2.67338	Detected	Detected
765	A_33_P3326898		LOC100132249	uncharacterized LOC100132249	PREDICTED: Homo sapiens hypothetical LOC100132249 (LOC100132249), partial miscRNA [XR_133519]	GTGGCTGCGGCCAAGCCAGGCGGTCTGTCCTGCAGCAGCTGCAAGGGGGCGGGACGCGGC	XR_133519	chr9:68378832-68378891	1.22832	up	132.775	110.478	-1.9891	-2.28578	Detected	Detected
766	A_33_P3405168	Hs.452864	MMAA	methylmalonic aciduria (cobalamin deficiency) cblA type	Homo sapiens methylmalonic aciduria (cobalamin deficiency) cblA type (MMAA), nuclear gene encoding mitochondrial protein, mRNA [NM_172250]	GAAGACAACAGCTAACGAACAACATACGTGTGATAATTTATGTAGTTGAACCTCTAAGGC	NM_172250	chr4:146579784-146579843	1.18854	up	442.937	380.889	-0.250978	-0.500168	Detected	Detected
767	A_24_P42039	Hs.730208	BUTR1	butyrophilin related 1	PREDICTED: Homo sapiens butyrophilin related 1 (BUTR1), mRNA [XM_001722031]	CATCTGCATCTTCTGGAAACGTCAAAGGGAAAAGAACAAAGCATCACTGGAAGAAGAGAG	XM_001722031	chr1:228696413-228696354	33.2107	down	10.8328	367.698	-5.6046	-0.551019	Not Detected	Detected
768	A_24_P6911	Hs.675888	DTX2P1-UPK3BP1-PMS2P11	DTX2P1-UPK3BP1-PMS2P11 readthrough (non-protein coding)	Homo sapiens DTX2P1-UPK3BP1-PMS2P11 readthrough (non-protein coding) (DTX2P1-UPK3BP1-PMS2P11), non-coding RNA [NR_023383]	CTATCGTACAGAACCTGCTAAGGCCATCAAACCTATTGATCGGAAGTCAGTCCATCAGAT	NR_023383	chr7:76635087-76641250	1.01319	up	988.348	996.984	0.90694	0.888031	Detected	Detected
769	A_23_P93690	Hs.438720	MCM7	minichromosome maintenance complex component 7	Homo sapiens minichromosome maintenance complex component 7 (MCM7), transcript variant 2, mRNA [NM_182776]	CCGGACACGGATCACTTTTGTCTGATTCCAGCCTGCTTGCAACCCTGGGGTCCTCTTGTT	NM_182776	chr7:99690579-99690520	1.09042	down	8721.05	9719.22	4.04835	4.17323	Detected	Detected
770	A_23_P121676	Hs.12248	CXXC4	CXXC finger protein 4	Homo sapiens CXXC finger protein 4 (CXXC4), mRNA [NM_025212]	TCCGATGGTTCTTTTAAAGCAGTAGTATATCTTATTTTCAAGGCATTTGGAAATGAAGGG	NM_025212	chr4:105393495-105393436	1.40005	up	10.9632	8.00319	-5.58734	-6.07282	Not Detected	Not Detected
771	A_23_P20722	Hs.113265	SNAPC4	small nuclear RNA activating complex, polypeptide 4, 190kDa	Homo sapiens small nuclear RNA activating complex, polypeptide 4, 190kDa (SNAPC4), mRNA [NM_003086]	ATGGCTGTTCCCCAAGTGCACACCTGAACACTTGGAGGAATAAAGTTCTGTTTTTAATTG	NM_003086	chr9:139270092-139270033	1.13638	down	7863.03	9132.4	3.89893	4.08338	Detected	Detected
772	A_23_P112201	Hs.709425	KDM4C	lysine (K)-specific demethylase 4C	Homo sapiens lysine (K)-specific demethylase 4C (KDM4C), transcript variant 1, mRNA [NM_015061]	TGGGAACTGAGTTGTTGGCCTTTGTGAAATGAAATTTTTGGCTCTTGAGAAAGAATTCTT	NM_015061	chr9:7175334-7175393	1.01435	up	905.632	912.504	0.780845	0.760292	Detected	Detected
773	A_23_P108641	Hs.516077	FAM136A	family with sequence similarity 136, member A	Homo sapiens family with sequence similarity 136, member A (FAM136A), mRNA [NM_032822]	ATTTTCACCAACTTATTACTTGAAATTATAATATAGCCTGTCCGTTTGCTGTTTCCAGGC	NM_032822	chr2:70523227-70523168	1.01769	up	4939.75	4960.87	3.22829	3.20298	Detected	Detected
774	A_33_P3223397				DHH_HUMAN (O43323) Desert hedgehog protein precursor (DHH) (HHG-3) [Contains: Desert hedgehog protein N-product; Desert hedgehog protein C-product], partial (19%) [THC2641433]	ACAAAGTAACCTGGAAAACTATGGCAATTAATCAGAGGAAATCCGTACCCCTCCCTCTCC		chr12:49486752-49486811	1.61467	down	58.1478	95.9593	-3.18028	-2.48904	Detected	Detected
775	A_32_P8251	Hs.325838	PHRF1	PHD and ring finger domains 1	Homo sapiens PHD and ring finger domains 1 (PHRF1), mRNA [NM_020901]	TCGGGTTCCTGCGCTGACACCTGGTCTGTGCACCTGTGTTGCTCACAGTTGAAAACTGGA	NM_020901	chr11:611931-611990	1.03427	down	26728.5	28253.9	5.66416	5.71277	Detected	Detected
776	A_23_P84202	Hs.497600	WDR25	WD repeat domain 25	Homo sapiens WD repeat domain 25 (WDR25), transcript variant 1, mRNA [NM_024515]	CTCTCCACTTCTATGGATAAAACTTTCAAGGTATGGAACGCCGTGGACTCCGGGCACTGC	NM_024515	chr14:100848054-100934387	1.33778	up	73.0074	55.7764	-2.85197	-3.27181	Detected	Detected
777	A_21_P0001875		XLOC_001515		Q588E3_BRALA (Q588E3) NADH dehydrogenase subunit 5, partial (4%) [THC2710260]	GCTTGAGACCCTGTCATTTCCATCAAGCTTGAAAATATACATCTTAATAAACTGCAATAC		chr2:67801105-67801164	3.72622	down	10.3003	39.2275	-5.67731	-3.7796	Not Detected	Detected
778	A_32_P101699	Hs.568369	LOC729887	uncharacterized LOC729887	Homo sapiens cDNA clone IMAGE:6176570, partial cds. [BC052334]	GTGCGAAACGGAGGACCTTTGTAACGCCACGTGTTTGCTCTTTTTGAAAAAACAAGAATA		chr16:84151080-84151139	1.05447	up	328.079	317.99	-0.684036	-0.760556	Detected	Detected
779	A_23_P211785	Hs.288658	ZNF35	zinc finger protein 35	Homo sapiens zinc finger protein 35 (ZNF35), mRNA [NM_003420]	GGGGTAGCAGTTCAACAATTCACTTACGAATGTTTATAAGCTTTCCATTTCCTAGGTAAT	NM_003420	chr3:44701889-44701948	1.03195	down	276.804	291.944	-0.929217	-0.883847	Detected	Detected
780	A_33_P3347387				Q32NC8_HUMAN (Q32NC8) P18SRP protein, partial (73%) [THC2759738]	CAAAGGGACATAGTTTTGGATGTCAGCAGTGCAAACAGTGAAGATTGATGAATAAAATGA		chr6:052553565-052553624	1.11933	up	1757.5	1604.75	1.73737	1.57474	Detected	Detected
781	A_33_P3436646	Hs.587187	LOC151657	uncharacterized LOC151657	Homo sapiens cDNA FLJ33795 fis, clone CTONG1000097. [AK091114]	GGAGGTGGGTTTTATTTCGTGTGCACAAAGTTTTAAAAAATACATGTGCACCATTAAAAG		chr3:107752757-107752698	1.57986	down	70.1759	113.312	-2.90903	-2.24923	Detected	Detected
782	A_23_P54556	Hs.49143	MKL2	MKL/myocardin-like 2	Homo sapiens MKL/myocardin-like 2 (MKL2), mRNA [NM_014048]	TGGCAGTATTGTAGCTGATCGGGAAATGTTTGATATCTCAGCAATTTTGCATTTTTGTGT	NM_014048	chr16:14360546-14360605	1.00164	down	1958.39	2004.84	1.89351	1.89587	Detected	Detected
783	A_23_P213336	Hs.483635	FGF1	fibroblast growth factor 1 (acidic)	Homo sapiens fibroblast growth factor 1 (acidic) (FGF1), transcript variant 1, mRNA [NM_000800]	CAGTCTCTTCTGATTAAAGAGATCTGTTCTGGGTGTTGACCACTCCAGAGAAGTTTCGAG	NM_000800	chr5:141974871-141974812	1.05036	up	190.371	185.239	-1.46926	-1.54015	Detected	Detected
784	A_33_P3271171		CNOT3	CCR4-NOT transcription complex, subunit 3	CCR4-NOT transcription complex, subunit 3 [Source:HGNC Symbol;Acc:7879] [ENST00000358389]	GGCACATTCTCAGGCCTCCCTGGAGACCACTGGGGAGCTGTCCAGCCCCCTCCCAACCCC		chr19:54657070-54657129	1.18852	down	551.199	669.551	0.0644932	0.313655	Detected	Detected
785	A_23_P130027	Hs.670090	EPN3	epsin 3	Homo sapiens epsin 3 (EPN3), mRNA [NM_017957]	TTGCAACGACTCTCTGAGGTAGAAAATATTGTTAATTCCGTTCAGGATCCCGGCTACATA	NM_017957	chr17:48620056-48620115	1.29442	down	290.848	384.779	-0.857815	-0.485511	Detected	Detected
786	A_23_P117424	Hs.525251	DCAF11	DDB1 and CUL4 associated factor 11	Homo sapiens DDB1 and CUL4 associated factor 11 (DCAF11), transcript variant 1, mRNA [NM_025230]	TTAATCATGTTTGAATGTTAGGGGTTGGATCCTAGAGTAGATGCCTGAGGCCACATCTGA	NM_025230	chr14:24592811-24592870	1.01043	up	1010.87	1022.5	0.939447	0.924483	Detected	Detected
787	A_21_P0006685		XLOC_008512		BROAD Institute lincRNA (XLOC_008512), lincRNA [TCONS_00017841]	GGCTGTGCAGCCAAAATTTGCAATTCTTCCCCCAGCTTTTAAAATTGTAGTAAAATATAT		chr10:73638795-73638854	3.30707	down	14.305	48.3507	-5.20348	-3.47793	Not Detected	Detected
788	A_23_P205575	Hs.647573	GPR135	G protein-coupled receptor 135	Homo sapiens G protein-coupled receptor 135 (GPR135), mRNA [NM_022571]	AGACGGGGGAGGCTTACCACTTTCCCCAAACAACATAAAAGACAATGTCCCTTCTTCAAA	NM_022571	chr14:59930349-59930290	1.04121	up	304.937	299.325	-0.789569	-0.847825	Detected	Detected
789	A_24_P904903	Hs.254042	DDX39B	DEAD (Asp-Glu-Ala-Asp) box polypeptide 39B	Homo sapiens DEAD (Asp-Glu-Ala-Asp) box polypeptide 39B (DDX39B), transcript variant 1, mRNA [NM_004640]	CCCTGGCTCGAAATAAGAGCCTCAACCTCAAACACATTAAACACTTTATTTTGGATGAAT	NM_004640	chr6:31504360-31504301	1.03885	up	517.406	509.034	-0.0267839	-0.0817776	Detected	Detected
790	A_33_P3612740	Hs.467524	USP48	ubiquitin specific peptidase 48	Homo sapiens ubiquitin specific peptidase 48 (USP48), transcript variant 2, mRNA [NM_001032730]	CTGATGTGCCATTTGTATTAAGTTATCTTTGTCATTTTAAAGACATGAATTCCCCAAGCC	NM_001032730	chr1:22054468-22054409	1.04943	up	355.555	346.277	-0.568007	-0.637611	Detected	Detected
791	A_23_P202496	Hs.74899	NOC3L	nucleolar complex associated 3 homolog (S. cerevisiae)	Homo sapiens nucleolar complex associated 3 homolog (S. cerevisiae) (NOC3L), mRNA [NM_022451]	ACAGCTATTCCCATATTCTAGGAGTGGCCTAAGAAATGCGTGTTTCAGTGACTAGATTAT	NM_022451	chr10:96093097-96093038	1.01633	down	1898.2	1971.73	1.84848	1.87185	Detected	Detected
792	A_33_P3391105	Hs.162757	LRP1	low density lipoprotein receptor-related protein 1	Homo sapiens low density lipoprotein receptor-related protein 1 (LRP1), mRNA [NM_002332]	ATGCCTGGCCTAAAGGGCTTCGTGGATGAGCACACCATCAACATCTCCCTCAGTCTGCAC	NM_002332	chr12:57539213-57539272	1.24957	down	92.7392	118.439	-2.50683	-2.1854	Detected	Detected
793	A_33_P3395859	Hs.148344	LOC147646	uncharacterized LOC147646	Homo sapiens uncharacterized LOC147646 (LOC147646), mRNA [NM_001193623]	CTGCCTGCTCTTCAGGTAGAAAGCCCTGGTTGAACAATAAACGCATGACTCTCCCTGAAT	NM_001193623	chr19:51891601-51891543	1.29169	down	31.6306	41.7576	-4.05869	-3.68943	Not Detected	Detected
794	A_21_P0010936		XLOC_l2_001875			TTCCATAAGCGTGGCAAGAAAAATGGGAAGTTCTCGGTAAGGTATATAGTATTATTTCTA		chr10:18943989-18943930	1.37957	up	77.3935	57.3364	-2.7678	-3.23202	Detected	Detected
795	A_33_P3245575	Hs.418795	GLT25D1	glycosyltransferase 25 domain containing 1	Homo sapiens glycosyltransferase 25 domain containing 1 (GLT25D1), mRNA [NM_024656]	TGTTTGAGGATGACCTGCGTTTTGAGATCTTCTTCAAGAGACGTCTGATGAACCTCATGC	NM_024656	chr19:17690322-17690381	1.55447	up	338.118	222.309	-0.640553	-1.27697	Detected	Detected
796	A_23_P1014		LINC00467	long intergenic non-protein coding RNA 467	Homo sapiens long intergenic non-protein coding RNA 467 (LINC00467), non-coding RNA [NR_026761]	CCAGCACTGTGAAGCCTACAAAAACATTGATGCGCTGGCTTGGGGATTTGAATTTGAACA	NR_026761	chr1:211605740-211605799	1.17132	up	1245.52	1086.79	1.24059	1.01246	Detected	Detected
797	A_21_P0013162	Hs.557608	LOC729178	uncharacterized LOC729178	Homo sapiens uncharacterized LOC729178 (LOC729178), non-coding RNA [NR_034115]	AAACGGGCTGTGGAAAAAGAGAATGCATGGCCAAAAATGGTGGTGCTCTCTGTCCAAAAA	NR_034115	chr6:147181860-147181801	3.63362	down	17.8971	66.465	-4.88028	-3.01887	Not Detected	Detected
798	A_24_P921366	Hs.490203	CALD1	caldesmon 1	Homo sapiens caldesmon 1 (CALD1), transcript variant 1, mRNA [NM_033138]	TTCCTTGTTTACTGGTTTGACTATAATTCTCTGTTATCTTTACGAGGTAAAACTGCAAGC	NM_033138	chr7:134655197-134655256	1.01812	up	28748.4	28859.3	5.76926	5.74335	Detected	Detected
799	A_33_P3367855	Hs.371344	PIK3R2	phosphoinositide-3-kinase, regulatory subunit 2 (beta)	Homo sapiens phosphoinositide-3-kinase, regulatory subunit 2 (beta) (PIK3R2), mRNA [NM_005027]	GCTGGGAGGCAGGTTTTGTACGGTACGTTGTTATTGATATGATATAAAACATCAAACGTC	NM_005027	chr19:18281283-18281342	1.03492	down	25367.2	26831.6	5.58874	5.63825	Detected	Detected
800	A_23_P118246	Hs.433180	GINS2	GINS complex subunit 2 (Psf2 homolog)	Homo sapiens GINS complex subunit 2 (Psf2 homolog) (GINS2), mRNA [NM_016095]	TGTGTGATGGTGCAAGGAATGGATTCAGGATGTTGTTGGAGAAACAAGTTTGTGATTAGT	NM_016095	chr16:85711713-85711654	1.13822	down	166.413	193.591	-1.66331	-1.47653	Detected	Detected
801	A_24_P134789	Hs.474001	KRTAP10-10	keratin associated protein 10-10	Homo sapiens keratin associated protein 10-10 (KRTAP10-10), mRNA [NM_181688]	TGTCTGCTCTAAGTCCGTCTGCTATGTGCCTGTGTGCTCTGGGGCTTCCACTTCATGCTG	NM_181688	chr21:46057781-46057840	1.27397	down	284.925	370.988	-0.887496	-0.538169	Detected	Detected
802	A_33_P3350748	Hs.411501	KRT7	keratin 7	Homo sapiens keratin 7 (KRT7), mRNA [NM_005556]	AAGAAGATTCCCACCCCTGCCTCCCATGCCTGGTCCCAAGACAGTGAGACAGTCTGGAAA	NM_005556	chr12:52642590-52642649	1.14968	down	259351	304743	8.94261	9.14384	Detected	Detected
803	A_23_P303423	Hs.479677	SLAIN2	SLAIN motif family, member 2	Homo sapiens SLAIN motif family, member 2 (SLAIN2), mRNA [NM_020846]	GCATTTTCATACCAAATGCGAATATTTAGGTGATCACGTGCATCTTTTCTTGTATGGATG	NM_020846	chr4:48427423-48427482	1.04478	up	79.1989	77.4758	-2.73453	-2.79772	Detected	Detected
804	A_23_P380917	Hs.9534	SEC11A	SEC11 homolog A (S. cerevisiae)	Homo sapiens SEC11 homolog A (S. cerevisiae) (SEC11A), mRNA [NM_014300]	TCGAGGGGACTTTCAGTCACAGGATTTCATAATTGTCATTGTCACACTTTCAAATTTTTG	NM_014300	chr15:85213059-85213000	1.07661	up	41925.7	39800.8	6.31361	6.20711	Detected	Detected
805	A_23_P145146	Hs.367900	PDCD2	programmed cell death 2	Homo sapiens programmed cell death 2 (PDCD2), transcript variant 1, mRNA [NM_002598]	ACAGAAGAATTTGTGTGGAAGCAGGATGTAACAGATACACCGTAAAGGCATCTTAAAGCC	NM_002598	chr6:170886691-170886632	1.02771	up	5939.12	5906.36	3.4941	3.45466	Detected	Detected
806	A_33_P3298430	Hs.66762	FAM171A1	family with sequence similarity 171, member A1	Homo sapiens family with sequence similarity 171, member A1 (FAM171A1), mRNA [NM_001010924]	AAGAAAAGCCCCTGGCAGAAACGGGAGGAGAGGCCCCTGATGGCGTTTAACATTAAATGA	NM_001010924	chr10:15254973-15254914	1.12274	down	389.129	446.522	-0.43783	-0.270809	Detected	Detected
807	A_21_P0010376		XLOC_014338		BROAD Institute lincRNA (XLOC_014338), lincRNA [TCONS_00029466]	ATGTTATGGGACATCATCCCTTCTGGTGGCTCGAGCTCCCTGGCATTCTGGGTCCTCACT		chr22:30102204-30102145	1.06999	up	79.0225	75.482	-2.73774	-2.83534	Detected	Detected
808	A_23_P141126	Hs.407966	GALK1	galactokinase 1	Homo sapiens galactokinase 1 (GALK1), mRNA [NM_000154]	CGACTACAGAGCCTTTGGCCGCCTCATGGTGGAGAGCCACCGCTCACTCAGAGACGACTA	NM_000154	chr17:73754580-73754445	1.01912	down	1247.81	1299.71	1.24325	1.27058	Detected	Detected
809	A_21_P0007119	Hs.535286	FLJ37035	uncharacterized LOC399821	Homo sapiens uncharacterized LOC399821 (FLJ37035), non-coding RNA [NR_033847]	GTCAACATTGGGCAAAAGGACTGGCCTCATCTACATTACAGATATCCTTGTGATGGTCTG	NR_033847	chr10:127396032-127395973	1.06424	up	167.851	161.196	-1.6509	-1.74072	Detected	Detected
810	A_33_P3248231	Hs.646699	LOC283028	uncharacterized LOC283028	Homo sapiens cDNA FLJ35464 fis, clone SMINT2005402. [AK092783]	AAACTGGCGGAAAATATTACAACTCTACTCTCAATGCCAGGCTGTTGTAGAAGCTCCTGG		chr10:43248938-43248879	1.05184	down	482.438	518.633	-0.127737	-0.0548258	Detected	Detected
811	A_23_P104146	Hs.269211	ZMYM4	zinc finger, MYM-type 4	Homo sapiens zinc finger, MYM-type 4 (ZMYM4), mRNA [NM_005095]	TTGGATTGTCTGATAAGTCTGCCAATAAACTATCCAGAAATAGCAAGTGTAATAGTCCCC	NM_005095	chr1:35887010-35887069	1.04036	up	1160.1	1139.68	1.1381	1.08102	Detected	Detected
812	A_23_P138631	Hs.24485	SMC3	structural maintenance of chromosomes 3	Homo sapiens structural maintenance of chromosomes 3 (SMC3), mRNA [NM_005445]	GGTAGCCCTTGCTCTGATTTTTGCCATTCAGAAATGTGACCCGGCTCCATTTTACTTGTT	NM_005445	chr10:112362651-112362710	1.01982	down	2008.53	2093.51	1.92999	1.95831	Detected	Detected
813	A_33_P3352767	Hs.513829	MC1R	melanocortin 1 receptor (alpha melanocyte stimulating hormone receptor)	Homo sapiens melanocortin 1 receptor (alpha melanocyte stimulating hormone receptor) (MC1R), mRNA [NM_002386]	GAGCATGGGGCCAGGAAAGTCTGGTAATAAATGTGACTCAGCATCACCCACCTTAAAAAA	NM_002386	chr16:89987331-89987390	1.0424	down	644.775	686.933	0.290716	0.35063	Detected	Detected
814	A_21_P0001800	Hs.149762	XLOC_002487		602720851F1 NIH_MGC_97 Homo sapiens cDNA clone IMAGE:4837645 5', mRNA sequence [BG772703]	CCTCCCCACCAAAATAATAATAATAATAAGGCTACACAGTATCTGGAATTTCTTGCTCAT		chr2:217731135-217731076	1.02567	up	262.36	261.433	-1.00653	-1.0431	Detected	Detected
815	A_33_P3229027	Hs.120094	RELL2	RELT-like 2	Homo sapiens RELT-like 2 (RELL2), transcript variant 1, mRNA [NM_173828]	CAGGCCCTGGCCTGGCCTTCGTGCCCTTTATTCATTGTCAATAAATCCGCTCAGACCATT	NM_173828	chr5:141020571-141020630	1.03849	down	5580.26	5922.82	3.40418	3.45867	Detected	Detected
816	A_23_P76291	Hs.656965	PRR4	proline rich 4 (lacrimal)	Homo sapiens proline rich 4 (lacrimal) (PRR4), transcript variant 2, mRNA [NM_007244]	AACGAGGACACCGTCAACTCTCTCTACCCCGATTTCCTTCTGTCAGCCTGCAGGAAGCAT	NM_007244	chr12:10999779-10999721	1.06153	up	513.469	494.372	-0.0378017	-0.123942	Detected	Detected
817	A_21_P0007869		XLOC_010016		BROAD Institute lincRNA (XLOC_010016), lincRNA [TCONS_00021289]	CGTGAACATCATCCTGCTGCCCTACACAATATTGTCTAGACTATGGGTAGCTAAAAAATC		chr12:10433127-10433068	1.14729	down	64.2013	75.2815	-3.03741	-2.83917	Detected	Detected
818	A_33_P3318027	Hs.73527	CSNK2B	casein kinase 2, beta polypeptide	Homo sapiens casein kinase 2, beta polypeptide (CSNK2B), mRNA [NM_001320]	TCACATGCTCTTCATGGTGCATCCCGAGTACCGGCCCAAGAGACCTGCCAACCAGTTTGT	NM_001320	chr6:31637220-31637279	1.03569	up	18396.8	18154.5	5.12523	5.07465	Detected	Detected
819	A_24_P53519	Hs.79018	CHAF1A	chromatin assembly factor 1, subunit A (p150)	Homo sapiens chromatin assembly factor 1, subunit A (p150) (CHAF1A), mRNA [NM_005483]	GTGCAGAGTTCTATATAGGATGCTGGATTAGTTCCTTTGATATTTGTAAAAATTCCCCCA	NM_005483	chr19:4443140-4443199	1.11978	down	936.226	1071.48	0.828776	0.991991	Detected	Detected
820	A_23_P138461	Hs.22678	C10orf2	chromosome 10 open reading frame 2	Homo sapiens chromosome 10 open reading frame 2 (C10orf2), transcript variant 1, mRNA [NM_021830]	ATTCAATGTAGCAGACTACTGAGAAACTACTGTGTTGCTCAGGCTTTGTTTGAGGTCCTG	NM_021830	chr10:102753417-102753476	1.07183	up	188.952	180.175	-1.48006	-1.58014	Detected	Detected
821	A_24_P84428	Hs.508524	CACYBP	calcyclin binding protein	Homo sapiens calcyclin binding protein (CACYBP), transcript variant 1, mRNA [NM_014412]	GTAAAGGTGTTGCTGGAAAAGGCTACTAGGAGAGTACGTGATGCCCTTACAGCTGAAAAA	NM_014412	chr1:174973771-174973833	1.05071	up	1554.6	1512.19	1.5604	1.48903	Detected	Detected
822	A_23_P205686	Hs.3260	PSEN1	presenilin 1	Homo sapiens presenilin 1 (PSEN1), transcript variant 1, mRNA [NM_000021]	CTTTGGCAATTCTTCTTCTCAAGCACTGACACTCATTACCGTCTGTGATTGCCATTTCTT	NM_000021	chr14:73686629-73686688	1.124	down	2970.23	3412.13	2.49442	2.66306	Detected	Detected
823	A_33_P3372281	Hs.658612	MRS2	MRS2 magnesium homeostasis factor homolog (S. cerevisiae)	Homo sapiens MRS2 magnesium homeostasis factor homolog (S. cerevisiae) (MRS2), mRNA [NM_020662]	TTCGCTCTTTGGACTAATGGGAGTTGCTTTTGGAATGAATTTGGAATCTTCCCTTGAAGA	NM_020662	chr6:24418746-24418805	1.04365	down	984.638	1050.27	0.901513	0.963146	Detected	Detected
824	A_21_P0005668		XLOC_006734		BROAD Institute lincRNA (XLOC_006734), lincRNA [TCONS_00014645]	TCTCATTTCCTTTCAGAACAAACCTACATTCCCAGACCTATAATTTTCTTGAGAAAATGG		chr8:20832429-20832488	20.6516	down	10.8603	229.228	-5.60094	-1.23276	Not Detected	Detected
825	A_24_P282383	Hs.719946	MYH7	myosin, heavy chain 7, cardiac muscle, beta	Homo sapiens myosin, heavy chain 7, cardiac muscle, beta (MYH7), mRNA [NM_000257]	CCGTGACATTGGCACGAAGGGCTTGAATGAGGAGTAGCTTTGCCACATCTTGATCTGCTC	NM_000257	chr14:23882986-23882040	4.96098	down	10.8603	55.0657	-5.60094	-3.29031	Not Detected	Detected
826	A_21_P0014502		LOC100287803	uncharacterized LOC100287803	PREDICTED: Homo sapiens hypothetical LOC100287803, transcript variant 1 (LOC100287803), miscRNA [XR_110120]	CATTTGTCTTAAGTCCTGGTGTTGTGTGGATGACAAGCAGAAGCCAGTTATGATGACAGG	XR_110120	chr13:45911432-45911491	1.24659	up	134.13	109.97	-1.97444	-2.29243	Detected	Detected
827	A_33_P3376434	Hs.288164	SETD5	SET domain containing 5	Homo sapiens SET domain containing 5 (SETD5), mRNA [NM_001080517]	ATTAAGCTCAGCACTCTCTAAAGGAGCAACAGTTTACAGCCCTTCCAGATACAGCTACCA	NM_001080517	chr3:9516780-9516839	1.05472	up	562.511	545.084	0.0938015	0.0169401	Detected	Detected
828	A_24_P22746	Hs.465433	ZADH2	zinc binding alcohol dehydrogenase domain containing 2	Homo sapiens zinc binding alcohol dehydrogenase domain containing 2 (ZADH2), mRNA [NM_175907]	CGTGGTCACTTTAAGCGGGATTATCAGTACGGTTGGTGTGGTCACTTTGGTTTATCATCA	NM_175907	chr18:72909521-72909462	1.06177	up	421.69	405.912	-0.321898	-0.408372	Detected	Detected
829	A_23_P116624	Hs.136557	SLC6A5	solute carrier family 6 (neurotransmitter transporter, glycine), member 5	Homo sapiens solute carrier family 6 (neurotransmitter transporter, glycine), member 5 (SLC6A5), mRNA [NM_004211]	CAATTATGTTTGTGATAAAAATGCATCTGGCCCCTGGAAGATTTATTGAGAGGCTGAAGT	NM_004211	chr11:20673953-20676268	1.29457	down	28.2061	37.3198	-4.224	-3.85152	Not Detected	Not Detected
830	A_33_P3283350					GGGCCGATCAGCACAGCGGACCCACCTTATTTTCTCATTGCCTGTCACGGATGTGTTTAA		chrX:003753785-003753844	1.18685	down	97.5244	118.299	-2.43424	-2.18711	Detected	Detected
831	A_32_P73217	Hs.82933	TMEM167B	transmembrane protein 167B	Homo sapiens transmembrane protein 167B (TMEM167B), mRNA [NM_020141]	ACAGCCAGAAACAAATATACATTTGTTTCATTTCTTGACTTTCCCTAAGCAGATAAGCAG	NM_020141	chr1:109639239-109639298	1.00492	down	419.534	430.891	-0.329293	-0.322217	Detected	Detected
832	A_33_P3349619					ACCACACACACTTGCTACAGTTCGATGGGGAGGGTGGCTGGAAGTTCGAGAAGCTAGGCT		chr2:092031592-092031651	1.00723	down	127.786	131.548	-2.04435	-2.03395	Detected	Detected
833	A_33_P3271051	Hs.487479	CYTH3	cytohesin 3	Homo sapiens cytohesin 3 (CYTH3), mRNA [NM_004227]	GATGGCTGTCAGAGCTCTTGCAGATACTGTGTTCACTAAATAAAAATCACATGTATTGTT	NM_004227	chr7:6201473-6201414	1.01376	down	9272.43	9607.22	4.1368	4.15651	Detected	Detected
834	A_24_P243776	Hs.655904	ZNF277	zinc finger protein 277	Homo sapiens zinc finger protein 277 (ZNF277), mRNA [NM_021994]	CTTGAAAACCTAGAAGAAACTACCACAGAAGCAATTTTTCATGTTTTTCTCCTATGAGAC	NM_021994	chr7:111982790-111982849	1.18006	up	2451.14	2122.92	2.2173	1.97844	Detected	Detected
835	A_33_P3310070	Hs.591140	FOXK2	forkhead box K2	Homo sapiens forkhead box K2 (FOXK2), mRNA [NM_004514]	GATTTATACACACATCACTAAAAATTATCCCTACTACAGGACTGCGGACAAGGGCTGGCA	NM_004514	chr17:80529686-80529745	1.08813	up	63.6468	59.7812	-3.04992	-3.17178	Detected	Detected
836	A_33_P3370881	Hs.590950	LOC390937	Ets2 repressor factor-like	PREDICTED: Homo sapiens Ets2 repressor factor-like (LOC390937), mRNA [XM_003403707]	CTGTTCACCTCCGAGACAGATAAATTGCGTCTGGACAGCCCTTTCCCATTCCTGGGCTCT	XM_003403707	chr19:42413272-42413213	1.01452	up	67.445	67.9452	-2.9663	-2.9871	Detected	Detected
837	A_23_P40039	Hs.546449	AMMECR1L	AMME chromosomal region gene 1-like	Homo sapiens AMME chromosomal region gene 1-like (AMMECR1L), transcript variant 1, mRNA [NM_031445]	CTAGGGAGCTATGTGTTCTTTTTGTTCATTTCGTTCTTACTTCCCTGAAGCAAGAGACTA	NM_031445	chr2:128619399-128619340	1.01837	up	4840.53	4857.99	3.19901	3.17275	Detected	Detected
838	ERCC-00111_144					AAGCGAAATAACATCCTCCCACTGGGTGCACAGCGAATTAGTATCATAGTAGAATTAAGC			1.26764	down	12.4189	16.0897	-5.40747	-5.06533	Not Detected	Not Detected
839	A_23_P20532	Hs.604441	CNTNAP3B	contactin associated protein-like 3B	contactin associated protein-like 3B [Source:HGNC Symbol;Acc:32035] [ENST00000276974]	ACTACCCTAGATGAGCTGTCCTGCTCCAGTAACATTCTTTTTCTAAAATCATTTATAGTA		chr9:43821272-43821331	1.04791	down	107.112	114.718	-2.29896	-2.23145	Detected	Detected
840	A_33_P3352134	Hs.529322	ATG16L1	ATG16 autophagy related 16-like 1 (S. cerevisiae)	Homo sapiens ATG16 autophagy related 16-like 1 (S. cerevisiae) (ATG16L1), transcript variant 1, mRNA [NM_030803]	TGTCAGTGTGGACAAAGGATGCAAAGCTGTGCTGTGGGCACAGTACTGACGGGGCTCTCA	NM_030803	chr2:234202948-234203007	1.5636	up	107.82	70.4767	-2.28945	-2.93432	Detected	Detected
841	A_23_P164912	Hs.221737	LIN7B	lin-7 homolog B (C. elegans)	Homo sapiens lin-7 homolog B (C. elegans) (LIN7B), mRNA [NM_022165]	TGCACTCTCTTCCTGTACAGTATTTATTGTTCCTGGCACTTTATTTAAAGATATTTGACC	NM_022165	chr19:49621654-49621713	1.10108	up	2133.5	1980.35	2.01707	1.87815	Detected	Detected
842	A_24_P410627	Hs.728819	MKRN1	makorin ring finger protein 1	Homo sapiens makorin ring finger protein 1 (MKRN1), transcript variant 2, mRNA [NM_001145125]	GTTTCCTGACGTTTTACATTTCCACTTTCCTATTCCATTCATTAAGCTAGCCAACAATCC	NM_001145125	chr7:140156142-140156083	1.01591	up	1690.59	1700.8	1.68138	1.6586	Detected	Detected
843	A_23_P371410	Hs.487325	PRKACB	protein kinase, cAMP-dependent, catalytic, beta	Homo sapiens protein kinase, cAMP-dependent, catalytic, beta (PRKACB), transcript variant 3, mRNA [NM_207578]	GCACCTTAGAAGAATGACACCAGAAAACCTTATTATATCACAATATTCTGTTTTCCCCTT	NM_207578	chr1:84670691-84670750	1.10093	down	171.74	193.242	-1.61785	-1.47913	Detected	Detected
844	A_23_P83751	Hs.164705	C11orf63	chromosome 11 open reading frame 63	Homo sapiens chromosome 11 open reading frame 63 (C11orf63), transcript variant 1, mRNA [NM_024806]	TGGCTGCTTTCAAAGTCCTTCACATCGTATAGACAACATTTGATAGGAAGGAGACCAAAA	NM_024806	chr11:122830122-122830181	1.07656	down	141.709	155.922	-1.89515	-1.78872	Detected	Detected
845	A_23_P82738	Hs.30561	RAD54B	RAD54 homolog B (S. cerevisiae)	Homo sapiens RAD54 homolog B (S. cerevisiae) (RAD54B), transcript variant 1, mRNA [NM_012415]	CAAGCTACTGGCACATAGTGAAAGATTACTTCTGACATTCCATTGCTCTTCTTTTGAAAA	NM_012415	chr8:95384415-95384356	1.02155	down	858.128	895.946	0.703113	0.733871	Detected	Detected
846	A_23_P121095	Hs.475733	TOP2B	topoisomerase (DNA) II beta 180kDa	Homo sapiens topoisomerase (DNA) II beta 180kDa (TOP2B), mRNA [NM_001068]	TCAACAAATATCTTGTGTTGTCCTTTTGTCTTCTCTGTCTCAGACTTTTGTACATCTGGC	NM_001068	chr3:25639773-25639714	1.01542	up	5366.22	5401.25	3.34775	3.32568	Detected	Detected
847	A_21_P0010098		XLOC_013602		BROAD Institute lincRNA (XLOC_013602), lincRNA [TCONS_00028585]	CTACAGCCCACCGGCCATGTCTGGCCCCTTCTTGCTGTTGAAAATAAAGTTATGCTGGAG		chr20:61198442-61198501	1.06429	up	236.464	227.078	-1.15646	-1.24635	Detected	Detected
848	A_21_P0008572		XLOC_011306		BROAD Institute lincRNA (XLOC_011306), lincRNA [TCONS_00023266]	AAATCTGGTTAAAGAAAACTCGTTTCCGATCCAGCCAGGTGCTGAGACAGGCAGAACTTT		chr15:74211381-74211440	1.19022	down	84.4275	102.702	-2.64229	-2.39107	Detected	Detected
849	A_23_P142750	Hs.131431	EIF2AK2	eukaryotic translation initiation factor 2-alpha kinase 2	Homo sapiens eukaryotic translation initiation factor 2-alpha kinase 2 (EIF2AK2), transcript variant 1, mRNA [NM_002759]	AGAACAGATTTCTTCGCAAGACTATGGAAAGGAAGTGGACCTCTACGCTTTGGGGCTAAT	NM_002759	chr2:37341880-37336386	1.00801	up	3452.22	3500.3	2.71137	2.69987	Detected	Detected
850	A_24_P703830	Hs.127982	NANOS3	nanos homolog 3 (Drosophila)	Homo sapiens nanos homolog 3 (Drosophila) (NANOS3), mRNA [NM_001098622]	GTTTCCCTAGTGCTGGGCATCCAGTCAGCCCTCAATAAATGCTTATGAATGGATCAACAA	NM_001098622	chr19:13991510-13991569	1.11935	up	664.231	606.492	0.333605	0.170949	Detected	Detected
851	A_23_P122233	Hs.483924	MRPL22	mitochondrial ribosomal protein L22	Homo sapiens mitochondrial ribosomal protein L22 (MRPL22), nuclear gene encoding mitochondrial protein, transcript variant 2, mRNA [NM_001014990]	TCGCTTTGGGATCATGGAGAAGGTTTATTGCCATTATTTTGTGAAGTTGGTGGAAGGGCC	NM_001014990	chr5:154346304-154346363	1.02983	up	5218.88	5179.41	3.30759	3.26518	Detected	Detected
852	A_23_P250813	Hs.632050	WRN	Werner syndrome, RecQ helicase-like	Homo sapiens Werner syndrome, RecQ helicase-like (WRN), mRNA [NM_000553]	GCAATTCATGTAGTTTCTGGGTCTTCTGGGAGCCTACGTGAGTACATCACCTAACAGAAT	NM_000553	chr8:31030776-31030835	1.00605	down	977.159	1004.74	0.890513	0.899209	Detected	Detected
853	A_33_P3347707	Hs.375439	NOVA2	neuro-oncological ventral antigen 2	Homo sapiens neuro-oncological ventral antigen 2 (NOVA2), mRNA [NM_002516]	CAGGGCCCAGGTCTGTGTGATATCTGTATATATTGCATTTTGTTGATTTTAATAGAAAAC	NM_002516	chr19:46442850-46442791	1.04823	up	116.251	113.347	-2.18084	-2.24879	Detected	Detected
854	A_32_P8015	Hs.447506	HNRNPA1L2	heterogeneous nuclear ribonucleoprotein A1-like 2	Homo sapiens heterogeneous nuclear ribonucleoprotein A1-like 2 (HNRNPA1L2), transcript variant 1, mRNA [NM_001011724]	TGTTTTAGACAAATACTCATGTGTATGGGCAAAAAACTCGAGGACTGTATTTGTGACTAA	NM_001011724	chr13:53217715-53217774	1.15185	up	37701.5	33452.7	6.1604	5.95644	Detected	Detected
855	A_33_P3365352	Hs.729388	LOC100130476	uncharacterized LOC100130476	Homo sapiens cDNA FLJ42179 fis, clone THYMU2030796. [AK124173]	AGAAAAAGCAGCGGTGACAGCCTTTGGTCCCCATCTCCATTGTTCCTGCCAGCTCTGGAC		chr6:138187838-138187779	1.12543	down	106.328	122.303	-2.30955	-2.13908	Detected	Detected
856	A_33_P3315763					GAACTCAGGGGTTCAAGACCAGCCTGGGCAACATGGCAAAACCCCATCTCTACAAAAAAT		chr17:026889952-026889893	1.04082	up	234654	230421	8.79824	8.74052	Detected	Detected
857	A_33_P3258593	Hs.631726	PRB1	proline-rich protein BstNI subfamily 1	Homo sapiens proline-rich protein BstNI subfamily 1 (PRB1), transcript variant 1, mRNA [NM_005039]	ACAAACCTCAAGGTCCCCCACCTCCAGGAAAGCCACAAGGACCACCCGCACAAGGAGGCA	NM_005039	chr12:11506291-11506232	1.03898	up	940.678	925.349	0.835621	0.780458	Detected	Detected
858	A_24_P305223	Hs.406709	CTAGE1	cutaneous T-cell lymphoma-associated antigen 1	Homo sapiens cutaneous T-cell lymphoma-associated antigen 1 (CTAGE1), transcript variant 1, mRNA [NM_172241]	CTAATTGTGCTAGACTCTCTGGACCAGCAGAACTCAGAAGTTTTAATATGCCTTCTTTGG	NM_172241	chr18:19995982-19995923	1.03378	up	134.028	132.506	-1.97555	-2.02349	Detected	Detected
859	A_33_P3884230	Hs.257970	NFIX	nuclear factor I/X (CCAAT-binding transcription factor)	Homo sapiens nuclear factor I/X (CCAAT-binding transcription factor) (NFIX), mRNA [NM_002501]	TCGATGACAGTGAGATGGAGAGCCCTGTTGATGACGTGTTCTATCCCGGGACAGGCCGTT	NM_002501	chr19:13186372-13186431	1.10168	up	143.115	132.77	-1.8809	-2.02061	Detected	Detected
860	A_24_P211151	Hs.283741	EXOSC5	exosome component 5	Homo sapiens exosome component 5 (EXOSC5), mRNA [NM_020158]	AGGTCAGCAAAGAGATTTTCAACAAGGCCACACTCGAAGTGATCCTGAGGCCGAAGATTG	NM_020158	chr19:41898840-41898781	1.05599	down	232.066	250.463	-1.18354	-1.10494	Detected	Detected
861	A_24_P390928	Hs.466929	TRAPPC6A	trafficking protein particle complex 6A	Homo sapiens trafficking protein particle complex 6A (TRAPPC6A), mRNA [NM_024108]	CTTCAGGGAGGAGCTGGATGTCCTCAAGTTCTTGTGCAAAGACCTGTGGGTGGCGGTGTT	NM_024108	chr19:45668207-45668148	1.0726	up	2973.18	2833.05	2.49586	2.39474	Detected	Detected
862	A_33_P3386429	Hs.485784	SENP6	SUMO1/sentrin specific peptidase 6	Homo sapiens SUMO1/sentrin specific peptidase 6 (SENP6), transcript variant 1, mRNA [NM_015571]	CTGTGCTACTTCAGACAGCTGAAAACTTAATGGTATTATTTCAAGTTCACATAACCCTAA	NM_015571	chr6:76427665-76427724	1.31922	up	65.1843	50.5005	-3.01548	-3.41517	Detected	Detected
863	A_23_P205768	Hs.713393	ARPP19	cAMP-regulated phosphoprotein, 19kDa	Homo sapiens cAMP-regulated phosphoprotein, 19kDa (ARPP19), mRNA [NM_006628]	GGGCAATATTTGCCCATTCTGGTGTAACTTATGTGACTCTAGTGCTTAACAGCTGCCGTT	NM_006628	chr15:52843577-52843518	1.10891	up	3849.39	3547.86	2.86848	2.71934	Detected	Detected
864	A_23_P132915	Hs.476517	FAM114A1	family with sequence similarity 114, member A1	Homo sapiens family with sequence similarity 114, member A1 (FAM114A1), transcript variant 1, mRNA [NM_138389]	AGGTCCTTAACCCCATGATCAGTAGTGTATTGTTAGAGGGCTGCAACAGTACAACGTACA	NM_138389	chr4:38942605-38945098	1.08599	down	1665.19	1848.26	1.65954	1.77855	Detected	Detected
865	A_19_P00322705	Hs.517502	MIAT		Homo sapiens myocardial infarction associated transcript (non-protein coding) (MIAT), transcript variant 1, non-coding RNA [NR_003491]	TCCTGGTTGATGCTCAGCAGATGACTGATCTGGCTCTGGAGGACAGCTCCAGGGGTATGA	NR_003491	chr22:27064312-27064371	16.0046	down	10.8261	177.088	-5.60549	-1.60508	Not Detected	Detected
866	A_24_P59247					CAATATGCAGAGGATGTACTCTCTGGAAAGGTGTCGGTTGGCCGCTTCCTGGTGAACCTG		chr12:005141915-005141856	1.08836	up	15969.3	14996.3	4.92108	4.79892	Detected	Detected
867	A_33_P3217998	Hs.662342	AKR7L	aldo-keto reductase family 7-like	Homo sapiens aldo-keto reductase family 7-like (AKR7L), transcript variant 1, non-coding RNA [NR_040288]	GACGCCTTTAATCAAGCCTGGCATTTGTTTGCCCACGAATGTCCCAACTACTTCATCTAA	NR_040288	chr1:19593853-19593794	1.05812	down	4712.45	5096.29	3.16032	3.24183	Detected	Detected
868	A_23_P53957	Hs.709581	COX16	COX16 cytochrome c oxidase assembly homolog (S. cerevisiae)	Homo sapiens COX16 cytochrome c oxidase assembly homolog (S. cerevisiae) (COX16), nuclear gene encoding mitochondrial protein, transcript variant 1, mRNA [NM_016468]	TTATACTTCCCAGCTATTCCATCTGTGGATGAAAGTAACAATGTTGGCCACGTATATTTT	NM_016468	chr14:70792882-70792823	1.0337	up	12992.1	12845.6	4.62341	4.57559	Detected	Detected
869	ERCC-00123_60					TCCAGTACCTCCTTTTCCAGATGCTATCGCGATAGCTATTGCCATTAATGTCACCATTCT			1.2537	up	11.1663	9.10302	-5.56086	-5.88705	Not Detected	Not Detected
870	A_24_P219266	Hs.234681	LRRC57	leucine rich repeat containing 57	Homo sapiens leucine rich repeat containing 57 (LRRC57), mRNA [NM_153260]	TCAAGATTTTCTTGAAGATTTGTTAGAAATAATGTCTTATTTCTGGTAACCTTTCCCTTT	NM_153260	chr15:42834909-42834850	1.01048	up	491.464	497.091	-0.100993	-0.116031	Detected	Detected
871	A_33_P3264780	Hs.382306	CDK8	cyclin-dependent kinase 8	Homo sapiens cyclin-dependent kinase 8 (CDK8), mRNA [NM_001260]	CAGATCCTAGATGGTATTCACTACCTGCATGCTAACTGGGTGTTGCACAGAGATTTGGTA	NM_001260	chr13:26927961-26928017	1.44114	up	108.868	77.2082	-2.2755	-2.80271	Detected	Detected
872	A_32_P58074	Hs.356572	RPS3A	ribosomal protein S3A	Homo sapiens ribosomal protein S3A (RPS3A), mRNA [NM_001006]	GTTGGTTTTACTAAAAAACGCAAAAATCAGATACGGAAGACCTCTTATGCTCAGCACCAA	NM_001006	chr4:152024086-152024145	1.15687	up	73664.3	65079.2	7.12674	6.91651	Detected	Detected
873	A_33_P3331080	Hs.595540	SEC24A	SEC24 family, member A (S. cerevisiae)	Homo sapiens SEC24 family, member A (S. cerevisiae) (SEC24A), transcript variant 2, mRNA [NM_001252231]	GTCATTGGGGTCAGTTCAGAAGAAACTCTTATTACCTGCCTGGAAATTGCCATGAGATAA	NM_001252231	chr5:134028724-134028783	1.18731	down	87.5106	106.192	-2.59055	-2.34286	Detected	Detected
874	A_23_P120845	Hs.437638	XBP1	X-box binding protein 1	Homo sapiens X-box binding protein 1 (XBP1), transcript variant 1, mRNA [NM_005080]	CCTTTTTGGCATCCTGGCTTGCCTCCAGTTTTAGGTCCTTTAGTTTGCTTCTGTAAGCAA	NM_005080	chr22:29190792-29190733	1.1245	down	22164.2	25473.2	5.39401	5.5633	Detected	Detected
875	A_24_P238250	Hs.707031	LGALS7	lectin, galactoside-binding, soluble, 7	Homo sapiens lectin, galactoside-binding, soluble, 7 (LGALS7), mRNA [NM_002307]	GGTGGAGGTGGGCGGGGACGTGCAGCTGGACTCCGTGAGGATCTTCTGAGCAGAAGCCCA	NM_002307	chr19:39261714-39261655	1.46966	up	305.413	212.392	-0.78732	-1.34281	Detected	Detected
876	A_33_P3339311				XM_322591 predicted protein {Neurospora crassa} (exp=-1; wgp=0; cg=0), partial (9%) [THC2496490]	CCTCTTTTAATCCTGTTTCTCTCTAAGTTAGTAGCTATTACACCCAAATGGTTGAGTTTT		chr1:229576105-229576046	1.1319	down	135.074	156.261	-1.96433	-1.78558	Detected	Detected
877	A_23_P129174	Hs.12692	LRRC49	leucine rich repeat containing 49	Homo sapiens leucine rich repeat containing 49 (LRRC49), transcript variant 2, mRNA [NM_017691]	TTGGTTCTTGCTTTGATTGGTGCCCTGCTATAGCCCAAAGCACGTAGTATTTGCTGATGA	NM_017691	chr15:71342217-71342276	1.00396	up	1530.65	1558.22	1.53799	1.53229	Detected	Detected
878	A_33_P3397051	Hs.356198	EXOC8	exocyst complex component 8	Homo sapiens exocyst complex component 8 (EXOC8), mRNA [NM_175876]	CTGAGGAATGCATCTAGACTTATTCGTGTGAATCCTGAAAGTACAACATCAGTGGTCTAA	NM_175876	chr1:231471373-231471314	1.12674	up	165.79	150.385	-1.66872	-1.84088	Detected	Detected
879	A_23_P216689	Hs.522472	BRD3	bromodomain containing 3	Homo sapiens bromodomain containing 3 (BRD3), mRNA [NM_007371]	ATGGGTACTGTATTTGAAAGCTGTTAGCTTTGTCAACACGCATTGTCCTTGTCATTTGGG	NM_007371	chr9:136898324-136898265	1.06473	up	3062.83	2940.04	2.53872	2.44822	Detected	Detected
880	A_21_P0013161		XLOC_l2_013153		BROAD Institute lincRNA (XLOC_l2_013153), lincRNA [TCONS_l2_00025505]	GTGGATATAGATCAATTCATGCTTTTCAATTCAGTCCTCTCTCTAATAAACTGCTGTCAT		chr6:147171356-147171297	1.3581	up	100.797	75.8551	-2.38663	-2.82822	Detected	Detected
881	A_24_P941505	Hs.372003	FAM120A	family with sequence similarity 120A	Homo sapiens family with sequence similarity 120A (FAM120A), mRNA [NM_014612]	CAATGAACTATGTGGTTTTGAATCGGATGTAGACCATTAGTACTACTACTTGAGCTAAAC	NM_014612	chr9:96327562-96327621	1.01344	down	4551.32	4714.17	3.11014	3.12939	Detected	Detected
882	A_21_P0014060	Hs.728951	PIGC	phosphatidylinositol glycan anchor biosynthesis, class C	PREDICTED: Homo sapiens hypothetical LOC100505991, transcript variant 2 (LOC100505991), miscRNA [XR_108307]	TCCTTGCTTTGAAAGCCAGTTGCTAAAAATAAAAACTGTTCCATGAAAAATCACAATGCC	XR_108307	chr1:172362943-172362884	2.21712	up	80.2567	36.9966	-2.71539	-3.86408	Detected	Detected
883	A_24_P944299	Hs.35433	CDC42BPA	CDC42 binding protein kinase alpha (DMPK-like)	Homo sapiens CDC42 binding protein kinase alpha (DMPK-like) (CDC42BPA), transcript variant B, mRNA [NM_003607]	GACTTTGTTACTCAAGTCCAGAGTTCTCTGTGCACTTCTGCTAGATAAGGAGTGTAAGCC	NM_003607	chr1:227178114-227178055	1.13267	up	634.06	572.135	0.266539	0.0868168	Detected	Detected
884	A_19_P00318189	Hs.561708	LOC401320	uncharacterized LOC401320	Homo sapiens uncharacterized LOC401320 (LOC401320), non-coding RNA [NR_038889]	CAGGTCCTAAACTGTAGCTTGCAATGTGCCTGTTTCCAGAAACCAAGGTGAAAGTGCTTT	NR_038889	chr7:30601501-30601442	1.20067	up	274.308	233.498	-0.942286	-1.20613	Detected	Detected
885	A_24_P19828	Hs.525091	TOE1	target of EGR1, member 1 (nuclear)	Homo sapiens target of EGR1, member 1 (nuclear) (TOE1), mRNA [NM_025077]	GGCGACGACGTAGGGAAAAACGGAAGAGGGCTTTATTGAACCTACCGGGGACACAGACCT	NM_025077	chr1:45808854-45808913	1.00904	down	256.272	264.289	-1.04041	-1.02742	Detected	Detected
886	A_24_P385585	Hs.43899	TMEM18	transmembrane protein 18	Homo sapiens transmembrane protein 18 (TMEM18), mRNA [NM_152834]	GTTCTGTTAGGACAGGCATACTGTTACTTTGCAATATCCACTTTATAAAATAGCTCCTGC	NM_152834	chr2:668758-668699	1.05332	down	265.589	285.916	-0.988885	-0.913946	Detected	Detected
887	A_23_P31671	Hs.131255	UQCRB	ubiquinol-cytochrome c reductase binding protein	Homo sapiens ubiquinol-cytochrome c reductase binding protein (UQCRB), nuclear gene encoding mitochondrial protein, transcript variant 1, mRNA [NM_006294]	AAGCCATAAGAAGACTTCCTGAGAACCTTTATAATGACAGGATGTTTCGCATTAAGAGGG	NM_006294	chr8:97244123-97244064	1.15577	up	31476.8	27834.9	5.90006	5.69121	Detected	Detected
888	A_23_P122947	Hs.128056	AVL9	AVL9 homolog (S. cerevisiase)	Homo sapiens AVL9 homolog (S. cerevisiase) (AVL9), mRNA [NM_015060]	AAGGCCAATACTCAGTATCAGACATGAAGTTAAGGTTCTCACATTCTGTTCAGAATAGTG	NM_015060	chr7:32619842-32620430	1.05732	up	407.74	394.137	-0.370432	-0.450844	Detected	Detected
889	A_33_P3232557	Hs.436393	DLGAP3	discs, large (Drosophila) homolog-associated protein 3	Homo sapiens discs, large (Drosophila) homolog-associated protein 3 (DLGAP3), mRNA [NM_001080418]	ACCTGTGGCTGTTCCCACATCCCCTTGAATATCCCAGGAAAAATAAAACGGCAGAACTGC	NM_001080418	chr1:35331097-35331038	1.0768	down	63.6861	70.089	-3.04903	-2.94228	Detected	Detected
890	ERCC-00109_120					GGGCGACGCACTTGACCATCCGAATCAAACTGAGAGATCGAAATAGCCTCACCCTTGAAC			1.14968	up	11.6076	10.3189	-5.50494	-5.70617	Not Detected	Not Detected
891	A_24_P76018	Hs.720727	C3orf71	chromosome 3 open reading frame 71	Homo sapiens chromosome 3 open reading frame 71 (C3orf71), mRNA [NM_001123040]	TCTTTTCACAGTATAGGAGTTGTCATCATGACTTCCAGTTACCTTCTGGGACCGGTTGTC	NM_001123040	chr3:48955775-48955716	1.93401	down	24.8518	49.1233	-4.40666	-3.45506	Not Detected	Detected
892	A_21_P0008919		XLOC_011682		BROAD Institute lincRNA (XLOC_011682), lincRNA [TCONS_00024360]	TAGGGGCCATAAAAAATGGTTGTTTTGAGCTGGGTACAGTGGCTCACTCCTGTAATTCCA		chr16:27389761-27389820	1.0062	down	1207.84	1242.13	1.19628	1.2052	Detected	Detected
893	A_23_P117037	Hs.655272	LETMD1	LETM1 domain containing 1	Homo sapiens LETM1 domain containing 1 (LETMD1), nuclear gene encoding mitochondrial protein, transcript variant 1, mRNA [NM_015416]	CTTCACTGGCATGGGCTAACCACTTCTTTTTCAAACCCTCTGAACACCTTTTTCTGATGG	NM_015416	chr12:51453755-51453814	1.07613	up	3181.45	3021.56	2.59353	2.48768	Detected	Detected
894	A_23_P8339	Hs.416998	MRPL18	mitochondrial ribosomal protein L18	Homo sapiens mitochondrial ribosomal protein L18 (MRPL18), nuclear gene encoding mitochondrial protein, mRNA [NM_014161]	TACAAAGTGCCATGACAGAAGGTGGTGTGGTTCTACGGGAACCTCAGAGAATCTATGAAT	NM_014161	chr6:160219094-160219153	1.08457	up	14444.2	13611.4	4.77626	4.65913	Detected	Detected
895	A_24_P117672	Hs.103521	SCAF1	SR-related CTD-associated factor 1	Homo sapiens SR-related CTD-associated factor 1 (SCAF1), mRNA [NM_021228]	CCGTCCACAAGATCTGCCACAGCAAAAGTGGGGAAATCAACCCAGTGAAGGTGAGCAACC	NM_021228	chr19:50161136-50161513	1.11776	up	1163.61	1063.97	1.14246	0.98185	Detected	Detected
896	A_23_P134454	Hs.74034	CAV1	caveolin 1, caveolae protein, 22kDa	Homo sapiens caveolin 1, caveolae protein, 22kDa (CAV1), transcript variant 1, mRNA [NM_001753]	ATTCCTCCTGCTCATATTGTGATTCTCACTTTGGGGACTTTTCTTAAACCTTCAGTTATG	NM_001753	chr7:116200742-116200801	1.09744	up	7397.39	6889.18	3.81086	3.67672	Detected	Detected
897	A_23_P76488	Hs.719042	EMP1	epithelial membrane protein 1	Homo sapiens epithelial membrane protein 1 (EMP1), mRNA [NM_001423]	CATGTAATTTGCATTACTCTGGTGGATTGTTCTAGTACTGTATTGGGCTTCTTCGTTAAT	NM_001423	chr12:13369562-13369621	1.21705	down	1543.83	1920.34	1.55036	1.83375	Detected	Detected
898	A_23_P323685	Hs.591790	HIST1H4H	histone cluster 1, H4h	Homo sapiens histone cluster 1, H4h (HIST1H4H), mRNA [NM_003543]	GTTCTGAAGGTGTTCCTGGAGAACGTGATTCGTGACGCTGTCACTTACACAGAGCACGCC	NM_003543	chr6:26285556-26285497	1.02749	up	799.942	795.704	0.601816	0.562692	Detected	Detected
899	ERCC-00035_90					CTAACATCGCCCCGAATGCAGAGCCACCTACTGGGGTTGTCTGAGAATACTCCATGGGTC			1.3616	up	13.9193	10.4481	-5.24292	-5.68822	Not Detected	Not Detected
900	A_21_P0004637	Hs.436137	XLOC_005195		UI-H-BI2-aho-h-05-0-UI.s1 NCI_CGAP_Sub4 Homo sapiens cDNA clone IMAGE:2727776 3', mRNA sequence [AW293732]	CTAGTACTTTTGGGTGCTCAAAGACACTTTTGGGAGAAACATATATATTAACTTCCTCTT		chr6:21355468-21355527	6.97466	down	10.4953	74.8149	-5.65026	-2.84814	Not Detected	Detected
901	A_33_P3300273	Hs.26226	C1orf52	chromosome 1 open reading frame 52	Homo sapiens chromosome 1 open reading frame 52 (C1orf52), transcript variant 1, mRNA [NM_198077]	ACTTGAATTGTAATTCCCACAATTCCCACGTGTCATGGGTGGTGACTGAATTATGGGGGT	NM_198077	chr1:85715907-85715848	1.03264	up	261.011	258.334	-1.01397	-1.0603	Detected	Detected
902	A_33_P3364289	Hs.631617	HSH2D	hematopoietic SH2 domain containing	Homo sapiens hematopoietic SH2 domain containing (HSH2D), mRNA [NM_032855]	TGTGTGGCCACATCTCTCAAAAGCCCCTCACAGCCCCAGGCACCAAAAGACAGAAAGGTC	NM_032855	chr19:16268351-16268410	1.169	down	385.122	460.135	-0.452763	-0.227484	Detected	Detected
903	A_23_P105118	Hs.554541	OR51G1	olfactory receptor, family 51, subfamily G, member 1	Homo sapiens olfactory receptor, family 51, subfamily G, member 1 (OR51G1), mRNA [NM_001005237]	CTGTTTCACTCAGCTCTTCTTCATCCACACCTTGTCTTCAATGGAGTCATCAGTTCTGTT	NM_001005237	chr11:4945276-4945217	1.01944	down	11.2787	11.7513	-5.54641	-5.51864	Not Detected	Not Detected
904	A_24_P113686	Hs.5111	ZNHIT6	zinc finger, HIT-type containing 6	Homo sapiens zinc finger, HIT-type containing 6 (ZNHIT6), transcript variant 1, mRNA [NM_017953]	AACTTACCCTTGTGAGACAAGTTTTCTACTTGAGAAACTCCTAGTACAATGTCTTATACT	NM_017953	chr1:86118985-86118926	1.08388	up	1483.9	1399.24	1.49324	1.37703	Detected	Detected
905	A_23_P119196	Hs.107740	KLF2	Kruppel-like factor 2 (lung)	Homo sapiens Kruppel-like factor 2 (lung) (KLF2), mRNA [NM_016270]	GAGACAGGTGGGCATTTTTGGGCTACCTGGTTCGTTTTTATAAGATTTTGCTGGGTTGGT	NM_016270	chr19:16438246-16438305	1.04362	down	221.845	236.625	-1.24853	-1.18694	Detected	Detected
906	A_23_P103803	Hs.292449	FCRL3	Fc receptor-like 3	Homo sapiens Fc receptor-like 3 (FCRL3), mRNA [NM_052939]	AAGAGCATGAGGAACTTACAGTCCTCTATTCAGAACTGAAGAAGACACACCCAGACGACT	NM_052939	chr1:157648742-157648598	1.36067	up	13.6496	10.2527	-5.27115	-5.71547	Not Detected	Not Detected
907	A_21_P0000061		CGREF1	cell growth regulator with EF-hand domain 1	Homo sapiens cell growth regulator with EF-hand domain 1 (CGREF1), transcript variant 4, mRNA [NM_001166241]	TTTTCCCCTCCTGCTGCCATACTCACCCTGGGAGAGGCTGAAGATGACGGAGGCATTGAA	NM_001166241	chr2:27322471-27322412	1.14179	down	518.356	604.902	-0.0241365	0.167161	Detected	Detected
908	A_23_P28169	Hs.516468	ARL6IP6	ADP-ribosylation-like factor 6 interacting protein 6	Homo sapiens ADP-ribosylation-like factor 6 interacting protein 6 (ARL6IP6), transcript variant 1, mRNA [NM_152522]	GGAAAGCAAATAATGCCTACTACTCCGACTTTTATAGAAGCTACTTTTAAATCAGAATAT	NM_152522	chr2:153616788-153616847	1.08077	up	1093.95	1034.51	1.05339	0.941331	Detected	Detected
909	A_23_P102832	Hs.443976	CEP250	centrosomal protein 250kDa	Homo sapiens centrosomal protein 250kDa (CEP250), mRNA [NM_007186]	TGTTCCCAGGAAGAGGAAGTAAATCTGCAACCCTGGGGAGGACCCCAACTCACCTGGGAA	NM_007186	chr20:34099581-34099640	1.07131	up	1669.17	1592.41	1.66298	1.5636	Detected	Detected
910	A_23_P315286	Hs.557655	C19orf22	chromosome 19 open reading frame 22	Homo sapiens chromosome 19 open reading frame 22 (C19orf22), mRNA [NM_138774]	ATGTTCCTGTTTCTTCATCGTTGAGCTTTTCTGGCCCGGTCTGAAGCTCAAGTGAGGAGG	NM_138774	chr19:897179-897120	1.00518	down	3629.71	3728.93	2.7837	2.79115	Detected	Detected
911	A_21_P0000799	Hs.606550	LOC100506054	uncharacterized LOC100506054	Homo sapiens uncharacterized LOC100506054 (LOC100506054), transcript variant 1, non-coding RNA [NR_038430]	TTCACATGAGTTAGACAAAGAGAAAGAAGCAGGACATTCTAGGAAGAAGGAACGGCCCAG	NR_038430	chr2:3607234-3607293	6.07675	down	67.0099	416.18	-2.97563	-0.372333	Detected	Detected
912	A_23_P3775	Hs.231883	OGFOD1	2-oxoglutarate and iron-dependent oxygenase domain containing 1	Homo sapiens 2-oxoglutarate and iron-dependent oxygenase domain containing 1 (OGFOD1), mRNA [NM_018233]	GCTTGCCTGACAGTGTTCTTAAAACTGGTTGTCTTTTACTAGGACTCATAATGATTGTCC	NM_018233	chr16:56510212-56510271	1.11081	up	3101.45	2853.62	2.55679	2.40518	Detected	Detected
913	A_21_P0005657		XLOC_006721		BROAD Institute lincRNA (XLOC_006721), lincRNA [TCONS_00015231]	GTACATTGAAGAGTTGGTCTAATATTTGGCCTGGTGGATGGAGAAATTGCCTGTCTGCTC		chr3:125627056-125626997	1.13096	up	719.481	650.196	0.448877	0.271335	Detected	Detected
914	A_21_P0007546		XLOC_009723		Q3P3H9_9GAMM (Q3P3H9) 4-hydroxybenzoate polyprenyl transferase, proteobacterial, partial (5%) [THC2681113]	TGAAGCTTCGTTGACTTTTGCTGATGGAGCCTCTCTGAAGGGCAAATTCAAAGTACAGCT		chr12:46777935-46781579	1.34875	up	108.715	82.3809	-2.27753	-2.70916	Detected	Detected
915	A_23_P110433	Hs.121432	PPWD1	peptidylprolyl isomerase domain and WD repeat containing 1	Homo sapiens peptidylprolyl isomerase domain and WD repeat containing 1 (PPWD1), mRNA [NM_015342]	ACGGTAGTACCAACGCCTTGGCTTGATAATAAGCATACAGTATTTGGACGAGTGACTAAA	NM_015342	chr5:64881994-64883124	1.08898	up	1154.52	1083.56	1.13114	1.00817	Detected	Detected
916	A_24_P107291	Hs.584790	PPP2R1B	protein phosphatase 2, regulatory subunit A, beta	Homo sapiens protein phosphatase 2, regulatory subunit A, beta (PPP2R1B), transcript variant 2, mRNA [NM_181699]	GAAGCCAGTACTACAGAAGTTAGGTCAAGATGAAGACATGGATGTCAAATACTTTGCACA	NM_181699	chr11:111612850-111612791	1.01681	down	1099.38	1142.51	1.06054	1.08459	Detected	Detected
917	A_33_P3409844	Hs.378836	HOOK1	hook homolog 1 (Drosophila)	Homo sapiens hook homolog 1 (Drosophila) (HOOK1), mRNA [NM_015888]	GAGCTTGGGAGGTTGCTCCAGCTTATTTTAGGTTGTGCGATCAACTGTGAAAAGAAGCAA	NM_015888	chr1:60299149-60299208	1.01528	down	406.747	422.067	-0.373948	-0.352068	Detected	Detected
918	A_33_P3827035	Hs.512227	LOC348840	uncharacterized LOC348840	Homo sapiens uncharacterized LOC348840 (LOC348840), non-coding RNA [NR_003291]	AAAGACATGTATAGGGACAGAAAGAAGATGAATGTTTCTGTAGGGCTGGGGCTGGAAATG	NR_003291	chr3:197785172-197785113	1.53278	down	26.9912	42.2837	-4.28752	-3.67137	Not Detected	Detected
919	A_32_P64038	Hs.709813			PREDICTED: Homo sapiens hypothetical protein LOC100509156 (LOC100509156), mRNA [XM_003119543]	CTCCTGTGGCCTCCACGGTGCAACAAGCTAGCGGTTTACTTGGACCTCTGCCTCATCTTT	XM_003119543	chr5:55240596-55240537	1.02398	up	3379.99	3373.6	2.68087	2.64668	Detected	Detected
920	A_23_P137856	Hs.89603	MUC1	mucin 1, cell surface associated	Homo sapiens mucin 1, cell surface associated (MUC1), transcript variant 1, mRNA [NM_002456]	GTACCGATCGTAGCCCCTATGAGAAGGTTTCTGCAGGTAATGGTGGCAGCAGCCTCTCTT	NM_002456	chr1:155159726-155158652	1.0021	up	373.441	380.875	-0.497199	-0.500223	Detected	Detected
921	ERCC-00025_93					CATGTCAATTCCCTTTGTTGGGCTGCTTGGAAGTACTGATACTAGAGTAGCCTAGTAATA			1.37969	up	11.0812	8.20876	-5.57189	-6.03623	Not Detected	Not Detected
922	A_33_P3402056	Hs.708293	LOC389831	uncharacterized LOC389831	Homo sapiens uncharacterized LOC389831 (LOC389831), mRNA [NM_001242480]	TATTATTCTTGGGCACTCTACTCCAAGTAGGAAAAGGCCAGGAGGTCCTGTTAAAGGATG	NM_001242480	chr7_gl000195_random:44806-44747	1.04849	up	88.9337	86.6908	-2.56728	-2.63559	Detected	Detected
923	A_32_P53486	Hs.647333	BOLA2B	bolA homolog 2B (E. coli)	Homo sapiens bolA homolog 2B (E. coli) (BOLA2B), mRNA [NM_001039182]	AGGCTGGTGAACGCGTGCCTAGCAGAAGAGCTCCCGCACATCCATGCCTTTGAACAGAAA	NM_001039182	chr16:30204680-30204338	1.01297	down	18129.3	18769.3	5.1041	5.1227	Detected	Detected
924	A_23_P202448	Hs.522891	CXCL12	chemokine (C-X-C motif) ligand 12	Homo sapiens chemokine (C-X-C motif) ligand 12 (CXCL12), transcript variant 1, mRNA [NM_199168]	GTGACATTTCCATGCATAAATGCGATCCACAGAAGGTCCTGGTGGTATTTGTAACTTTTT	NM_199168	chr10:44872947-44872888	1.56751	up	5413.11	3529.46	3.36031	2.71184	Detected	Detected
925	A_23_P61426	Hs.490981	MSRA	methionine sulfoxide reductase A	Homo sapiens methionine sulfoxide reductase A (MSRA), transcript variant 1, mRNA [NM_012331]	TCTCTGTGCAGAGAAAAGATGTGAGTCCGCTTGATGAATTCTAATGCTTTGCTTAGAGCT	NM_012331	chr8:10286295-10286354	1.02468	down	3559.73	3728.01	2.75562	2.7908	Detected	Detected
926	A_32_P194072	Hs.632303	TECPR1	tectonin beta-propeller repeat containing 1	Homo sapiens tectonin beta-propeller repeat containing 1 (TECPR1), mRNA [NM_015395]	ATGGGGCTCAGGGCCTCTTTACCATGTGCAGTGACCATTTCTCAGAGCAGGACTTGCAAA	NM_015395	chr7:97846265-97846206	1.05316	up	3332.02	3233.58	2.66025	2.58552	Detected	Detected
927	A_24_P144881	Hs.136885	RNF6	ring finger protein (C3H2C3 type) 6	Homo sapiens ring finger protein (C3H2C3 type) 6 (RNF6), transcript variant 1, mRNA [NM_005977]	ATTAATGAACTCAATGATGAAGATTATCGGCTTATGAGAGACCATAATCTTTTAGGCACC	NM_005977	chr13:26793657-26793598	2.0129	down	44.5148	91.5792	-3.56572	-2.55645	Not Detected	Detected
928	A_33_P3300395	Hs.412311	APITD1	apoptosis-inducing, TAF9-like domain 1	Homo sapiens apoptosis-inducing, TAF9-like domain 1 (APITD1), transcript variant A, mRNA [NM_199294]	CCCAGGTCTCACTCCAGAACATAAAAATGGTGTGTGATCAAATGGTATATATTAGAAATT	NM_199294	chr1:10502671-10502730	1.12779	up	693.795	628.743	0.396429	0.22293	Detected	Detected
929	A_23_P114164	Hs.179309	UBQLN2	ubiquilin 2	Homo sapiens ubiquilin 2 (UBQLN2), mRNA [NM_013444]	TACAGTGTAACATTGTGTCAACATTTGCAGATTGACTGTATATGACCTTAATCTTTGTGC	NM_013444	chrX:56593053-56593112	1.06516	down	3352	3649.15	2.66887	2.75995	Detected	Detected
930	A_24_P403303	Hs.304362	PHF20L1	PHD finger protein 20-like 1	Homo sapiens PHD finger protein 20-like 1 (PHF20L1), transcript variant 3, mRNA [NM_198513]	AAAGCCGAGTTATAAAGCTCTTAATTACATCTCAATTGGTATCAGCAATAGACCTAAAGG	NM_198513	chr8:133824957-133825016	1.05253	down	68.9509	74.1729	-2.93444	-2.86058	Detected	Detected
931	A_23_P11160	Hs.446275	MAP7D3	MAP7 domain containing 3	Homo sapiens MAP7 domain containing 3 (MAP7D3), transcript variant 1, mRNA [NM_024597]	CTGTAAAGCCCCATCTTGGAACAGTCAGCACCTTTCATGCTCTTGTCAGTGTTTCCTTTT	NM_024597	chrX:135299676-135299617	1.09053	down	527.07	587.456	-8.58307e-05	0.124942	Detected	Detected
932	A_23_P354591	Hs.162659	FAM125B	family with sequence similarity 125, member B	Homo sapiens family with sequence similarity 125, member B (FAM125B), transcript variant 1, mRNA [NM_033446]	AACCCAGTGGGGTCACGTAAAGGAATTGCAGGTCGGTGAGAGGACAAGAGGGACTCCCAT	NM_033446	chr9:129268446-129268505	1.29529	down	58.2413	77.1027	-3.17797	-2.80469	Detected	Detected
933	A_33_P3318696	Hs.481898	CCBL2	cysteine conjugate-beta lyase 2	Homo sapiens cysteine conjugate-beta lyase 2 (CCBL2), transcript variant 1, mRNA [NM_001008661]	GCATCAGCGATGAGGTTTATGAATGGCTTGTATATTCTGGAAATAAGCACTTAAAAATAG	NM_001008661	chr1:89426909-89426850	1.03185	down	310.108	327.038	-0.765311	-0.72008	Detected	Detected
934	A_23_P10873	Hs.654532	TLR1	toll-like receptor 1	Homo sapiens toll-like receptor 1 (TLR1), mRNA [NM_003263]	ATATTCCTCCTGTTGATATTGCTGCTTTTGGAAGTTCCAACAATGACTTTATTTTGCATC	NM_003263	chr4:38798072-38798013	1.16852	down	1032.82	1233.48	0.970437	1.19512	Detected	Detected
935	A_23_P201086	Hs.286221	ARF1	ADP-ribosylation factor 1	Homo sapiens ADP-ribosylation factor 1 (ARF1), transcript variant 1, mRNA [NM_001024227]	TTTTTTATTGTAAAAAGAAAAATCAACTCACTGTTCAGTGCTGAGAGGGGATGTAGGCCC	NM_001024227	chr1:228285947-228286006	1.09069	up	3070.91	2877.64	2.54252	2.41727	Detected	Detected
936	A_23_P378690	Hs.567759	TMEM64	transmembrane protein 64	Homo sapiens transmembrane protein 64 (TMEM64), transcript variant 1, mRNA [NM_001008495]	GCAGAGAAAAGGAGAGTTTTACATAGACCCCAGGAAAAACAGTACTAACCTGGTTGATGG	NM_001008495	chr8:91634707-91634648	1.22924	up	386.06	320.987	-0.449256	-0.747026	Detected	Detected
937	A_21_P0002491		XLOC_002264		BROAD Institute lincRNA (XLOC_002264), lincRNA [TCONS_00004379]	AATGTTCTCTGAATAATGGAAGTGTCAGAGCAGAGGGATTCAAGGATCCTGGCCAAGGAT		chr2:111099669-111099610	26.8727	down	10.8553	298.142	-5.60161	-0.853538	Not Detected	Detected
938	A_21_P0000876		LOC100505894	uncharacterized LOC100505894	Homo sapiens uncharacterized LOC100505894 (LOC100505894), transcript variant 1, non-coding RNA [NR_039993]	CAGGGTCTTTATTGTTGAAACTCTTGCGTAATGACATCTTTATTCAGGTGAAAATACAGG	NR_039993	chr5:87732308-87732367	1.17273	down	254.352	304.862	-1.05125	-0.821383	Detected	Detected
939	A_21_P0002092		XLOC_002289		BROAD Institute lincRNA (XLOC_002289), lincRNA [TCONS_00003385]	GGAGTGAACTTTAGAGTATCTAAATGGGAGGATGAAAAGGATAGATTTCATGCACCTTTG		chr2:118515229-118515170	6.21394	down	10.7384	68.1989	-5.61723	-2.98172	Not Detected	Detected
940	A_23_P12874	Hs.215766	GTPBP4	GTP binding protein 4	Homo sapiens GTP binding protein 4 (GTPBP4), mRNA [NM_012341]	TTGCTTCAGATTTTCAGAACTGGGAAGATTTACTGGTGTAACTGGGTTGTTTTTGATGGA	NM_012341	chr10:1063404-1063463	1.0089	down	6766.85	6977.62	3.68233	3.69512	Detected	Detected
941	A_33_P3238410	Hs.589924	SBF1	SET binding factor 1	Homo sapiens SET binding factor 1 (SBF1), mRNA [NM_002972]	CCAGACCCCTGTGGACCAGCTCCTGCAGGACGGGCTCCAGCTGCGCTCCTGCACATTCCA	NM_002972	chr22:50899648-50899589	1.1386	down	100.159	116.556	-2.39579	-2.20852	Detected	Detected
942	A_21_P0010183	Hs.576551	LINC00320	long intergenic non-protein coding RNA 320	Homo sapiens long intergenic non-protein coding RNA 320 (LINC00320), non-coding RNA [NR_024090]	TGGTCTTCTCCCTGGCTCAGCAAGAAGATGAACTTTAAACACTGAGAAACTGGTCATCTC	NR_024090	chr21:22116117-22116058	1.05211	up	49.4996	48.0852	-3.41259	-3.48588	Not Detected	Detected
943	A_21_P0000315		SNORA18	small nucleolar RNA, H/ACA box 18	Homo sapiens small nucleolar RNA, H/ACA box 18 (SNORA18), small nucleolar RNA [NR_002959]	TGGTTTTACTTTACTCACAGGACTATTGTTAGATCTGTGGGAAGGAATTACAAGACAGTT	NR_002959	chr11:93466691-93466632	1.00386	down	599.221	614.795	0.185008	0.190567	Detected	Detected
944	A_23_P11841	Hs.343522	ATP2B4	ATPase, Ca++ transporting, plasma membrane 4	Homo sapiens ATPase, Ca++ transporting, plasma membrane 4 (ATP2B4), transcript variant 2, mRNA [NM_001684]	CACGCACTATGATGAAGAACATCTTGGGCCATGCATTCTATCAGCTCATTGTCATCTTTA	NM_001684	chr1:203690464-203690523	1.08267	up	275.464	260.039	-0.936216	-1.05081	Detected	Detected
945	A_21_P0013456		XLOC_l2_014048		BROAD Institute lincRNA (XLOC_l2_014048), lincRNA [TCONS_l2_00027518]	TTCCAGATGTTCCTGTGGACCCCAGTCCAGGAAACAGAGATGGAAAGGCCAGGAAGAGAC			1.07841	down	65.922	72.6579	-2.99925	-2.89035	Detected	Detected
946	A_23_P37005	Hs.382176	MTRF1	mitochondrial translational release factor 1	Homo sapiens mitochondrial translational release factor 1 (MTRF1), nuclear gene encoding mitochondrial protein, mRNA [NM_004294]	ACCCAGGATAGAGTCAGTGACCACAGGATAGCATATGAAGTTCGTGATATTAAGGAATTT	NM_004294	chr13:41797445-41791359	1.10572	up	804.696	743.801	0.610365	0.465377	Detected	Detected
947	A_23_P113748	Hs.21026	ZNF385D	zinc finger protein 385D	Homo sapiens zinc finger protein 385D (ZNF385D), mRNA [NM_024697]	TGGCAATAGCTCATGTCCTTCTACTGAGACCGAGGAAGAAAAGGCAAAACGGCTTCTTTA	NM_024697	chr3:21478580-21478521	1.34479	down	24.3815	33.5109	-4.43422	-4.00684	Not Detected	Not Detected
948	A_33_P3227252					TGAGCTATACTTTTTAAGAAAGTGATTCACCCTGCCTTTGCCCCCTTCCCCAGAACAGAA		chrUn_gl000227:000071729-000071788	1.05892	up	4526.39	4368.77	3.10221	3.01962	Detected	Detected
949	A_24_P795594	Hs.730893	ALG9	asparagine-linked glycosylation 9, alpha-1,2-mannosyltransferase homolog (S. cerevisiae)	Homo sapiens asparagine-linked glycosylation 9, alpha-1,2-mannosyltransferase homolog (S. cerevisiae) (ALG9), transcript variant 3, mRNA [NM_001077691]	AAGCATATTAAAGCTCACGTGTTAATCAGTGCATTCTTATGCTCCTACATTAAATGCCTT	NM_001077691	chr11:111653292-111653233	1.00272	up	486.803	496.184	-0.114742	-0.118665	Detected	Detected
950	A_24_P298495	Hs.660550	LOC100130744	uncharacterized LOC100130744	Homo sapiens clone pp7583 unknown mRNA. [AF289590]	TACAGACAAGGAAGTGGTGTCAAATGGACAGTAAAGGTGAATCACATACTCAGCTATAGC		chr5:14714903-14714962	1.09492	up	41.3659	38.6126	-3.67157	-3.80239	Not Detected	Detected
951	A_19_P00320842	Hs.514016	C17orf51	chromosome 17 open reading frame 51	Homo sapiens chromosome 17 open reading frame 51 (C17orf51), mRNA [NM_001113434]	TGGAGCTGCAGACAGAGGCTTTTGTGAGTGCGAGGCTTGCTCCTATCCCGGGAGCTTCTG	NM_001113434	chr17:21434591-21434532	1.3109	up	78.2169	60.9821	-2.75253	-3.14308	Detected	Detected
952	A_32_P199301	Hs.79353	TFDP1	transcription factor Dp-1	Homo sapiens transcription factor Dp-1 (TFDP1), transcript variant 1, mRNA [NM_007111]	ATCATCGTCAACACCAGCAAGAAGACGGTCATCGACTGCAGCATCTCCAATGACAAATTT	NM_007111	chr13:114290388-114290852	1.03461	up	346.721	342.512	-0.604304	-0.653385	Detected	Detected
953	A_21_P0013271		LOC100287482	uncharacterized protein LOC100287482	Homo sapiens uncharacterized protein LOC100287482 (LOC100287482), mRNA [NM_001195243]	ACTTCCTCTGTTATGCCAGATATGGTTAGCCACTTTGGTTTTTTAGGAGCTATAGGATGG	NM_001195243	chr7:129152443-129152502	1.25218	up	100.66	82.1606	-2.38858	-2.71302	Detected	Detected
954	A_23_P11774	Hs.472038	UTP11L	UTP11-like, U3 small nucleolar ribonucleoprotein, (yeast)	Homo sapiens UTP11-like, U3 small nucleolar ribonucleoprotein, (yeast) (UTP11L), mRNA [NM_016037]	GAGTCGTCGAAAACGTTGACGTGTTATAGATAAGCCTTGTCATTCTGTATCAAAAATCTG	NM_016037	chr1:38489282-38489341	1.02205	up	2204.54	2204.52	2.06432	2.03286	Detected	Detected
955	A_23_P123672	Hs.193842	TDRD7	tudor domain containing 7	Homo sapiens tudor domain containing 7 (TDRD7), mRNA [NM_014290]	AAATCTTAACTCTGCTACATGGCTCTGACTGCTGTGGGGGATTGAAAAGAATATGCTTAT	NM_014290	chr9:100258236-100258295	1.02139	down	2621.64	2736.75	2.31432	2.34485	Detected	Detected
956	A_33_P3283900	Hs.187667	CTNS	cystinosin, lysosomal cystine transporter	Homo sapiens cystinosin, lysosomal cystine transporter (CTNS), transcript variant 2, mRNA [NM_004937]	GATGCGAATTAGTAAAAGCTAAATTCAAAAGTAGAATGGGCATCTCCAAAGAGTACGATA	NM_004937	chr17:3566287-3566346	1.098	up	55.065	51.2559	-3.25887	-3.39375	Detected	Detected
957	A_33_P3287562	Hs.303787	BCAP29	B-cell receptor-associated protein 29	Homo sapiens B-cell receptor-associated protein 29 (BCAP29), transcript variant 2, mRNA [NM_018844]	CTGTGTTTGGTAGTTTTTCCTAGTACTCTCCTTAATAATGGTGGTGTTTAGCAAATTGTA	NM_018844	chr7:107260832-107260891	1.02997	down	5884.01	6193.96	3.48065	3.52325	Detected	Detected
958	A_23_P302060	Hs.682604	IFNE	interferon, epsilon	Homo sapiens interferon, epsilon (IFNE), mRNA [NM_176891]	TTGTGTTCAGTCTCACAGAAAAACTGAGCAAACAAGGAAGACCCTTGAACGACATGAAGC	NM_176891	chr9:21481161-21481102	1.32556	up	93.8617	72.3702	-2.48947	-2.89607	Detected	Detected
959	A_23_P106859	Hs.173162	COX4NB	COX4 neighbor	Homo sapiens COX4 neighbor (COX4NB), transcript variant 1, mRNA [NM_006067]	CTATAATCCTCCAAATCAAAGCTCTTTCTGCTTGTGCAAGATTGTTCCTATTAAACAGTT	NM_006067	chr16:85813076-85813017	1.01168	up	7556.9	7634.31	3.84164	3.82488	Detected	Detected
960	A_24_P22939	Hs.371674	ADAMTSL5	ADAMTS-like 5	Homo sapiens ADAMTS-like 5 (ADAMTSL5), mRNA [NM_213604]	CAGGAGCCCCGGCCACACACAGCAAGAAAGATACATCTGACCAGCCTCAACGTCAACGTA	NM_213604	chr19:1506006-1505947	1.06493	up	899.604	863.378	0.77121	0.680453	Detected	Detected
961	A_21_P0009086	Hs.448825	LOC400550	uncharacterized LOC400550	Homo sapiens uncharacterized LOC400550 (LOC400550), transcript variant 1, non-coding RNA [NR_033925]	AACAATTGTTCAGACAAAAACTCACTGCCCAGGTCAAAGTCACAGCACCAGAAAGCCAAC	NR_033925	chr16:86510436-86510377	33.1643	down	14.9826	507.843	-5.13672	-0.0851574	Not Detected	Detected
962	A_23_P148737	Hs.927	MYBPH	myosin binding protein H	Homo sapiens myosin binding protein H (MYBPH), mRNA [NM_004997]	AAGGCGCAGAGATTGGAGTGCCCTGCGGAGTTGCACACTGGGTGGGAAGCACTCAAATAA	NM_004997	chr1:203137019-203136960	9.66741	down	36.0432	356.126	-3.87028	-0.59715	Not Detected	Detected
963	A_24_P140057	Hs.580539	DPP10	dipeptidyl-peptidase 10 (non-functional)	Homo sapiens dipeptidyl-peptidase 10 (non-functional) (DPP10), transcript variant 1, mRNA [NM_020868]	TGGTGACTAAAGTCAGAATATCTTCTCACTTCACTTAAGGGATCTTCCAGAAGATATCTA	NM_020868	chr2:116601306-116601365	29.5062	up	212.039	7.34468	-1.31375	-6.1967	Detected	Not Detected
964	A_23_P206760	Hs.513711	HP	haptoglobin	Homo sapiens haptoglobin (HP), transcript variant 1, mRNA [NM_005143]	GATAAGATGTGGTTTGAAGCTGATGGGTGCCAGCCCTGCATTGCTGAGTCAATCAATAAA	NM_005143	chr16:72094877-72094936	1.07446	up	76.8505	73.1019	-2.77795	-2.88156	Detected	Detected
965	A_24_P77676	Hs.184233	HSPA9	heat shock 70kDa protein 9 (mortalin)	Homo sapiens heat shock 70kDa protein 9 (mortalin) (HSPA9), nuclear gene encoding mitochondrial protein, mRNA [NM_004134]	CATTTAATGGACAGTGATTCTAACAGTATAAAGTTCACAATATTCTATGTCCCTAGCCTG	NM_004134	chr5:137891563-137891504	1.07488	down	4108.32	4513.3	2.9624	3.06657	Detected	Detected
966	A_33_P3877728	Hs.660306	SMCR6	Smith-Magenis syndrome chromosome region, candidate 6	Homo sapiens mRNA; cDNA DKFZp686J19223 (from clone DKFZp686J19223). [BX647090]	TTAAATTGTGCACCCAAGGTGCCTCAGCTGCCTTACTCTAGACTGGCCCCGTTAACTCCC		chr17:17729676-17729617	1.03536	down	840.732	889.654	0.673567	0.723704	Detected	Detected
967	A_23_P314805	Hs.483512	TMEM56	transmembrane protein 56	Homo sapiens transmembrane protein 56 (TMEM56), transcript variant 2, mRNA [NM_152487]	AGGCTTAAGACAGATTATAGACCTCCTTAAGAGATGAGTTTCTTCTTCTAAAAATGCATG	NM_152487	chr1:95658415-95658474	1.10123	up	116.873	108.469	-2.17314	-2.31226	Detected	Detected
968	A_33_P3352877	Hs.440414	SPG20	spastic paraplegia 20 (Troyer syndrome)	Homo sapiens spastic paraplegia 20 (Troyer syndrome) (SPG20), transcript variant 1, mRNA [NM_015087]	GGAGTTGTTGGCTTGTCAAGTTTTGCAAAATAATGCCAGGTATTTTCCAAAATGATGATA	NM_015087	chr13:36875912-36875853	1.07198	up	660.632	629.861	0.325768	0.225493	Detected	Detected
969	A_23_P206359	Hs.461086	CDH1	cadherin 1, type 1, E-cadherin (epithelial)	Homo sapiens cadherin 1, type 1, E-cadherin (epithelial) (CDH1), mRNA [NM_004360]	AAATCAACCCTGCAATCACTTTTTGGAATTGTCTTGATTTTTCGGCAGTTCAAGCTATAT	NM_004360	chr16:68869214-68869273	1.43866	down	2208.29	3247.01	2.06678	2.5915	Detected	Detected
970	A_23_P11262	Hs.533543	F8A1	coagulation factor VIII-associated 1	Homo sapiens coagulation factor VIII-associated 1 (F8A1), mRNA [NM_012151]	CAAATTTCTCCTTCCACTCGTCCGCACGGTACGTCTTCATGGGAGTCATTTTATTCCTTA	NM_012151	chrX:154116220-154116279	1.00039	up	3541.96	3618.64	2.74839	2.74784	Detected	Detected
971	A_23_P145330	Hs.485075	CCHCR1	coiled-coil alpha-helical rod protein 1	Homo sapiens coiled-coil alpha-helical rod protein 1 (CCHCR1), transcript variant 3, mRNA [NM_019052]	ACCTTGCAGCAGGAAGGTCTCCTCTCCCGTTACAAGCAGCAGCGACTGTTGACAGTTCTT	NM_019052	chr6:31110908-31110849	1.08128	down	1547.32	1709.97	1.55362	1.66636	Detected	Detected
972	A_33_P3295283	Hs.655248	LPCAT3	lysophosphatidylcholine acyltransferase 3	Homo sapiens lysophosphatidylcholine acyltransferase 3 (LPCAT3), mRNA [NM_005768]	CTGCTCCACTTTTTCTACCTTGGAACTGTATTAGATAAAATCACTTCTGTTTGTTCAGTT	NM_005768	chr12:7085411-7085352	1.23638	down	11302.5	14282.3	4.42242	4.72854	Detected	Detected
973	A_33_P3262833	Hs.454647	GOLGA8E	golgin A8 family, member E	Homo sapiens golgin A8 family, member E (GOLGA8E), non-coding RNA [NR_033350]	TCAGCCAAGTATTGGTATTCTTCCTCATTCGGTATAAGGCAGCTTTCAATTTGCTTAGAA	NR_033350	chr15:23447789-23447848	1.14403	down	218.076	254.985	-1.27325	-1.07913	Detected	Detected
974	A_33_P3651911	Hs.660189	LOC286109	uncharacterized LOC286109	Homo sapiens cDNA FLJ34853 fis, clone NT2NE2012199. [AK092172]	AAGTGAATGTATTGGCTTAGCCAAATCACTACAGAAGGTGGTTCCTAAATACCTTTTAGT		chr8:141536829-141536770	3.02744	up	200.411	67.6575	-1.39512	-2.99322	Detected	Detected
975	A_33_P3387493					GGACGTCCATGTTGCCTTTTCAGAACATTCTCTTCATTTTTCTCCTCTCAGTTTGACCAT		chrX:037061040-037060981	1.99405	up	69.0861	35.4099	-2.93161	-3.92732	Detected	Not Detected
976	A_23_P168868	Hs.292579	PTDSS1	phosphatidylserine synthase 1	Homo sapiens phosphatidylserine synthase 1 (PTDSS1), mRNA [NM_014754]	TTTTACATCGGGTTTGTTCTCCTTCCATGGTGTGTTGCTGACATTGTCACTGAGTCCCAT	NM_014754	chr8:97346598-97346657	1.105	down	17866.3	20177.5	5.08302	5.22706	Detected	Detected
977	A_23_P377214	Hs.56382	HEXIM2	hexamethylene bis-acetamide inducible 2	Homo sapiens hexamethylene bis-acetamide inducible 2 (HEXIM2), mRNA [NM_144608]	AGTTGGCTCTTTTGTGTCATCTTACCCTTTACAGAGAAATTAAATGGCCTTGGTGGGACC	NM_144608	chr17:43247340-43247399	1.1101	down	1516.99	1721.14	1.52506	1.67575	Detected	Detected
978	A_24_P210637	Hs.442449	CHST14	carbohydrate (N-acetylgalactosamine 4-0) sulfotransferase 14	Homo sapiens carbohydrate (N-acetylgalactosamine 4-0) sulfotransferase 14 (CHST14), mRNA [NM_130468]	AGCCTTGTGCCGTGCACTATGACTTTGTGGGCTCCTATGAGAGGCTGGAGGCTGATGCAA	NM_130468	chr15:40764272-40764331	1.07702	up	296.698	281.555	-0.829084	-0.936123	Detected	Detected
979	A_21_P0008857		XLOC_011535		BROAD Institute lincRNA (XLOC_011535), lincRNA [TCONS_00024175]	ACTGGAACTTATGCTGTAGACATTTCTTTGTGGTTTATCTAAAAACCAAAGAGAGTGGGT		chr15:77657555-77649433	1.04023	down	280.862	298.601	-0.90822	-0.851322	Detected	Detected
980	A_33_P3740529	Hs.232332	LOC645485	uncharacterized LOC645485	Homo sapiens, clone IMAGE:5741993, mRNA. [BC039526]	CTGTAGTACTACCTCTGTTATTACATCTGTAGTACTACGTCTGTTATCACATCTGTTATT		chr12:30933572-30933631	28.188	up	209.655	7.60172	-1.33006	-6.14707	Detected	Not Detected
981	A_23_P117298	Hs.36989	F7	coagulation factor VII (serum prothrombin conversion accelerator)	Homo sapiens coagulation factor VII (serum prothrombin conversion accelerator) (F7), transcript variant 1, mRNA [NM_000131]	TAGAGATATGCACACACAGATGCACACACAGATATACACATGGATGCACGCACATGCCAA	NM_000131	chr13:113773878-113773937	1.13071	down	14.0741	16.2646	-5.22696	-5.04973	Not Detected	Not Detected
982	A_23_P215778	Hs.97627	DUS4L	dihydrouridine synthase 4-like (S. cerevisiae)	Homo sapiens dihydrouridine synthase 4-like (S. cerevisiae) (DUS4L), mRNA [NM_181581]	TTCAAGGCAGGAAAAAAGGGTATTTAATGCTCTGTCAAGCACATCAGCAATCATAGATTA	NM_181581	chr7:107217921-107217980	2.13735	down	85.9332	187.718	-2.61679	-1.52097	Detected	Detected
983	A_21_P0012407	Hs.404056	EIF3J	eukaryotic translation initiation factor 3, subunit J	Homo sapiens eukaryotic translation initiation factor 3, subunit J (EIF3J), mRNA [NM_003758]	GATGGAGGTATATGTACAAGACTATGAAGACTTCATGTGACATTTTATCTTTTCCTGGTG	NM_003758	chr15:44853309-44853367	1.19414	up	1403.29	1201.06	1.41266	1.15669	Detected	Detected
984	A_33_P3407638	Hs.502208	C11orf46	chromosome 11 open reading frame 46	Homo sapiens chromosome 11 open reading frame 46 (C11orf46), mRNA [NM_152316]	TGAAGGCAAACTTACCAACACAAATAAGCAAAGTGGTTGCAATAAAGACAGATACGTCCC	NM_152316	chr11:30359106-30359165	1.03484	up	1944	1919.96	1.88288	1.83347	Detected	Detected
985	A_23_P103720	Hs.567583	AGMAT	agmatine ureohydrolase (agmatinase)	Homo sapiens agmatine ureohydrolase (agmatinase) (AGMAT), mRNA [NM_024758]	AACCGTCTGAGTCTTGTGCTCTTCAAGACAAAACAGATTGCGTCGCTGACAAGTTCTCAA	NM_024758	chr1:15900155-15900096	1.06481	up	305.719	293.442	-0.785872	-0.876466	Detected	Detected
986	A_23_P211056	Hs.644004	GCFC1	GC-rich sequence DNA-binding factor 1	Homo sapiens GC-rich sequence DNA-binding factor 1 (GCFC1), transcript variant 2, mRNA [NM_013329]	ACCTACCATTGTGGAAAAGGTGATTCTTCCTAAACTAACAGTGATAGCTGAAAATATGTG	NM_013329	chr21:34117925-34117206	1.09148	up	136.174	127.511	-1.95263	-2.07891	Detected	Detected
987	A_21_P0008024	Hs.314114	LINC00442	long intergenic non-protein coding RNA 442	Homo sapiens long intergenic non-protein coding RNA 442 (LINC00442), non-coding RNA [NR_026852]	AGGAGAAGATACCTTCTCACACCCTACCTCCTTTTATAGACTTTAGGAGCAATGTCTTTG	NR_026852	chr13:19586578-19586637	1.20175	down	55.8341	68.5781	-3.23886	-2.97372	Detected	Detected
988	A_19_P00317082	Hs.485041	HCG18	HLA complex group 18 (non-protein coding)	Homo sapiens HLA complex group 18 (non-protein coding) (HCG18), non-coding RNA [NR_024052]	GAAGGAAAGAATAGTTTTACCCATGCTGAAGTTAATTTAAACCTTCACCTAGAGAAGCAA	NR_024052	chr6:30260164-30260105	1.05807	up	1178.55	1138.42	1.16086	1.07942	Detected	Detected
989	A_23_P22765	Hs.521969	NDUFB11	NADH dehydrogenase (ubiquinone) 1 beta subcomplex, 11, 17.3kDa	Homo sapiens NADH dehydrogenase (ubiquinone) 1 beta subcomplex, 11, 17.3kDa (NDUFB11), nuclear gene encoding mitochondrial protein, transcript variant 1, mRNA [NM_019056]	GGACGTCTGGAACATGCGACTTGTCTTCTTCTTTGGCGTCTCCATCATCCTGGTCCTTGG	NM_019056	chrX:47002105-47002046	1.13437	down	21111.2	24475.9	5.32378	5.50568	Detected	Detected
990	A_21_P0012112		XLOC_l2_008560		BROAD Institute lincRNA (XLOC_l2_008560), lincRNA [TCONS_l2_00016171]	ACGAGCCGGTGGCAGCTGCCAACAAGAAGCATTGGAACAAACCATGCTGGGTTAATACAT		chr20:18485441-18485738	1.04748	up	212303	207149	8.65383	8.58691	Detected	Detected
991	A_23_P120194	Hs.700632	ORMDL1	ORM1-like 1 (S. cerevisiae)	Homo sapiens ORM1-like 1 (S. cerevisiae) (ORMDL1), transcript variant 1, mRNA [NM_016467]	TGGGCAGGCCCAGCTTATAAGTTAAAGGGCATCACAGTGAGGGTGTAGTAGATAAATTCA	NM_016467	chr2:190636267-190636208	1.00774	down	6307.21	6496.18	3.58085	3.59198	Detected	Detected
992	A_21_P0011292	Hs.404449	HERC2P7	hect domain and RLD 2 pseudogene 7	Homo sapiens hect domain and RLD 2 pseudogene 7 (HERC2P7), non-coding RNA [NR_036470]	CTCTGGTTCAGCTCATACAACAGCTTCTTAGGTAAATCATATTAGCTGTATTGTATTGTG	NR_036470	chr15:23392627-23392686	1.21729	up	84.0552	70.5737	-2.64867	-2.93234	Detected	Detected
993	A_23_P122775	Hs.155839	RTN4IP1	reticulon 4 interacting protein 1	Homo sapiens reticulon 4 interacting protein 1 (RTN4IP1), nuclear gene encoding mitochondrial protein, mRNA [NM_032730]	AAAGGAGTCCATTATCGCTGGGCATTTTTCATGGCCAGTGGCCCATGTTTAGATGACATT	NM_032730	chr6:107031286-107031227	1.09499	down	1098.44	1229.3	1.05931	1.19022	Detected	Detected
994	A_24_P76666	Hs.644056	CSNK2A1	casein kinase 2, alpha 1 polypeptide	Homo sapiens casein kinase 2, alpha 1 polypeptide (CSNK2A1), transcript variant 1, mRNA [NM_177559]	GGTTCTGGGGACAGAAGATTTATATGGCTATATTGACAAATACAACATTGAATTAGATCC	NM_177559	chr20:469405-469346	1.05737	up	290.572	280.863	-0.859186	-0.939672	Detected	Detected
995	A_23_P59349	Hs.197644	HECA	headcase homolog (Drosophila)	Homo sapiens headcase homolog (Drosophila) (HECA), mRNA [NM_016217]	TAATAGGATGCTGCCTAACCCAGTTCATCTCTATGTCCTGTTCACTGAATATTCCGGGTA	NM_016217	chr6:139501645-139501704	1.12984	up	3682.69	3331.34	2.80461	2.62849	Detected	Detected
996	A_32_P144421	Hs.455089	ZNF518B	zinc finger protein 518B	Homo sapiens zinc finger protein 518B (ZNF518B), mRNA [NM_053042]	TAATCCATCTCAGAAGTTGAAGATGTGATGTTGCTCGGCCTTTGGAATAATTTTTAAATC	NM_053042	chr4:10441743-10441684	1.0286	up	939.351	933.366	0.833585	0.792904	Detected	Detected
997	A_23_P85783	Hs.487296	PHGDH	phosphoglycerate dehydrogenase	Homo sapiens phosphoglycerate dehydrogenase (PHGDH), mRNA [NM_006623]	TTGGTCCAAGGCACTACACCTGTACTGCAGGGGCTCAATGGAGCTGTCTTCAGGCCAGAA	NM_006623	chr1:120285529-120285588	1.38499	up	1418.25	1046.6	1.42796	0.958092	Detected	Detected
998	A_33_P3364520	Hs.553689	KRTAP6-1	keratin associated protein 6-1	Homo sapiens keratin associated protein 6-1 (KRTAP6-1), mRNA [NM_181602]	AACTACTATGGCACCCCTGGCTATGGGTTCTGTGGCTATGGAGGCCTGGGCTATGGCTAT	NM_181602	chr21:31986202-31986143	1.17857	down	74.111	89.2708	-2.83032	-2.59328	Detected	Detected
999	A_33_P3225567	Hs.496501	TRMT2B	TRM2 tRNA methyltransferase 2 homolog B (S. cerevisiae)	Homo sapiens TRM2 tRNA methyltransferase 2 homolog B (S. cerevisiae) (TRMT2B), transcript variant 1, mRNA [NM_024917]	TTTCTTGGTTTTAAGGCATCTCGAATGCCCCTTGAAAATGTAGTTTTCCCTGGTGGTGGG	NM_024917	chrX:100264735-100264676	1.12305	up	694.196	631.76	0.397264	0.229836	Detected	Detected
1000	A_19_P00321230		LOC202181	chromosome 5 open reading frame 25 pseudogene	Homo sapiens chromosome 5 open reading frame 25 pseudogene (LOC202181), non-coding RNA [NR_026921]	TGTGTCTTTATCTCCCTCCAGAGAAGCAACGCGCTCCAGACTCTGATGCACTGGAGGCAG	NR_026921	chr5:177045728-177045669	1.22523	down	110.444	138.303	-2.25476	-1.96171	Detected	Detected
1001	A_21_P0006052		XLOC_007559		BROAD Institute lincRNA (XLOC_007559), lincRNA [TCONS_00015749]	AAGATTACTGAGACGACATGCGTGAAGCACCAATTACGGCGCCTGGACTCACGAGGCGGT		chr9:127278236-127278295	1.08946	down	108.498	120.811	-2.28041	-2.15679	Detected	Detected
1002	A_23_P111672	Hs.592286	TES	testis derived transcript (3 LIM domains)	Homo sapiens testis derived transcript (3 LIM domains) (TES), transcript variant 2, mRNA [NM_152829]	TTTTTTAATGTACCCTACCTTCAGTATTCTCTTTGTAAGTTGGTGACTTGCATCTGTGGC	NM_152829	chr7:115898128-115898187	1.06542	down	2409.32	2623.53	2.19248	2.2839	Detected	Detected
1003	A_33_P3328511	Hs.720602	ARL17B	ADP-ribosylation factor-like 17B	Homo sapiens ADP-ribosylation factor-like 17B (ARL17B), transcript variant 1, mRNA [NM_001039083]	GGACCTCAGCAGCGGTGTCCCAAGTTTCCTGACTTCTTCCATCCTCTGGAAATCAGCTGT	NM_001039083	chr17:44416935-44416876	1.17365	up	612.09	533.025	0.215663	-0.015336	Detected	Detected
1004	A_23_P418493	Hs.528889	ATPAF2	ATP synthase mitochondrial F1 complex assembly factor 2	Homo sapiens ATP synthase mitochondrial F1 complex assembly factor 2 (ATPAF2), nuclear gene encoding mitochondrial protein, mRNA [NM_145691]	CCTCTTCATCCATCTCTGCTCCGAGAGCACCACAGTCAAGCACAAGCTCCTGAAGGAGTG	NM_145691	chr17:17921923-17921864	1.01701	down	1929.19	2005.25	1.87184	1.89617	Detected	Detected
1005	A_23_P252740	Hs.315167	DSCC1	defective in sister chromatid cohesion 1 homolog (S. cerevisiae)	Homo sapiens defective in sister chromatid cohesion 1 homolog (S. cerevisiae) (DSCC1), mRNA [NM_024094]	CTTAAAAGAACAACAGTCTTTTCTTCAGGACTCAAGTTGCTTTATAAAGTTGCTGGATAC	NM_024094	chr8:120847137-120847079	1.05892	up	21.4772	20.7294	-4.6172	-4.69979	Not Detected	Not Detected
1006	A_33_P3360675	Hs.520851	PRKAR1B	protein kinase, cAMP-dependent, regulatory, type I, beta	Homo sapiens protein kinase, cAMP-dependent, regulatory, type I, beta (PRKAR1B), transcript variant 1, mRNA [NM_001164761]	AGATGGAGAGAAAATTGTGGTCCAGGGAGAGCCTGGGGACGACTTTTACATCATCACGGA	NM_001164761	chr7:618953-618894	1.11847	down	600.297	686.219	0.187597	0.349129	Detected	Detected
1007	A_23_P217028	Hs.5452	USP20	ubiquitin specific peptidase 20	Homo sapiens ubiquitin specific peptidase 20 (USP20), transcript variant 2, mRNA [NM_001008563]	GGGAAGGGGCTCTGGGACCAGACCCCCCACACTACTGCGTCTTTGTTTCTATCAGTCTTT	NM_001008563	chr9:132643770-132643829	1.04062	down	1408.91	1498.46	1.41842	1.47587	Detected	Detected
1008	A_32_P514599				HUMHSP60A chaperonin (HSP60) {Homo sapiens} (exp=-1; wgp=0; cg=0), partial (46%) [THC2537477]	AGTCAAGGCTCCAGGGTTTTGTGACAAAGAACCAGCTCAAAGATATGGCTGTTACTACTG		chr3:036809424-036809365	1.01342	up	1072.82	1081.96	1.02526	1.00604	Detected	Detected
1009	A_23_P211136	Hs.654740	BRWD1	bromodomain and WD repeat domain containing 1	Homo sapiens bromodomain and WD repeat domain containing 1 (BRWD1), transcript variant 1, mRNA [NM_018963]	AAATCAGGCATTTTTCCAAAGGAAGTGCTAATGGGCCTATTTGACTTCTGAGTGAAGCAA	NM_018963	chr21:40558504-40558445	1.15142	up	133.365	118.38	-1.9827	-2.18611	Detected	Detected
1010	A_33_P3285038	Hs.270525	CERS5	ceramide synthase 5	Homo sapiens ceramide synthase 5 (CERS5), mRNA [NM_147190]	TATCAATCACCTGATAGCAACAGGGACAGCTGCCAATACCCTGCTCTTTACTCAATGGTA	NM_147190	chr12:50523759-50523700	1.11393	down	5764.52	6562.85	3.45105	3.60671	Detected	Detected
1011	A_33_P3243343					TAAAGGTGGTCAAGGTGGCCGGTTTGGCCATAAGGGTGTGGCTATTAACATGGTGACAGA		chr14:029062978-029063037	1.0185	up	9491.51	9524.54	4.17049	4.14404	Detected	Detected
1012	A_24_P383478	Hs.208124	ESR1	estrogen receptor 1	Homo sapiens estrogen receptor 1 (ESR1), transcript variant 1, mRNA [NM_000125]	ATGACCATGACCCTCCACACCAAAGCATCTGGGATGGCCCTACTGCATCAGATCCAAGGG	NM_000125	chr6:152129048-152129107	1.1105	up	50.3714	46.3593	-3.3874	-3.53861	Not Detected	Detected
1013	A_23_P111635	Hs.11615	STYXL1	serine/threonine/tyrosine interacting-like 1	Homo sapiens serine/threonine/tyrosine interacting-like 1 (STYXL1), mRNA [NM_016086]	AAGATGATGATGATGATTCAGACTCTGATGGTGATGGCAAAGATCTTGTGCCTCAAGCAG	NM_016086	chr7:75651210-75643188	1.00345	up	621.154	632.663	0.236872	0.231897	Detected	Detected
1014	A_24_P246636					TTGTTGGACGAGCTTGCTTTAGTTAGACGTCTCATTATTGAAGTTACTATTATTGTTGGA		chr12:053536141-053536200	2.86654	down	15.2831	44.7753	-5.10807	-3.58876	Not Detected	Detected
1015	A_33_P3404189	Hs.443139	HEATR7A	HEAT repeat containing 7A	Homo sapiens HEAT repeat containing 7A (HEATR7A), transcript variant 1, mRNA [NM_032450]	TCTTGCTAACCATGTTTGAGGCCCTGGGAGACCCCGAAAAGAACTGCTCCCGAGCAGCTA	NM_032450	chr8:145303820-145303879	1.02243	down	157.616	164.705	-1.74166	-1.70966	Detected	Detected
1016	A_21_P0010303		XLOC_014122		BROAD Institute lincRNA (XLOC_014122), lincRNA [TCONS_00029182]	AGTGGAGGCTAAACAAAATCATCTTCCCTCCCACCGTGGCTCTTGTTCAATAAAACCAAC		chr21:46475990-46475931	1.11867	up	372.001	339.871	-0.502772	-0.664552	Detected	Detected
1017	A_33_P3390013	Hs.643357	ADAMTS1	ADAM metallopeptidase with thrombospondin type 1 motif, 1	Homo sapiens ADAM metallopeptidase with thrombospondin type 1 motif, 1 (ADAMTS1), mRNA [NM_006988]	GTGATCCTTTAAAGAAACCTAAACATTTCATAGACTTTTGCACAATGGCAGAATGCAGTT	NM_006988	chr21:28209959-28209900	1.08223	up	1660.35	1568.01	1.65533	1.54132	Detected	Detected
1018	A_21_P0011656	Hs.681787	XLOC_l2_006404			TGGTTTACTATCGGGACCTTCCGCATCCTGCTGATGTTTTGTTGCTTAGGATATGAATGG		chr16:16429754-16429813	1.11465	up	410.046	375.979	-0.362295	-0.518887	Detected	Detected
1019	A_33_P3344618	Hs.485360	TFEB	transcription factor EB	Homo sapiens transcription factor EB (TFEB), transcript variant 1, mRNA [NM_007162]	CCGGAAGAGCAGCTGCCCTCCGACCCCTCACTTTGTGCCTTTAGTAAACACTGTGCTTTG	NM_007162	chr6:41651777-41651718	1.09854	down	4438.21	4983.02	3.07382	3.20941	Detected	Detected
1020	A_21_P0002284		XLOC_001649		BROAD Institute lincRNA (XLOC_001649), lincRNA [TCONS_00003843]	GATGAGCACGGGGCCATCCAGGAAACAGTTGAAAATGTGGAATTGAATGTCATAAAGAAG		chr2:123224344-123229226	1.12604	up	386.623	350.916	-0.447154	-0.618416	Detected	Detected
1021	A_33_P3445679	Hs.577960	FLJ42392	uncharacterized LOC400123	Homo sapiens uncharacterized LOC400123 (FLJ42392), non-coding RNA [NR_033877]	GAGGAGGAGGATTGGCCCGGCTGCTGAAAACATACGTGTAATTGAAGGAATTCTATTAAG	NR_033877	chr13:40768705-40768646	1.05263	up	65.2497	63.3538	-3.01404	-3.08804	Detected	Detected
1022	A_19_P00322592	Hs.639087	XLOC_012826		BROAD Institute lincRNA (XLOC_012826), lincRNA [TCONS_00026204]	TGAGGTGAAGCAATGATGCAAGGCTTTTGGCAACCGTTCCCCAGCTCCCAGCCACACATC		chr18:37442204-37442145	1.07798	up	187.169	177.457	-1.49374	-1.60207	Detected	Detected
1023	A_21_P0010674		XLOC_l2_001332		BROAD Institute lincRNA (XLOC_l2_001332), lincRNA [TCONS_l2_00001808]	AAGAGAAACTGACTGGGCAACATGTTATTCAGGAAGTGAGCTCACAATGACTCAAGCTGC		chr1:224161715-224149948	1.2572	down	36.5201	46.9253	-3.85132	-3.5211	Not Detected	Detected
1024	A_23_P27840	Hs.631604	SUPT5H	suppressor of Ty 5 homolog (S. cerevisiae)	Homo sapiens suppressor of Ty 5 homolog (S. cerevisiae) (SUPT5H), transcript variant 1, mRNA [NM_003169]	AGTGAGAAGGTTGTCAGCATTTCCAGTGAGCACCTGGAGCCTATCACCCCCACCAAGAAC	NM_003169	chr19:39966751-39966810	1.03144	down	4473.04	4715.36	3.0851	3.12976	Detected	Detected
1025	A_23_P216622	Hs.55777	FKTN	fukutin	Homo sapiens fukutin (FKTN), transcript variant 1, mRNA [NM_001079802]	TTACAGTTCATAAGTGAAACAGACTAATTCAATGGCAATACCTTTTGTATAGGTCCTGTG	NM_001079802	chr9:108402444-108402503	1.11904	up	85.4826	78.0729	-2.62438	-2.78665	Detected	Detected
1026	A_23_P76969	Hs.654657	SIPA1L1	signal-induced proliferation-associated 1 like 1	Homo sapiens signal-induced proliferation-associated 1 like 1 (SIPA1L1), mRNA [NM_015556]	AGTGAGTGTCCTGCAGCCCTTATTCCCTCCATAGAAAGCATCCTCAGAGCACCTTCCCTG	NM_015556	chr14:72205922-72205981	1.10875	down	2906.24	3293.33	2.463	2.61193	Detected	Detected
1027	A_33_P3391429	Hs.521151	ZNF672	zinc finger protein 672	Homo sapiens zinc finger protein 672 (ZNF672), mRNA [NM_024836]	TTACTTTTGTTGTCCTGCCTCTTCAGGTAATGGTCACAGATTTGGCTGTAGGCACGTTAC	NM_024836	chr1:249143236-249143295	1.06806	up	1942.27	1858.59	1.88159	1.7866	Detected	Detected
1028	A_23_P12082	Hs.514840	CHI3L2	chitinase 3-like 2	Homo sapiens chitinase 3-like 2 (CHI3L2), transcript variant 3, mRNA [NM_001025199]	ATGATGTGAAGAGTATGGAGACCAAGGTTCAGTTCTTAAAGAATTTAAACCTGGGAGGAG	NM_001025199	chr1:111784040-111784882	1.00936	up	47.5194	48.1167	-3.47149	-3.48493	Not Detected	Detected
1029	A_33_P3330109	Hs.654404	HLA-C	major histocompatibility complex, class I, C	Homo sapiens major histocompatibility complex, class I, C (HLA-C), transcript variant 2, mRNA [NM_001243042]	GAGCTGCAACTTCTTACTTCCCTAATGAAGTTAAGAACCTGAATATAAATTTGTGTTCTC	NM_001243042	chr6:31236676-31236617	1.05681	down	150964	163058	8.16191	8.24163	Detected	Detected
1030	A_21_P0010313		XLOC_013949		BROAD Institute lincRNA (XLOC_013949), lincRNA [TCONS_00029224]	ACTGGCCTACCGCAAAGACCCAGCCCAGAGGAACAAGGTGCCACTGTATGTCTGAAAAGG		chr21:43137403-43137462	1.23494	up	1096.08	907.127	1.05621	0.751765	Detected	Detected
1031	A_33_P3422923	Hs.528847	MYADML	myeloid-associated differentiation marker-like	Homo sapiens myeloid-associated differentiation marker-like (MYADML), non-coding RNA [NR_003143]	TGGCAGACGAGAGATGTGAGCTGCAGCGACAGAAACCCCTACCTTGTGTGTATCTGGGAC	NR_003143	chr2:33952260-33952201	11.043	down	10.8452	122.404	-5.60295	-2.13789	Not Detected	Detected
1032	A_24_P379233	Hs.522561	GJB3	gap junction protein, beta 3, 31kDa	Homo sapiens gap junction protein, beta 3, 31kDa (GJB3), transcript variant 1, mRNA [NM_024009]	ACCCCACTCTGAGTTCACTAAGTTATGCAACTTTCGTTTTGGCAGATATTTTTTGACACT	NM_024009	chr1:35251266-35251325	1.03245	down	706.084	745.069	0.421761	0.467835	Detected	Detected
1033	A_33_P3356816	Hs.375103	LCE1B	late cornified envelope 1B	Homo sapiens late cornified envelope 1B (LCE1B), mRNA [NM_178349]	AGTGGATCCTGAGCCTAGAAGAACACAAATGGCCAAATATTTCCCTTCCGTCTTCCTTCT	NM_178349	chr1:152785280-152785339	7.14303	down	10.7281	78.3205	-5.61861	-2.78208	Not Detected	Detected
1034	A_33_P3355055	Hs.103561	ARL6IP4	ADP-ribosylation-like factor 6 interacting protein 4	Homo sapiens ADP-ribosylation-like factor 6 interacting protein 4 (ARL6IP4), transcript variant 3, mRNA [NM_001002251]	AAAGAAGAAGAGCAGGAAAGACACCTCGAGGAACTGCTCGGCCTCCACATCCCAAGGTCG	NM_001002251	chr12:123465758-123465817	1.07938	up	4162.19	3941.12	2.98119	2.87099	Detected	Detected
1035	A_23_P70095	Hs.436568	CD74	CD74 molecule, major histocompatibility complex, class II invariant chain	Homo sapiens CD74 molecule, major histocompatibility complex, class II invariant chain (CD74), transcript variant 3, mRNA [NM_001025158]	AAGATCAGAAGCCAGTCATGGATGACCAGCGCGACCTTATCTCCAACAATGAGCAACTGC	NM_001025158	chr5:149792281-149792222	1.20951	down	277.473	343.005	-0.925735	-0.651308	Detected	Detected
1036	A_23_P114952	Hs.181444	TMEM9	transmembrane protein 9	Homo sapiens transmembrane protein 9 (TMEM9), mRNA [NM_016456]	TGGCTATTTTGATTAGGGAAGAGGGATGTGGTCTCTGATCTCTGTTGTCTTCTTGGGTCT	NM_016456	chr1:201104631-201104572	1.07303	down	6618.7	7258.65	3.6504	3.75209	Detected	Detected
1037	A_23_P377291	Hs.170009	TGFA	transforming growth factor, alpha	Homo sapiens transforming growth factor, alpha (TGFA), transcript variant 1, mRNA [NM_003236]	TTTTTTAAGCATCCTGACAGGAAATGTTTTCTTCTACATGGAAAGATAGACAGCAGCCAA	NM_003236	chr2:70675378-70675319	1.94184	up	107.135	56.3882	-2.29865	-3.25607	Detected	Detected
1038	A_23_P109442	Hs.474436	HPS4	Hermansky-Pudlak syndrome 4	Homo sapiens Hermansky-Pudlak syndrome 4 (HPS4), transcript variant 1, mRNA [NM_022081]	TGTCAGTGAACTGATATCTGATGTTTATGATATGGTGTCTTTTTCTTGAAACAAGCTTCC	NM_022081	chr22:26848159-26848100	1.01579	down	2032.24	2109.83	1.94692	1.96951	Detected	Detected
1039	A_33_P3252915	Hs.134623	RNF7	ring finger protein 7	Homo sapiens ring finger protein 7 (RNF7), transcript variant 5, non-coding RNA [NR_037702]	ATTGGTCCGAGGCCCTGAACCTAATAAATGCCAGTGAAATGGGATTTGACTGTAGATCTG	NR_037702	chr3:141461507-141461566	1.10795	up	255.743	235.914	-1.04339	-1.19128	Detected	Detected
1040	A_21_P0011340	Hs.150824	LOC100506874	uncharacterized LOC100506874	Homo sapiens uncharacterized LOC100506874 (LOC100506874), transcript variant 1, non-coding RNA [NR_038273]	CTCCTGGAGTCAACGTATCCACAGAAAGCCAAGCAGCTAATGTCAGATGAGAAATGCTTT	NR_038273	chr15:85121290-85121349	1.15165	down	70.6683	83.179	-2.89894	-2.69525	Detected	Detected
1041	A_24_P387609	Hs.449291	ISCA1	iron-sulfur cluster assembly 1 homolog (S. cerevisiae)	Homo sapiens iron-sulfur cluster assembly 1 homolog (S. cerevisiae) (ISCA1), mRNA [NM_030940]	TCTTCAACTATAGTACAGATTAGTTCTGAGTGATGGTATCAAAAGGTGAGAAAGACGTCA	NM_030940	chr9:88880440-88880381	1.00636	down	165.702	170.432	-1.66949	-1.66034	Detected	Detected
1042	A_33_P3265855	Hs.102336	PRR5-ARHGAP8	PRR5-ARHGAP8 readthrough	Homo sapiens PRR5-ARHGAP8 readthrough (PRR5-ARHGAP8), mRNA [NM_181334]	ATTCAGAACCTTCTAATGAAAACTCCATGCCTCTGGTCCTTGGACTCTTGTCCATGGTTC	NM_181334	chr22:45258579-45258638	1.15219	down	997.358	1174.48	0.920032	1.12441	Detected	Detected
1043	A_23_P164022	Hs.286226	MYO1C	myosin IC	Homo sapiens myosin IC (MYO1C), transcript variant 3, mRNA [NM_033375]	CTTCTTTCTGCCTTAAGAATGTCCTTTTAGGCTGGGCATGGTGGCTCACGCCTGTAACCC	NM_033375	chr17:1368434-1368375	1.01191	up	69153.5	69846.3	7.03558	7.0185	Detected	Detected
1044	A_23_P110606	Hs.631951	MAML1	mastermind-like 1 (Drosophila)	Homo sapiens mastermind-like 1 (Drosophila) (MAML1), mRNA [NM_014757]	CCTTTCCCATGTACTCAGTTTAGCTCTCAAAGAAGGGGTGAATCATAAAGCCAGTGAAAA	NM_014757	chr5:179203516-179203575	1.04888	down	217.08	232.712	-1.27985	-1.211	Detected	Detected
1045	A_33_P3249872	Hs.24601	FBLN1	fibulin 1	Homo sapiens fibulin 1 (FBLN1), transcript variant C, mRNA [NM_001996]	CCTCCTGTTGCTTTCCTAACCCTGCCCTCCGGGGCGTTAATAAAGTCTTAGCAAGCGTCC	NM_001996	chr22:45959173-45959232	1.14671	down	1847.51	2165.27	1.80943	2.00694	Detected	Detected
1046	A_33_P3304883	Hs.704272	LOC100131372	uncharacterized LOC100131372	PREDICTED: Homo sapiens hypothetical LOC100131372 (LOC100131372), miscRNA [XR_108721]	CTGTATTTAAATGCCCATGTAGTGCCTGGGCCTCCACAGAGCTCTAGGCCCCGTCCATGA	XR_108721	chr7:469712-469653	1.12039	down	35.7584	40.9466	-3.88173	-3.71772	Not Detected	Detected
1047	A_23_P3042	Hs.334868	PPP2R5E	protein phosphatase 2, regulatory subunit B', epsilon isoform	Homo sapiens protein phosphatase 2, regulatory subunit B', epsilon isoform (PPP2R5E), mRNA [NM_006246]	CCCTGTTTTTAGCCGGAAAGGATTCAGGATAAACATTATTATGCATTCTGAATTGGATGC	NM_006246	chr14:63841631-63841572	1.0075	up	2943.9	2986.39	2.48158	2.47079	Detected	Detected
1048	A_24_P331904	Hs.351327	COMMD4	COMM domain containing 4	Homo sapiens COMM domain containing 4 (COMMD4), mRNA [NM_017828]	TCTCTCTTGAGAACTTGGCTCAGGGCTCCTGAGGACCTTTCCCAGCATTACCTTCCCTTC	NM_017828	chr15:75632493-75632552	1.07591	down	20999.6	23091.8	5.31614	5.4217	Detected	Detected
1049	A_23_P59888	Hs.567608	NACAP1	nascent-polypeptide-associated complex alpha polypeptide pseudogene 1	Homo sapiens nascent-polypeptide-associated complex alpha polypeptide pseudogene 1 (NACAP1), non-coding RNA [NR_002182]	GCTATTATGGAATTAACAATGTAACCATCTGAAAGCAACTTTTTTGGTGTCTCAGATGAG	NR_002182	chr8:102381755-102381814	1.23785	up	9523.01	7862.8	4.17527	3.86743	Detected	Detected
1050	A_33_P3316539	Hs.448520	SLC7A2	solute carrier family 7 (cationic amino acid transporter, y+ system), member 2	Homo sapiens solute carrier family 7 (cationic amino acid transporter, y+ system), member 2 (SLC7A2), transcript variant 2, mRNA [NM_001008539]	ATTCTATGTCTGTAAAAACCAACAAAGGCATTGGACTTGTGTGAATGTACAGGGTTTTTT	NM_001008539	chr8:17427847-17427906	1.37191	up	3500.05	2607.48	2.73123	2.27504	Detected	Detected
1051	A_23_P110062	Hs.283551	EIF2B5	eukaryotic translation initiation factor 2B, subunit 5 epsilon, 82kDa	Homo sapiens eukaryotic translation initiation factor 2B, subunit 5 epsilon, 82kDa (EIF2B5), mRNA [NM_003907]	CATTGAGGACTTCTTCCTAGAGCATGAAGCTCTTGGTATTTCCATGGCCAAGGTACTGAT	NM_003907	chr3:183861961-183862392	1.0616	down	1305.2	1416.14	1.30812	1.39436	Detected	Detected
1052	A_33_P3408320	Hs.412355	CERS1	ceramide synthase 1	Homo sapiens ceramide synthase 1 (CERS1), transcript variant 2, mRNA [NM_198207]	CCATCAGATTCGCCTTGGGTGTAGATGAAACAGAAATAAAAGAATCAAAGACGACTCAAG	NM_198207	chr19:18988778-18988719	2.25855	down	293.799	678.187	-0.843252	0.332144	Detected	Detected
1053	A_33_P3209135					TACGTTCTACGCATCAGGAAACCAAGGCACACAGACATCACCTTGGGCCACACGGCTGGT		chr6:170581441-170581382	8.30065	down	9.91066	84.0785	-5.73295	-2.67973	Not Detected	Detected
1054	A_21_P0000434		SNORD113-6	small nucleolar RNA, C/D box 113-6	Homo sapiens small nucleolar RNA, C/D box 113-6 (SNORD113-6), small nucleolar RNA [NR_003234]	ATATCATGGGGTTTCTGAAACAACATTTTTGATTAAACCCATCTGCAACTCTGAGGTCCA	NR_003234	chr14:101405907-101405966	30.6205	up	220.02	7.34378	-1.26045	-6.19687	Detected	Not Detected
1055	A_32_P153071	Hs.585052	VIPR2	vasoactive intestinal peptide receptor 2	Homo sapiens vasoactive intestinal peptide receptor 2 (VIPR2), mRNA [NM_003382]	CAAAGATTTGTGGTAACTGAAGGTGTTGGGTCAGTGGCCAGGTGCCGACACTGAGCTGTG	NM_003382	chr7:158821273-158821214	44.19	up	317.54	7.3442	-0.731143	-6.19679	Detected	Not Detected
1056	A_23_P11295	Hs.6917	MTCP1NB	mature T-cell proliferation 1 neighbor	Homo sapiens mature T-cell proliferation 1 neighbor (MTCP1NB), nuclear gene encoding mitochondrial protein, mRNA [NM_001018024]	TGCGTAAGTGTTGTGCTCAGTATCCCAAGGGAAGATCTGTCGTCTGTTCAGGATTTGAAA	NM_001018024	chrX:154290221-154290162	1.1494	up	1761.57	1566.38	1.74071	1.53983	Detected	Detected
1057	A_23_P121716	Hs.480042	ANXA3	annexin A3	Homo sapiens annexin A3 (ANXA3), mRNA [NM_005139]	TGGACATTCGAACAGAGTTCAAGAAGCATTATGGCTATTCCCTATATTCAGCAATTAAAT	NM_005139	chr4:79525495-79531210	1.09288	down	22830.4	25501	5.43673	5.56487	Detected	Detected
1058	A_24_P83586	Hs.13024	MMACHC	methylmalonic aciduria (cobalamin deficiency) cblC type, with homocystinuria	Homo sapiens methylmalonic aciduria (cobalamin deficiency) cblC type, with homocystinuria (MMACHC), mRNA [NM_015506]	CTTTGAATAGTGTGTCTAAACAAAAATAGGTGTCCAAGTAGTCACACTGAGACTTTAACT	NM_015506	chr1:45976403-45976462	1.17328	up	152.599	132.929	-1.78833	-2.01888	Detected	Detected
1059	A_23_P146512	Hs.494337	GOLM1	golgi membrane protein 1	Homo sapiens golgi membrane protein 1 (GOLM1), transcript variant 1, mRNA [NM_016548]	GTTGGTTCTTAGTATTATTTATGGTAAATAGGCTCTTACCACTTGCAAATAACTGGCCAC	NM_016548	chr9:88641621-88641562	1.10269	down	2864.96	3228.8	2.44236	2.58339	Detected	Detected
1060	A_24_P927474	Hs.208041			PREDICTED: Homo sapiens similar to nucleolar protein family A, member 3 (LOC100289143), mRNA [XM_002343200]	CAGGGAGATCAGGTCTATACGCTGGAGAAATTTGACTCGATGGGACAACAGACCTGCTTA		chr12:76358613-76358672	1.04815	up	2725.87	2657.97	2.37057	2.30271	Detected	Detected
1061	A_21_P0013818		XLOC_l2_015752		BROAD Institute lincRNA (XLOC_l2_015752), lincRNA [TCONS_l2_00030522]	TGGTGCTAATGATCACCCTAATCACCGGCCCCACCAGGATGTCTACCCACGACTCTGATT		chrX:70888332-70886008	1.28651	down	73.6812	96.8811	-2.83871	-2.47525	Detected	Detected
1062	A_23_P397376	Hs.134859	MAF	v-maf musculoaponeurotic fibrosarcoma oncogene homolog (avian)	Homo sapiens v-maf musculoaponeurotic fibrosarcoma oncogene homolog (avian) (MAF), transcript variant 2, mRNA [NM_001031804]	ATTATTATTATTTGCAGTCATGGAGAACCACCTACCCCTGACTTCTGTTTAGTCTCCTTT	NM_001031804	chr16:79628317-79628258	1.10974	down	15896.8	18030.3	4.91451	5.06474	Detected	Detected
1063	A_33_P3312877	Hs.730860	CCDC107	coiled-coil domain containing 107	Homo sapiens coiled-coil domain containing 107 (CCDC107), transcript variant A, mRNA [NM_174923]	CAGTCACAGCCTTGGCTGGGAAGGAGGGACGACAGCTGAAGGTCGACTAAAACAAAGTCT	NM_174923	chr9:35661115-35661174	1.01264	up	4508.24	4550.1	3.09641	3.07829	Detected	Detected
1064	A_33_P3259253	Hs.591629	CD28	CD28 molecule	Homo sapiens CD28 molecule (CD28), transcript variant 1, mRNA [NM_006139]	AAGTTAGGGTAGAAAACAAAAAGGGAGTGGATTCTGGGAGCCTCTTCCCTTTCTCACTCA	NM_006139	chr2:204599903-204599962	1.1392	down	36.7889	42.8339	-3.84074	-3.65272	Not Detected	Detected
1065	A_33_P3286973	Hs.74375	TAS1R3	taste receptor, type 1, member 3	taste receptor, type 1, member 3 [Source:HGNC Symbol;Acc:15661] [ENST00000339381]	AGCTTCCTACTCTGCCCCTTGCCCAGTGGGTAGACAGCATCATGACTGTCACCAGTACCA		chr1:1270342-1270401	1.09693	down	4130.6	4630.87	2.9702	3.10367	Detected	Detected
1066	A_33_P3297415	Hs.471200	NRP2	neuropilin 2	Homo sapiens neuropilin 2 (NRP2), transcript variant 6, mRNA [NM_201264]	CCAACCAGAAGATTGTCCTCAACTTCAACCCTCACTTTGAAATCGAGAAGCACGACTGCA	NM_201264	chr2:206562385-206562444	1.0816	up	2318.97	2191.28	2.13733	2.02416	Detected	Detected
1067	A_33_P3220437	Hs.465643	TNFAIP8L1	tumor necrosis factor, alpha-induced protein 8-like 1	Homo sapiens tumor necrosis factor, alpha-induced protein 8-like 1 (TNFAIP8L1), transcript variant 1, mRNA [NM_001167942]	TAATCCCAGCTACTTGAGAGATGACGAGGGAAGATCACTTGAGCCCAGGAGTTAAGAGGC	NM_001167942	chr19:4653833-4653892	1.0531	down	7398.66	7963.3	3.81111	3.88575	Detected	Detected
1068	A_21_P0004289		XLOC_004536		BROAD Institute lincRNA (XLOC_004536), lincRNA [TCONS_00010078]	TTTGTCTTTTGAAAGAGCATCTCTCAACCTAGTGTGTCTGGAATTGGTGGGTTCTTGGTC		chr5:124310981-124311040	2.48901	up	367.972	151.098	-0.518482	-1.83405	Detected	Detected
1069	A_33_P3356607	Hs.122363	WIPI2	WD repeat domain, phosphoinositide interacting 2	Homo sapiens WD repeat domain, phosphoinositide interacting 2 (WIPI2), transcript variant 3, mRNA [NM_001033518]	ATGAGATCTTGGACTCTGCCTCTCACGACTGCCCCTTAGTCACTCAGACATACGGCGCAG	NM_001033518	chr7:5269265-5269324	1.04395	down	7764.18	8284.1	3.88068	3.94273	Detected	Detected
1070	A_23_P217917	Hs.348387	GSTM4	glutathione S-transferase mu 4	Homo sapiens glutathione S-transferase mu 4 (GSTM4), transcript variant 2, mRNA [NM_147148]	TTTTGTAGATTTTCTCGTCTATGATGTCCTTGACCTCCACCGTATATTTGAGCCCAACTG	NM_147148	chr1:110201628-110201686	1.0023	up	865.52	882.569	0.715488	0.71217	Detected	Detected
1071	A_23_P201790	Hs.444403	PPP1R12B	protein phosphatase 1, regulatory subunit 12B	Homo sapiens protein phosphatase 1, regulatory subunit 12B (PPP1R12B), transcript variant 1, mRNA [NM_002481]	TATGCAATTTTGAGTGGCCTTTCAACCCTAAGATGAATGGTTTTGTTTTACTGGTTGTTG	NM_002481	chr1:202557518-202557577	1.10997	down	819.486	929.66	0.636639	0.787164	Detected	Detected
1072	A_24_P418044	Hs.720762	HLA-J	major histocompatibility complex, class I, J (pseudogene)	Homo sapiens major histocompatibility complex, class I, J (pseudogene) (HLA-J), non-coding RNA [NR_024240]	ACTTCTCTTTCTGCAAAGGCATCTGAATGTGTCTGTGTCCCTATAGGCATAATGTGAGGT	NR_024240	chr6:29977388-29977447	1.06169	down	78371.5	85040.3	7.21611	7.30246	Detected	Detected
1073	A_24_P192627	Hs.591085	MLLT3	myeloid/lymphoid or mixed-lineage leukemia (trithorax homolog, Drosophila); translocated to, 3	Homo sapiens myeloid/lymphoid or mixed-lineage leukemia (trithorax homolog, Drosophila); translocated to, 3 (MLLT3), mRNA [NM_004529]	TTAACTTGTAGATTCAGTGGTTCAATACCTGTTTAGTTGCTTGCTAATATTTCCAGAAGG	NM_004529	chr9:20345250-20345191	1.01652	up	41.1662	41.3901	-3.67855	-3.70218	Not Detected	Detected
1074	A_23_P101476	Hs.253193	ZNF442	zinc finger protein 442	Homo sapiens zinc finger protein 442 (ZNF442), mRNA [NM_030824]	CCTTGCATAGACATAAAAGGACTCACTGGAGAGATACTCTATAAATGTGGAAAAGCATTC	NM_030824	chr19:12460558-12460499	1.12357	down	125.603	144.235	-2.06921	-1.90112	Detected	Detected
1075	A_33_P3215093	Hs.496323	CHIC1	cysteine-rich hydrophobic domain 1	Homo sapiens cysteine-rich hydrophobic domain 1 (CHIC1), mRNA [NM_001039840]	GGACAGTTGTCTTTGATTAAAGCCCCACCAAAACCCATTTAAGTATTTAATGTACATACT	NM_001039840	chrX:72904088-72904147	1.20731	up	85.4342	72.3241	-2.62519	-2.89699	Detected	Detected
1076	A_23_P205074	Hs.117167	SLC46A3	solute carrier family 46, member 3	Homo sapiens solute carrier family 46, member 3 (SLC46A3), transcript variant 1, mRNA [NM_181785]	AGTCACTGCAGTTTCTACTTTTAATGGAATTTACTCAGCCACTGTTGCTTGGTACCCTGG	NM_181785	chr13:29278193-29278134	1.02912	down	62.0044	65.2166	-3.08764	-3.04623	Detected	Detected
1077	A_33_P3416366	Hs.79018	CHAF1A	chromatin assembly factor 1, subunit A (p150)	Homo sapiens chromatin assembly factor 1, subunit A (p150) (CHAF1A), mRNA [NM_005483]	AGAACCATAAGGTCCGCCAGAAACTGAAGGCCAAGGAGTGGGACGAGTTCCTGGCTAAGG	NM_005483	chr19:4431965-4432024	1.10829	down	62.3597	70.6364	-3.07939	-2.93106	Detected	Detected
1078	A_24_P203765	Hs.104637	SLC1A7	solute carrier family 1 (glutamate transporter), member 7	solute carrier family 1 (glutamate transporter), member 7 [Source:HGNC Symbol;Acc:10945] [ENST00000371491]	GCCGATGCCCTGTTGGACCTCATCCGGCAGAAAGAAGAAAGTTGGAGGAACGGACCAAAG		chr1:53580455-53574273	2.26334	up	60.3721	27.2619	-3.12613	-4.30458	Detected	Not Detected
1079	A_24_P262127	Hs.1027	RRAD	Ras-related associated with diabetes	Homo sapiens Ras-related associated with diabetes (RRAD), transcript variant 2, mRNA [NM_004165]	CTTTGACTGCAAGTTCATTGAGACATCAGCGGCATTGCACCACAATGTCCAGGCGCTGTT	NM_004165	chr16:66956234-66956175	1.12638	up	2536.85	2301.86	2.26689	2.09519	Detected	Detected
1080	A_23_P100795	Hs.463059	STAT3	signal transducer and activator of transcription 3 (acute-phase response factor)	Homo sapiens signal transducer and activator of transcription 3 (acute-phase response factor) (STAT3), transcript variant 3, mRNA [NM_213662]	AGTTTCTGTGGAATTCTGTTTGTTAAATCAAATTAGCTGGTCTCTGAATTAAGGGGGAGA	NM_213662	chr17:40465982-40465923	1.01698	up	560.007	562.798	0.0873642	0.0630779	Detected	Detected
1081	A_23_P3453	Hs.371045	RPAP1	RNA polymerase II associated protein 1	Homo sapiens RNA polymerase II associated protein 1 (RPAP1), mRNA [NM_015540]	CCCAACCCCTGCCCTGGGCTGAGGCATATGAATGCTATAGTTGTGCATTAAAATAAATGT	NM_015540	chr15:41809450-41809391	1.06319	down	2281.18	2478.79	2.11363	2.20202	Detected	Detected
1082	A_23_P27822	Hs.466436	GPATCH1	G patch domain containing 1	Homo sapiens G patch domain containing 1 (GPATCH1), mRNA [NM_018025]	CTTATCCAGATTCAACTTTAGTTGGCTTACCAAGAGTGAAGCGTGACAAGTACTCAGTCT	NM_018025	chr19:33603510-33604722	1.0634	down	153.382	166.701	-1.78095	-1.69227	Detected	Detected
1083	A_23_P122216	Hs.102267	LOX	lysyl oxidase	Homo sapiens lysyl oxidase (LOX), transcript variant 1, mRNA [NM_002317]	TACCTGGTTCCTGAATCTGACTATACCAACAATGTTGTGCGCTGTGACATTCGCTACACA	NM_002317	chr5:121405845-121405786	1.25701	up	1112.97	904.93	1.07826	0.748267	Detected	Detected
1084	A_23_P407142	Hs.257900	LUZP1	leucine zipper protein 1	Homo sapiens leucine zipper protein 1 (LUZP1), transcript variant 1, mRNA [NM_033631]	CAGCTTGGCTCTTAAATTTTACTGGCAGGTGTATGGTTGTTGGAGGGTTCCTAGTGAGTT	NM_033631	chr1:23412495-23412436	1.1217	up	729.061	664.29	0.467959	0.302275	Detected	Detected
1085	A_23_P101811	Hs.659932	ZNF14	zinc finger protein 14	Homo sapiens zinc finger protein 14 (ZNF14), mRNA [NM_021030]	TATGAAAGGAGTCAGAGTGGGGTGAAAGTCTATAAATGTAAGACATTTGGGAAAGCCTTC	NM_021030	chr19:19821542-19821483	1.08644	up	168.498	158.51	-1.64535	-1.76496	Detected	Detected
1086	A_23_P211738	Hs.729120	UBP1	upstream binding protein 1 (LBP-1a)	Homo sapiens upstream binding protein 1 (LBP-1a) (UBP1), transcript variant 1, mRNA [NM_014517]	AGCATTCCTTTTTGGGTCTCAAGATTTATGGAACAATAAATGTCATTTAATGCTGTGTGC	NM_014517	chr3:33430099-33430040	1.14869	up	2871.87	2555.25	2.44584	2.24586	Detected	Detected
1087	A_23_P26468	Hs.137572	RHBDL1	rhomboid, veinlet-like 1 (Drosophila)	Homo sapiens rhomboid, veinlet-like 1 (Drosophila) (RHBDL1), mRNA [NM_003961]	TGCCCACCCCCCGTGTTCATGGCCTCGGTCACTCTTGCCCAGATCATCGTGTTCCTGTGT	NM_003961	chr16:726855-726988	1.06275	down	15925.9	17298.4	4.91715	5.00495	Detected	Detected
1088	A_23_P121702	Hs.95835	OCIAD2	OCIA domain containing 2	Homo sapiens OCIA domain containing 2 (OCIAD2), transcript variant 1, mRNA [NM_001014446]	AGACTCTCAGCCTTCAGCTTCCTAAATTCTGTGTCTGTGACTTTCGAAGTTTTTTAAACC	NM_001014446	chr4:48887525-48887466	1.02669	down	65814.3	69060.4	6.96418	7.00218	Detected	Detected
1089	A_21_P0005818		XLOC_007054		BROAD Institute lincRNA (XLOC_007054), lincRNA [TCONS_00014976]	TGTTTTATGTAATGACTGACAGACGATCTCGCCCAGCTCAGCAATGTGAACAGACACCTT		chr8:37374091-37374032	1.22057	down	224.018	279.457	-1.23447	-0.946912	Detected	Detected
1090	A_23_P103503	Hs.497492	MDM4	Mdm4 p53 binding protein homolog (mouse)	Homo sapiens Mdm4 p53 binding protein homolog (mouse) (MDM4), transcript variant 1, mRNA [NM_002393]	ATTGCCAGAATCTCTTGAAGCCATGTAGCTTATGTGAGAAAAGACCACGAGACGGGAACA	NM_002393	chr1:204518623-204518682	1.02202	up	385.579	385.589	-0.451053	-0.482477	Detected	Detected
1091	A_23_P350234	Hs.585177	UBE2NL	ubiquitin-conjugating enzyme E2N-like	Homo sapiens ubiquitin-conjugating enzyme E2N-like (UBE2NL), mRNA [NM_001012989]	TTATTTTCATGTGGTCATTGCTGGGGAATCAAAGGATTCCCCCTTTGAGGGAGGGACTTT	NM_001012989	chrX:142967301-142967360	1.0676	down	559.606	610.609	0.0863323	0.180709	Detected	Detected
1092	A_23_P152125	Hs.252457	MVD	mevalonate (diphospho) decarboxylase	Homo sapiens mevalonate (diphospho) decarboxylase (MVD), mRNA [NM_002461]	CGGTGGGGTCAAATACATCATTGTCACTCAGGTGGGGCCAGGGCCTCAAATCCTGGATGA	NM_002461	chr16:88719738-88718985	1.0476	up	1902.31	1855.91	1.8516	1.78451	Detected	Detected
1093	A_21_P0000109		MTRNR2L9			TCAAAACGAGTTACCACGTACAATTGATCCAATAATTTGACTAACGGAACAAGTTACCCT		chr6:62284471-62284530	1.1427	up	11080.8	9910.77	4.39383	4.20139	Detected	Detected
1094	A_23_P501547	Hs.525401	ADCY6	adenylate cyclase 6	Homo sapiens adenylate cyclase 6 (ADCY6), transcript variant 1, mRNA [NM_015270]	CACTAGCCTGAATTTTGCTTGAAGATCACTTTGTCTTGGAAATGACTAGAGAGGCAGAGG	NM_015270	chr12:49160628-49160569	1.05153	down	1206.51	1296.65	1.19469	1.26718	Detected	Detected
1095	A_33_P3216427	Hs.584858	DGKQ	diacylglycerol kinase, theta 110kDa	Homo sapiens diacylglycerol kinase, theta 110kDa (DGKQ), mRNA [NM_001347]	CTGCCTGAATGCAACAGTAATTTATATCCAGGACAAATACAGTCTGGGCGTCACTATCCT	NM_001347	chr4:952735-952676	1.08771	down	3008.08	3344.05	2.51269	2.63399	Detected	Detected
1096	A_23_P211212	Hs.517356	COL18A1	collagen, type XVIII, alpha 1	Homo sapiens collagen, type XVIII, alpha 1 (COL18A1), transcript variant 1, mRNA [NM_030582]	CGGTGGGGCTGGTTCTGTAATTGTGTGTGATGTGAAGCCAATTCAGACAGGCAAATAAAA	NM_030582	chr21:46933558-46933617	1.18733	down	161564	196058	8.25981	8.50753	Detected	Detected
1097	A_23_P500773	Hs.644143	MAP3K7	mitogen-activated protein kinase kinase kinase 7	Homo sapiens mitogen-activated protein kinase kinase kinase 7 (MAP3K7), transcript variant A, mRNA [NM_003188]	GAGTGATTGGTGGTATATTACGGAAATACGGAACCTTTAGGGATAGTTCCGTGTAAGGGC	NM_003188	chr6:91225746-91225687	1.00474	up	1819.96	1851.3	1.78775	1.78093	Detected	Detected
1098	A_32_P148726	Hs.380240	MGC21881	uncharacterized locus MGC21881	Homo sapiens cDNA FLJ45890 fis, clone OCBBF3022576. [AK127789]	GTTACCCATATTGCATGTTGTGGTAGTAGATGCAGCCCCCCAAAATAAAAGTCAAAAGAT		chr9:66557350-66557409	1.05048	up	80.8022	78.6148	-2.70561	-2.77667	Detected	Detected
1099	A_33_P3329444	Hs.191815	MAMSTR	MEF2 activating motif and SAP domain containing transcriptional regulator	Homo sapiens MEF2 activating motif and SAP domain containing transcriptional regulator (MAMSTR), transcript variant 2, mRNA [NM_182574]	TATGGTTGGGGGGCTTCTTTTGCTGCTGGCCACGGCAAACAAGCTGCTTGCTGCTTCCTT	NM_182574	chr19:49216315-49216256	1.02067	down	282.656	294.857	-0.899034	-0.869523	Detected	Detected
1100	A_33_P3865368	Hs.655801	LOC254896	uncharacterized LOC254896	Homo sapiens hypothetical protein MGC31957, mRNA (cDNA clone MGC:31957 IMAGE:3959651), complete cds. [BC021569]	GCCTCCTGAAGACACAGAGCGGTTGCCTCTCTCATTAATTAATTAATTAGTTAATAAAAT		chr8:22960988-22961047	1.2789	down	156.777	204.923	-1.74937	-1.39446	Detected	Detected
1101	A_19_P00316659	Hs.292457	SNHG5	small nucleolar RNA host gene 5 (non-protein coding)	Homo sapiens small nucleolar RNA host gene 5 (non-protein coding) (SNHG5), non-coding RNA [NR_003038]	CACGAGGTTTACTTGACTGTTGTGTGAAAAGCTGATAAGAAAACCATCCAGAAAAAAGCT	NR_003038	chr6:86386900-86386841	1.1213	up	9543.67	8698.89	4.17839	4.01322	Detected	Detected
1102	A_23_P10291	Hs.644082	CTSE	cathepsin E	Homo sapiens cathepsin E (CTSE), transcript variant 1, mRNA [NM_001910]	TATTGGTAATGTTAAGACTGCTGGGTGGGTTTGGAGTTCTTGGCTTTAATCATTCATTAC	NM_001910	chr1:206332029-206332088	1.01676	up	74.3949	74.7814	-2.82481	-2.84879	Detected	Detected
1103	A_24_P389285	Hs.657377	C7orf54	chromosome 7 open reading frame 54	Homo sapiens chromosome 7 open reading frame 54 (C7orf54), non-coding RNA [NR_027330]	ACCATATATACCATTACATTTTGTTTCTCCCATCTCTCAGGTAGACTTACACTTTCGGCC	NR_027330	chr7:127637816-127637875	7.04827	down	11.5974	83.5436	-5.50621	-2.68894	Not Detected	Detected
1104	A_32_P47701	Hs.535192	EEF1A1	eukaryotic translation elongation factor 1 alpha 1	Homo sapiens eukaryotic translation elongation factor 1 alpha 1 (EEF1A1), mRNA [NM_001402]	AGAGATATGAGGAAATTGTTAAGGAAGTCAGCACTTACATTAAGAAAATTGGCTACAACC	NM_001402	chr6:74228782-74228723	1.19971	up	68325.5	58207	7.0182	6.75551	Detected	Detected
1105	A_23_P210920	Hs.82327	GSS	glutathione synthetase	Homo sapiens glutathione synthetase (GSS), mRNA [NM_000178]	ATCCTTGAGATGTGGGTATAGCTCAGGGTAAGCTGCTCTGAGGTAAAGGTCCATGAACCC	NM_000178	chr20:33516441-33516382	1.05523	down	8264.24	8912.91	3.97073	4.04828	Detected	Detected
1106	A_23_P255805	Hs.493218	ZNF7	zinc finger protein 7	Homo sapiens zinc finger protein 7 (ZNF7), mRNA [NM_003416]	CGGAGCTCATATCTTATTGAACACCAGAGAATACACACTAGGGCCCAGTGGTTTTACGAA	NM_003416	chr8:146068266-146068325	1.00399	up	1098.03	1117.78	1.05876	1.05302	Detected	Detected
1107	A_23_P202658	Hs.523836	GSTP1	glutathione S-transferase pi 1	Homo sapiens glutathione S-transferase pi 1 (GSTP1), mRNA [NM_000852]	GGTTGGGGGGACTCTGAGCGGGAGGCAGAGTTTGCCTTCCTTTCTCCAGGACCAATAAAA	NM_000852	chr11:67354050-67354109	1.05898	down	238743	258397	8.82316	8.90583	Detected	Detected
1108	A_33_P3298861	Hs.658514	SLC12A8	solute carrier family 12 (potassium/chloride transporters), member 8	Homo sapiens solute carrier family 12 (potassium/chloride transporters), member 8 (SLC12A8), transcript variant 1, mRNA [NM_024628]	TGACATGGAGATGACTCAGCTCACCCAGGAGAATGCAGACTTCGCCACTCGGGATCGCTA	NM_024628	chr3:124802842-124802783	1.19655	down	270.914	331.309	-0.960245	-0.701363	Detected	Detected
1109	A_32_P16489	Hs.433439	MRPL35	mitochondrial ribosomal protein L35	Homo sapiens mitochondrial ribosomal protein L35 (MRPL35), nuclear gene encoding mitochondrial protein, transcript variant 2, mRNA [NM_145644]	GGGAATTTGTATTCGGCAATAAAACCCAGAGTAAACTCTTAAGATAAAATGACGACGTCC	NM_145644	chr2:86437658-86437716	1.01736	up	465.534	467.676	-0.179194	-0.204029	Detected	Detected
1110	A_23_P20022	Hs.706124	HILPDA	hypoxia inducible lipid droplet-associated	Homo sapiens chromosome 7 open reading frame 68 (C7orf68), transcript variant 1, mRNA [NM_013332]	GGATGCCAAAGCCTGCTCAAGTTATGGACATTGTGGCCACCATGTGGCTTAAATGATTTT	NM_013332	chr7:128098381-128098440	1.21005	up	2868.77	2423.06	2.44428	2.16922	Detected	Detected
1111	A_32_P191860	Hs.656990	SCGBL	secretoglobin-like	Homo sapiens secretoglobin-like (SCGBL), mRNA [NM_001025591]	CGTTCCTGGCCTGGCTCTGTTCATCACTACAGAGACCCCAATGAACACCTGCAGCTCAGT	NM_001025591	chr19:35084403-35084346	1.88169	down	73.6102	141.565	-2.8401	-1.92807	Detected	Detected
1112	A_33_P3217119	Hs.202207	OSCP1	organic solute carrier partner 1	Homo sapiens organic solute carrier partner 1 (OSCP1), transcript variant 2, mRNA [NM_206837]	CTGACTTTCCATTATGTATACCCTTTTGAGAACTTTGAGTTTTGTACCTGGGCAAAATAA	NM_206837	chr1:36893980-36893921	1.02324	up	754.174	753.296	0.516817	0.483678	Detected	Detected
1113	A_23_P51660	Hs.271353	MUTYH	mutY homolog (E. coli)	Homo sapiens mutY homolog (E. coli) (MUTYH), transcript variant alpha1, mRNA [NM_012222]	ATGGGCCAGCAAGTCCTGGATAATTTCTTTCGGTCTCACATCTCCACTGATGCACACAGC	NM_012222	chr1:45795058-45794999	1.01122	down	1317.82	1361.99	1.322	1.3381	Detected	Detected
1114	A_33_P3278826		LTK	leukocyte receptor tyrosine kinase	leukocyte receptor tyrosine kinase [Source:HGNC Symbol;Acc:6721] [ENST00000360087]	TCTAGCAGGCACAGTTGATTCAAGGCTGCTCCTCTCCAGTGAGCTGGGATGGGTTTCTGC		chr15:41799749-41799690	1.06073	up	1189.48	1146.09	1.17418	1.08911	Detected	Detected
1115	A_23_P107102	Hs.226805	KIF2B	kinesin family member 2B	Homo sapiens kinesin family member 2B (KIF2B), mRNA [NM_032559]	CACTCTTATACAGGAAAACTGTCCAAATTATCTAAAGATCCTCCTGAGAAGCTTAAAACA	NM_032559	chr17:51902468-51902527	1.26399	up	10.3358	8.35741	-5.67236	-6.01034	Not Detected	Not Detected
1116	A_23_P126908	Hs.512898	TNFRSF14	tumor necrosis factor receptor superfamily, member 14	Homo sapiens tumor necrosis factor receptor superfamily, member 14 (TNFRSF14), mRNA [NM_003820]	GGATACCACATCGGAAGTGATTTTCTAAATTGGATTTGAATTCGGCTCCTGTTTTCTATT	NM_003820	chr1:2495144-2495203	1.01085	up	2739.9	2770.26	2.37797	2.36241	Detected	Detected
1117	A_33_P3293734					TGTGGCAGCATCCCCAGCTTTGGCTGTTGGTGACCATCCCTGACTTAAGTGCCATGCAGA		chr5:092604130-092604189	1.07035	down	1311.87	1435.11	1.31547	1.41355	Detected	Detected
1118	A_19_P00317984	Hs.292457	SNHG5	small nucleolar RNA host gene 5 (non-protein coding)	Homo sapiens small nucleolar RNA host gene 5 (non-protein coding) (SNHG5), non-coding RNA [NR_003038]	CTTCCAGAACATCTGGGAGAATATTTAATGGAAAATCGCTTGGTTAAAACCTGACACTTT	NR_003038	chr6:86387737-86387678	1.14644	up	2675.99	2385.63	2.34392	2.14676	Detected	Detected
1119	A_33_P3342076	Hs.371823	PRDM2	PR domain containing 2, with ZNF domain	Homo sapiens PR domain containing 2, with ZNF domain (PRDM2), transcript variant 2, mRNA [NM_015866]	ACCTTGGCGAGTAAGAAAAGAACAGACCGGTTCAATATAAAATCTAGAGAGCGGAGTGGG	NM_015866	chr1:14109169-14109228	1.19126	up	104.924	90.0198	-2.32873	-2.58123	Detected	Detected
1120	A_23_P144054	Hs.155342	PRKCD	protein kinase C, delta	Homo sapiens protein kinase C, delta (PRKCD), transcript variant 1, mRNA [NM_006254]	GTCTGCATTCGCTGGCTTCTCCTTTGTGAACCCCAAATTCGAGCACCTCCTGGAAGATTG	NM_006254	chr3:53226222-53226281	1.05268	down	2178.9	2344.26	2.04745	2.12152	Detected	Detected
1121	A_23_P104942	Hs.654965	TMX2	thioredoxin-related transmembrane protein 2	Homo sapiens thioredoxin-related transmembrane protein 2 (TMX2), transcript variant 1, mRNA [NM_015959]	AGACAATATTGAACAACCCCCTATTTTGTGGGGATTGAGAAGGGGTGAATAGAGGCTTGA	NM_015959	chr11:57508264-57508323	1.10241	down	4285.44	4828.47	3.02329	3.16396	Detected	Detected
1122	A_24_P322369	Hs.126550	VPS4B	vacuolar protein sorting 4 homolog B (S. cerevisiae)	Homo sapiens vacuolar protein sorting 4 homolog B (S. cerevisiae) (VPS4B), mRNA [NM_004869]	ACAGTTTGTCCTGACCACACATATGTTATCAGTGTAATGCTTTATGAAGCTTTAGAAATG	NM_004869	chr18:61056939-61056880	1.06379	up	6485.61	6231.14	3.62109	3.53189	Detected	Detected
1123	A_32_P121303	Hs.475103	NUP50	nucleoporin 50kDa	Homo sapiens nucleoporin 50kDa (NUP50), transcript variant 2, mRNA [NM_007172]	TACTTGAATTGTCCAGACAATATAATCTCAGCTTGTATTAGTTTTTGAATGCTCCCATCG	NM_007172	chr22:45583785-45583843	1.01657	down	855.341	888.686	0.69842	0.722134	Detected	Detected
1124	A_23_P165608	Hs.25887	SEMA4F	sema domain, immunoglobulin domain (Ig), transmembrane domain (TM) and short cytoplasmic domain, (semaphorin) 4F	Homo sapiens sema domain, immunoglobulin domain (Ig), transmembrane domain (TM) and short cytoplasmic domain, (semaphorin) 4F (SEMA4F), mRNA [NM_004263]	GGTGGTTCTGCTTATTCTTCAAGTTTATCTGAATCTGTGGGGAGTGCATGATCCCCATGT	NM_004263	chr2:74907746-74907805	1.03861	down	805.346	854.882	0.611528	0.666186	Detected	Detected
1125	A_21_P0010023		XLOC_013694		BROAD Institute lincRNA (XLOC_013694), lincRNA [TCONS_00028345]	AGTGAACAATGTAGCCCAGAAGAGCCAGCACAGATCCCTCCCACCTATCAGCCCTGTCTT		chr20:023499337-023499278	1.05291	up	218.626	212.218	-1.26962	-1.344	Detected	Detected
1126	A_23_P57941	Hs.696735	RBM6	RNA binding motif protein 6	Homo sapiens RNA binding motif protein 6 (RBM6), transcript variant 1, mRNA [NM_005777]	ATAAAACAGTCTGAGCAGGAGCTAGCCTATCTGGAAAGGAGAGAACGAGAGGGAAAGTTT	NM_005777	chr3:50106147-50107896	1.07445	down	842.014	924.645	0.675765	0.77936	Detected	Detected
1127	A_24_P880043	Hs.500512	PCGF5	polycomb group ring finger 5	Homo sapiens polycomb group ring finger 5 (PCGF5), mRNA [NM_032373]	TGTATTTTCTGTTGATCTATGGAATGTTCTGTACAAAGCTGTATAATTGTACTGTTGGGC	NM_032373	chr10:93043866-93043925	1.2589	up	1279.69	1038.93	1.27965	0.947486	Detected	Detected
1128	A_21_P0013410		XLOC_l2_013696		BROAD Institute lincRNA (XLOC_l2_013696), lincRNA [TCONS_l2_00027263]	GGTCTGTGGTCCTGTGTGCTCCTCGCAGCTCCACCTTCAATAAACTCTGAGAAGGCTGCA		chr7:2514419-2514360	1.02295	down	398.232	416.355	-0.404469	-0.371727	Detected	Detected
1129	A_23_P200222	Hs.726256	LRP8	low density lipoprotein receptor-related protein 8, apolipoprotein e receptor	Homo sapiens low density lipoprotein receptor-related protein 8, apolipoprotein e receptor (LRP8), transcript variant 2, mRNA [NM_033300]	TATTTATGTTCACACAGGAATTTGGTTTACTGCTTTGTAAATAAAAGGGAAAACTCCGGG	NM_033300	chr1:53711278-53711219	1.07389	up	1004.88	956.363	0.930867	0.828019	Detected	Detected
1130	A_33_P3263027	Hs.611445			Novel proteinUncharacterized protein [Source:UniProtKB/TrEMBL;Acc:Q5JPQ1] [ENST00000370707]	TTCATCTCCTGAAATGTAGACATTTAATAGTGAGCTTCTCCCCTTGACCTCATCACTCTG		chrX:135057131-135057190	1.46866	down	68.3708	102.627	-2.94663	-2.39213	Detected	Detected
1131	A_23_P256021	Hs.522675	LAS1L	LAS1-like (S. cerevisiae)	Homo sapiens LAS1-like (S. cerevisiae) (LAS1L), transcript variant 1, mRNA [NM_031206]	AGACAACCTGGGAGACAGCCTGGATCAGCCACATCAACTCAGTTGTCCACCACAGGGGAA	NM_031206	chrX:64732577-64732518	1.05885	down	6531.93	7068.78	3.63136	3.71385	Detected	Detected
1132	A_21_P0013522	Hs.729413	XLOC_l2_014579		AGENCOURT_8492923 NIH_MGC_100 Homo sapiens cDNA clone IMAGE:6300203 5', mRNA sequence [BQ652687]	TAATGTTGCACAAGAACCATTGCTGGACTGCATCATTGCTTACCCAACATGACTCAGCCT			1.47965	up	93.9136	64.8695	-2.48867	-3.05393	Detected	Detected
1133	A_21_P0002261		XLOC_001595		BROAD Institute lincRNA (XLOC_001595), lincRNA [TCONS_00003800]	CACTTCAGCAATGAAGACTGGATTTTCTCTGAAATGAACAACAAAATAAAATCTCTCCTG		chr2:102605400-102605459	1.30922	up	369.166	288.191	-0.513812	-0.902516	Detected	Detected
1134	A_19_P00802390		XLOC_007231		BROAD Institute lincRNA (XLOC_007231), lincRNA [TCONS_00015178]	ATTTGCCTGATCCATCATCTCCTCTGTTATCTCTGCATTTTCATCTGCCATTTCTTGAGG		chr11:094646541-094646482	1.21334	down	79.7282	98.8704	-2.72492	-2.44593	Detected	Detected
1135	A_24_P190168	Hs.199695	TMEM97	transmembrane protein 97	Homo sapiens transmembrane protein 97 (TMEM97), mRNA [NM_014573]	ATCTGGAAGTGTGCTAGTATGCTCCCTAGTGGATAACTTAATCTTTTAATACAGTTCCGT	NM_014573	chr17:26654924-26654983	1.24252	down	987.616	1254.19	0.90587	1.21914	Detected	Detected
1136	A_33_P3418987	Hs.531192	PRAMEF13	PRAME family member 13	Homo sapiens PRAME family member 13 (PRAMEF13), mRNA [NM_001024661]	CTTTGTCTGTGATTGAGTTTCAGCTGTAGAACATCAAAGCAACCAAATAGAATTTGATCA	NM_001024661	chr1:13447477-13447418	11.296	down	10.9439	126.347	-5.58989	-2.09215	Not Detected	Detected
1137	A_24_P233917	Hs.592859	KIAA0494	KIAA0494	Homo sapiens KIAA0494 (KIAA0494), mRNA [NM_014774]	CACATTTGGGTATTCCTGAGACTTTATAGAGCGTGTATTGTTTGTTATACGAACCTAACC	NM_014774	chr1:47141088-47141029	1.01447	up	4104.29	4134.95	2.96098	2.94026	Detected	Detected
1138	A_33_P3271111	Hs.494457	NINJ1	ninjurin 1	Homo sapiens ninjurin 1 (NINJ1), mRNA [NM_004148]	CCCAGCACCCACTTTTCTAATCATGAATGAACAATAAAGCCCACGCTCTTTGTCAGGCTC	NM_004148	chr9:95883839-95883780	1.10268	down	29071.2	32763	5.78537	5.92638	Detected	Detected
1139	A_33_P3390853	Hs.355559	LOC550643	uncharacterized LOC550643	Homo sapiens uncharacterized LOC550643 (LOC550643), non-coding RNA [NR_015367]	GGTGACATCCTGTTCTTGTTGTATAACTTTATATTCCTATAAATCCATTAAGGCCCCAAT	NR_015367	chrX:56843930-56843989	1.00027	down	18483	18895.7	5.13198	5.13237	Detected	Detected
1140	A_32_P70724	Hs.443650	KDM5B	lysine (K)-specific demethylase 5B	Homo sapiens lysine (K)-specific demethylase 5B (KDM5B), mRNA [NM_006618]	ATAGCCCATAGCTATTTTCCTTGCTTTTCTTTTTTAAAGGGGTCTGTTCTGCAGTGGAGA	NM_006618	chr1:202696804-202696745	1.08066	down	5846.27	6457.09	3.47137	3.58327	Detected	Detected
1141	A_23_P320225	Hs.87306	EVC2	Ellis van Creveld syndrome 2	Homo sapiens Ellis van Creveld syndrome 2 (EVC2), transcript variant 1, mRNA [NM_147127]	CCCTGTACCCATTGTAGGGGCAGAAACCATTGATCTATTAAACACAGGAGAGAAGCTCTT	NM_147127	chr4:5564743-5564684	1.01724	up	48.421	48.6499	-3.44437	-3.46903	Not Detected	Detected
1142	A_33_P3358099	Hs.158954	CD300E	CD300e molecule	Homo sapiens CD300e molecule (CD300E), mRNA [NM_181449]	AGAAACAAACAGTGGCTTCTCCATGCTTTGAATTTTCCCTTCTCCCTTACTCCCTTTTTT	NM_181449	chr17:72606150-72606091	1.22873	down	322.399	404.876	-0.709231	-0.412059	Detected	Detected
1143	A_21_P0014598	Hs.534953	LOC730081		PREDICTED: Homo sapiens hypothetical LOC730081 (LOC730081), miscRNA [XR_110479]	TTACCTTTTAAAAGTGTTCCAGTAGCTGTGTTGGAAACCCTCTAACCACGGCAGCCCATT	XR_110479	chr1:100434923-100434864	1.15328	down	33.5503	39.5459	-3.97368	-3.76794	Not Detected	Detected
1144	ERCC-00098_150					CAGGCCTGTGCTAGGATCAGGGCGACCATGCCAAATATCAACTCAAGGACAAGTTGACGC			1.20479	up	10.5787	8.9741	-5.63884	-5.90763	Not Detected	Not Detected
1145	A_23_P358009	Hs.655410	DNAJC16	DnaJ (Hsp40) homolog, subfamily C, member 16	Homo sapiens DnaJ (Hsp40) homolog, subfamily C, member 16 (DNAJC16), mRNA [NM_015291]	ATTAGCCATGAGAATTTGGTTGTAGTTTTCAGGTAGGTTGGTTTCTTCCTCATTTGCAGC	NM_015291	chr1:15897649-15897708	1.01948	down	692.322	721.365	0.393363	0.42119	Detected	Detected
1146	A_21_P0005726		XLOC_006850		BROAD Institute lincRNA (XLOC_006850), lincRNA [TCONS_00014767]	AGAATGATTCCTTTCAACTCCGAGAGAAGAAGCTGCAGATGAAGAGCAAGTAGGATGGAT		chr8:77388231-77431037	1.23101	up	148.334	123.155	-1.82923	-2.12907	Detected	Detected
1147	A_23_P254353	Hs.495554	NOXA1	NADPH oxidase activator 1	Homo sapiens NADPH oxidase activator 1 (NOXA1), mRNA [NM_006647]	ATGGCTGGAGGGCCACTGTGACGGCCGCATCGGCATCTTCCCCAAGTGCTTCGTGGTCCC	NM_006647	chr9:140328686-140328745	1.02825	up	1749.94	1739.38	1.73115	1.69097	Detected	Detected
1148	A_21_P0005488		XLOC_006407		BROAD Institute lincRNA (XLOC_006407), lincRNA [TCONS_00013775]	ATTTAATGGGTGCATATTAGTTGCCCAGAAGGGTTTTAACTCAAGCTGACCTGCTCCGAG		chr7:35411971-35411912	16.2059	up	120.923	7.62614	-2.12399	-6.14244	Detected	Not Detected
1149	A_24_P401100					AACTTACGGCAAGCCTGTCCATCATGGTATTAACAAGCCTACAGTTGATTGCAGAGGAGT		chr16:016025917-016025856	1.05464	up	151865	147172	8.1705	8.09374	Detected	Detected
1150	A_23_P210608	Hs.155040	ZNF217	zinc finger protein 217	Homo sapiens zinc finger protein 217 (ZNF217), mRNA [NM_006526]	GATGATTGACTCAATCTTTGCCTAATCCAATGAGTGTTACAGAGAGCTTGCTGTGACTAG	NM_006526	chr20:52184137-52184078	1.01151	down	1271.34	1314.32	1.27019	1.28671	Detected	Detected
1151	A_23_P115861	Hs.147440	ZNF485	zinc finger protein 485	Homo sapiens zinc finger protein 485 (ZNF485), mRNA [NM_145312]	TCATCCTTTGCTGGTCATCAGAAAACTCACAGTGGAAATAAACCGTATCAGTGTCGTGAC	NM_145312	chr10:44112506-44112565	1.12561	up	184.238	167.287	-1.51651	-1.68722	Detected	Detected
1152	A_23_P15798	Hs.572443	KRTAP4-12	keratin associated protein 4-12	Homo sapiens keratin associated protein 4-12 (KRTAP4-12), mRNA [NM_031854]	CTAATAAATTGACAAATTGTCCTCCAACATCCTCCCACCTCTTTGACTTCAGGACATTTA	NM_031854	chr17:39279576-39279517	1.26941	up	115.604	93.0767	-2.18889	-2.53305	Detected	Detected
1153	A_23_P31064	Hs.6909	MOXD1	monooxygenase, DBH-like 1	Homo sapiens monooxygenase, DBH-like 1 (MOXD1), transcript variant 2, mRNA [NM_015529]	TGTAAGTTCTGAATGGTTCCTTGCTGACTTTGGGTGACACATGTACCACATACTGGCTCA	NM_015529	chr6:132617445-132617386	1.10053	down	6178.03	6949.02	3.551	3.6892	Detected	Detected
1154	A_21_P0005963	Hs.149545	LOC100507420	uncharacterized LOC100507420	PREDICTED: Homo sapiens hypothetical LOC100507420, transcript variant 1 (LOC100507420), miscRNA [XR_110876]	AGCGGGACTTAGACAATGGGGTTAGGCAGTCACATGTCTGCACGTGGAAACTTTCTGGGA	XR_110876	chr8:37264454-37264395	1.03221	up	3705.56	3669.08	2.81354	2.76781	Detected	Detected
1155	A_23_P354217	Hs.399779	TMEM151A	transmembrane protein 151A	Homo sapiens transmembrane protein 151A (TMEM151A), mRNA [NM_153266]	TTGCCCTCCCGGACTTATCTACTCTTCACTTTCCTGATGATCCATGGGGCCCAGGCCTAG	NM_153266	chr11:66063843-66063902	1.23545	down	10731.9	13551.1	4.34769	4.65273	Detected	Detected
1156	A_23_P206532	Hs.78060	PHKB	phosphorylase kinase, beta	Homo sapiens phosphorylase kinase, beta (PHKB), transcript variant 2, mRNA [NM_001031835]	ATCCTTGGCGGGGTTATGGACCTCTTGCATGTCATAGCCAATCTAACGGTAATGGTAAAT	NM_001031835	chr16:47733400-47733459	1.07175	down	7816	8561.44	3.89028	3.99024	Detected	Detected
1157	A_19_P00322930		LOC100507376		PREDICTED: Homo sapiens hypothetical LOC100507376, transcript variant 1 (LOC100507376), miscRNA [XR_108543]	GTTGATTCTAGGGTCAGGGCCCTCACTCACACTGCTGGAAGGTTAAAGTCGACTTCACGC	XR_108543	chr4:6675594-6675535	1.05408	down	286.209	308.337	-0.881013	-0.80503	Detected	Detected
1158	A_32_P29118	Hs.201340	SEMA3D	sema domain, immunoglobulin domain (Ig), short basic domain, secreted, (semaphorin) 3D	Homo sapiens sema domain, immunoglobulin domain (Ig), short basic domain, secreted, (semaphorin) 3D (SEMA3D), mRNA [NM_152754]	TGTGTCAGATGCCCTAGTTAATCATGTAATTTAATTCTGGTATTGTGAGTGGTTAGCAAT	NM_152754	chr7:84625062-84625003	1.05648	up	483.662	467.9	-0.12408	-0.20334	Detected	Detected
1159	A_21_P0011120	Hs.117825	PARP4	poly (ADP-ribose) polymerase family, member 4	Homo sapiens poly (ADP-ribose) polymerase family, member 4 (PARP4), mRNA [NM_006437]	TATTCCCTGGGCTTTTGAGGCAATAAAGCAAGCAAGTGAATGGGTAAGAAGAACTGAAGG	NM_006437	chr13:24995449-24995390	1.10523	down	13162.7	14868.6	4.64223	4.78658	Detected	Detected
1160	A_33_P3275687	Hs.454713	TBC1D3B	TBC1 domain family, member 3B	Homo sapiens TBC1 domain family, member 3B (TBC1D3B), mRNA [NM_001001417]	CTGGTAGAAGGCGAACAGGCGCTGATGCCGATAACAAGAATCGCCTTTAAGGTTCAGCAG	NM_001001417	chr17:34495485-34495426	1.13271	down	161.987	187.529	-1.7022	-1.52243	Detected	Detected
1161	A_23_P112061	Hs.600384	HGSNAT	heparan-alpha-glucosaminide N-acetyltransferase	Homo sapiens heparan-alpha-glucosaminide N-acetyltransferase (HGSNAT), mRNA [NM_152419]	TTCTGTATTCCTCATGGTGCCAAACACAGTGCCTTCTACATTGCAGGCGCTGAATAAACA	NM_152419	chr8:43056897-43056956	1.02854	down	8931.81	9389.26	4.0828	4.1234	Detected	Detected
1162	A_33_P3235330	Hs.474536	MTMR3	myotubularin related protein 3	Homo sapiens myotubularin related protein 3 (MTMR3), transcript variant 3, mRNA [NM_021090]	CTCCAGGCCCATTCAAAGCTTTATTAGATTTAAAAGTAAGATCTGGTATGAAGAAAGGTT	NM_021090	chr22:30426759-30426818	1.18296	down	379.339	458.637	-0.474592	-0.232186	Detected	Detected
1163	A_33_P3351529					GAGAAAGGGCCAAGTGATCCAGTTCTAAGTGTCATCTTTTGTTTTATTATGAAGACATAA		chr7:152299325-152299266	1.05858	up	196996	190197	8.54587	8.46374	Detected	Detected
1164	A_23_P91350	Hs.636359	GPCPD1	glycerophosphocholine phosphodiesterase GDE1 homolog (S. cerevisiae)	Homo sapiens glycerophosphocholine phosphodiesterase GDE1 homolog (S. cerevisiae) (GPCPD1), mRNA [NM_019593]	AGCTTCTTATGTGCCTGTTATATTCTCCAGTAAGATTGTAAGCCCCTTAAGGGCAGGGAC	NM_019593	chr20:5525220-5525161	1.14331	up	496.402	443.752	-0.0865698	-0.279787	Detected	Detected
1165	A_23_P127721	Hs.146738	P2RX3	purinergic receptor P2X, ligand-gated ion channel, 3	Homo sapiens purinergic receptor P2X, ligand-gated ion channel, 3 (P2RX3), mRNA [NM_002559]	CCCCCTCTTCAACTTTGAGAAGGGAAACCTCCTTCCCAACCTGACAGCCAGGGACATGAA	NM_002559	chr11:57116158-57117269	1.17135	down	205.636	246.183	-1.35798	-1.12981	Detected	Detected
1166	A_23_P111481	Hs.111801	SRRT	serrate RNA effector molecule homolog (Arabidopsis)	Homo sapiens serrate RNA effector molecule homolog (Arabidopsis) (SRRT), transcript variant 1, mRNA [NM_015908]	GTCCTATGAAGCTCTGAGAATTTTTTGTACGATCAGCCTTACTGCTAATAAAAGCACTTC	NM_015908	chr7:100486219-100486278	1.01482	down	7712.72	7999.6	3.87109	3.89232	Detected	Detected
1167	A_23_P139648	Hs.46835	IAPP	islet amyloid polypeptide	Homo sapiens islet amyloid polypeptide (IAPP), mRNA [NM_000415]	AAATCCTGCTCCTGACTCGGTCAAAATATTTTTTAAAGTCTATTGTTTGTTGTGCTTGCT	NM_000415	chr12:21532144-21532203	1.01323	up	230.109	232.112	-1.19576	-1.21472	Detected	Detected
1168	A_23_P112016	Hs.134296	DLC1	deleted in liver cancer 1	Homo sapiens deleted in liver cancer 1 (DLC1), transcript variant 3, mRNA [NM_024767]	CTGGACTCCATGGTGCTGCTGATTATGAAACTGGACCAGCTTGATCAGGACATAGAAAAT	NM_024767	chr8:13259098-13259039	1.15346	up	11.4187	10.1178	-5.5286	-5.73457	Not Detected	Not Detected
1169	A_23_P103149	Hs.643610	ACO2	aconitase 2, mitochondrial	Homo sapiens aconitase 2, mitochondrial (ACO2), nuclear gene encoding mitochondrial protein, mRNA [NM_001098]	TTTGAGTTTGGTTCAGATCTTAAGCAGCTCCATGCAACTGTATTTATTTTTGATGACAAG	NM_001098	chr22:41924818-41924877	1.08136	down	12805.9	14153.1	4.60259	4.71543	Detected	Detected
1170	A_23_P100539	Hs.442182	ABCC6	ATP-binding cassette, sub-family C (CFTR/MRP), member 6	Homo sapiens ATP-binding cassette, sub-family C (CFTR/MRP), member 6 (ABCC6), transcript variant 1, mRNA [NM_001171]	TCATCGATAGCTCCACACGATATTGAGTCTAGACCTGTGTTTGCTCTCTGGGAGGAAAAT	NM_001171	chr16:16243914-16243855	1.09762	down	28.4339	31.8975	-4.2124	-4.07802	Not Detected	Not Detected
1171	A_33_P3351249	Hs.730800	CXCL16	chemokine (C-X-C motif) ligand 16	Homo sapiens chemokine (C-X-C motif) ligand 16 (CXCL16), transcript variant 2, mRNA [NM_001100812]	CTTATTCTTACAAAAAGTGTAATAAAGGAGACTGACCCCTGACAACATGGTAGGCACTGT	NM_001100812	chr17:4637866-4637807	1.0996	down	1285.25	1444.41	1.2859	1.42287	Detected	Detected
1172	A_21_P0008352		XLOC_010859		Q21RF1_9BURK (Q21RF1) Biotin--acetyl-CoA-carboxylase ligase, partial (6%) [THC2728144]	ACCTAACACAGAGGGTAATGGTAGTGCTGTATCCATTCATTCACCCAATAAATATTTGCT		chr14:69448206-69448265	1.48208	up	90.3527	62.3076	-2.54444	-3.11206	Detected	Detected
1173	A_33_P3339011				golgin A2 family, member B [Source:HGNC Symbol;Acc:25315] [ENST00000546413]	TATCTTAAAGGGTAACACAGCCCTGGATTCTCCCAGATATTTAACCCCTGCAGCAAAAAA		chr12:100557089-100557030	1.25396	up	119.839	97.6749	-2.13698	-2.46348	Detected	Detected
1174	A_24_P79054	Hs.645227	TGFB1	transforming growth factor, beta 1	Homo sapiens transforming growth factor, beta 1 (TGFB1), mRNA [NM_000660]	CAACTATTGCTTCAGCTCCACGGAGAAGAACTGCTGCGTGCGGCAGCTGTACATTGACTT	NM_000660	chr19:41847802-41838142	1.00901	down	1052.88	1085.78	0.998187	1.01113	Detected	Detected
1175	A_23_P103099	Hs.282998	RBFOX2	RNA binding protein, fox-1 homolog (C. elegans) 2	Homo sapiens RNA binding protein, fox-1 homolog (C. elegans) 2 (RBFOX2), transcript variant 1, mRNA [NM_001031695]	CCTAGATGTAGAAATAATCTTTAATGAACGTGGCTCTAAGGGATTCGGGTTCGTAACTTT	NM_001031695	chr22:36174111-36164377	1.11407	up	818.848	751.207	0.635515	0.479671	Detected	Detected
1176	A_23_P107735	Hs.631567	CD79A	CD79a molecule, immunoglobulin-associated alpha	Homo sapiens CD79a molecule, immunoglobulin-associated alpha (CD79A), transcript variant 1, mRNA [NM_001783]	TGATTGTAGCAGCCTCGTTAGTGTCACCCCCTCCTCCCTGATCTGTCAGGGCCACTTAGT	NM_001783	chr19:42385356-42385415	1.02085	down	6722.6	7014.05	3.67287	3.70264	Detected	Detected
1177	A_23_P149695	Hs.664752	ATP1A1OS	ATP1A1 opposite strand	Homo sapiens ATP1A1 opposite strand (ATP1A1OS), transcript variant 3, non-coding RNA [NR_024126]	CTCTGAAAGCAGGAGGTGTTCTCAGACTTGACCCTGAAGTAAACACATCTCTTTCACCTT	NR_024126	chr1:116948101-116948042	1.18812	up	110.51	95.0635	-2.2539	-2.50258	Detected	Detected
1178	A_33_P3212490	Hs.87889	DICER1	dicer 1, ribonuclease type III	Homo sapiens dicer 1, ribonuclease type III (DICER1), transcript variant 3, mRNA [NM_001195573]	CATGCTGCAGAAATTTGCAGTCTGCACCTTATGGATCACAATTACCTTTAGTTGTTTTTT	NM_001195573	chr14:95552674-95552615	1.01019	down	3349.22	3457.94	2.66768	2.6823	Detected	Detected
1179	A_23_P255523	Hs.658598	ALKBH4	alkB, alkylation repair homolog 4 (E. coli)	Homo sapiens alkB, alkylation repair homolog 4 (E. coli) (ALKBH4), mRNA [NM_017621]	GACCGTGGCCACACTTTTTTGGTTATTTAGTTTGTCACAGTCTTGGGGACATGGGATCAT	NM_017621	chr7:102097656-102097597	1.15428	down	744.973	878.868	0.499108	0.706106	Detected	Detected
1180	A_23_P54144	Hs.68879	BMP4	bone morphogenetic protein 4	Homo sapiens bone morphogenetic protein 4 (BMP4), transcript variant 1, mRNA [NM_001202]	GGACACGAGACTGGTCCACCACAATGTGACACGGTGGGAAACTTTTGATGTGAGCCCTGC	NM_001202	chr14:54417377-54417318	1.1679	down	1912.41	2282.74	1.85924	2.08316	Detected	Detected
1181	A_33_P3418496					AAGTATATTTAACGTTGGTAGTTCTGCTTTATTAAAATGCAGCAGAGATACTCTTCTGGC		chr1:242539084-242539025	1.07292	up	354.029	337.243	-0.574211	-0.675751	Detected	Detected
1182	A_24_P357100	Hs.474711	RASD2	RASD family, member 2	Homo sapiens RASD family, member 2 (RASD2), mRNA [NM_014310]	AGCAAGCTAGCGCTGGGCATTCAGTACATACCACGATGTGCTCCCTCTCTTGATGCTTGG	NM_014310	chr22:35949610-35949669	1.19641	down	294.738	360.401	-0.838646	-0.579937	Detected	Detected
1183	A_23_P307430	Hs.355570	LSM12	LSM12 homolog (S. cerevisiae)	Homo sapiens LSM12 homolog (S. cerevisiae) (LSM12), mRNA [NM_152344]	TTTCTGGACTTTAGCCCACCAGTTTGTCTGGTTGACTAACCTGCTGAGAGCTAAAATTGG	NM_152344	chr17:42112349-42112290	1.03006	down	2043.52	2151.35	1.9549	1.99763	Detected	Detected
1184	A_24_P349821	Hs.382176	MTRF1	mitochondrial translational release factor 1	Homo sapiens mitochondrial translational release factor 1 (MTRF1), nuclear gene encoding mitochondrial protein, mRNA [NM_004294]	AGATGCTCTGGAAGCATAAAGCACTACAGAAATATATGGAGAACCTGAGTAAGGAGTACC	NM_004294	chr13:41834844-41834785	1.01004	up	139.753	141.414	-1.91521	-1.92961	Detected	Detected
1185	A_21_P0011971		XLOC_l2_008289		BROAD Institute lincRNA (XLOC_l2_008289), lincRNA [TCONS_l2_00014935]	TGATGTGGAAATGGATGTCAAGTGGCTCAACAAGAACACTGTGGAGAAGGTGAACGTCAA		chr2:139659396-139659337	1.07232	up	404.792	385.813	-0.3809	-0.481639	Detected	Detected
1186	A_33_P3321657	Hs.562227	HSPG2	heparan sulfate proteoglycan 2	Homo sapiens heparan sulfate proteoglycan 2 (HSPG2), mRNA [NM_005529]	TAGAAGGGACCCTCCTGTGGTCTTTGTCTTGATTTTTCTTAATAAACGGTGCTATCCCCG	NM_005529	chr1:22148799-22148740	1.17	down	129980	155429	7.94599	8.1725	Detected	Detected
1187	A_23_P428382	Hs.655167	AFTPH	aftiphilin	Homo sapiens aftiphilin (AFTPH), transcript variant 1, mRNA [NM_203437]	CACCTCAAGCCTCAAAGTGACTGATGCATTTGCAAGACTCATGTCTACAGTAGAGAAGAC	NM_203437	chr2:64812605-64812664	1.07531	up	1421.74	1351.31	1.43151	1.32675	Detected	Detected
1188	A_21_P0013979	Hs.658098	LOC100506073		PREDICTED: Homo sapiens hypothetical protein LOC100506073 (LOC100506073), mRNA [XM_003119000]	ATACTGGGGCACAGAAAATATTAGAACCTCCAAATTCAATTCCAGAGTATTCCAAAACAT	XM_003119000	chr5:132295265-132295206	1.31604	up	106.699	82.8631	-2.30454	-2.70074	Detected	Detected
1189	A_23_P12405	Hs.147953	ESPN	espin	Homo sapiens espin (ESPN), mRNA [NM_031475]	GCCTCATTTCTTATCCCCGCCAAGGGTTTCCTCTCAGTCATTTGTTTACCAGAAACATGA	NM_031475	chr1:6520696-6520755	1.19034	down	27.7493	33.7593	-4.24756	-3.99618	Not Detected	Not Detected
1190	A_23_P143535	Hs.248815	WDR4	WD repeat domain 4	Homo sapiens WD repeat domain 4 (WDR4), transcript variant 2, mRNA [NM_033661]	TCTACAAGGCCACGTTCGACAACGTGACCTCCTACCTGAAGAAGAAAGAGGAGAGACTGC	NM_033661	chr21:44270319-44270260	1.03135	down	77.2841	81.464	-2.76984	-2.72531	Detected	Detected
1191	A_24_P400997	Hs.8118	SMCHD1	structural maintenance of chromosomes flexible hinge domain containing 1	Homo sapiens structural maintenance of chromosomes flexible hinge domain containing 1 (SMCHD1), mRNA [NM_015295]	CTACTTCTCGTAACATTGGGGTTAGAAGAATACAGATCAAATTGCTTTTTGATGAAACAC	NM_015295	chr18:2673319-2674029	1.08306	up	472.908	446.266	-0.156521	-0.271635	Detected	Detected
1192	A_24_P412156	Hs.522891	CXCL12	chemokine (C-X-C motif) ligand 12	Homo sapiens chemokine (C-X-C motif) ligand 12 (CXCL12), transcript variant 2, mRNA [NM_000609]	CATACCAATGAAAAAATGTATATGCACTTATAATTTTCCTAATAAAGTTCTGTACTCAAA	NM_000609	chr10:44865676-44865617	2.04405	up	496.565	248.287	-0.0860977	-1.11753	Detected	Detected
1193	A_23_P121885	Hs.381089	ROPN1L	rhophilin associated tail protein 1-like	Homo sapiens rhophilin associated tail protein 1-like (ROPN1L), transcript variant 1, mRNA [NM_031916]	ACGGAATCCTACCTTGCCTCTCTAAAGGAAAATATAGACGCCAGGAAGAACGGCATGATA	NM_031916	chr5:10461437-10464984	1.23003	down	122.771	154.342	-2.10211	-1.80341	Detected	Detected
1194	A_23_P431939	Hs.13500	MR1	major histocompatibility complex, class I-related	Homo sapiens major histocompatibility complex, class I-related (MR1), transcript variant 1, mRNA [NM_001531]	TGAAGGTCCTGACGACACCCACAACATACATGAGAGTAATGGGATTGAGCATTTATGGCA	NM_001531	chr1:181024482-181024541	1.06086	down	1115.11	1209.05	1.08103	1.16626	Detected	Detected
1195	A_23_P122906	Hs.21631	AUTS2	autism susceptibility candidate 2	Homo sapiens autism susceptibility candidate 2 (AUTS2), transcript variant 1, mRNA [NM_015570]	AGTTCCATTTGGTCTTCTAGTATATTAAAGTGCTATCTGACGTTGTTATCCTGTTTTTGC	NM_015570	chr7:70257414-70257473	1.0946	down	796.41	890.968	0.595431	0.725834	Detected	Detected
1196	A_23_P24157	Hs.238303	PYROXD2	pyridine nucleotide-disulphide oxidoreductase domain 2	Homo sapiens pyridine nucleotide-disulphide oxidoreductase domain 2 (PYROXD2), mRNA [NM_032709]	TTGGAGAGAATCTTCGGGCTTCCTGGAGGGAACATATTCCACTGCGCCATGTCCCTGGAC	NM_032709	chr10:100146987-100144795	1.16649	up	474.777	415.988	-0.150828	-0.372998	Detected	Detected
1197	A_23_P216568	Hs.29276	FAM206A	family with sequence similarity 206, member A	Homo sapiens family with sequence similarity 206, member A (FAM206A), mRNA [NM_017832]	CGGGAAGCTAATTCTTGAAATATGCACATTATAGTTACTCAGTCTCACATACTCTAGTTA	NM_017832	chr9:111702937-111702996	1.10839	up	778.301	717.668	0.562249	0.413777	Detected	Detected
1198	A_21_P0013977	Hs.729648	PCID2	PCI domain containing 2	PREDICTED: Homo sapiens hypothetical protein LOC100506079 (LOC100506079), mRNA [XM_003118933]	CCGTGTTTCCTAAATGAATACTTGACATTTCGCTTGATCGTATATTTTTGCACAGCAGTG	XM_003118933	chr13:113842299-113842240	1.00094	down	438.826	448.92	-0.26443	-0.263081	Detected	Detected
1199	A_19_P00316371	Hs.668122	LOC100506178	uncharacterized LOC100506178	Homo sapiens uncharacterized LOC100506178 (LOC100506178), non-coding RNA [NR_038393]	TTGCATTGGTGGGTTTCCATGCCATATAACGTGCTACATATTTTTACGTTACCCTTGCAC	NR_038393	chr7:22613287-22613346	1.03087	down	347.337	365.952	-0.601745	-0.557884	Detected	Detected
1200	A_24_P397903	Hs.271876	FAM164A	family with sequence similarity 164, member A	Homo sapiens family with sequence similarity 164, member A (FAM164A), mRNA [NM_016010]	CACAAGTATTTGACAGTATGGTAGAATAAAAGATGATTGTAAGATTAAAAATGTAAAAAT	NM_016010	chr8:79631797-79631856	3.07769	down	43.1595	135.76	-3.61033	-1.98848	Not Detected	Detected
1201	A_24_P102880	Hs.585374	NAV1	neuron navigator 1	Homo sapiens neuron navigator 1 (NAV1), transcript variant 1, mRNA [NM_020443]	TAATCCAATCAGCCTTATATTTTAATAAGTCCTGAATCAACCTGACTACGGATATATGGG	NM_020443	chr1:201793533-201793592	1.01412	down	174.499	180.864	-1.59486	-1.57464	Detected	Detected
1202	A_23_P109677					GAGAAAAAGGATTTGATTATGAGGGTTACTGCTTTCACAGAATTATTCCAGGGTTTGTAT		chr3:060676328-060676269	1.00754	up	40286.8	40867	6.25608	6.24525	Detected	Detected
1203	A_24_P76358					TTACTGAAGATGTTCAGGGCAAAAACTGCCTAACTTCCGGCATGGATCTTATTCGTGACA		chr10:097354608-097354669	1.14781	up	20280.9	18058.7	5.2659	5.06701	Detected	Detected
1204	A_33_P3327245	Hs.631789	SETDB2	SET domain, bifurcated 2	Homo sapiens SET domain, bifurcated 2 (SETDB2), transcript variant 1, mRNA [NM_031915]	ATAATGATGGATTTAAACCACCCCGAGAGCATCTGAACTCTAAAACCAAGGGAGCACAAA	NM_031915	chr13:50059800-50059859	1.22426	down	249.438	312.11	-1.0794	-0.787484	Detected	Detected
1205	A_33_P3297611	Hs.580542			wn53g02.x1 NCI_CGAP_Lu19 Homo sapiens cDNA clone IMAGE:2449202 3', mRNA sequence [AI924184]	TTTTAAAACAAACTCAGAAGCCTCCTTGCTCCTCTCTGAAGGCATCCTTGGACCAGTTGT		chr2:119254784-119254843	1.14981	down	495.258	582.007	-0.0898981	0.111497	Detected	Detected
1206	A_33_P3415087	Hs.166486	CLCN5	chloride channel 5	Homo sapiens chloride channel 5 (CLCN5), transcript variant 1, mRNA [NM_001127899]	GTGTGTTGTCTCTTTCCTACAAGTTAACCAGTTGCACTACATAATCTCTGGAAATTAATT	NM_001127899	chrX:49856988-49857047	1.53988	down	26.099	41.0755	-4.33601	-3.71319	Not Detected	Detected
1207	A_23_P382043	Hs.520341	NT5DC1	5'-nucleotidase domain containing 1	Homo sapiens 5'-nucleotidase domain containing 1 (NT5DC1), mRNA [NM_152729]	GTGGTGTTCTATGTGCCGTGTATGGTCATATTAGTAGCTATTTGTTGCAAGATACTTGAA	NM_152729	chr6:116566312-116566371	1.08429	up	1285.98	1212.16	1.28672	1.16997	Detected	Detected
1208	A_33_P3229083	Hs.437275	HIST1H2BK	histone cluster 1, H2bk	Homo sapiens histone cluster 1, H2bk (HIST1H2BK), mRNA [NM_080593]	AAGAAGCGCAAGCGCAGCCGCAAGGAGAGCTACTCCGTATACGTGTACAAGGTGCTGAAG	NM_080593	chr6:27114496-27114437	1.02538	up	1725.6	1719.99	1.71095	1.67479	Detected	Detected
1209	A_23_P406702	Hs.23585	CAMSAP2	calmodulin regulated spectrin-associated protein family, member 2	Homo sapiens calmodulin regulated spectrin-associated protein family, member 2 (CAMSAP2), mRNA [NM_203459]	GCCACAGAGTTCATTGCTCTCAGTATAAGATTTTACTTTATTAATGCAGAAGGAATATGG	NM_203459	chr1:200829250-200829309	1.18305	up	1481.74	1280.09	1.49114	1.24863	Detected	Detected
1210	A_33_P3306110	Hs.470882	CALCRL	calcitonin receptor-like	Homo sapiens calcitonin receptor-like (CALCRL), mRNA [NM_005795]	ATATATCTTTTGCCCTCTTTAAAGTCTTCAGTAAACCAGTAAATGAATTCAATAAACCAA	NM_005795	chr2:188207915-188207856	3.64252	down	10.1983	37.9663	-5.69168	-3.82675	Not Detected	Detected
1211	A_23_P115919	Hs.498732	PHYH	phytanoyl-CoA 2-hydroxylase	Homo sapiens phytanoyl-CoA 2-hydroxylase (PHYH), transcript variant 2, mRNA [NM_001037537]	TTTCGAGCTCGACTTGTGAAAGGAGAAAGAACCAATCTTTGAAATAGCCATCTGCTATAA	NM_001037537	chr10:13320342-13320283	1.04875	down	664.221	711.961	0.333583	0.402259	Detected	Detected
1212	A_23_P211522	Hs.216226	SYNGR1	synaptogyrin 1	Homo sapiens synaptogyrin 1 (SYNGR1), transcript variant 1c, mRNA [NM_145738]	AGGACCGCAAGAAAGCCGTCCTGTCCGACATCGGTGTCTCGGCCTTCTGGGCTTTCCTCT	NM_145738	chr22:39770517-39772074	1.152	down	1361.96	1603.56	1.36953	1.57367	Detected	Detected
1213	A_21_P0009375		XLOC_012083		BROAD Institute lincRNA (XLOC_012083), lincRNA [TCONS_00025806]	TATCCACGACTCGGCTCTGTGCCCCTATATCCACAACTCAGCGCTGTACCCCTACATTCA		chr17:4063592-4063651	1.13647	up	54.2345	48.7741	-3.2808	-3.46535	Detected	Detected
1214	A_33_P3233953					ATGTATGTCTTTGTGTGTGTGCATGTGAGCGTGTGTGTGTGCCTGTGCCTCTATCTATAT		chr9:138153022-138153081	1.0156	up	9832.92	9895.38	4.22147	4.19914	Detected	Detected
1215	A_23_P207400	Hs.194143	BRCA1	breast cancer 1, early onset	Homo sapiens breast cancer 1, early onset (BRCA1), transcript variant 2, mRNA [NM_007300]	AAGTGTTTTTCATAAACCCATTATCCAGGACTGTTTATAGCTGTTGGAAGGACTAGGTCT	NM_007300	chr17:41196481-41196422	1.27524	down	146.313	190.698	-1.84902	-1.49825	Detected	Detected
1216	A_23_P396062	Hs.459630	RAB40C	RAB40C, member RAS oncogene family	Homo sapiens RAB40C, member RAS oncogene family (RAB40C), transcript variant 2, mRNA [NM_021168]	GCTGTGATGTGACACCTTCGGGGACATTGACCACTCAAAACTCAGATCATCTCGCCCACC	NM_021168	chr16:678322-678381	1.0204	up	639.163	640.195	0.278104	0.248971	Detected	Detected
1217	A_23_P201047	Hs.169875	THBS3	thrombospondin 3	Homo sapiens thrombospondin 3 (THBS3), mRNA [NM_007112]	GGGGCGTCTTGGTGTATTCTGCTTCTCCCAAGAAAACATAATTTGGTCCAATCTCCAGTA	NM_007112	chr1:155165848-155165789	1.1356	down	2142.97	2487.21	2.02346	2.20692	Detected	Detected
1218	A_23_P106505	Hs.200596	LCMT2	leucine carboxyl methyltransferase 2	Homo sapiens leucine carboxyl methyltransferase 2 (LCMT2), mRNA [NM_014793]	CCTTGTGATTTGAGATGGTACCTTAGAAAAAGTTACACGCAGTTCCGTGGTTGAATATAT	NM_014793	chr15:43620314-43620255	1.00168	up	676.386	690.136	0.359767	0.357342	Detected	Detected
1219	A_23_P2423	Hs.104650	MAGOHB	mago-nashi homolog B (Drosophila)	Homo sapiens mago-nashi homolog B (Drosophila) (MAGOHB), mRNA [NM_018048]	CAAGCTTAATGGTTATCCTTACTTGAGTCCACATGGGTTGGACAGTCCCCACACACATTA	NM_018048	chr12:10758734-10758675	1.07072	up	2649.69	2529.23	2.32967	2.23109	Detected	Detected
1220	A_19_P00802936	Hs.678537	BRK1	BRICK1, SCAR/WAVE actin-nucleating complex subunit	Homo sapiens BRICK1, SCAR/WAVE actin-nucleating complex subunit (BRK1), mRNA [NM_018462]	GACATTTTCAGACTTTTCTTTCTGTCACTTGGAGTGTCTATGCCTCTCATGTTTCCCTAA	NM_018462	chr3:10168525-10168584	1.10218	up	51983.5	48203.9	6.62383	6.48346	Detected	Detected
1221	A_23_P502882	Hs.153934	CBFA2T2	core-binding factor, runt domain, alpha subunit 2; translocated to, 2	Homo sapiens core-binding factor, runt domain, alpha subunit 2; translocated to, 2 (CBFA2T2), transcript variant 2, mRNA [NM_005093]	AAAGAAAGCCAATAATGTAAATAAATAGAAAACGAAGCCTCCACGCGTGGTTTTTAAAGG	NM_005093	chr20:32237579-32237638	1.41855	up	793.81	571.931	0.590714	0.0863008	Detected	Detected
1222	A_23_P416751	Hs.147025	ZNF610	zinc finger protein 610	Homo sapiens zinc finger protein 610 (ZNF610), transcript variant 3, mRNA [NM_173530]	ATGTGGCAAAATCTTTAGTTAGAATTCACACCTAGCACAACATTGGAGGACTCAGGAGAA	NM_173530	chr19:52870021-52870080	5.49544	up	171.03	31.8083	-1.62383	-4.08206	Detected	Not Detected
1223	A_23_P110243	Hs.657806	METTL14	methyltransferase like 14	Homo sapiens methyltransferase like 14 (METTL14), mRNA [NM_020961]	CACTTCCAGCTTGCACTTTGCTTTAATTTCTCTGAGCTGCAAGAATGTCTTAGCGAGCCT	NM_020961	chr4:119631543-119631602	1.00522	down	514.852	528.947	-0.0339212	-0.0264168	Detected	Detected
1224	A_33_P3709317	Hs.658237	SNORA28	small nucleolar RNA, H/ACA box 28	Homo sapiens small nucleolar RNA, H/ACA box 28 (SNORA28), small nucleolar RNA [NR_002964]	GCAGATGATCAAAACTGTCTGACACAATTTGAGCTTGCTATAGCCAGAAAGTCTAACCTA	NR_002964	chr14:103804201-103804260	1.09912	down	109.52	123.029	-2.26688	-2.13054	Detected	Detected
1225	A_23_P259442	Hs.75360	CPE	carboxypeptidase E	Homo sapiens carboxypeptidase E (CPE), mRNA [NM_001873]	TCTTGTGCTGACTAACTATAAGCATGATCTTGTTAATGCATTTTTGATGGGAAGAAAAGG	NM_001873	chr4:166419232-166419291	1.03954	down	4144.11	4402.94	2.97491	3.03086	Detected	Detected
1226	A_23_P106798	Hs.713615	SIAH1	seven in absentia homolog 1 (Drosophila)	Homo sapiens seven in absentia homolog 1 (Drosophila) (SIAH1), transcript variant 1, mRNA [NM_003031]	TTGCAACAGCCATTATGAATAGCGACTGTCTAGTCTTTGACACCAGCATTGCACAGCTTT	NM_003031	chr16:48395600-48395541	1.09297	up	185.081	173.071	-1.50992	-1.63818	Detected	Detected
1227	A_23_P109768	Hs.134623	RNF7	ring finger protein 7	Homo sapiens ring finger protein 7 (RNF7), transcript variant 1, mRNA [NM_014245]	TGGGACTCATCAAAGCCTTGGTTTAGCATTTTGTCAGTTTTATCTTCAGAAATTCTCTGC	NM_014245	chr3:141464250-141464309	1.07025	up	16583.8	15836.8	4.97555	4.8776	Detected	Detected
1228	A_32_P184279	Hs.591360	CCDC6	coiled-coil domain containing 6	Homo sapiens coiled-coil domain containing 6 (CCDC6), mRNA [NM_005436]	CTGGTAATAGTGGCAATCTTGACATTCTTGGTCAGAGTTTAGAGAGATGTAAGACCTTCA	NM_005436	chr10:61548670-61548611	1.00826	up	9756.32	9889.68	4.21019	4.19831	Detected	Detected
1229	A_23_P201567	Hs.342307	PRPF38B	PRP38 pre-mRNA processing factor 38 (yeast) domain containing B	Homo sapiens PRP38 pre-mRNA processing factor 38 (yeast) domain containing B (PRPF38B), transcript variant 1, mRNA [NM_018061]	AATTGATGAAACGTCAGTAGAGTCACACTTTGTGTACAGGGATGTCTTAGTGCCCAGATG	NM_018061	chr1:109243867-109243926	1.0314	up	369.554	366.2	-0.512296	-0.556906	Detected	Detected
1230	A_23_P119478	Hs.501452	EBI3	Epstein-Barr virus induced 3	Homo sapiens Epstein-Barr virus induced 3 (EBI3), mRNA [NM_005755]	TCTAGCTGAGAAATGGAGATGTACTACTCTCTCCTTTACCTTTACCTTTACCACAGTGCA	NM_005755	chr19:4237260-4237319	1.2002	up	1545.94	1316.46	1.55233	1.28905	Detected	Detected
1231	A_21_P0006055		XLOC_007568		BROAD Institute lincRNA (XLOC_007568), lincRNA [TCONS_00015754]	AAGGGATTCCACCCCCCATTCCAAGTCCCCTCCAAAAATATATATTGAAAGAAAACAAAA		chr9:129292563-129292622	1.04824	up	282.684	275.619	-0.898889	-0.966862	Detected	Detected
1232	A_33_P3256695	Hs.643580	PRPF40A	PRP40 pre-mRNA processing factor 40 homolog A (S. cerevisiae)	Homo sapiens PRP40 pre-mRNA processing factor 40 homolog A (S. cerevisiae) (PRPF40A), mRNA [NM_017892]	GTTGCTGGAGGCCCACGTTATGTTTTCTCAGTGTAATTCCTCTTTTTCTTGATAAAAAGA	NM_017892	chr2:153508166-153508107	1.09424	up	261.059	243.836	-1.0137	-1.14363	Detected	Detected
1233	ERCC-00113_271					AATGTAGGAGAGAGAGGTTAATAAGGCCTAGCCTAAAGGTTCTTGCAGAGCAACATCATA			1.17693	up	12.0358	10.4519	-5.45267	-5.6877	Not Detected	Not Detected
1234	A_33_P3294821	Hs.534544	OTOP1	otopetrin 1	Homo sapiens otopetrin 1 (OTOP1), mRNA [NM_177998]	TTTTTCTATTTTCTATGGAATGCACGCAGCTGCCTCCCTCTTTGAGGTCTATTGTAAGAT	NM_177998	chr4:4190593-4190534	1.04501	down	62.8226	67.0974	-3.06873	-3.00521	Detected	Detected
1235	A_24_P406714	Hs.30385	MLLT10	myeloid/lymphoid or mixed-lineage leukemia (trithorax homolog, Drosophila); translocated to, 10	Homo sapiens myeloid/lymphoid or mixed-lineage leukemia (trithorax homolog, Drosophila); translocated to, 10 (MLLT10), transcript variant 1, mRNA [NM_004641]	TAAAAGCTCACCACTAGAGTTCCTGAAACAGGTGAAACCTGTATGACAGCCCTTCCACTT	NM_004641	chr10:22031960-22032019	1.00261	down	582.254	596.645	0.143569	0.147332	Detected	Detected
1236	A_23_P123330	Hs.400295	RPL30	ribosomal protein L30	Homo sapiens ribosomal protein L30 (RPL30), mRNA [NM_000989]	TCTGAAATAGAGTACTATGCTATGTTGGCTAAAACTGGTGTCCATCACTACAGTGGCAAT	NM_000989	chr8:99054999-99054940	1.04242	up	84108.3	82464.1	7.31802	7.25808	Detected	Detected
1237	A_23_P110492	Hs.432862	MARCH6	membrane-associated ring finger (C3HC4) 6	Homo sapiens membrane-associated ring finger (C3HC4) 6 (MARCH6), mRNA [NM_005885]	TAAAGAGCAATGTGTTCTGGCTGTTTTATACTTCAACAATTTTTTCCCTAAGTGGTAAGC	NM_005885	chr5:10435312-10435371	1.00076	up	1835.04	1874.07	1.79966	1.79857	Detected	Detected
1238	A_23_P258978	Hs.133469	GOLGA1	golgin A1	Homo sapiens golgin A1 (GOLGA1), mRNA [NM_002077]	CTTCTGTTCTGCAAGTTTGATGGGTAAGAGGTAGCCTTTTTTCAAAGTAGGATTTCCTTT	NM_002077	chr9:127641177-127641118	1.20496	down	304.098	374.504	-0.793544	-0.524557	Detected	Detected
1239	A_23_P210554	Hs.48513	SPATA2	spermatogenesis associated 2	Homo sapiens spermatogenesis associated 2 (SPATA2), transcript variant 1, mRNA [NM_006038]	TCTATCTGGTAGATCACATGTAGATGTACAGTGTGTATATTAAGCTGAATTTCAACCAAC	NM_006038	chr20:48520440-48520381	1.31866	up	113.979	88.3408	-2.20932	-2.60839	Detected	Detected
1240	A_23_P153286	Hs.235992	ZNF234	zinc finger protein 234	Homo sapiens zinc finger protein 234 (ZNF234), transcript variant 1, mRNA [NM_006630]	TCAGCTGGCGATCAAATCTTGTAAGTCATCACAAAATTCATGCTGCTGGTACATTTTATG	NM_006630	chr19:44662151-44662210	1.01917	down	1383.85	1441.47	1.39254	1.41993	Detected	Detected
1241	A_21_P0014286		LOC100507566	uncharacterized LOC100507566	PREDICTED: Homo sapiens hypothetical LOC100507566 (LOC100507566), miscRNA [XR_109148]	GCTCTTCCACAGCAGAAATCGTTTCACCTTTTCAGGTGACCTTTACAGAATCATAAAATC	XR_109148	chr13:97824695-97824636	14.5224	up	110.436	7.77218	-2.25487	-6.11508	Detected	Not Detected
1242	A_23_P202708	Hs.82548	MADD	MAP-kinase activating death domain	Homo sapiens MAP-kinase activating death domain (MADD), transcript variant 4, mRNA [NM_003682]	GTGTCCTTGAGACATTTGTGTTGTGGTTCCTTGTCCTTGTCCCTGGCGTTATAACTGTCC	NM_003682	chr11:47350979-47351038	1.06244	down	1713.72	1860.86	1.70098	1.78835	Detected	Detected
1243	A_23_P433050	Hs.591686	RXFP1	relaxin/insulin-like family peptide receptor 1	Homo sapiens relaxin/insulin-like family peptide receptor 1 (RXFP1), mRNA [NM_021634]	AGAAATGATTCATCGGTTTTGGTATAACTACAGACAAAGAAAATCTATGGACAGCAAAGG	NM_021634	chr4:159573000-159573059	1.1432	up	374.565	334.868	-0.492862	-0.685945	Detected	Detected
1244	A_23_P2474	Hs.530823	COPS7A	COP9 constitutive photomorphogenic homolog subunit 7A (Arabidopsis)	Homo sapiens COP9 constitutive photomorphogenic homolog subunit 7A (Arabidopsis) (COPS7A), transcript variant 4, mRNA [NM_016319]	CCCTAACCCCAAACATAGATCACACCTTCTCTAGGGAGGAGTCAAATGTAGGTCATGTTT	NM_016319	chr12:6840330-6840389	1.0696	up	2834.65	2708.61	2.42702	2.32994	Detected	Detected
1245	A_23_P113283	Hs.371609	ZMAT3	zinc finger, matrin-type 3	Homo sapiens zinc finger, matrin-type 3 (ZMAT3), transcript variant 1, mRNA [NM_022470]	ATTGAATTCTTTTTAGATCTAAGTAAAAATAGGTCAGCAGAGATTTCAGTTTCCCAGGGC	NM_022470	chr3:178742220-178742161	1.1232	up	1096.3	997.567	1.05649	0.888874	Detected	Detected
1246	A_33_P3681776	Hs.588291	LOC255512	uncharacterized LOC255512	Homo sapiens uncharacterized LOC255512 (LOC255512), non-coding RNA [NR_029409]	TTTTTGGCTTTTATCTTACATATAAACAAGCGTACCCAGGTGGACGCCTTCCTCCTCGTG	NR_029409	chr11:1331801-1331860	1.19239	down	48.4012	58.9852	-3.44497	-3.19111	Not Detected	Detected
1247	A_23_P99027	Hs.506852	PTPN11	protein tyrosine phosphatase, non-receptor type 11	Homo sapiens protein tyrosine phosphatase, non-receptor type 11 (PTPN11), mRNA [NM_002834]	GCTTTTGTTTTCTGTATGTTGTTGGGGGATCAACTTTCACACATAGCAAGCACATGGCCT	NM_002834	chr12:112946884-112946943	1.0064	up	5566.01	5652.53	3.40049	3.39128	Detected	Detected
1248	A_21_P0001112		XLOC_000762		BROAD Institute lincRNA (XLOC_000762), lincRNA [TCONS_00000493]	AAGGAGATGGTTAAAAGAGAAAAGCCTTTCTCCGGACCCACCTGCAGCATTAAGAACCAT		chr1:29197120-29197061	1.25705	down	60.7785	78.0858	-3.11645	-2.78641	Detected	Detected
1249	A_23_P2745	Hs.511757	GJB6	gap junction protein, beta 6, 30kDa	Homo sapiens gap junction protein, beta 6, 30kDa (GJB6), transcript variant 3, mRNA [NM_006783]	AGAAGACCGTGTTTACCATTTTTATGATTTCTGCGTCTGTGATTTGCATGCTGCTTAACG	NM_006783	chr13:20797060-20797001	5.0413	down	10.6702	54.9778	-5.62642	-3.29262	Not Detected	Detected
1250	A_21_P0000200		MCPH1	microcephalin 1	Homo sapiens microcephalin 1 (MCPH1), transcript variant 1, mRNA [NM_024596]	TAATTGAAAGGTCACAGAACCTTTGTCATTAGAGCACAGTACTGCCAAATAAAGAATGGA	NM_024596	chr8:6501078-6501137	1.1223	up	662.43	603.255	0.329688	0.163229	Detected	Detected
1251	A_21_P0000214		SNORD42A	small nucleolar RNA, C/D box 42A	Homo sapiens small nucleolar RNA, C/D box 42A (SNORD42A), small nuclear RNA [NR_000014]	GTAATGATGGAAAAATCATTATTGGAAAAGAATGACATGAACAAAGGAACCACTGAAGTG	NR_000014	chr17:27050450-27050509	1.05831	up	117.503	113.477	-2.16538	-2.24714	Detected	Detected
1252	A_23_P92281	Hs.127496	GTPBP8	GTP-binding protein 8 (putative)	Homo sapiens GTP-binding protein 8 (putative) (GTPBP8), transcript variant 1, mRNA [NM_014170]	TTGTTTCCTGTAAGTGCTGTGACCTTTTCTGGAATCCACCTGTTGAGATGCTTTATAGCC	NM_014170	chr3:112718398-112719742	1.0261	up	5052.51	5032.54	3.26085	3.22368	Detected	Detected
1253	A_33_P3224020		ARAF2P	v-raf murine sarcoma 3611 viral oncogene homolog 2, pseudogene	Homo sapiens v-raf murine sarcoma 3611 viral oncogene homolog pseudogene, mRNA (cDNA clone IMAGE:5295529). [BC033982]	GAAAACTCTTAAAGATTGAGCCCCTGCCCCCCTCCATCATTTTATTTTTTGGCTTAGAAG		chr7:62865027-62864968	1.04607	up	70259.4	68645.9	7.05847	6.99349	Detected	Detected
1254	A_23_P133036	Hs.479372	SLC34A2	solute carrier family 34 (sodium phosphate), member 2	Homo sapiens solute carrier family 34 (sodium phosphate), member 2 (SLC34A2), transcript variant 1, mRNA [NM_006424]	ATAGTAAATGGTCTGCATGATTTGTGCTTCTAGTGCTCTCATTTGGAAATGAGGCAGGCT	NM_006424	chr4:25679941-25680000	1.26541	down	836.909	1082.38	0.666991	1.0066	Detected	Detected
1255	A_33_P3222424	Hs.2233	CSF3	colony stimulating factor 3 (granulocyte)	Homo sapiens colony stimulating factor 3 (granulocyte) (CSF3), transcript variant 1, mRNA [NM_000759]	ATATTTATGTCTATTTAAGCCTCATATTTAAAGACAGGGAAGAGCAGAACGGAGCCCCAG	NM_000759	chr17:38173251-38173310	1.93057	up	56.3134	29.8123	-3.22653	-4.17556	Detected	Not Detected
1256	A_23_P59481	Hs.118351	UBE3C	ubiquitin protein ligase E3C	Homo sapiens ubiquitin protein ligase E3C (UBE3C), mRNA [NM_014671]	ACTTCATTCATTGTCCTATTTCTATCTCCACTTTGTGCCTGGAGAGCTTTCAGGGGAGGT	NM_014671	chr7:157061113-157061172	1.03863	down	2212.54	2348.67	2.06955	2.12423	Detected	Detected
1257	A_33_P3224680	Hs.729095	CCDC76	coiled-coil domain containing 76	coiled-coil domain containing 76 [Source:HGNC Symbol;Acc:25502] [ENST00000370143]	TGGCGATTCTGCAACCAAGCACCTGAAACAGCAGGTATGTTTAGGCTATAGTAACTACTA		chr1:100606037-100606096	1.00267	up	261.469	266.522	-1.01144	-1.01529	Detected	Detected
1258	A_33_P3415663	Hs.64004	MBLAC2	metallo-beta-lactamase domain containing 2	Homo sapiens metallo-beta-lactamase domain containing 2 (MBLAC2), mRNA [NM_203406]	CTTTCAACTGAGAAGCCTAAAACAAACAAAAACCTTGTGTGTTATCCTGATATAGTTGAC	NM_203406	chr5:89754201-89754142	1.03751	up	371.19	365.657	-0.50592	-0.559049	Detected	Detected
1259	A_33_P3263625	Hs.41688	DUSP8	dual specificity phosphatase 8	Homo sapiens dual specificity phosphatase 8 (DUSP8), mRNA [NM_004420]	TTCAGATGTCCTAGGGTCTAGGAGTGGGGCCAGTCACTGTGGGAAGAGGCCAGGGGCTTG	NM_004420	chr11:1576369-1576310	1.59541	up	213.523	136.786	-1.30369	-1.97761	Detected	Detected
1260	A_23_P209652	Hs.445036	INO80D	INO80 complex subunit D	Homo sapiens INO80 complex subunit D (INO80D), mRNA [NM_017759]	GTCTCCCTACAGTGACCATATCACCTCTCCCCACACAACATCGTACTCTGGTGATAATAT	NM_017759	chr2:206869668-206869609	1.20887	down	158.287	195.567	-1.73554	-1.46188	Detected	Detected
1261	A_23_P53039	Hs.654377	LDHC	lactate dehydrogenase C	Homo sapiens lactate dehydrogenase C (LDHC), transcript variant 1, mRNA [NM_002301]	AACTCTTTCTCAGTATCCCTTGTGTCTTGGGGCGGAATGGTGTCTCAGATGTTGTGAAAA	NM_002301	chr11:18472532-18472591	1.23022	down	101.997	128.245	-2.36955	-2.07064	Detected	Detected
1262	A_21_P0002359		XLOC_001873		BROAD Institute lincRNA (XLOC_001873), lincRNA [TCONS_00004035]	AATAAGACAAACGTGGCTGGAGTATTGGAAGGGGAAGTGAGTGTTACTAGAGAAGGTCAT		chr2:221605336-221605395	7.11403	up	56.9624	8.18357	-3.21	-6.04067	Detected	Not Detected
1263	A_21_P0007638	Hs.650741	XLOC_009898		HESC3_86_C06.g1_A036 Human embryonic stem cells Homo sapiens cDNA clone IMAGE:7483766 5', mRNA sequence [CX787501]	TATTTCCAATTATGGAGAAAAGCGATTCCTCCCTGGTCTGGCTATCATGTGTTTTGCAGT		chr12:116988322-116988381	1.09585	up	185.695	173.188	-1.50515	-1.6372	Detected	Detected
1264	A_21_P0012880		BRD9	bromodomain containing 9	BROAD Institute lincRNA (XLOC_l2_011902), lincRNA [TCONS_l2_00022725]	TTTTGCAAATTTGTTTTCAGGTGATCATTATAAAATCCCCCCACCCGCACCAATCACATC		chr5:880158-880099	1.07468	down	374.945	411.829	-0.4914	-0.387494	Detected	Detected
1265	A_24_P295590	Hs.522895	RASSF4	Ras association (RalGDS/AF-6) domain family member 4	Homo sapiens Ras association (RalGDS/AF-6) domain family member 4 (RASSF4), mRNA [NM_032023]	AAGCCTTTGCGAAACTATGCAACAGTTTACATCAGTCATGTGAAGTATTTGTCTAAAACA	NM_032023	chr10:45489768-45489827	1.02236	up	6549.07	6547.09	3.63514	3.60324	Detected	Detected
1266	A_23_P12079	Hs.153521	KCNC4	potassium voltage-gated channel, Shaw-related subfamily, member 4	Homo sapiens potassium voltage-gated channel, Shaw-related subfamily, member 4 (KCNC4), transcript variant 3, mRNA [NM_001039574]	ACTTCGGCATGTACTACTCCCTGGCCATGGCCAAGCAGAAGCTGCCCAAGAAACGGAAGA	NM_001039574	chr1:110766328-110766387	1.12776	down	625.184	720.604	0.246202	0.419667	Detected	Detected
1267	A_33_P3252083	Hs.505946	GRIP1	glutamate receptor interacting protein 1	Homo sapiens glutamate receptor interacting protein 1 (GRIP1), transcript variant 1, mRNA [NM_021150]	TTTCCAGCAGCCTAGCCACGGTGGTAATTTGGAGACACGAGAACCCACTAATACATTATA	NM_021150	chr12:66742859-66742800	1.57381	down	27.7904	44.701	-4.24542	-3.59116	Not Detected	Detected
1268	A_33_P3317558	Hs.729399	WHAMMP3	WAS protein homolog associated with actin, golgi membranes and microtubules pseudogene 3	Homo sapiens WAS protein homolog associated with actin, golgi membranes and microtubules pseudogene 3 (WHAMMP3), non-coding RNA [NR_003521]	CTTTGGAATTTTGATTGTGATTTTGCTTAAAATTAGAGATTACTTTGGGGAGAATAGTGG	NR_003521	chr15:23196257-23196198	1.28866	up	112.579	89.2872	-2.22714	-2.59301	Detected	Detected
1269	A_33_P3280066	Hs.437191	PTRF	polymerase I and transcript release factor	Homo sapiens polymerase I and transcript release factor (PTRF), mRNA [NM_012232]	GAGTTCGGGACCAGCCTGGCAAACACCCCATCTCTACTAAGCGAAAACCCATCTCTACTA	NM_012232	chr17:40555884-40555825	1.02047	up	145386	145611	8.1076	8.07836	Detected	Detected
1270	A_24_P145629	Hs.270655	SERINC2	serine incorporator 2	Homo sapiens serine incorporator 2 (SERINC2), transcript variant 1, mRNA [NM_178865]	CGAGGGCTATGAGACCCAGTGGTGGGATGCCCCGAGCATTGTGGGCCTCATCATCTTCCT	NM_178865	chr1:31902305-31902364	1.22056	down	1822.6	2273.63	1.78984	2.07739	Detected	Detected
1271	A_21_P0003558		XLOC_003422		BROAD Institute lincRNA (XLOC_003422), lincRNA [TCONS_00007955]	ACAAATAGTAGAAAAATCTAGCTTTTTAGCAAAAGGAAGCAGGTTGGGGGGCGGGGTCTG		chr4:1555048-1555107	1.19006	up	63.8442	54.8304	-3.04545	-3.29649	Detected	Detected
1272	A_19_P00808794		XLOC_l2_008221		BROAD Institute lincRNA (XLOC_l2_008221), lincRNA [TCONS_l2_00014842]	TGGTTCTGCTGATGGTAAGACATCACTTGGATGAGCTACACAGAAGCTAAGGAACTGTCA		chr2:114581451-114581392	1.96971	down	23.7476	47.8071	-4.47223	-3.49424	Not Detected	Detected
1273	A_23_P103617	Hs.728894	ANXA9	annexin A9	Homo sapiens annexin A9 (ANXA9), mRNA [NM_003568]	TTCTTTAAAATCCCTTAATTTTCCCATCTCAAAATTATATCTGTACCTGGGTCATCCAGC	NM_003568	chr1:150967943-150968002	1.02182	down	45.2624	47.2696	-3.5417	-3.51055	Not Detected	Detected
1274	A_21_P0013651		XLOC_l2_015213		BROAD Institute lincRNA (XLOC_l2_015213), lincRNA [TCONS_l2_00029347]	TATGTTCTTTTCTGTCCTGGGTGGGTGAGCTCTATCTCAATGTTGGTAACTGAACACTGC		chr9:68424086-68424027	1.29571	up	48.1812	38.0051	-3.45154	-3.82528	Not Detected	Detected
1275	A_23_P256956	Hs.718626	KIF20A	kinesin family member 20A	Homo sapiens kinesin family member 20A (KIF20A), mRNA [NM_005733]	TCAAGCCTTGACCACTTGTGATGACATCTTAATCAAACAGGACCAGACTCTGGCTGAACT	NM_005733	chr5:137522081-137522804	1.13136	down	114.293	132.158	-2.20534	-2.02728	Detected	Detected
1276	A_33_P3257312	Hs.370671	ATG2A	ATG2 autophagy related 2 homolog A (S. cerevisiae)	Homo sapiens ATG2 autophagy related 2 homolog A (S. cerevisiae) (ATG2A), mRNA [NM_015104]	TGATATCCGTGTGGTTCGATGTATTATTTTTAAGCTCCGTGAGTGCGTGGGTCAGTGTCT	NM_015104	chr11:64662107-64662048	1.14694	down	6836.08	8013.43	3.69702	3.89481	Detected	Detected
1277	A_23_P336929	Hs.611541	MED29	mediator complex subunit 29	Homo sapiens mediator complex subunit 29 (MED29), mRNA [NM_017592]	AAATGTGACAAAAGTAAAATATATCAGATGGTGAGAAAACAGAAAAATGAGATCAGAAGT	NM_017592	chr19:39890666-39890725	1.32122	up	231.512	179.089	-1.18699	-1.58886	Detected	Detected
1278	A_23_P104741	Hs.376015	KIRREL3	kin of IRRE like 3 (Drosophila)	Homo sapiens kin of IRRE like 3 (Drosophila) (KIRREL3), transcript variant 1, mRNA [NM_032531]	TCCACGAGAAGAGAGGAAGTATATCTACACCTCAACCCTCCTAGTCACCACCTGAAATAA	NM_032531	chr11:126293470-126293411	1.05499	up	2245.21	2175.09	2.0907	2.01347	Detected	Detected
1279	A_23_P164000	Hs.513926	SENP3	SUMO1/sentrin/SMT3 specific peptidase 3	Homo sapiens SUMO1/sentrin/SMT3 specific peptidase 3 (SENP3), mRNA [NM_015670]	ACTTCGTCGGCAGATCTACAAGGAGCTGTGTCACTGCAAACTCACTGTGTGAGCCTCGTA	NM_015670	chr17:7474750-7474809	1.0286	down	1864.09	1959.66	1.82232	1.86299	Detected	Detected
1280	A_32_P90483	Hs.35199	STXBP4	syntaxin binding protein 4	Homo sapiens syntaxin binding protein 4 (STXBP4), mRNA [NM_178509]	CTTTACATGTAATGGTTGCGAGGACCAACTTTCAAATGAGCTAACTTGGGTGAGACGTTC	NM_178509	chr17:53240764-53240823	1.01291	up	104.489	105.431	-2.33473	-2.35324	Detected	Detected
1281	A_23_P18055	Hs.667161	C3orf51	chromosome 3 open reading frame 51	Homo sapiens chromosome 3 open reading frame 51 (C3orf51), non-coding RNA [NR_024615]	GCCTGGGAAACATGGCAAAATCCTCTCTCTATTTTCAAAAAATACAAAAATTAGCCGGGC	NR_024615	chr3:55691700-55691641	1.19151	down	107.342	130.718	-2.29587	-2.04308	Detected	Detected
1282	A_23_P209430	Hs.471096	ALS2	amyotrophic lateral sclerosis 2 (juvenile)	Homo sapiens amyotrophic lateral sclerosis 2 (juvenile) (ALS2), transcript variant 1, mRNA [NM_020919]	GGGAGAAAGGAACTTTTAAACTGCAGTTTTAACTTTTTCTAAGCTGTTTCTTGATGGGAG	NM_020919	chr2:202566045-202565986	1.01897	up	250.228	250.982	-1.07484	-1.10195	Detected	Detected
1283	A_33_P3324409					TGATGTTAATCAAAGCTGCCTTATATACACGATCCCTAATTGCTCCTTCTCGCCTCCTGT		chr11:049007510-049007451	1.15822	down	72.5002	85.8227	-2.86202	-2.65011	Detected	Detected
1284	A_23_P17512	Hs.659442	DTD1	D-tyrosyl-tRNA deacylase 1 homolog (S. cerevisiae)	Homo sapiens D-tyrosyl-tRNA deacylase 1 homolog (S. cerevisiae) (DTD1), nuclear gene encoding mitochondrial protein, mRNA [NM_080820]	CAGGGCCCGTGTTGAAGTGTCAAGAGAGCAATCATCAATGATAATGTATTGTGTGAGACC	NM_080820	chr20:18744415-18744474	1.10292	up	13871.8	12854.6	4.71793	4.5766	Detected	Detected
1285	A_23_P113382	Hs.505946	GRIP1	glutamate receptor interacting protein 1	Homo sapiens glutamate receptor interacting protein 1 (GRIP1), transcript variant 1, mRNA [NM_021150]	TAACTAAGACGTATGCTATTCCCTATGCAACAAATTATCAAACAGGATATGTCTTGTGAC	NM_021150	chr12:66742192-66742133	1.10582	down	37.1706	42.01	-3.82585	-3.68074	Not Detected	Detected
1286	A_23_P121082	Hs.436062	GBE1	glucan (1,4-alpha-), branching enzyme 1	Homo sapiens glucan (1,4-alpha-), branching enzyme 1 (GBE1), mRNA [NM_000158]	TTGTCCACTAAGTATCTTGTTAAATGCCAGTATCTCAGTCTTTCTGAAGCCCTGAAATGG	NM_000158	chr3:81538971-81538912	1.02082	up	6089.86	6097.16	3.53026	3.50053	Detected	Detected
1287	A_33_P3287113		KIAA1530	KIAA1530	KIAA1530 [Source:HGNC Symbol;Acc:29304] [ENST00000296312]	TCCAGAGGAGGGACGGAGCCATCCCCACGTCCCTGTGGCTCTCAGGACGCCCTCCTCTGA		chr4:1374459-1374518	1.1641	up	931.239	817.597	0.821072	0.60185	Detected	Detected
1288	A_33_P3283061	Hs.637572	LOC100128348	uncharacterized LOC100128348	Homo sapiens cDNA FLJ46249 fis, clone TESTI4021377. [AK128128]	CCCTGCCCCTGCCTTGGCTTTGGCCTGGACCTTGGCCGTACAGTGACCCTGCCATGACCC		chr16:33347435-33347376	1.03718	up	17405	17151.1	5.04528	4.99262	Detected	Detected
1289	A_23_P257503	Hs.210385	HERC1	hect (homologous to the E6-AP (UBE3A) carboxyl terminus) domain and RCC1 (CHC1)-like domain (RLD) 1	Homo sapiens hect (homologous to the E6-AP (UBE3A) carboxyl terminus) domain and RCC1 (CHC1)-like domain (RLD) 1 (HERC1), mRNA [NM_003922]	TTTGGTCACTTTTGATAAGTTTGCATGAAACCATTTTGGTGCATTTTTAGTTGGGAATGG	NM_003922	chr15:63901042-63900983	1.01853	up	1053.48	1057.12	0.999014	0.972525	Detected	Detected
1290	A_32_P51084	Hs.632299	NUP205	nucleoporin 205kDa	Homo sapiens nucleoporin 205kDa (NUP205), mRNA [NM_015135]	TGAGAGCCCGTGCTTATGCTCTTCTATGAGAGAGATGAATTGGGGAGAATTGTCTCCATT	NM_015135	chr7:135333302-135333361	1.08662	down	4714.92	5236.26	3.16108	3.28092	Detected	Detected
1291	A_24_P389517	Hs.522257	HNRNPK	heterogeneous nuclear ribonucleoprotein K	Homo sapiens heterogeneous nuclear ribonucleoprotein K (HNRNPK), transcript variant 3, mRNA [NM_031262]	TGATCTTGGTGGACCTATTATTACTACACAAGTAACTATTCCCAAAGATTTGGCTGGATC	NM_031262	chr9:86585700-86585236	1.00935	up	3601.81	3647.12	2.77257	2.75915	Detected	Detected
1292	A_23_P80162	Hs.208600	TMPRSS3	transmembrane protease, serine 3	Homo sapiens transmembrane protease, serine 3 (TMPRSS3), transcript variant D, mRNA [NM_032405]	CCATCCCACTTGGTGGAGAAGATTGTCTACCACAGCAAGTACAAGCCAAAGAGGCTGGGC	NM_032405	chr21:43802279-43802220	1.14482	up	647.249	577.835	0.296241	0.101117	Detected	Detected
1293	A_23_P12343	Hs.2006	GSTM3	glutathione S-transferase mu 3 (brain)	Homo sapiens glutathione S-transferase mu 3 (brain) (GSTM3), transcript variant 1, mRNA [NM_000849]	AGCTTGTTTTGTTTCATCCTGTCCGTAAGGGGTCAGCGCTCTTGCTTTGCTCTTTTCAAT	NM_000849	chr1:110279673-110279614	1.12142	down	46457.3	53246.5	6.46168	6.627	Detected	Detected
1294	A_23_P121345	Hs.518469	TBCCD1	TBCC domain containing 1	Homo sapiens TBCC domain containing 1 (TBCCD1), transcript variant 2, mRNA [NM_018138]	ACAAGGATAAATGGAGGATGGTGCTCATCTTGAAACTTGAAACTAAATTGGGAAGGTGCT	NM_018138	chr3:186264732-186264673	1.02927	down	205.332	216	-1.36012	-1.31851	Detected	Detected
1295	A_23_P121506	Hs.652364	FAM193A	family with sequence similarity 193, member A	Homo sapiens family with sequence similarity 193, member A (FAM193A), mRNA [NM_003704]	GGATTCTGCTAGACAGACCCGACAAAGACTGTCTATCAACTGGTCCAATTTTAGCTTGAA	NM_003704	chr4:2733511-2733570	1.02749	up	275.251	273.793	-0.937334	-0.976455	Detected	Detected
1296	A_23_P162127	Hs.368866	CCDC90B	coiled-coil domain containing 90B	Homo sapiens coiled-coil domain containing 90B (CCDC90B), mRNA [NM_021825]	GCTGTCACTCAGACCTGGTTTGAGATAGAAGAGCATTTTGTCCTTTTGATAGTTAATAGA	NM_021825	chr11:82972738-82972679	1.11048	up	9005.72	8288.51	4.09469	3.9435	Detected	Detected
1297	A_24_P99090	Hs.444028	CKAP2	cytoskeleton associated protein 2	Homo sapiens cytoskeleton associated protein 2 (CKAP2), transcript variant 1, mRNA [NM_018204]	CCAGTTCTTCTCAAGGTATAATAAGAAATAAGACTCTATCAAGATCCATAGCATCTGAAG	NM_018204	chr13:53035863-53035922	1.11351	up	83.7287	76.8515	-2.65429	-2.80939	Detected	Detected
1298	A_21_P0005248	Hs.614083	XLOC_006178		EST9644 human nasopharynx Homo sapiens cDNA, mRNA sequence [CD693121]	AGATTTCTCCCTTACTATTCCTGCTCATTGTCTTCTGTGGACTAATACTGAACATGAAAC		chr7:95236397-95236456	1.59956	down	37.0087	60.5026	-3.83214	-3.15447	Not Detected	Detected
1299	A_23_P115703	Hs.730825	PCGF6	polycomb group ring finger 6	Homo sapiens polycomb group ring finger 6 (PCGF6), transcript variant 1, mRNA [NM_001011663]	GATCTGTGCCATAAAATTTCAGTGTAATAAGACTTCTTCAATACATCTTCCAATAAGGGG	NM_001011663	chr10:105063057-105062998	1.03416	down	388.285	410.401	-0.440963	-0.392507	Detected	Detected
1300	A_24_P81841	Hs.238990	CDKN1B	cyclin-dependent kinase inhibitor 1B (p27, Kip1)	Homo sapiens cyclin-dependent kinase inhibitor 1B (p27, Kip1) (CDKN1B), mRNA [NM_004064]	AGCACACTTGTAGGATAAGTGAAATGGATACTACATCTTTAAACAGTATTTCATTGCCTG	NM_004064	chr12:12874940-12874999	1.01894	up	1346.5	1350.61	1.35306	1.326	Detected	Detected
1301	A_23_P256231	Hs.421095	FBXO30	F-box protein 30	Homo sapiens F-box protein 30 (FBXO30), mRNA [NM_032145]	GCCTTTTAAAGTTTTGCTGAAGAATGTGTCTGTGGTTAGGATAGCACAAGCATTAACTTT	NM_032145	chr6:146119610-146119551	1.16278	up	1269.6	1115.94	1.26822	1.05065	Detected	Detected
1302	A_33_P3290909	Hs.211602	SMC1A	structural maintenance of chromosomes 1A	Homo sapiens structural maintenance of chromosomes 1A (SMC1A), mRNA [NM_006306]	TTTGAAAAGAACCAACTGAAGGAGGACCAAGATAAAGTACACATGTGGGAGCAGACAGTG	NM_006306	chrX:53426606-53426547	1.07884	down	701.424	773.41	0.412207	0.521694	Detected	Detected
1303	A_24_P330263	Hs.82002	EDNRB	endothelin receptor type B	Homo sapiens endothelin receptor type B (EDNRB), transcript variant 2, mRNA [NM_003991]	GTAAACCAAAACCCAACAATGTGGCCAGAAAGAAAGAGCAATAATAATTAATTCACACAC	NM_003991	chr13:78470627-78470568	7.3955	down	12.1388	91.7519	-5.44038	-2.55373	Not Detected	Detected
1304	A_23_P103877	Hs.657356	LRRC38	leucine rich repeat containing 38	Homo sapiens leucine rich repeat containing 38 (LRRC38), mRNA [NM_001010847]	ATATAATAGGCCTCAGCAACCTTGGGATGTTATACTGGGAACTAATAAACTCGTGTGCAA	NM_001010847	chr1:13801828-13801769	1.40911	down	13.3256	19.1913	-5.3058	-4.81102	Not Detected	Not Detected
1305	A_23_P146849	Hs.618112	APBA2	amyloid beta (A4) precursor protein-binding, family A, member 2	Homo sapiens amyloid beta (A4) precursor protein-binding, family A, member 2 (APBA2), transcript variant 1, mRNA [NM_005503]	TTGGACTTTTATTTTGGCAGGCTTTTTTCCAGACTCTAGGGTTTTCCAATGTGACTAATG	NM_005503	chr15:29409953-29410012	1.00991	up	275.151	278.456	-0.937859	-0.952091	Detected	Detected
1306	A_23_P28375	Hs.293971	GMCL1	germ cell-less homolog 1 (Drosophila)	Homo sapiens germ cell-less homolog 1 (Drosophila) (GMCL1), mRNA [NM_178439]	TGGTGTATTGAAAGCTTTCCTTTAACATTTTCACCTGCTCATTGTGATTCCTCCTTTTAG	NM_178439	chr2:70106612-70106671	1.36231	up	209.993	157.543	-1.32774	-1.7738	Detected	Detected
1307	A_21_P0014643	Hs.149545	LOC100507420	uncharacterized LOC100507420	PREDICTED: Homo sapiens hypothetical LOC100507420, transcript variant 1 (LOC100507420), miscRNA [XR_110876]	TGACGTCATTGGATCGTTTTGCAATGGTGGGGGGTTTATTCTTTTCCTTTTTGTTTTCTT	XR_110876	chr8:37264108-37264049	1.10989	down	61.1079	69.318	-3.10865	-2.95824	Detected	Detected
[truncated: 25,137 more rows]
