# Supplementary material for: Transcriptome and Metabolome Analyses in Exogenous FABP4- and FABP5-Treated Adipose-Derived Stem Cells
Source: PLoS One. 2016 Dec 9;11(12):e0167825. doi: 10.1371/journal.pone.0167825 (PMC5148007; doi:10.1371/journal.pone.0167825)
Supplement: S4 Dataset — (ZIP) [file pone.0167825.s004.zip › S4 Dataset Microarray data (233A-FABP5).xls]

## Sheet: (233A-FABP5)vs(233A-CNT)
233A-FABP5 vs. 233A-control (26,800 genes)
no	ProbeName	UniGeneID	GeneSymbol	GeneName	Description	Sequence	RefSeq Accession	Genomic Coordinates	Fold change (233A-FABP5) vs(233A-CNT)	Regulation (233A-FABP5) vs(233A-CNT)	raw (233A-FABP5)	raw (233A-CNT)	normalized (233A-FABP5)	normalized (233A-CNT)	Flags (233A-FABP5)	Flags (233A-CNT)
1	A_23_P117082	Hs.642618	HEBP1	heme binding protein 1	Homo sapiens heme binding protein 1 (HEBP1), mRNA [NM_015987]	AAGGGGGAAAATGTGATTTGTGCCTGATCTTTCATCTGTGATTCTTATAAGAGCTTTGTC	NM_015987	chr12:13127906-13127847	1.00623	down	11344.3	11474.1	4.40374	4.41269	Detected	Detected
2	A_21_P0000509	Hs.717308	SNAR-G2	small ILF3/NF90-associated RNA G2	Homo sapiens small ILF3/NF90-associated RNA G2 (SNAR-G2), small nuclear RNA [NR_024244]	AGGGGAGGGTTCGAGGGTACGAGTTCGAGGCCAACCGGGTCCACATTGGTTGAGAAAAAA	NR_024244	chr19:49534993-49534934	1.16953	up	6440.93	5535.78	3.58711	3.36118	Detected	Detected
3	A_21_P0000744	Hs.90286	LOC100506844	uncharacterized LOC100506844	Homo sapiens uncharacterized LOC100506844 (LOC100506844), non-coding RNA [NR_038269]	AGTCGTACCCTCTTGTTTTTCTCTGAGTCAGTCTTAAGGTGAAATGAAGTGTGGCCCAGT	NR_038269	chr12:58329728-58329669	1.00309	up	1288.16	1290.83	1.26515	1.26069	Detected	Detected
4	A_24_P215804	Hs.15159	CKLF	chemokine-like factor	Homo sapiens chemokine-like factor (CKLF), transcript variant 1, mRNA [NM_016951]	AAAGAAGTTTTGTAATTTTATATTACTTTTTAGTTTGATACTAAGTATTAAACATATTTC	NM_016951	chr16:66599900-66599959	1.00423	up	443.951	444.369	-0.271688	-0.277782	Detected	Detected
5	A_23_P110167	Hs.81874	MGST2	microsomal glutathione S-transferase 2	Homo sapiens microsomal glutathione S-transferase 2 (MGST2), transcript variant 1, mRNA [NM_002413]	AATATCTGGACCTCAATATTGCCAAGAAACTGAGGCGGCAATTCTAACTTTTTCTCTTCC	NM_002413	chr4:140625256-140625315	1.10202	down	9679.03	10721.7	4.1747	4.31486	Detected	Detected
6	A_33_P3211513	Hs.433732	CLK1	CDC-like kinase 1	Homo sapiens CDC-like kinase 1 (CLK1), transcript variant 2, mRNA [NM_001162407]	AAGTAGTTATAAAAGCAAACACAGGATTCACCACAGTACTTCACATCGTCGTTCACATGG	NM_001162407	chr2:201726021-201725962	1.30479	down	180.16	236.288	-1.57281	-1.189	Detected	Detected
7	A_33_P3414202	Hs.105134	MBNL3	muscleblind-like 3 (Drosophila)	Homo sapiens muscleblind-like 3 (Drosophila) (MBNL3), transcript variant 6, mRNA [NM_001170704]	ATGATGCACGGTGCTACACCTACCACTGTGTCTGCAGCAACAACACCTGCCACCAGCGTT	NM_001170704	chrX:131516295-131516236	1.10066	up	45.7122	41.7467	-3.55144	-3.68981	Detected	Not Detected
8	A_33_P3316686	Hs.5741	CYB5R4	cytochrome b5 reductase 4	Homo sapiens cytochrome b5 reductase 4 (CYB5R4), mRNA [NM_016230]	GAATCCATGCTGAAAGAATGCCTGGTTGGCAGAATGGCCATTAAACCTGCTGTTCTGAAA	NM_016230	chr6:84618749-84618808	1.03518	up	221.248	214.836	-1.27642	-1.3263	Detected	Detected
9	A_33_P3300975	Hs.549040	HOXC4	homeobox C4	Homo sapiens homeobox C4 (HOXC4), transcript variant 1, mRNA [NM_014620]	TAGTGTCGATGTGAAATGCCCCGTGATCAATAATAAACCAGTGGATGTGAATTAGTTTTA	NM_014620	chr12:54449755-54449814	1.00502	up	411.704	411.768	-0.380483	-0.387709	Detected	Detected
10	A_33_P3263061	Hs.493362	AK3	adenylate kinase 3	Homo sapiens adenylate kinase 3 (AK3), nuclear gene encoding mitochondrial protein, transcript variant 1, mRNA [NM_016282]	TGCTGCCTGATGTCTCAATGGCTTCTGAATGACTGTTCTAATAAATGATCTTAAAACAGT	NM_016282	chr9:4711217-4711158	1.05072	up	16890.1	16157.9	4.97794	4.90656	Detected	Detected
11	A_24_P278460	Hs.501991	FAR1	fatty acyl CoA reductase 1	Homo sapiens fatty acyl CoA reductase 1 (FAR1), mRNA [NM_032228]	ACCCATGGAACAATATGCTTAGGATTACAGGAAGCAGTCCTTACTTACACTTCTTGTCTG	NM_032228	chr11:13753079-13753138	1.04225	up	827.379	797.953	0.626459	0.566764	Detected	Detected
12	A_21_P0014651		LOC100129203	uncharacterized LOC100129203	PREDICTED: Homo sapiens hypothetical LOC100129203 (LOC100129203), miscRNA [XR_110904]	CTCCACCCCTTTTGTTGTCTGGTATGTTTAAAACAAGAAAGAACTTTAGAAAAGTAGGAT	XR_110904	chr11:94967207-94967266	1.12114	down	88.8975	100.183	-2.59187	-2.42691	Detected	Detected
13	A_24_P286898	Hs.522924	MAPK8	mitogen-activated protein kinase 8	mitogen-activated protein kinase 8 [Source:HGNC Symbol;Acc:6881] [ENST00000374189]	TTTGAGAAGCTGTTAATCTTTTAGCTGAATAATGAAGTTAGACTGAATTACGTGTCTCCC		chr10:49647005-49647064	1.2953	up	128.284	99.551	-2.06275	-2.43603	Detected	Detected
14	A_23_P340890	Hs.689006	THAP3	THAP domain containing, apoptosis associated protein 3	Homo sapiens THAP domain containing, apoptosis associated protein 3 (THAP3), transcript variant 3, mRNA [NM_001195753]	GTCTGGGGGACGTTTAGAGGCGTGGCACTAGGAGTGCACATCTGTGAGCATGACAAGCTT	NM_001195753	chr1:6693309-6693368	1.01934	down	1628.96	1669.07	1.60379	1.63143	Detected	Detected
15	A_21_P0010885		TMEM14B	transmembrane protein 14B	Homo sapiens transmembrane protein 14B (TMEM14B), transcript variant 1, mRNA [NM_030969]	CATCTGATTAGCAGAATCAGATGTTCCAGCTTGGACTCATGAAGGATTAAAAATCTGCAT	NM_030969	chr6:10756741-10756799	1.14112	up	7052.13	6212.02	3.7179	3.52745	Detected	Detected
16	A_23_P89762	Hs.465337	PHLPP1	PH domain and leucine rich repeat protein phosphatase 1	Homo sapiens PH domain and leucine rich repeat protein phosphatase 1 (PHLPP1), mRNA [NM_194449]	AGGTGACTTAAGTCACTGGGATTCACTAATTTTCTCTGAGAGCACAGCTGATTGAGAATT	NM_194449	chr18:60647180-60647239	1.14427	up	127.529	112.026	-2.07127	-2.2657	Detected	Detected
17	A_33_P3379396	Hs.80828	KRT1	keratin 1	Homo sapiens keratin 1 (KRT1), mRNA [NM_006121]	TGGAGAGGTCTTAAACTCCCCATTTCCTTGTTTTGCTGCAATAAACTGCATTTGAAATTC	NM_006121	chr12:53068579-53068520	23.157	down	10.9676	255.291	-5.61077	-1.0774	Not Detected	Detected
18	A_23_P109034	Hs.632267	SDC4	syndecan 4	Homo sapiens syndecan 4 (SDC4), mRNA [NM_002999]	CCTGGTGCCTTCTGATGGGGCTGGAATAGTTGAGGTGGATGGTTCTACCCTTTCTGCCTT	NM_002999	chr20:43954637-43954578	1.10446	down	15638.4	17361.5	4.86686	5.0102	Detected	Detected
19	A_33_P3261031				Q2RH40_MOOTA (Q2RH40) Inner-membrane translocator, partial (5%) [THC2750096]	AAGTGTGCCATGTGTGATGGGGACAGCTTCCCCTTTGCCTATACAGGTGGAGAAGCCGAG		chr11:000125293-000125352	1.027	up	68.5587	67.102	-2.96668	-3.00511	Detected	Detected
20	A_33_P3732466	Hs.585502	DKFZp547G183	uncharacterized LOC55525	Homo sapiens mRNA; cDNA DKFZp547G183 (from clone DKFZp547G183). [AL359570]	CGTGACAAATCCTTAAAGGATACACACATGACAGGAAGGATTAGAAGAGGAAACAGAAAC		chr11:82902029-82901970	1.12358	down	250.167	282.538	-1.0992	-0.931095	Detected	Detected
21	A_33_P3402773					GTCCCGCAGGGCCTGGCTGGCTTAGCAATCTGAGCCACCTTCCTTAAAGGAAATACTAAA		chr22:024285001-024285060	1.09816	up	1408.06	1288.84	1.39355	1.25846	Detected	Detected
22	A_33_P3636315	Hs.202475	LOC286087	uncharacterized LOC286087	Homo sapiens cDNA FLJ34356 fis, clone FEBRA2012195. [AK091675]	TATATTCACTCACACCATCCCCTCTGTTGGTTCTGAAATAAACTATTCAAAGGAGTGCAG		chr8:2149929-2149988	1.11692	up	56.0386	50.4324	-3.25759	-3.41712	Detected	Detected
23	A_23_P103837	Hs.490551	UBAP2L	ubiquitin associated protein 2-like	Homo sapiens ubiquitin associated protein 2-like (UBAP2L), transcript variant 2, mRNA [NM_001127320]	TGGATATGGGTCTCATGGATACAACACTGGAAGAAAATATCCACCCCCTTACAAGCATTT	NM_001127320	chr1:154234145-154235609	1.02154	down	810.718	832.468	0.597112	0.627855	Detected	Detected
24	A_33_P3402035	Hs.8375	TRAF4	TNF receptor-associated factor 4	Homo sapiens TNF receptor-associated factor 4 (TRAF4), mRNA [NM_004295]	TGGTGAAATGCGGCTCACCTCCCAGATTTGTTGTAAAGATTAAATGAACTGGTCAGCACA	NM_004295	chr17:27077917-27077976	1.06024	down	2880.03	3069.34	2.42592	2.51032	Detected	Detected
25	A_21_P0013668	Hs.632070	FAM75C2	family with sequence similarity 75, member C2	Homo sapiens family with sequence similarity 75, member C2 (FAM75C2), mRNA [NM_001166137]	TAAAATTACTTAGTGCCTCATCACTAAACACCCCCAGCTCCACACCATGGGTGTTGGATA	NM_001166137	chr9:90749849-90749790	1.12672	down	74.9712	84.9086	-2.83768	-2.66556	Detected	Detected
26	A_23_P11543	Hs.370858	FUCA1	fucosidase, alpha-L- 1, tissue	Homo sapiens fucosidase, alpha-L- 1, tissue (FUCA1), mRNA [NM_000147]	TTCTCTGATAACCTACTTGCTTACTCAATGCCTTTAAGCCAAGTCACCCTGTTGCCTATG	NM_000147	chr1:24171909-24171850	1.03747	down	10119.7	10553.3	4.23894	4.29201	Detected	Detected
27	A_33_P3219429	Hs.632093	SMNDC1	survival motor neuron domain containing 1	Homo sapiens survival motor neuron domain containing 1 (SMNDC1), mRNA [NM_005871]	CCTCAATAATCAGAAAAACTGTTGGATTTCATCTCTGCAGGGCTTTACATTTACCTTTTT	NM_005871	chr10:112053916-112053857	1.04683	down	661.45	696.012	0.303543	0.369573	Detected	Detected
28	A_21_P0014120		LOC100507291	uncharacterized LOC100507291	PREDICTED: Homo sapiens hypothetical LOC100507291, transcript variant 2 (LOC100507291), miscRNA [XR_108496]	CAATGCCTGGTGACTGGGGCTGGTTCATACTAGACGATCAATAAATGCTCCTTGAATGAA	XR_108496	chr3:139163387-139163446	1.04726	up	1525.86	1464.55	1.50946	1.44284	Detected	Detected
29	A_23_P118888	Hs.77318	PAFAH1B1	platelet-activating factor acetylhydrolase 1b, regulatory subunit 1 (45kDa)	Homo sapiens platelet-activating factor acetylhydrolase 1b, regulatory subunit 1 (45kDa) (PAFAH1B1), mRNA [NM_000430]	TGGAGTTCTGTTCCATTCTGGGGGGAAGTTTATTTTGAGTTGTGCTGATGACAAGACCCT	NM_000430	chr17:2583481-2583540	1.02978	down	4926.2	5099.19	3.20031	3.24266	Detected	Detected
30	A_33_P3350056	Hs.374950	MT1X	metallothionein 1X	Homo sapiens metallothionein 1X (MT1X), mRNA [NM_005952]	TCCTGTGCCTGTGCCGGCTCCTGCAAATGCAAAGAGTGCAAATGCACCTCCTGCAAGAAG	NM_005952	chr16:56717082-56717141	1.13117	up	23945.2	21278.1	5.4815	5.30369	Detected	Detected
31	A_32_P202703	Hs.708293	LOC389831	uncharacterized LOC389831	Homo sapiens uncharacterized LOC389831 (LOC389831), mRNA [NM_001242480]	GCATGAGGCCAATCCATGAATCCAACTTCCAATGGAGAAATGTTAATATTTTTTCAGTTT	NM_001242480	chr7_gl000195_random:44089-44030	1.0107	down	412.788	419.366	-0.376686	-0.361329	Detected	Detected
32	A_24_P787889	Hs.376511	TMEM191B	transmembrane protein 191B	Homo sapiens transmembrane protein 191B (TMEM191B), mRNA [NM_001242313]	TCTGGACGGTGCTGTTGGACCCCGGCGCCGTCTCCGCGTGGCTCTGGAGCCTCACCTCGG	NM_001242313	chr22:20380190-20380249	1.0343	down	2122.41	2206.58	1.98554	2.0342	Detected	Detected
33	A_24_P238257	Hs.349758	C17orf104	chromosome 17 open reading frame 104	Homo sapiens chromosome 17 open reading frame 104 (C17orf104), mRNA [NM_001145080]	CTTTTTCTGGTCTCATGCCAACTTTTGGATTTCAAAGACCAATTAAAACCCGTAGTGGAC	NM_001145080	chr17:42745468-42745527	36.4251	down	8.09202	296.279	-6.04944	-0.862583	Not Detected	Detected
34	A_21_P0014626	Hs.12333	RNF13	ring finger protein 13	Homo sapiens ring finger protein 13 (RNF13), transcript variant 1, mRNA [NM_007282]	TATGGCCTTGTATGAGGGGAGTTTGAATGTTAATAAACATGTTTTCCACTTTAAGATCCA	NM_007282	chr3:149679862-149679921	1.16543	down	12066.1	14135	4.49272	4.71359	Detected	Detected
35	A_23_P203658	Hs.163893	PICALM	phosphatidylinositol binding clathrin assembly protein	Homo sapiens phosphatidylinositol binding clathrin assembly protein (PICALM), transcript variant 1, mRNA [NM_007166]	TGTAAATTGGAGTCAACCAGGTGAAAAGAAGTTAACTGGGGGATCTAACTGGCAACCAAA	NM_007166	chr11:85692268-85692209	1.05021	down	589.773	622.591	0.138071	0.208745	Detected	Detected
36	A_33_P3354678	Hs.125300	TRIM78P	tripartite motif containing 78, pseudogene	Homo sapiens tripartite motif containing 78, pseudogene (TRIM78P), non-coding RNA [NR_002777]	CAGAAGCACAGTTTCTTCCTTCTAAAATGAAATAATTAACCTCTCCCTGTCTACATTCTT	NR_002777	chr11:5687534-5687593	1.26883	down	45.1504	57.5847	-3.56928	-3.22578	Detected	Detected
37	A_23_P102060	Hs.196983	SSFA2	sperm specific antigen 2	Homo sapiens sperm specific antigen 2 (SSFA2), transcript variant 2, mRNA [NM_006751]	GTATCATCCAAATAATGGGGCCTATGACTTGAATGAATAGAAATGAATAAGCTGGTGTTT	NM_006751	chr2:182795035-182795094	1.12747	up	2797.37	2493.96	2.38391	2.21083	Detected	Detected
38	A_23_P206140	Hs.513053	DNAJA4	DnaJ (Hsp40) homolog, subfamily A, member 4	Homo sapiens DnaJ (Hsp40) homolog, subfamily A, member 4 (DNAJA4), transcript variant 1, mRNA [NM_018602]	TGGGGTGTCGTTTTTGTGCTGTGACTTCCTAATTATTGCTAAAGAACTACTGTTTAGTTG	NM_018602	chr15:78574350-78574409	1.06645	up	1810.85	1706.81	1.7565	1.66369	Detected	Detected
39	A_23_P14389	Hs.124490	ACIN1	apoptotic chromatin condensation inducer 1	Homo sapiens apoptotic chromatin condensation inducer 1 (ACIN1), transcript variant 1, mRNA [NM_014977]	CAAGGCAGCTCCCTGCATCTATTGGCTCCCACTGACTGACAGCCAGATCGTTCAGAAAGA	NM_014977	chr14:23530338-23528670	1.13867	down	754.353	863.41	0.493152	0.680507	Detected	Detected
40	A_23_P106016	Hs.508999	PRKD1	protein kinase D1	Homo sapiens protein kinase D1 (PRKD1), mRNA [NM_002742]	CTGTTTGGTGTGTCCCATTGGTGTTGTCATTGTAAACAAACTCTTGAAGAGTCGATTATT	NM_002742	chr14:30046087-30046028	1.01975	down	244.711	250.837	-1.13101	-1.10279	Detected	Detected
41	A_33_P3323435	Hs.593542	MAP3K9	mitogen-activated protein kinase kinase kinase 9	Homo sapiens mitogen-activated protein kinase kinase kinase 9 (MAP3K9), mRNA [NM_033141]	TTCTTCTTCATTCTTGATGGGGAGAAGTACATACAAAGTTTGTTCTGACAGGGCGCGGTG	NM_033141	chr14:71195186-71195127	1.15395	up	2333.59	2032.73	2.12239	1.91581	Detected	Detected
42	A_21_P0011375	Hs.878	SORD	sorbitol dehydrogenase	Homo sapiens sorbitol dehydrogenase (SORD), transcript variant 1, mRNA [NM_003104]	TTTGTTACAAGCTTCCTGACAATGTCACCTTTGAGGAAGGCGCCCTGATTGATCCACTTT	NM_003104	chr15:45353415-45357518	1.20086	down	71.7909	86.6571	-2.90022	-2.63615	Detected	Detected
43	A_33_P3241482	Hs.484259	ZNF346	zinc finger protein 346	Homo sapiens zinc finger protein 346 (ZNF346), mRNA [NM_012279]	ATGCTCTGTCTCTTGGTCACTGAAGCATCCAAATAAAGAATTTCCCTCATGGGCCAGACT	NM_012279	chr5:176492916-176492975	1.10956	down	3827.03	4268.32	2.83607	2.98606	Detected	Detected
44	A_23_P145541	Hs.529959	FIG4	FIG4 homolog, SAC1 lipid phosphatase domain containing (S. cerevisiae)	Homo sapiens FIG4 homolog, SAC1 lipid phosphatase domain containing (S. cerevisiae) (FIG4), mRNA [NM_014845]	ACTTTATGCCTAAGACCGTTGGAATTGATCCAAGTCCATTTACTGTGCGTAAACCAGATG	NM_014845	chr6:110110799-110110858	1.10936	up	988.201	895.397	0.882716	0.732987	Detected	Detected
45	A_23_P111865	Hs.632294	ZSCAN21	zinc finger and SCAN domain containing 21	Homo sapiens zinc finger and SCAN domain containing 21 (ZSCAN21), mRNA [NM_145914]	TCAGACCTTCTTAAACATCAGAGAATGCACACAGAAGAGGCGCCATATCAGTGCAAAGAT	NM_145914	chr7:99661851-99661910	1.00579	up	155.447	155.353	-1.78566	-1.79399	Detected	Detected
46	A_23_P151294	Hs.856	IFNG	interferon, gamma	Homo sapiens interferon, gamma (IFNG), mRNA [NM_000619]	ACTTGAATGTCCAACGCAAAGCAATACATGAACTCATCCAAGTGATGGCTGAACTGTCGC	NM_000619	chr12:68549260-68549201	1.05898	up	8.51149	8.07905	-5.97653	-6.05921	Not Detected	Not Detected
47	A_23_P144096	Hs.655334	CISH	cytokine inducible SH2-containing protein	Homo sapiens cytokine inducible SH2-containing protein (CISH), transcript variant 2, mRNA [NM_145071]	GAGAGGAGAGAAATACACGTCTGATAAGACTTCATGAAATAATAATTATAGCAAAGAACA	NM_145071	chr3:50644082-50644023	1.47634	down	198.761	294.958	-1.43106	-0.869028	Detected	Detected
48	A_33_P3299510	Hs.723088	SCXA	scleraxis homolog A (mouse)	Homo sapiens scleraxis homolog A (mouse) (SCXA), mRNA [NM_001008271]	CGGCGAGAACACCCAGCCCAAACAGATCTGCACCTTCTGCCTCAGCAACCAGAGAAAGTT	NM_001008271	chr8:145491109-145491168	1.11734	down	381.954	428.984	-0.488688	-0.328616	Detected	Detected
49	A_23_P76705	Hs.224152	TUBGCP3	tubulin, gamma complex associated protein 3	Homo sapiens tubulin, gamma complex associated protein 3 (TUBGCP3), mRNA [NM_006322]	TACATCACATTTGAGGTGCTTGAATGTTCTTGGGATGAGCTTTGGAACAAAGTCCAGCAG	NM_006322	chr13:113158954-113158433	1.0195	up	190.433	187.757	-1.49281	-1.52067	Detected	Detected
50	A_23_P63896	Hs.244139	FAS	Fas (TNF receptor superfamily, member 6)	Homo sapiens Fas (TNF receptor superfamily, member 6) (FAS), transcript variant 1, mRNA [NM_000043]	ATGTCTATCCACAGGCTAACCCCACTCTATGAATCAATAGAAGAAGCTATGACCTTTTGC	NM_000043	chr10:90774545-90774604	1.04646	down	8073.41	8492.28	3.91302	3.97854	Detected	Detected
51	A_21_P0005541		XLOC_006644		BROAD Institute lincRNA (XLOC_006644), lincRNA [TCONS_00014004]	TAGGAAGTTTTGAAGGTAGAGAATCTGGGCCCCTCAACTTCCTCTGGACATGAATCAAAC		chr7:149917442-149917383	1.22721	down	35.0741	43.2663	-3.93361	-3.63822	Not Detected	Detected
52	A_24_P355944	Hs.149239	EFNB2	ephrin-B2	Homo sapiens ephrin-B2 (EFNB2), mRNA [NM_004093]	TGCGTCTGTTTTGTGTCTGGTGCAGAATATGACAATCTACCAACTGTCCCTTTGTTTGAA	NM_004093	chr13:107142795-107142736	1.08445	down	1683.6	1835.23	1.65139	1.76835	Detected	Detected
53	A_23_P101374	Hs.98370	CYP2S1	cytochrome P450, family 2, subfamily S, polypeptide 1	Homo sapiens cytochrome P450, family 2, subfamily S, polypeptide 1 (CYP2S1), mRNA [NM_030622]	AGTCACCCCTTTTTAAGCACCCTGATTCTACCAAATGCAAACACATCTGGGTCTGCGATT	NM_030622	chr19:41713082-41713141	1.07799	down	3368.58	3650.09	2.65198	2.76032	Detected	Detected
54	A_32_P199252	Hs.525600	HSP90AA1	heat shock protein 90kDa alpha (cytosolic), class A member 1	Homo sapiens heat shock protein 90kDa alpha (cytosolic), class A member 1 (HSP90AA1), transcript variant 1, mRNA [NM_001017963]	TTGGTCAAAAAATGCTTAGAACTCTTTACAGAACTGGCGGAAGATAAAGAGAACTGCAAG	NM_001017963	chr14:102550222-102550163	1.08659	up	4208.32	3893.03	2.97308	2.85328	Detected	Detected
55	A_23_P203191	Hs.93194	APOA1	apolipoprotein A-I	Homo sapiens apolipoprotein A-I (APOA1), mRNA [NM_000039]	GATGTGCTCAAAGACAGCGGCAGAGACTATGTGTCCCAGTTTGAAGGCTCCGCCTTGGGA	NM_000039	chr11:116707787-116707728	1.11385	down	865.514	969.043	0.691469	0.847021	Detected	Detected
56	A_19_P00811812	Hs.513971	MPRIP	myosin phosphatase Rho interacting protein	Homo sapiens myosin phosphatase Rho interacting protein (MPRIP), transcript variant 2, mRNA [NM_201274]	TCAAAATTCGTTATCAAAGGCAAAACCTACTGTGCCAAGCTGGGGCGCTATATGTGAACG	NM_201274	chr17:17095368-17095427	1.00553	up	98.8802	98.8457	-2.43833	-2.44629	Detected	Detected
57	A_24_P54390	Hs.143674	RASGRP3	RAS guanyl releasing protein 3 (calcium and DAG-regulated)	Homo sapiens RAS guanyl releasing protein 3 (calcium and DAG-regulated) (RASGRP3), transcript variant 2, mRNA [NM_170672]	CATTAAGGCAAAGTAGTTCCAGTGATTTAAAATACGGTTCCAAATACGCTAAAACCAACT	NM_170672	chr2:33789294-33789353	1.24108	up	45.4353	36.7989	-3.5602	-3.8718	Detected	Not Detected
58	A_33_P3311205	Hs.706827	PRPF40B	PRP40 pre-mRNA processing factor 40 homolog B (S. cerevisiae)	Homo sapiens PRP40 pre-mRNA processing factor 40 homolog B (S. cerevisiae) (PRPF40B), transcript variant 1, mRNA [NM_001031698]	GGAGCTCCAACAGGCAGAGCTCCCTAACCGTTCCCCAGGCTTTGGAATCAAGAAGGAGAA	NM_001031698	chr12:50037727-50037786	1.96537	up	582.718	298.029	0.12071	-0.854088	Detected	Detected
59	A_32_P89827	Hs.406779	TPTE2P6	transmembrane phosphoinositide 3-phosphatase and tensin homolog 2 pseudogene 6	Homo sapiens transmembrane phosphoinositide 3-phosphatase and tensin homolog 2 pseudogene 6 (TPTE2P6), non-coding RNA [NR_002815]	ATTAATGTTCTTTCCAACCCCTGCCATGTGCATGTTCATATGTCCTAAGTCTTCCTTGAT	NR_002815	chr13:25171688-25171747	4.87658	down	52.4887	257.291	-3.35201	-1.06614	Detected	Detected
60	A_23_P44264	Hs.202095	EMX2	empty spiracles homeobox 2	Homo sapiens empty spiracles homeobox 2 (EMX2), transcript variant 1, mRNA [NM_004098]	TCCAAGATCATAGACTTACTAAAGAGAGTGACAAATGCTTCCTTAATGTCTTCTATACCA	NM_004098	chr10:119308881-119308940	1.06488	up	555.908	524.74	0.0527563	-0.0379381	Detected	Detected
61	A_33_P3245927	Hs.524817	OGFOD2	2-oxoglutarate and iron-dependent oxygenase domain containing 2	Homo sapiens 2-oxoglutarate and iron-dependent oxygenase domain containing 2 (OGFOD2), mRNA [NM_024623]	TCCGTTGCCTTGGTCTGGGGGCAGAAATAAAATCCCCGCAGCCTACTGCACTTCTTGGCT	NM_024623	chr12:123463936-123463995	1.12487	down	3227.75	3649.59	2.59037	2.76012	Detected	Detected
62	A_23_P98183	Hs.37003	HRAS	v-Ha-ras Harvey rat sarcoma viral oncogene homolog	Homo sapiens v-Ha-ras Harvey rat sarcoma viral oncogene homolog (HRAS), transcript variant 1, mRNA [NM_005343]	TTTGCCATCAACAACACCAAGTCTTTTGAGGACATCCACCAGTACAGGGAGCAGATCAAA	NM_005343	chr11:533812-533600	1.00842	down	2247	2277.65	2.06784	2.07993	Detected	Detected
63	A_21_P0007347		XLOC_009428		BROAD Institute lincRNA (XLOC_009428), lincRNA [TCONS_00019627]	AATGCTTCTGCCAGGCCGTCATCTGACCCATAAGGTCCCTCTGTGCACTGCTTGGAAGGT		chr11:044994528-044994469	1.32996	down	32.3561	43.2549	-4.04998	-3.6386	Not Detected	Detected
64	ERCC-00096_179					AATAGGAGGTGAATTAGATAGGGAAAAGATCGGGATGCTACTAGTTTACTGCGTCACGCT			1.20463	down	9.20445	11.1454	-5.86361	-5.59502	Not Detected	Not Detected
65	A_33_P3278313	Hs.339024	MSRB3	methionine sulfoxide reductase B3	Homo sapiens methionine sulfoxide reductase B3 (MSRB3), nuclear gene encoding mitochondrial protein, transcript variant 3, mRNA [NM_001193460]	GCAATATCTGTTACTAGAGAACATTCCCATGTGTTTAAACTCTTCACTTCTTAGATGCAT	NM_001193460	chr12:65860358-65860417	1.17219	up	972.592	834.017	0.859747	0.630538	Detected	Detected
66	A_33_P3306973				MPP8_HUMAN (Q99549) M-phase phosphoprotein 8, partial (48%) [THC2494281]	TGATTCCCTGAAGCCACAAACCTGTATTTTCCGGTTTTCAAATAAATATACAGTGTCAAA		chr12:007590340-007590281	1.23995	down	402.241	501.339	-0.414029	-0.103752	Detected	Detected
67	A_33_P3235690	Hs.149991	THOC2	THO complex 2	Homo sapiens THO complex 2 (THOC2), mRNA [NM_001081550]	CCACCACTGTCCAAGAGTAAGGAGAGAGAAATGGACAAGAAAGATTTGGACAAGTCAAGG	NM_001081550	chrX:122748019-122747960	1.17131	up	424.583	364.362	-0.336041	-0.564167	Detected	Detected
68	A_21_P0004992		XLOC_005586		BROAD Institute lincRNA (XLOC_005586), lincRNA [TCONS_00012054]	CTGCCCACTCTTCATGGCGGTAGCAGCCCCCTGCCTGCTGCCACACTTTTAAGTTGAGAA		chr6:3926402-3925757	1.01011	down	2435.9	2473.26	2.18429	2.1988	Detected	Detected
69	A_33_P3858476	Hs.503210	FLJ30838	uncharacterized LOC400955	Homo sapiens uncharacterized LOC400955 (FLJ30838), non-coding RNA [NR_033873]	GGCCTGTGAGCCAAATCTACCCCACTGCCTGTTTTTGTAAATAAAGCTTTATCAGAACAT	NR_033873	chr2:59290841-59290900	1.32583	down	47.9421	63.892	-3.48272	-3.07583	Detected	Detected
70	A_33_P3260373	Hs.512661	ISY1-RAB43	ISY1-RAB43 readthrough	Homo sapiens ISY1-RAB43 readthrough (ISY1-RAB43), mRNA [NM_001204890]	ACTATGACATCCTGTGTGCCATTGAGACGTCTGCCAAGGACTCGAGCAACGTGGAGGAGG	NM_001204890	chr3:128810123-128810064	1.03532	down	105.08	109.355	-2.35059	-2.30052	Detected	Detected
71	A_33_P3282898	Hs.471014	TLN1	talin 1	talin 1 [Source:HGNC Symbol;Acc:11845] [ENST00000378192]	TTTTCCTCAGTCCCTTTCCCTACAGGGAGAGACACAGGTCACATTAAGAATTCATACTGG		chr9:35723457-35723398	1.05789	down	251.431	267.364	-1.09193	-1.01073	Detected	Detected
72	A_23_P122001	Hs.280987	MSH3	mutS homolog 3 (E. coli)	Homo sapiens mutS homolog 3 (E. coli) (MSH3), mRNA [NM_002439]	AAACTAGCAGATGTTCCTGGAGAAATTTTGAAGAAAGCAGCTCACAAGTCAAAAGAGCTG	NM_002439	chr5:80169024-80169083	1.05158	up	873.059	834.538	0.70399	0.631437	Detected	Detected
73	A_23_P122508	Hs.631993	DPCR1	diffuse panbronchiolitis critical region 1	Homo sapiens diffuse panbronchiolitis critical region 1 (DPCR1), mRNA [NM_080870]	AGGGACTGAGGGCAGAGTCTCTGGGTTTCAGGACAGCATTATGTTATTTCCATTCACTAT	NM_080870	chr6:30921282-30921341	1.28535	up	12.1886	9.53179	-5.45849	-5.82065	Not Detected	Not Detected
74	ERCC-00013_180					GCTTAAACCTGGCATGGTTCTCGCTATTGAACCTATGGTGAACGCTGGCAGCCGCTACGT			1.01494	up	8.55529	8.473	-5.96913	-5.99052	Not Detected	Not Detected
75	A_19_P00322002		FLJ43663	uncharacterized LOC378805	Homo sapiens uncharacterized LOC378805 (FLJ43663), transcript variant 1, non-coding RNA [NR_015431]	TAAAGGAAGATGAGCTAGGAATCAAGAAATACGCAGAACTGATTCCTGTCACTGGCGCCA	NR_015431	chr7:130629627-130629568	1.0158	up	44.0287	43.5682	-3.60557	-3.62819	Detected	Detected
76	A_19_P00320028	Hs.651341	LOC100216546	uncharacterized LOC100216546	Homo sapiens uncharacterized LOC100216546 (LOC100216546), non-coding RNA [NR_039981]	TAGGTAGCTGCCCTCCTTGGGCAGCTTTTGACTCCTATGCCAAATTTTAAAATAAAGGCC	NR_039981	chr7:104628139-104628080	1.60292	up	130.035	81.5438	-2.04319	-2.72389	Detected	Detected
77	A_23_P114883	Hs.519168	FMOD	fibromodulin	Homo sapiens fibromodulin (FMOD), mRNA [NM_002023]	CCAGGGCTCTTCAGAAAGCATCTGCATGTGAACACCATCATGCCTTTATAAAGGATCCTT	NM_002023	chr1:203309874-203309815	1.0466	down	1525.39	1604.75	1.50902	1.57473	Detected	Detected
78	A_24_P42066	Hs.645533	GGT3P	gamma-glutamyltransferase 3 pseudogene	Homo sapiens gamma-glutamyltransferase 3 pseudogene (GGT3P), non-coding RNA [NR_003267]	AGTGGGATCCTGTTCAATAATATGGACGACTTCAGCTCTCCCAGCATCACCAATGAGTTT	NR_003267	chr22:18761240-18761202	1.11148	down	71.6245	80.0211	-2.90356	-2.75109	Detected	Detected
79	A_33_P3857091	Hs.651884	LOC286114	uncharacterized LOC286114	Homo sapiens uncharacterized LOC286114 (LOC286114), non-coding RNA [NR_033894]	ACTTTGCAGTGAGTGCAAACCGTAGTAATTACAAAGTGTGAATTAAAAACCCAAAATGCT	NR_033894	chr8:20852571-20852630	55.6323	up	440.51	7.95925	-0.282912	-6.08076	Detected	Not Detected
80	A_33_P3404480	Hs.63085	MPP4	membrane protein, palmitoylated 4 (MAGUK p55 subfamily member 4)	Homo sapiens membrane protein, palmitoylated 4 (MAGUK p55 subfamily member 4) (MPP4), mRNA [NM_033066]	TTTTGATCATGTGATTGTGAATGACAGCTTGCACGATGCATGTGCCCAGTTGTTGTCTGC	NM_033066	chr2:202510065-202510006	1.13416	down	125.921	143.554	-2.08957	-1.90794	Detected	Detected
81	A_23_P110288	Hs.161429	GSTCD	glutathione S-transferase, C-terminal domain containing	Homo sapiens glutathione S-transferase, C-terminal domain containing (GSTCD), transcript variant 2, mRNA [NM_024751]	AAGCAGCAACAGTTGAACAACCTTGTCTATGTGGTAACAAATCAGGCCAAACCTGGTGAC	NM_024751	chr4:106744140-106744199	1.13773	up	58.6109	51.7824	-3.19285	-3.37901	Detected	Detected
82	A_23_P114282	Hs.102696	MCTS1	malignant T cell amplified sequence 1	Homo sapiens malignant T cell amplified sequence 1 (MCTS1), transcript variant 1, mRNA [NM_014060]	GGGCTGTGGCATATGAAGACATATAAATGAGCCTCAGAAGGAATGCACTTGGGCTAAATA	NM_014060	chrX:119746090-119746149	1.00124	down	14958	15054.2	4.80269	4.80448	Detected	Detected
83	A_21_P0001847		XLOC_001398			TGCTCTCCCCTTCCCTTTAGCTGACAATGTGACAGTGCTTGAATAAAAGTCAGTCTGACA		chr2:25195632-25195690	1.04285	up	2514.55	2423.71	2.23014	2.16961	Detected	Detected
84	A_33_P3325018	Hs.438336	ERLEC1	endoplasmic reticulum lectin 1	Homo sapiens endoplasmic reticulum lectin 1 (ERLEC1), transcript variant 1, mRNA [NM_015701]	CCTTGTACTTGCCTACTGTAATATGGATTTCACTTCTGAACAGTTTACAGCACAATATTT	NM_015701	chr2:54045844-54045903	1.04549	down	10989.6	11549	4.35791	4.42208	Detected	Detected
85	A_21_P0004300		XLOC_004562		BROAD Institute lincRNA (XLOC_004562), lincRNA [TCONS_00010097]	CAAACCCAGCATAAAGATGGATAAGGAAAAAATCAATTATTTTGTGAGTCCCCCTTTTCA		chr5:134603521-134603580	4.42669	down	22.7708	101.321	-4.55683	-2.4106	Not Detected	Detected
86	A_23_P88740	Hs.726537	CENPN	centromere protein N	Homo sapiens centromere protein N (CENPN), transcript variant 3, mRNA [NM_018455]	TTCTGGGTCAGGAGTTAGAAGCTACTGGGAAAATCTACCTCCGACAAGAGGAGATCATTT	NM_018455	chr16:81053871-81056408	1.06319	up	2319.53	2192.96	2.11367	2.02527	Detected	Detected
87	A_33_P3412975	Hs.43314	SIX5	SIX homeobox 5	Homo sapiens SIX homeobox 5 (SIX5), mRNA [NM_175875]	GCCGCTGTGTCTCCTTTGTATCCTAAATCTTTATTTTTCTAGGACATGTTATGCCTCCAT	NM_175875	chr19:46268138-46268079	1.01705	down	9586.49	9800.4	4.16084	4.18523	Detected	Detected
88	A_23_P102937	Hs.474005	SUMO3	SMT3 suppressor of mif two 3 homolog 3 (S. cerevisiae)	Homo sapiens SMT3 suppressor of mif two 3 homolog 3 (S. cerevisiae) (SUMO3), mRNA [NM_006936]	AAAGTAAGACTAAGTATTGCTGAATTTGCAGTTATGTTGTCGTGTATAAGAGCTACTTCC	NM_006936	chr21:46225999-46225940	1.06657	up	4139.21	3900.97	2.9492	2.85622	Detected	Detected
89	A_24_P41021	Hs.146632	FBXO33	F-box protein 33	Homo sapiens F-box protein 33 (FBXO33), mRNA [NM_203301]	TAAAAACACAGAGTTGTAAATACACATGCTTGCAAAAACATTAGTCGTGAAATCCCTAGC	NM_203301	chr14:39867954-39867895	1.01558	down	502.257	512.721	-0.0936632	-0.0713654	Detected	Detected
90	A_23_P11652	Hs.35086	USP1	ubiquitin specific peptidase 1	Homo sapiens ubiquitin specific peptidase 1 (USP1), transcript variant 1, mRNA [NM_003368]	TTGGGCATGGACTAATTTGTATCTGTTTAACTCATATTCTGCACGATCTGTATATAGTAC	NM_003368	chr1:62917270-62917329	1.08012	up	1056.58	983.264	0.979235	0.868039	Detected	Detected
91	A_23_P258340	Hs.356331	PPIA	peptidylprolyl isomerase A (cyclophilin A)	Homo sapiens peptidylprolyl isomerase A (cyclophilin A) (PPIA), mRNA [NM_021130]	ATCTTGTCCATGGCAAATGCTGGACCCAACACAAATGGTTCCCAGTTTTTCATCTGCACT	NM_021130	chr7:44839400-44839459	1.02892	up	105612	103175	7.62247	7.58134	Detected	Detected
92	A_21_P0014949	Hs.443837	NPEPPS	aminopeptidase puromycin sensitive	Homo sapiens aminopeptidase puromycin sensitive (NPEPPS), mRNA [NM_006310]	TGATGAGATATGTGATGCTATATCATATAGCAAAGGTGCATCTGTCATCCGAATGCTGCA	NM_006310	chr17:45669348-45669407	1.11733	down	888.107	997.446	0.728644	0.8887	Detected	Detected
93	A_33_P3209386	Hs.408236	TXNDC17	thioredoxin domain containing 17	Homo sapiens thioredoxin domain containing 17 (TXNDC17), mRNA [NM_032731]	TTTTTCATTTTCCCGATGTGTTATTTTGCTGTTGCTGCTCTGCCAAGGCTTGCTGAAGGC	NM_032731	chr17:6547783-6547842	1.08498	up	522.639	484.196	-0.0362749	-0.153949	Detected	Detected
94	A_23_P162702	Hs.530943	C12orf51	chromosome 12 open reading frame 51	Homo sapiens chromosome 12 open reading frame 51 (C12orf51), mRNA [NM_001109662]	CCTCCCTACATCTTTAAATTCTTGGTTCTCTTTAGTCCTCATCCCTTGAATGGACTTGTC	NM_001109662	chr12:112598483-112598424	1.12534	up	1492.47	1333.11	1.47754	1.30719	Detected	Detected
95	A_23_P434518	Hs.159142	LFNG	LFNG O-fucosylpeptide 3-beta-N-acetylglucosaminyltransferase	Homo sapiens LFNG O-fucosylpeptide 3-beta-N-acetylglucosaminyltransferase (LFNG), transcript variant 2, mRNA [NM_001040168]	CCCAGCCCCTGCAGAGATCCAGACGCTTGTTTTTTAAATACAGCAGCTCTGCGGTGCTTT	NM_001040168	chr7:2568740-2568799	1.0469	up	1250.4	1200.57	1.22222	1.1561	Detected	Detected
96	A_21_P0003091		XLOC_002996		BC010854 amyloid beta A4 precursor protein-binding, family B, member 1, isoform delta E9 {Homo sapiens} (exp=-1; wgp=0; cg=0), partial (22%) [THC2503819]	GGAGCTGGTATTGGTGTTTCTAGTTGAGGGTCGTGGTATTTCCAGGGTTTCACAGAGGCC		chr3:195376188-195376247	1.30471	up	442.225	340.7	-0.277308	-0.661036	Detected	Detected
97	A_23_P119907	Hs.437647	ANKZF1	ankyrin repeat and zinc finger domain containing 1	Homo sapiens ankyrin repeat and zinc finger domain containing 1 (ANKZF1), transcript variant 1, mRNA [NM_018089]	GACAAATCAACACGTAATGAGTTCCGAAGGTTCATGGAGAAGAATCCAGATGCCTACGAT	NM_018089	chr2:220100233-220100292	1.11396	down	860.413	963.43	0.682941	0.83864	Detected	Detected
98	A_33_P3284404	Hs.216226	SYNGR1	synaptogyrin 1	Homo sapiens synaptogyrin 1 (SYNGR1), transcript variant 1b, mRNA [NM_145731]	TCCCGCAGATCAGCAGCGTCAAGGACCGCAAGAAAGCCGTCCTGTCCGACATCGGTGTCT	NM_145731	chr22:39770496-39770555	1.04705	down	1882.63	1981.42	1.81259	1.87892	Detected	Detected
99	A_32_P215938	Hs.239370	GPSM1	G-protein signaling modulator 1	Homo sapiens G-protein signaling modulator 1 (GPSM1), transcript variant 1, mRNA [NM_001145638]	GTCTGTGCCATGTTGTCAATGGGTCCTTTCCAACCCAAGAGGTACATTTGTTTTTCTGTT	NM_001145638	chr9:139253964-139254023	1.17209	down	15552.3	18323.1	4.8589	5.08798	Detected	Detected
100	A_33_P3325808					TTCACTGAGGCCAAGTGCAATATGAATGACCTGGTGTTTGCCTACCAACAGTACCATGAT		chr7:134419765-134419706	1.32957	up	226.47	171.215	-1.24277	-1.65373	Detected	Detected
101	A_21_P0002823		XLOC_002968		BROAD Institute lincRNA (XLOC_002968), lincRNA [TCONS_00005691]	TGTAACCATGTGACCCCCACCTTTACAAGTGTCTGTAATTCTCACTAGCAGTATATTAGA		chr3:191286387-191287438	1.17924	down	60.0466	71.1763	-3.15793	-2.92007	Detected	Detected
102	A_23_P101960	Hs.503093	ZFP36L2	zinc finger protein 36, C3H type-like 2	Homo sapiens zinc finger protein 36, C3H type-like 2 (ZFP36L2), mRNA [NM_006887]	AGCAAAAAAGTCGAACTTTTTCTGTTGAACAAAATATTCACAACAGGGCAGTTGTGATAC	NM_006887	chr2:43451215-43451156	1.09436	down	1010.72	1111.81	0.915222	1.0453	Detected	Detected
103	A_19_P00318261		SNORA26		Homo sapiens small nucleolar RNA, H/ACA box 26 (SNORA26), small nucleolar RNA [NR_003016]	AAGTAAGTCTCCATAAAACCCAGAGAAGAGACTGGAAAGCTCCTCTTTGGATCCTGTCTG	NR_003016	chr4:53579467-53579526	1.40582	down	79.316	112.081	-2.7564	-2.265	Detected	Detected
104	A_23_P140602	Hs.730606	NGRN	neugrin, neurite outgrowth associated	Homo sapiens neugrin, neurite outgrowth associated (NGRN), transcript variant 2, mRNA [NM_001033088]	GCTTTGATGTCAGCACTGATGTGATCCGAAGAGTTTTAAAAAGCAAGTTTTTACCCACAT	NM_001033088	chr15:90814473-90814532	1.17252	up	3045.26	2610.64	2.50641	2.27679	Detected	Detected
105	A_24_P252575	Hs.271341	RABGAP1	RAB GTPase activating protein 1	Homo sapiens RAB GTPase activating protein 1 (RABGAP1), mRNA [NM_012197]	TGCACAATTTAATTATGTGGTTATTCGAGCACTTAATTTCACTCAAGGTTCATTGGGCTC	NM_012197	chr9:125866353-125866412	1.07475	up	1210.29	1131.95	1.17519	1.0712	Detected	Detected
106	A_23_P104025	Hs.548197	TSEN15	tRNA splicing endonuclease 15 homolog (S. cerevisiae)	Homo sapiens tRNA splicing endonuclease 15 homolog (S. cerevisiae) (TSEN15), transcript variant 1, mRNA [NM_052965]	TTTTAGGTTTTTAAACCTACTGTCTCTGTCATAACTTGTCAACACTGCTGTATGAAGCAC	NM_052965	chr1:184042890-184042949	1.18711	up	386.966	327.662	-0.469882	-0.717333	Detected	Detected
107	A_23_P63459	Hs.23198	C1orf31	chromosome 1 open reading frame 31	Homo sapiens chromosome 1 open reading frame 31 (C1orf31), transcript variant 1, mRNA [NM_001012985]	TTTCTGGACATTGAAAAAGCTCCACTGACTATGGAACAGTAATAGTTTGAATCATAGTGA	NM_001012985	chr1:234519591-234519650	1.0591	up	5056.87	4799.42	3.23808	3.15525	Detected	Detected
108	A_33_P3215028	Hs.433381	C6orf89	chromosome 6 open reading frame 89	Homo sapiens chromosome 6 open reading frame 89 (C6orf89), mRNA [NM_152734]	GCTGCGAAACAAAGACAAGGTGAGGTGTTTTTCTTTTTTGTAATAATATAAAGCTGTGTG	NM_152734	chr6:36892266-36892325	1.04401	down	1173.11	1231.09	1.13018	1.19232	Detected	Detected
109	A_33_P3228722	Hs.464391	TBCD	tubulin folding cofactor D	tubulin folding cofactor D [Source:HGNC Symbol;Acc:11581] [ENST00000397466]	AAGCAGAATTTTGTGTGTGCGTCTGTCGGATTTCTCTGGGGAGACAGTGTGTTCATCTTT		chr17:80866213-80866272	1.06196	up	477.464	451.935	-0.166697	-0.253423	Detected	Detected
110	ERCC-00034_158					TAATCACAAACCGAGTAACGAGCCAGACTAATCCGGAACATTCGTAAGCGATAGTGGTTG			1.0843	up	8.64655	8.01564	-5.95382	-6.07058	Not Detected	Not Detected
111	A_24_P71973	Hs.479756	KDR	kinase insert domain receptor (a type III receptor tyrosine kinase)	Homo sapiens kinase insert domain receptor (a type III receptor tyrosine kinase) (KDR), mRNA [NM_002253]	GCTAAAGTAGAGTTCGTTGTGCTGTTTCTGACTCCTAATGAGAGTTCCTTCCAGACCGTT	NM_002253	chr4:55945456-55945397	1.1849	up	54.9024	46.5751	-3.28715	-3.53191	Detected	Detected
112	A_33_P3340085	Hs.505802	POLDIP3	polymerase (DNA-directed), delta interacting protein 3	Homo sapiens polymerase (DNA-directed), delta interacting protein 3 (POLDIP3), transcript variant 2, mRNA [NM_178136]	TTGAAGAGGAGTTCCCCTGCTGCCTTCATAAACCCACCCATTGGGACAGTGACCCCTGCT	NM_178136	chr22:42998859-42998800	1.07007	up	552.54	519.033	0.0439911	-0.0537138	Detected	Detected
113	A_23_P215175	Hs.654958	ABCF2	ATP-binding cassette, sub-family F (GCN20), member 2	Homo sapiens ATP-binding cassette, sub-family F (GCN20), member 2 (ABCF2), nuclear gene encoding mitochondrial protein, transcript variant 2, mRNA [NM_005692]	GAGGGTGGTATGATGCTGGTCAGCCATGACTTCAGACTCATTCAGCAGGTTGCACAGGAA	NM_005692	chr7:150912012-150911266	1.09388	down	2121.7	2332.9	1.98506	2.11451	Detected	Detected
114	A_21_P0004505		XLOC_004405		BROAD Institute lincRNA (XLOC_004405), lincRNA [TCONS_00010701]	ATACAGCAAAATACATGAGATGGTGAAACACTCTGGCAACTGCAAGCGGACAGATGGGAT		chr5:61051705-61051764	17.0176	down	8.82538	150.965	-5.92429	-1.83533	Not Detected	Detected
115	A_23_P11032	Hs.496057	SLC9A7	solute carrier family 9 (sodium/hydrogen exchanger), member 7	Homo sapiens solute carrier family 9 (sodium/hydrogen exchanger), member 7 (SLC9A7), mRNA [NM_032591]	CGACCTGACATTGACCTACGGGGACAGCACAGTGACTGCAAATGGCTCCTCAAGTTCGCA	NM_032591	chrX:46466588-46466529	1.14348	down	876.148	1007.05	0.709086	0.902518	Detected	Detected
116	A_23_P252748	Hs.386294	ZNF195	zinc finger protein 195	Homo sapiens zinc finger protein 195 (ZNF195), transcript variant 3, mRNA [NM_007152]	ACAAATGTGACGAATGTGGAAAAAACTTTACCCAGTCCTCCAACCTTATTGTACATAAGA	NM_007152	chr11:3380673-3380614	1.00211	down	769.523	775.137	0.521875	0.524911	Detected	Detected
117	A_21_P0002212		LOC100506235	uncharacterized LOC100506235	PREDICTED: Homo sapiens hypothetical LOC100506235, transcript variant 2 (LOC100506235), miscRNA [XR_109987]	GACAAGTACTTTTTGGCTCCTTCCGTGTATGCATTAATATGTATATAAGGTGTTATGGGA	XR_109987	chr2:48135215-48135274	1.32143	down	64.163	85.2262	-3.06228	-2.66017	Detected	Detected
118	A_23_P214678	Hs.520070	CUTA	cutA divalent cation tolerance homolog (E. coli)	Homo sapiens cutA divalent cation tolerance homolog (E. coli) (CUTA), transcript variant 2, mRNA [NM_015921]	CCTGTTCCTGCTCATCATGAAGATCCCCGCGATACTTCAACGCCTTCTGACTTCCAGGTG	NM_015921	chr6:33384421-33384362	1.0885	down	98563.9	107842	7.52283	7.64517	Detected	Detected
119	A_24_P11575	Hs.699247	CRIM1	cysteine rich transmembrane BMP regulator 1 (chordin-like)	Homo sapiens cysteine rich transmembrane BMP regulator 1 (chordin-like) (CRIM1), mRNA [NM_016441]	CAATATTTTTATCTTTTCCAAAATAAATTTGTTAATGATACATTACAAAAATAGATTGAC	NM_016441	chr2:36777827-36777886	1.40026	up	180.559	129.614	-1.56962	-2.05531	Detected	Detected
120	A_33_P3240972		LOC100134285	putative golgin subfamily A member 6-like protein 6-like	PREDICTED: Homo sapiens putative golgin subfamily A member 6-like protein 6-like (LOC100134285), mRNA [XM_003119593]	ATGGGGGAGCAGAAGGAGCAGATGCGGAAGCAGGAGGAGCACATGGGGGAGCAGAAGGAG	XM_003119593	chr15:023103716-023103775	1.25057	up	71.678	57.6133	-2.90249	-3.22507	Detected	Detected
121	A_21_P0004440	Hs.623008	XLOC_004988		UI-CF-FN0-afk-n-19-0-UI.s1 UI-CF-FN0 Homo sapiens cDNA clone UI-CF-FN0-afk-n-19-0-UI 3', mRNA sequence [CA312531]	CCATCCGAGAGAAATATACTTTTGTGAAGTTCTTGGCAAGAAGAAAGAGGAGAGGACCAG		chr5:126563521-126563462	59.244	up	554.306	9.40477	0.0485935	-5.84	Detected	Not Detected
122	A_23_P106463	Hs.74563	OAZ2	ornithine decarboxylase antizyme 2	Homo sapiens ornithine decarboxylase antizyme 2 (OAZ2), mRNA [NM_002537]	CCAAGGTCTCCTTCTTGGGGTCACAAACAGCAGTAAGGAAGAGGAATATATAGCAACTCA	NM_002537	chr15:64980123-64980064	1.02322	up	8198.84	8054.29	3.93526	3.90214	Detected	Detected
123	A_24_P153043	Hs.541177	RPL23AP7	ribosomal protein L23a pseudogene 7	Homo sapiens ribosomal protein L23a pseudogene 7 (RPL23AP7), transcript variant 3, non-coding RNA [NR_000029]	TCACCACCCTGATTTGTCCTGATAAAGAGAAGGCATATGTTCGACTTGCTCCTGATTATG	NR_000029	chr2:114368843-114368816	1.02519	up	68164.7	66834	6.99079	6.9549	Detected	Detected
124	A_24_P149395	Hs.122363	WIPI2	WD repeat domain, phosphoinositide interacting 2	Homo sapiens WD repeat domain, phosphoinositide interacting 2 (WIPI2), transcript variant 1, mRNA [NM_015610]	AGGGACCCTGAACCAAACAGAACGTGTGCTAATTTTCCGAACTCCAAACTGTACACTCAT	NM_015610	chr7:5273021-5273080	1.06552	down	1734.85	1858.08	1.69465	1.7862	Detected	Detected
125	A_21_P0012208	Hs.596577	XLOC_l2_009273		BROAD Institute lincRNA (XLOC_l2_009273), lincRNA [TCONS_l2_00017315]	TGATGAAAGGGGCACTGATGTCACTAAAATATTCAGTGATGGCTCATCTCTGTAGGCAAG		chr21:47875234-47875175	1.0149	down	164.975	168.299	-1.69984	-1.67851	Detected	Detected
126	A_23_P104563	Hs.503043	CPT1A	carnitine palmitoyltransferase 1A (liver)	Homo sapiens carnitine palmitoyltransferase 1A (liver) (CPT1A), nuclear gene encoding mitochondrial protein, transcript variant 2, mRNA [NM_001031847]	ATGACGGCTATGGTGTGTCGTACATCCTTGTGGGAGAGAACCTCATCAATTTCCACATTT	NM_001031847	chr11:68527122-68527063	1.11609	up	57.3761	51.6745	-3.22357	-3.38201	Detected	Detected
127	A_19_P00801041		GNASAS		BROAD Institute lincRNA (GNASAS), lincRNA [TCONS_00075451_GNASAS]	ATGAGTCAGGAGAGAGGGCATGGAGCTGTTTTCCTGCTCTGCTTGTGGGGCTGGGTTTCT		chr20:57402346-57402287	1.10236	down	88.0261	97.5392	-2.60609	-2.46549	Detected	Detected
128	A_24_P336577	Hs.193406	C1orf183	chromosome 1 open reading frame 183	Homo sapiens chromosome 1 open reading frame 183 (C1orf183), transcript variant 1, mRNA [NM_019099]	AATCCCTCTGACATCTCCACTGCCCCCAAAGACCTCCGTTGAACATTCTGTATGGAAAAG	NM_019099	chr1:112269251-112269192	1.07334	down	465.015	501.704	-0.204812	-0.102704	Detected	Detected
129	A_33_P3368144					AGGGAAGGGAGGGAGGGATCTGAGTTTTCTTGTCACAATGGGGTTTCAGTCCGAGCATGA			2.2624	down	24.1694	54.964	-4.47084	-3.29298	Not Detected	Detected
130	A_33_P3253583	Hs.553671	OR8B4	olfactory receptor, family 8, subfamily B, member 4	Homo sapiens olfactory receptor, family 8, subfamily B, member 4 (OR8B4), mRNA [NM_001005196]	TTGAGGAATAAGGATGATAAACTTGCCCTGGGCAAAACCCTGAAGAGAGTGCTCTTCTAA	NM_001005196	chr11:124293897-124293838	35.7269	down	8.11026	291.255	-6.0462	-0.887257	Not Detected	Detected
131	A_33_P3317282	Hs.289008	NUS1	nuclear undecaprenyl pyrophosphate synthase 1 homolog (S. cerevisiae)	Homo sapiens nuclear undecaprenyl pyrophosphate synthase 1 homolog (S. cerevisiae) (NUS1), mRNA [NM_138459]	CCCTGTACACACCTAGTTCATAATCCTCATAATTTATCAACAAACACAAAGAAGTGTCTT	NM_138459	chr6:118028262-118028321	1.29371	down	732.228	952.195	0.450205	0.821718	Detected	Detected
132	A_33_P3384108	Hs.84190	SLC19A1	solute carrier family 19 (folate transporter), member 1	Homo sapiens solute carrier family 19 (folate transporter), member 1 (SLC19A1), transcript variant 1, mRNA [NM_194255]	CTGAGCTGTGACATTGCTGGTCATCCTTGGTGCTCTTGCTTTTTTGAAAGATGCTTTTTT	NM_194255	chr21:46935144-46935085	1.01691	down	442.522	452.336	-0.27634	-0.252144	Detected	Detected
133	A_21_P0013519		XLOC_l2_014565		BROAD Institute lincRNA (XLOC_l2_014565), lincRNA [TCONS_l2_00028266]	ACACTGGTGACTCCACTAGGAACTCTCAGCGTCCTAATATTACCAAATCACTCTTGGTGA		chr8:82530227-82526040	1.18444	up	41.5106	35.2281	-3.69054	-3.93474	Detected	Not Detected
134	A_21_P0007963		XLOC_010491		BROAD Institute lincRNA (XLOC_010491), lincRNA [TCONS_00021594]	GATATGATTATTGTTCTTTTCATGTGTGATTACAGGTGATGGACAGATGGTTTCCTCAAT		chr13:109940016-109940075	9.96296	up	74.7403	7.54066	-2.84213	-6.15871	Detected	Not Detected
135	A_33_P3273459		SPATA21	spermatogenesis associated 21	spermatogenesis associated 21 [Source:HGNC Symbol;Acc:28026] [ENST00000466212]	GAAGCTAAGCTCACCAAAATCCTATTGGTTAATGTTTCTAGTGAATTTCCCAGAAACATT		chr1:16722288-16722229	1.08085	up	198.316	184.433	-1.43428	-1.54644	Detected	Detected
136	A_24_P383850	Hs.467084	EIF4G3	eukaryotic translation initiation factor 4 gamma, 3	Homo sapiens eukaryotic translation initiation factor 4 gamma, 3 (EIF4G3), transcript variant 3, mRNA [NM_003760]	GTAGAAGCAGATGGGCAAACAGAAGAGATTTTGGATTCTCAAAACTTAAATTCAAGAAGG	NM_003760	chr1:21268056-21267997	1.00493	up	327.735	327.815	-0.70956	-0.716656	Detected	Detected
137	A_23_P354791	Hs.502116	NAV2	neuron navigator 2	Homo sapiens neuron navigator 2 (NAV2), transcript variant 1, mRNA [NM_182964]	TGCAAGTACCACAAATGCCCTTACATAATTGGCACAATGAACCAGGCTACCTCTTCGACT	NM_182964	chr11:20124939-20125241	1.38032	up	52.2428	38.0444	-3.35878	-3.82378	Detected	Detected
138	A_23_P59153	Hs.103106	LSM2	LSM2 homolog, U6 small nuclear RNA associated (S. cerevisiae)	Homo sapiens LSM2 homolog, U6 small nuclear RNA associated (S. cerevisiae) (LSM2), mRNA [NM_021177]	GAACCCTCCATTCTGTGGATCAGTATCTCAACATCAAACTAACTGACATCAGTGTCACAG	NM_021177	chr6:31766276-31765790	1.0974	up	2637.69	2416.03	2.29912	2.16503	Detected	Detected
139	A_23_P103110	Hs.517617	MAFF	v-maf musculoaponeurotic fibrosarcoma oncogene homolog F (avian)	Homo sapiens v-maf musculoaponeurotic fibrosarcoma oncogene homolog F (avian) (MAFF), transcript variant 1, mRNA [NM_012323]	CTCCCTGGGAAAAGTGGCGTATGGCCCTGAGCTGGGCTTTATATTTTATATCTGCAAATA	NM_012323	chr22:38611984-38612043	1.01747	up	1266.38	1251.09	1.24055	1.21557	Detected	Detected
140	A_23_P344853	Hs.709228	WDR43	WD repeat domain 43	Homo sapiens WD repeat domain 43 (WDR43), mRNA [NM_015131]	ACAAAACCATTATCTTTGAGGGAGTTTTTAATACCAATGACAGAACAGAGATTTGTGTGC	NM_015131	chr2:29170870-29170929	1.03541	down	1093.04	1137.61	1.02819	1.07839	Detected	Detected
141	A_24_P134235	Hs.91142	KHSRP	KH-type splicing regulatory protein	Homo sapiens KH-type splicing regulatory protein (KHSRP), mRNA [NM_003685]	ACCCAACGGGGACCCCAACTTCAAGTTGTTCATCATCCGGGGTTCACCCCAGCAGATTGA	NM_003685	chr19:6416594-6416535	1.77968	up	100.484	56.7543	-2.41512	-3.24674	Detected	Detected
142	A_33_P3218772	Hs.370689	UPF2	UPF2 regulator of nonsense transcripts homolog (yeast)	Homo sapiens UPF2 regulator of nonsense transcripts homolog (yeast) (UPF2), transcript variant 1, mRNA [NM_080599]	AAGATCCTTAATGTACCCATGTCCTCTCAACTTGCTGCAAATCACTGGAACCAGCAACAG	NM_080599	chr10:11973778-11973719	2.22456	down	102.042	228.174	-2.39293	-1.23941	Detected	Detected
143	A_23_P53646	Hs.524599	NAP1L1	nucleosome assembly protein 1-like 1	Homo sapiens nucleosome assembly protein 1-like 1 (NAP1L1), transcript variant 1, mRNA [NM_139207]	AAATTGAAGTTTTAAGGGACGTCAGTGTTTATGCCATTTTTCCAGTTCCAAAATGATTCC	NM_139207	chr12:76440082-76440023	1.07482	up	11801.6	11036.9	4.46075	4.35665	Detected	Detected
144	A_23_P431505	Hs.657083	XKR6	XK, Kell blood group complex subunit-related family, member 6	Homo sapiens primary neuroblastoma cDNA, clone:Nbla00437, full insert sequence. [AB073660]	TTACAGCGTAACATGTGTACTTCAAATTGTAGTAGTGACTGGAAATTTAGGATTCTGTTG		chr8:10965890-10965831	2.19654	down	42.7959	94.4896	-3.64655	-2.51131	Detected	Detected
145	A_21_P0009162		XLOC_012139		PREDICTED: Homo sapiens hypothetical LOC100507263, transcript variant 1 (LOC100507263), miscRNA [XR_109374]	AAGAAAGACGTAAAATAATAAAAACATTGGCATCACCTGTAGACTCAAATCCTGTGAGTG	XR_109374	chr17:20832987-20833046	1.4873	down	47.2996	70.713	-3.50219	-2.92949	Detected	Detected
146	A_23_P319783	Hs.528821	SPAG17	sperm associated antigen 17	Homo sapiens sperm associated antigen 17 (SPAG17), mRNA [NM_206996]	TTGGAGTCTTCATGTCTCGTAAAGTTTCTCCACATTAGGTTTCTTCTCGGTACAACTCAA	NM_206996	chr1:118496308-118496288	1.13295	down	276.724	315.137	-0.953642	-0.773562	Detected	Detected
147	A_23_P103442	Hs.17118	MEAF6	MYST/Esa1-associated factor 6	Homo sapiens MYST/Esa1-associated factor 6 (MEAF6), mRNA [NM_022756]	TAAGTAAAATGGGAAACTTGCCTCTGTTTTTTGCAAGGGGAGGTAAAGAGTGTTTAGTAA	NM_022756	chr1:37959110-37959051	1.05626	up	3982.88	3790.26	2.89365	2.81468	Detected	Detected
148	A_21_P0011627		XLOC_l2_005871		AF310676 E3 ubiquitin ligase SMURF2 {Homo sapiens} (exp=-1; wgp=0; cg=0), partial (5%) [THC2558292]	TCTCTTTTTCTGTCTAAGACTCACTCCATACCAGCCTGAGCTTGGGACCATTGTTTTGCT		chr17:066157244-066157303	1.13099	up	166.429	147.915	-1.68718	-1.86477	Detected	Detected
149	A_21_P0012192		XLOC_l2_009172		BROAD Institute lincRNA (XLOC_l2_009172), lincRNA [TCONS_l2_00017177]	CTCTCTGTTTCATCTCTTCAGAGGTTGATAGTAAGCAACTTTGGCAGCAACTCACAGCTT		chr21:26757889-26757830	1.09696	up	49.6335	45.4809	-3.4327	-3.56621	Detected	Detected
150	A_21_P0008647	Hs.410126	LOC145837	uncharacterized LOC145837	Homo sapiens uncharacterized LOC145837 (LOC145837), non-coding RNA [NR_026979]	GCCCTCCTACACTCCACCTTGGAGAGACCCAGAAAAGAACAAGCTTCATTTGTAAAAAAG	NR_026979	chr15:69855550-69855609	3.64971	up	697.247	192.031	0.379581	-1.4882	Detected	Detected
151	A_33_P3230976	Hs.436564	PREP	prolyl endopeptidase	Homo sapiens prolyl endopeptidase (PREP), mRNA [NM_002726]	AAGAGTTTTCCGAGAGGTGACCGTAAAAGGAATTGATGCTTCTGATTACCAGACAGTCCA	NM_002726	chr6:105771600-105771541	1.18822	up	538.928	455.909	0.00800419	-0.240792	Detected	Detected
152	A_23_P106675	Hs.413111	PLCG2	phospholipase C, gamma 2 (phosphatidylinositol-specific)	Homo sapiens phospholipase C, gamma 2 (phosphatidylinositol-specific) (PLCG2), mRNA [NM_002661]	GAGTCAGCAACAGCAAGTTTTACTCATAGAAGCTGGGGTATGTGTGTAAGGGTATTGTGT	NM_002661	chr16:81991575-81991634	1.11536	down	126.748	142.101	-2.08013	-1.92262	Detected	Detected
153	A_33_P3259954					ATATACATATATATGTATATACATATATACGTATATATGTATACTGCAAAGCTACAGTAA		chr4:009042349-009042290	4.84443	down	7.68904	37.4419	-6.12314	-3.84681	Not Detected	Detected
154	A_19_P00321284	Hs.729408	LOC100287765		Homo sapiens uncharacterized LOC100287765 (LOC100287765), non-coding RNA [NR_038988]	GTTTGCCCTATTATAATGATACCCAGCTATGTCCAGTAACATAACTAGATTGTTCTGAAT	NR_038988	chrX:102139884-102139943	1.00835	down	86.0827	87.2508	-2.63829	-2.6263	Detected	Detected
155	A_23_P72096	Hs.1722	IL1A	interleukin 1, alpha	Homo sapiens interleukin 1, alpha (IL1A), mRNA [NM_000575]	TTATTATTCTTCATAACAATTTTAGGAGGACCAGAGCTACTGACTATGGCTACCAAAAAG	NM_000575	chr2:113532421-113532362	1.01423	down	605.768	617.571	0.176676	0.197066	Detected	Detected
156	A_32_P231086	Hs.630181	GOLGA6L9	golgin A6 family-like 9	Homo sapiens golgin A6 family-like 9 (GOLGA6L9), mRNA [NM_198181]	ATAAATGACTAGGAATGACCTTCAGATAGCGTTTAGCAACTGTAACCAATCTGACAATAA	NM_198181	chr15:82730411-82730470	1.1369	down	848.097	969.193	0.662141	0.847244	Detected	Detected
157	A_23_P7535	Hs.247885	HRH2	histamine receptor H2	Homo sapiens histamine receptor H2 (HRH2), transcript variant 2, mRNA [NM_022304]	GGATGGGCTGGTCACCTTCTACCTCCCGCTACTGATCATGTGCATCACCTACTACCGCAT	NM_022304	chr5:175110791-175110850	1.35486	down	93.6354	127.52	-2.51696	-2.07882	Detected	Detected
158	A_32_P85591	Hs.496530	H2BFXP	H2B histone family, member X, pseudogene	Homo sapiens H2B histone family, member X, pseudogene (H2BFXP), non-coding RNA [NR_003238]	GGCAAGAGAGAAAGTGAATACGCTGATATAAGAAGCAAGAAACCTTCCTTCCTTCCAGAT	NR_003238	chrX:103231321-103231580	1.02124	down	240.537	246.917	-1.15583	-1.12551	Detected	Detected
159	A_33_P3318002	Hs.199343	PCDHA4	protocadherin alpha 4	Homo sapiens protocadherin alpha 4 (PCDHA4), transcript variant 2, mRNA [NM_031500]	AGGGACAGAGAAGATCAGCTGCAGACAACTGAGGAATCCTTTGCAAAGGTTAGTGTATAA	NM_031500	chr5:140189110-140189169	1.07348	down	138.386	149.325	-1.95339	-1.85109	Detected	Detected
160	A_23_P345710	Hs.478741	XXYLT1	xyloside xylosyltransferase 1	Homo sapiens xyloside xylosyltransferase 1 (XXYLT1), mRNA [NM_152531]	GAAGCAAGCACTTGAAGAGAAGGAAGGGGAGAAAGGGTCCCCCTTGCTGTCTGCCTCTGA	NM_152531	chr3:194790184-194790125	1.06303	down	461.743	493.389	-0.214999	-0.126814	Detected	Detected
161	A_33_P3331085	Hs.595540	SEC24A	SEC24 family, member A (S. cerevisiae)	Homo sapiens SEC24 family, member A (S. cerevisiae) (SEC24A), transcript variant 1, mRNA [NM_021982]	GACAGAACAGAATCTGCATTATCATATTATGAATTCCTGTTGCATATACAGCAACAAGTG	NM_021982	chr5:134060716-134060775	1.01115	down	592.926	602.64	0.145764	0.161757	Detected	Detected
162	A_23_P110961	Hs.172755	BRP44L	brain protein 44-like	Homo sapiens brain protein 44-like (BRP44L), mRNA [NM_016098]	TTGTCCCCACTGTTTAAAAATGTTACCTGTGTATTTCCATGCAGTGTATATATTGAGATG	NM_016098	chr6:166778507-166778448	1.04908	up	1088.79	1043.23	1.02257	0.953441	Detected	Detected
163	A_24_P251734	Hs.32452	FSTL5	follistatin-like 5	Homo sapiens follistatin-like 5 (FSTL5), transcript variant 1, mRNA [NM_020116]	TAAAGTGTCTGTGACTTAATGATTTCATGTAAGTCTGTCGCATACATCCTTCTTTTGTAG	NM_020116	chr4:162305178-162305119	11.9662	down	7.83864	94.2845	-6.09534	-2.51445	Not Detected	Detected
164	A_23_P166122	Hs.472227	POLR3F	polymerase (RNA) III (DNA directed) polypeptide F, 39 kDa	Homo sapiens polymerase (RNA) III (DNA directed) polypeptide F, 39 kDa (POLR3F), mRNA [NM_006466]	ATATCTGGTTCACTACCACCATTTTCTGTTTCCTACTTTCTCAGTGGTTTCATTGAAAAG	NM_006466	chr20:18464603-18464662	1.07324	down	406.337	438.355	-0.399413	-0.297441	Detected	Detected
165	A_23_P113803	Hs.450175	KATNA1	katanin p60 (ATPase containing) subunit A 1	Homo sapiens katanin p60 (ATPase containing) subunit A 1 (KATNA1), transcript variant 1, mRNA [NM_007044]	GCCTACAACTATGGAGGATTTCGAGATGGCTTTAAAAAAGGTTTCTAAGTCAGTGTCTGC	NM_007044	chr6:149916283-149916224	1.01259	up	1291	1281.55	1.26833	1.25028	Detected	Detected
166	A_24_P401090					TTTTCTACAGCTTTTGATAATCAAGTTACAATCAAGGTCTATGAAGGTAAACAACCCCTG		chr1:039175954-039176015	1.05178	up	322.602	308.309	-0.732334	-0.805164	Detected	Detected
167	A_23_P123727	Hs.597057	ZCCHC6	zinc finger, CCHC domain containing 6	Homo sapiens zinc finger, CCHC domain containing 6 (ZCCHC6), transcript variant 1, mRNA [NM_024617]	TTGAAGAGGGGAAATTATACTTATTGTTGTTTACTGAATCCTGGTGTGAAAGCATATCAG	NM_024617	chr9:88903200-88903141	1.05457	up	388.156	369.977	-0.46545	-0.542105	Detected	Detected
168	A_23_P213518	Hs.436186	CAST	calpastatin	Homo sapiens calpastatin (CAST), transcript variant 6, mRNA [NM_001042440]	GTTTAGAAAATGGGCTTTTCCAAAAGCAAACAAAGATAGGTTCCTCAGGTGACCAAAACT	NM_001042440	chr5:96110256-96110315	1.00876	down	17073.5	17312.2	4.99353	5.00611	Detected	Detected
169	A_23_P112113	Hs.270043	KIAA0196	KIAA0196	Homo sapiens KIAA0196 (KIAA0196), mRNA [NM_014846]	GTGCTGTAACTGTTTTTCCTACTTCTTCAATGGAAGGATTGTCCTTAGATCTTCCCACCA	NM_014846	chr8:126036867-126036808	1.05038	down	3887.06	4104.02	2.85852	2.92943	Detected	Detected
170	A_33_P3291776	Hs.522310	NANS	N-acetylneuraminic acid synthase	Homo sapiens N-acetylneuraminic acid synthase (NANS), mRNA [NM_018946]	GTCACTGTTGAAGAGGATGACACCATCATGGAAGAATTGGTAGATAATCATGGCAAAAAA	NM_018946	chr9:100845266-100845325	1.02948	down	14248.1	14744.1	4.73254	4.77445	Detected	Detected
171	A_33_P3222744	Hs.250693	ZNF117	zinc finger protein 117	Homo sapiens zinc finger protein 117 (ZNF117), mRNA [NM_015852]	CTCTCTGCCTGCAAACATAACAGAATTTTAGTATTGGTTTACATAGAGTTAACTATACCC	NM_015852	chr7:64435041-64434982	1.30862	down	139.138	183.022	-1.94557	-1.55752	Detected	Detected
172	A_23_P362228	Hs.61884	C1orf213	chromosome 1 open reading frame 213	Homo sapiens chromosome 1 open reading frame 213 (C1orf213), transcript variant 1, non-coding RNA [NR_033690]	AGGGTCTCCAATTTAGGCTTTCAACATTATCTCTAAAGAAGGTTATACATTATGTCGGCT	NR_033690	chr1:23698088-23698147	1.05128	up	1744.64	1668.14	1.70277	1.63063	Detected	Detected
173	A_23_P108376	Hs.369592	THADA	thyroid adenoma associated	Homo sapiens thyroid adenoma associated (THADA), transcript variant 1, mRNA [NM_022065]	CTGTGTGGAGAGCATGCATCAGGTGGAAGAAGACTACCTGTTTGAAAAAGCAGAAGTCAA	NM_022065	chr2:43459873-43458445	1.01685	up	317.608	313.961	-0.754841	-0.778954	Detected	Detected
174	A_24_P782308	Hs.185677	NEDD4L	neural precursor cell expressed, developmentally down-regulated 4-like	Homo sapiens neural precursor cell expressed, developmentally down-regulated 4-like (NEDD4L), transcript variant j, mRNA [NM_001144967]	CTCAGACTGATTTCACCTAGATTGTCACGGTTTCCTTCATGTTAACTTTGCGTGACTTTG	NM_001144967	chr18:56068043-56068102	1.03157	down	614.429	637.107	0.197159	0.241997	Detected	Detected
175	A_33_P3846177	Hs.159481	B4GALNT1	beta-1,4-N-acetyl-galactosaminyl transferase 1	Homo sapiens beta-1,4-N-acetyl-galactosaminyl transferase 1 (B4GALNT1), mRNA [NM_001478]	TCTTAGTTGTGTCTCTGCAATGCTGTGGGCACAAAGGAAGGGGCACCAGAGTCCCTGTGC	NM_001478	chr12:58020014-58019955	1.07922	down	175.522	190.408	-1.61044	-1.50045	Detected	Detected
176	A_33_P3271634		HLA-DPB1	major histocompatibility complex, class II, DP beta 1	major histocompatibility complex, class II, DP beta 1 [Source:HGNC Symbol;Acc:4940] [ENST00000466949]	ACTCAGTGCCCCTGAGCTCATTCTTTTCAGTAAATTCTCTCTCTGCGTGGTGAGAAAACA		chr6:33048209-33048268	1.66963	down	254.997	427.954	-1.07161	-0.332084	Detected	Detected
177	A_23_P59388	Hs.604915	DST	dystonin	Homo sapiens dystonin (DST), transcript variant 1e, mRNA [NM_001723]	ATAAACTTGATGAACTCCAAGTTCACAGTGTCATTTCTTCAGAACTCCCCTTCATTGAAT	NM_001723	chr6:56480038-56479979	7.21971	up	439.817	61.2343	-0.285186	-3.13713	Detected	Detected
178	A_23_P109774	Hs.655286	ZBTB11	zinc finger and BTB domain containing 11	Homo sapiens zinc finger and BTB domain containing 11 (ZBTB11), mRNA [NM_014415]	GCCTCTCCCAGTTTACTTTAAAAATGGCTTTAAGGATAAAGAATAAATGTGATAGCTGTG	NM_014415	chr3:101368633-101368574	1.01474	down	1356.39	1383.51	1.33961	1.36073	Detected	Detected
179	A_33_P3238290	Hs.372578	FAM65C	family with sequence similarity 65, member C	Homo sapiens family with sequence similarity 65, member C (FAM65C), mRNA [NM_080829]	GCATTGGAGAACTTTAACTTGAACATTCTCATCGATACTTCCTGGACATATTTTGTGTTT	NM_080829	chr20:49202794-49202735	2.20397	down	19.7672	43.7919	-4.76091	-3.6208	Not Detected	Detected
180	A_23_P99891	Hs.513071	MESDC1	mesoderm development candidate 1	Homo sapiens mesoderm development candidate 1 (MESDC1), mRNA [NM_022566]	ACTTGGTGTGGAAAGAGTATGAATTTGCCATGTGATTTGCAAATGGGGGGAAGCTACTGT	NM_022566	chr15:81296168-81296227	1.01009	up	6460.07	6428.65	3.59139	3.5769	Detected	Detected
181	A_23_P430670	Hs.710689	CHST5	carbohydrate (N-acetylglucosamine 6-O) sulfotransferase 5	Homo sapiens carbohydrate (N-acetylglucosamine 6-O) sulfotransferase 5 (CHST5), mRNA [NM_024533]	TTGCCCCTACCTCTTCTGGGCGCAGGGAGTAAGTTACTGCTAAATTAAATTAAATGTGTG	NM_024533	chr16:75562808-75562749	1.22615	down	61.7885	76.1541	-3.11668	-2.82255	Detected	Detected
182	A_33_P3658861	Hs.635034	SNORA26	small nucleolar RNA, H/ACA box 26	qi73d08.y5 NCI_CGAP_Ov26 Homo sapiens cDNA clone IMAGE:1862127 5', mRNA sequence [AI792523]	AGCTTTCCAGTCTCTTCTCTGGGTTTTATGGAGACTTACTTTACCCTTCTGTCGTCTTCT		chrUn_gl000217:9784-9843	1.9035	down	22.4788	43.0101	-4.57545	-3.64679	Not Detected	Detected
183	A_23_P41948	Hs.368710	CCDC99	coiled-coil domain containing 99	Homo sapiens coiled-coil domain containing 99 (CCDC99), mRNA [NM_017785]	ACGGTGCCACTTGCCTCAAAAGTTACTATGGTGCTTAAGATTGTCTTGATCTGACATATA	NM_017785	chr5:169031233-169031292	1.02498	up	631.901	619.692	0.237611	0.202011	Detected	Detected
184	A_23_P27724	Hs.631549	SEPW1	selenoprotein W, 1	Homo sapiens selenoprotein W, 1 (SEPW1), mRNA [NM_003009]	CCTCAGGCATCCTTCTCAAGGGGAAGCCAAGAGAGGCATCAGGATGGGTGGGTTTCTGAT	NM_003009	chr19:48287827-48287886	1.03903	up	20240.3	19580.9	5.239	5.18376	Detected	Detected
185	A_23_P10785	Hs.194554	VTI1A	vesicle transport through interaction with t-SNAREs homolog 1A (yeast)	Homo sapiens vesicle transport through interaction with t-SNAREs homolog 1A (yeast) (VTI1A), mRNA [NM_145206]	GCAGTGGAAACCGAGCAAATTGGTCAGGAGATGTTGGAAAACCTTAGTCATGACAGAGAA	NM_145206	chr10:114298077-114428023	1.03704	up	271.518	263.176	-0.981041	-1.03351	Detected	Detected
186	A_23_P107587	Hs.715623	NPC1	Niemann-Pick disease, type C1	Homo sapiens Niemann-Pick disease, type C1 (NPC1), mRNA [NM_000271]	ATTTCTCCCTGTCTTACTCAGTTACATAGGGCCATCAGTAAATAAAGCCAAAAGTTGTGC	NM_000271	chr18:21113347-21112218	1.07014	down	2146.95	2309.43	2.00213	2.09993	Detected	Detected
187	A_23_P160849	Hs.433300	FCER1G	Fc fragment of IgE, high affinity I, receptor for; gamma polypeptide	Homo sapiens Fc fragment of IgE, high affinity I, receptor for; gamma polypeptide (FCER1G), mRNA [NM_004106]	AGTGGTTCCTCCTCCCTGTTAAAGACTAATGCTCAGATGCTGTTTACGGATATTTATATT	NM_004106	chr1:161188875-161188934	1.00818	up	1840.54	1835.05	1.77997	1.76821	Detected	Detected
188	A_24_P823684	Hs.509736	HSP90AB1	heat shock protein 90kDa alpha (cytosolic), class B member 1	Homo sapiens heat shock protein 90kDa alpha (cytosolic), class B member 1 (HSP90AB1), mRNA [NM_007355]	ATGCTCCAGCAGAGCAAAATCTTGAAAGTCATTCGCAAAAACATTGGTAAGAAGTGCCTT	NM_007355	chr6:44219211-44219270	1.02286	down	4257.21	4377.1	2.98975	3.02236	Detected	Detected
189	A_23_P43079	Hs.727669	INTS8	integrator complex subunit 8	Homo sapiens integrator complex subunit 8 (INTS8), mRNA [NM_017864]	TTTGCTGAATTGCCACACACAGGTGGCCATTTTATGTCAGTTCCTCAGAGAAATTGACTA	NM_017864	chr8:95886809-95888339	1.00943	up	526.198	523.98	-0.0264826	-0.0400267	Detected	Detected
190	A_23_P217659	Hs.558537	BRCC3	BRCA1/BRCA2-containing complex, subunit 3	Homo sapiens BRCA1/BRCA2-containing complex, subunit 3 (BRCC3), transcript variant 2, mRNA [NM_001018055]	TGTGGGGTATGTATGACTATAAAGGGATGACGCAAGGAGTTCCTTTGTGCTGATGGAACA	NM_001018055	chrX:154351125-154351184	1.09148	up	3264.98	3006.82	2.60691	2.48063	Detected	Detected
191	A_33_P3404749	Hs.657649	FMN1	formin 1	Homo sapiens formin 1 (FMN1), mRNA [NM_001103184]	TTTGTTTTTGCTCATCTCTTTCTGAGGTCATCTGCAGAGAGTGCCCCATGCCTTCTTTAA	NM_001103184	chr15:33066404-33066345	1.08096	down	118.331	128.574	-2.17926	-2.06695	Detected	Detected
192	A_23_P137543	Hs.524248	ZNF362	zinc finger protein 362	Homo sapiens zinc finger protein 362 (ZNF362), mRNA [NM_152493]	ACTCCCTGTAAATACGCTGTTATACATACTGTTAACACCCCTTTGCTTTTTCTATGGGAC	NM_152493	chr1:33765985-33766044	1.0553	up	1584.3	1509.06	1.56369	1.48604	Detected	Detected
193	A_23_P374322	Hs.210586	LACC1	laccase (multicopper oxidoreductase) domain containing 1	Homo sapiens laccase (multicopper oxidoreductase) domain containing 1 (LACC1), transcript variant 2, mRNA [NM_153218]	TCCTGACAAGTTTTTCTCCCATGTCCGAGATGGCCTTAATTTTGGTACACAGATTGGCTT	NM_153218	chr13:44464331-44464390	1.02412	up	271.335	266.317	-0.982015	-1.0164	Detected	Detected
194	A_23_P113161	Hs.730688	C1orf21	chromosome 1 open reading frame 21	Homo sapiens chromosome 1 open reading frame 21 (C1orf21), mRNA [NM_030806]	TGATTTGACCACCAAGATGTAATGATGATTCTATTCCATTTTGAAAAGGGTCTGAGAAAG	NM_030806	chr1:184597996-184598055	1.55225	up	38.423	24.8812	-3.80205	-4.43641	Not Detected	Not Detected
195	A_33_P3270599	Hs.300772	TPM2	tropomyosin 2 (beta)	Homo sapiens tropomyosin 2 (beta) (TPM2), transcript variant 2, mRNA [NM_213674]	CGAGCAGAGTTTGCCGAGAGGTCTGTGGCAAAGTTGGAGAAAACCATCGATGACCTAGAA	NM_213674	chr9:35684303-35684244	1.00093	down	10633.3	10698.3	4.31035	4.3117	Detected	Detected
196	A_33_P3330911	Hs.400556	BCAS1	breast carcinoma amplified sequence 1	Homo sapiens breast carcinoma amplified sequence 1 (BCAS1), mRNA [NM_003657]	AAATGATTTGGGAAAACAATTGCTTTTGAGGCTCAGTGACAACGGCAAAGATTACAACTT	NM_003657	chr20:52560576-52560517	24.6379	up	205.102	8.36774	-1.38575	-6.00856	Detected	Not Detected
197	A_24_P493287					ACTACTTATGGAGGTTTTAAAAAATCTTTTAAGTCCAGGCCTGACGTTTAGAGAAGGTTA		chr16:011931505-011931564	2.49061	up	77.8013	31.3996	-2.78422	-4.10072	Detected	Not Detected
198	A_21_P0011326		XLOC_l2_004706		BROAD Institute lincRNA (XLOC_l2_004706), lincRNA [TCONS_l2_00008703]	TTATCATCAGCCTATCTGTAAAGACTTCCTTGCTGGTCCCTCCCATCGCAGAATAAACAG		chr15:69355019-69355078	1.25541	up	315.346	252.49	-0.765155	-1.09331	Detected	Detected
199	A_23_P40952	Hs.159130	RAF1	v-raf-1 murine leukemia viral oncogene homolog 1	Homo sapiens v-raf-1 murine leukemia viral oncogene homolog 1 (RAF1), mRNA [NM_002880]	TAAGGTAGCAGGCAGTCCAGCCCTGATGTGGAGACACATGGGATTTTGGAAATCAGCTTC	NM_002880	chr3:12625670-12625611	1.01793	down	2278.01	2330.86	2.08761	2.11325	Detected	Detected
200	A_19_P00808883		Q7Z2X8		Q7Z2X8_HUMAN (Q7Z2X8) ZNF480 protein (Fragment), partial (28%) [THC2653958]	AAGCAGGAATCTCTCTTTCTGAAATGAGTATTACCTCCATGTTGGGGCAAGGGAAAGAGC		chr19:053708199-053708258	55.4367	up	475.904	8.62908	-0.171419	-5.96419	Detected	Not Detected
201	A_23_P45166	Hs.304792	PROSC	proline synthetase co-transcribed homolog (bacterial)	Homo sapiens proline synthetase co-transcribed homolog (bacterial) (PROSC), mRNA [NM_007198]	TCCCAACTGTGGAATGGCAGTGTAGGTAGCTTCAGGAAATGGCTCAGGTTAATTCTCAAA	NM_007198	chr8:37636119-37636178	1.13403	up	2069.68	1834.51	1.94925	1.76778	Detected	Detected
202	A_21_P0013807		XLOC_l2_015673			AGATGTTACCTGAGAATAAAGAAACGCAGACTTTTCCCCCTCACTTCCCTGAAACTGCCT		chrX:5571645-5571586	1.09089	up	146.14	134.658	-1.87474	-2.00024	Detected	Detected
203	A_33_P3224250	Hs.658489	CLCC1	chloride channel CLIC-like 1	Homo sapiens chloride channel CLIC-like 1 (CLCC1), transcript variant 1, mRNA [NM_001048210]	GGGGCTTCTCAGAAATTAATCTTTGTTTTTATATTGTTCTCTTTAGTTCCCAGCCTGATT	NM_001048210	chr1:109472215-109472156	1.23613	down	80.9103	100.533	-2.72769	-2.42186	Detected	Detected
204	A_21_P0003212	Hs.660513	XLOC_003406		ALU7_HUMAN (P39194) Alu subfamily SQ sequence contamination warning entry, partial (23%) [THC2523097]	TGAAACCGCACTGAGAAGGTATTTGTGGCCCGTATGCTGATTGATTGATGAGACTTCTTT		chr3:195367181-195367240	1.09455	down	1661.9	1828.45	1.63267	1.76301	Detected	Detected
205	A_23_P334608	Hs.255230	GUSB	glucuronidase, beta	Homo sapiens glucuronidase, beta (GUSB), mRNA [NM_000181]	TGTGGTCATCTATTCTAGCAGGGAACACTAAAGGTGGAAATAAAAGATTTTCTATTATGG	NM_000181	chr7:65425765-65425706	1.14528	down	13413.8	15442.2	4.64549	4.8412	Detected	Detected
206	A_23_P53137	Hs.712539	HBG1	hemoglobin, gamma A	Homo sapiens hemoglobin, gamma A (HBG1), mRNA [NM_000559]	ACTGAGCTCACTGCCCATGATGCAGAGCTTTCAAGGATAGGCTTTATTCTGCAAGCAATA	NM_000559	chr11:5269593-5269534	1.29246	down	20.1543	26.1835	-4.73293	-4.36281	Not Detected	Not Detected
207	A_24_P166094	Hs.416089	ARFIP1	ADP-ribosylation factor interacting protein 1	Homo sapiens ADP-ribosylation factor interacting protein 1 (ARFIP1), transcript variant 1, mRNA [NM_001025595]	TCATTCCTTCCTGTATATTTGTACTCAGAGAGCCTTATTTTATTCTTCCAGCAGAATTAC	NM_001025595	chr4:153832920-153832979	1.07427	down	4203.49	4539.09	2.97143	3.07479	Detected	Detected
208	A_23_P502464	Hs.709191	NOS2	nitric oxide synthase 2, inducible	Homo sapiens nitric oxide synthase 2, inducible (NOS2), mRNA [NM_000625]	TGTGTACAGTTATTTATGCCTCTGTATTTAAAAAACTAACACCCAGTCTGTTCCCCATGG	NM_000625	chr17:26083921-26083862	1.03145	down	8.71761	9.03835	-5.94201	-5.89734	Not Detected	Not Detected
209	A_21_P0009821		LOC100652730	uncharacterized LOC100652730	PREDICTED: Homo sapiens hypothetical LOC100652730 (LOC100652730), miscRNA [XR_132670]	CTGAAAGGATGTCAGCCTCTGCTTGGACACCGTGGAGACAGGGCCCTCCTTGTGCTTCAG	XR_132670	chr20:61405847-61405788	1.21554	down	57.5054	70.2618	-3.22032	-2.93873	Detected	Detected
210	A_33_P3381022		ICMT	isoprenylcysteine carboxyl methyltransferase	isoprenylcysteine carboxyl methyltransferase [Source:HGNC Symbol;Acc:5350] [ENST00000362035]	CTAGTGCATCCCCACAGCCACTGTAGGATTTTTCCCTACACTATGATTTCAGTCCCTTGA		chr1:6294564-6294505	1.02395	up	55.0048	53.9966	-3.28446	-3.3186	Detected	Detected
211	A_21_P0004336		XLOC_004636		BROAD Institute lincRNA (XLOC_004636), lincRNA [TCONS_00010174]	TTTATGGACAAAATGCTACTACCTTCACTTACACCCTCCCTAGAGATCTCCCAAAGAAGG		chr5:172247743-172247802	1.58843	up	47.6051	30.1251	-3.4929	-4.1605	Detected	Not Detected
212	A_21_P0006572		XLOC_008061		BROAD Institute lincRNA (XLOC_008061), lincRNA [TCONS_00017462]	AAACAACTACATTTTCAACTTGGCCTTTATGATGTCCCTGCTTCTGGATTTTGTTTAGTT		chrX:121593357-121593416	1.2488	up	95.9231	77.21	-2.48214	-2.80268	Detected	Detected
213	A_23_P593	Hs.238432	GPBP1L1	GC-rich promoter binding protein 1-like 1	Homo sapiens GC-rich promoter binding protein 1-like 1 (GPBP1L1), mRNA [NM_021639]	TTGGATATTTTATTTTATTTTTGGCTGCTCGGGTAACTTTAGCCCTTAACCAAGCATATG	NM_021639	chr1:46093492-46093433	1.02114	down	1728.27	1773.94	1.68917	1.71935	Detected	Detected
214	A_33_P3272189	Hs.720914	MFSD9	major facilitator superfamily domain containing 9	Homo sapiens major facilitator superfamily domain containing 9 (MFSD9), mRNA [NM_032718]	TCATGCCAGACCAGAACTTGATGCTACTGTGTCTTGTGTTAAGAATCATTTCCTGGCCAG	NM_032718	chr2:103333845-103333786	1.02716	down	1021.9	1055.09	0.931098	0.969757	Detected	Detected
215	A_23_P112652	Hs.444851	CNOT10	CCR4-NOT transcription complex, subunit 10	Homo sapiens CCR4-NOT transcription complex, subunit 10 (CNOT10), mRNA [NM_015442]	ATTTACTGGCCATTTTAGTTGTATCACAGCAGAATGAATAAAAGATGGTGAAGGCTGTTA	NM_015442	chr3:32815146-32815205	1.01087	down	1294.05	1314.88	1.27173	1.28732	Detected	Detected
216	A_21_P0000477	Hs.693444	SNORA11B	small nucleolar RNA, H/ACA box 11B (retrotransposed)	Homo sapiens small nucleolar RNA, H/ACA box 11B (retrotransposed) (SNORA11B), small nucleolar RNA [NR_003709]	GGGTCATTGTGACAAGGGACACAGAGCTTGTGACCTCCCTACAAACAAATGCCCTACACA	NR_003709	chr14:91592837-91592896	1.32395	down	434.212	577.852	-0.303688	0.10116	Detected	Detected
217	A_23_P13907	Hs.160562	IGF1	insulin-like growth factor 1 (somatomedin C)	Homo sapiens insulin-like growth factor 1 (somatomedin C) (IGF1), transcript variant 4, mRNA [NM_000618]	CAAGTAGAGGGAGTGCAGGAAACAAGAACTACAGGATGTAGGAAGACCCTCCTGAGGAGT	NM_000618	chr12:102796325-102796266	1.02739	up	10.4934	10.2665	-5.67453	-5.71352	Not Detected	Not Detected
218	A_33_P3388070	Hs.577832			DB226000 TRACH3 Homo sapiens cDNA clone TRACH3018100 5', mRNA sequence [DB226000]	TTATCCACAGAAGCAAAACACACCCACACTCCCAGGAAGGAGGCGGCAAAGGACAGCTGC		chr13:112111461-112111402	1.53958	down	36.9015	57.1069	-3.86034	-3.2378	Not Detected	Detected
219	A_21_P0005032		XLOC_005763		BROAD Institute lincRNA (XLOC_005763), lincRNA [TCONS_00012210]	TCTCATTAATCTACAAAATTATCAGCAGTGGCAGCTAATTGTCAGTTAACTAGGTAGTTG		chr6:072053263-072053204	1.22543	down	60.8974	75.0119	-3.13764	-2.84435	Detected	Detected
220	A_23_P111604	Hs.487564	NXPH1	neurexophilin 1	Homo sapiens neurexophilin 1 (NXPH1), mRNA [NM_152745]	ACATTGGGATAACAACTTTCATCACCAATCATTGGACTTTTGTGAAGTCGACACCAGCTA	NM_152745	chr7:8792100-8792159	1.05118	up	8.50098	8.12892	-5.97832	-6.05033	Not Detected	Not Detected
221	A_23_P105392	Hs.189772	CCT2	chaperonin containing TCP1, subunit 2 (beta)	Homo sapiens chaperonin containing TCP1, subunit 2 (beta) (CCT2), transcript variant 1, mRNA [NM_006431]	CTGTGGAATCTGTTTATCGGTGCCCATTATATCCTTAAGTTTGGATATTTAGCTGACCTT	NM_006431	chr12:69995181-69995240	1.03177	down	32370.9	33572.4	5.91647	5.96159	Detected	Detected
222	A_23_P126735	Hs.193717	IL10	interleukin 10	Homo sapiens interleukin 10 (IL10), mRNA [NM_000572]	CCTAACCTCATTCCCCAACCACTTCATTCTTGAAAGCTGTGGCCAGCTTGTTATTTATAA	NM_000572	chr1:206941453-206941394	1.65567	down	20.8582	34.713	-4.6834	-3.95599	Not Detected	Not Detected
223	A_33_P3247589				Q8XVR8_RALSO (Q8XVR8) PROBABLE TRANSCRIPTION REGULATOR PROTEIN, partial (5%) [THC2731302]	TTTACTGCCCTTGCAAACAGCCTGTGGTCAAAAGCAATAAAGTTCGGACTTGGACAGATC		chr17:035218995-035218936	1.05901	down	343.707	365.873	-0.640911	-0.558195	Detected	Detected
224	A_24_P930926	Hs.194726	BAG4	BCL2-associated athanogene 4	Homo sapiens BCL2-associated athanogene 4 (BAG4), transcript variant 1, mRNA [NM_004874]	ATTCCAAATACCAATATCAAAGAAAACTAAGTTGGTAATCTATCTCAGAAAATATATGAA	NM_004874	chr8:38070565-38070624	1.06146	down	276.658	295.183	-0.953982	-0.867928	Detected	Detected
225	ERCC-00081_60					AGACACGTACACACGCGCAGTGGGGTGTAATCAAGCAGGACCATAACTGATAGTTCACCA			1.05592	down	8.48443	9.00524	-5.98113	-5.90263	Not Detected	Not Detected
226	A_33_P3338166	Hs.497512	NUAK2	NUAK family, SNF1-like kinase, 2	Homo sapiens NUAK family, SNF1-like kinase, 2 (NUAK2), mRNA [NM_030952]	GTCTCTACCTAATGGACCTCCGTGGCCAAAAAGTACCATTAAAACCAGAAAGGTGATTGG	NM_030952	chr1:205271252-205271193	1.12821	down	18042	20460.5	5.07313	5.24716	Detected	Detected
227	A_23_P118392	Hs.25829	RASD1	RAS, dexamethasone-induced 1	Homo sapiens RAS, dexamethasone-induced 1 (RASD1), transcript variant 1, mRNA [NM_016084]	CTTACCCAGGTGTTTATACTGTGTGTGTGTGAGGTCTTTAAAGTTATTGCTTTATTTGGT	NM_016084	chr17:17397846-17397787	1.0217	down	6370.79	6542.75	3.57131	3.60229	Detected	Detected
228	A_23_P77401	Hs.460002	CPPED1	calcineurin-like phosphoesterase domain containing 1	Homo sapiens calcineurin-like phosphoesterase domain containing 1 (CPPED1), transcript variant 1, mRNA [NM_018340]	ATACAGCATTATGAAACAGCACTCAGTAATCCTAAAATGATTTCCAAAGCTGGTTACACA	NM_018340	chr16:12757607-12757548	1.02546	up	1917.57	1879.65	1.83912	1.80285	Detected	Detected
229	A_19_P00319765		XLOC_l2_009762		BROAD Institute lincRNA (XLOC_l2_009762), lincRNA [TCONS_l2_00019818]	ATTTATTTCTAATAATGCTCCTGGCTCCACGCTTCCAGATGGACAGTCCCAAAGAGAATG		chr3:72202010-72202069	1.13889	up	45.5392	40.1926	-3.55691	-3.74454	Detected	Not Detected
230	A_32_P12639	Hs.592689	PSMD12	proteasome (prosome, macropain) 26S subunit, non-ATPase, 12	Homo sapiens proteasome (prosome, macropain) 26S subunit, non-ATPase, 12 (PSMD12), transcript variant 1, mRNA [NM_002816]	TGGATCTATCTGTTGATGAGTCCGAAGCCTTTCTCTCAAATCTAGTAGTTAACAAGACCA	NM_002816	chr17:65338318-65337126	1.06769	up	2309.18	2173.99	2.10722	2.01273	Detected	Detected
231	A_24_P268160	Hs.485606	DRAM2	DNA-damage regulated autophagy modulator 2	Homo sapiens DNA-damage regulated autophagy modulator 2 (DRAM2), mRNA [NM_178454]	GTTTTGCACAGTGGCAATTTTGGGACTGATTTAGAACAGAAACTCCATTGGAACCCCGAG	NM_178454	chr1:111662564-111662505	1.03951	down	2923.56	3054.82	2.44757	2.50348	Detected	Detected
232	A_33_P3230588					GCAGTATCATTTCGTCAGCAAGGCCATCCATTGAATAAATGAAAGCATTTAGCTTTTTTA		chr9:068743660-068743719	1.72517	down	32.9119	57.0726	-4.02541	-3.23867	Not Detected	Detected
233	A_21_P0008871	Hs.722376	FLJ42627	uncharacterized LOC645644	Homo sapiens uncharacterized LOC645644 (FLJ42627), non-coding RNA [NR_024492]	GTTGCAATATTGCCTTTAAAAGCACTTTTAAGCATCAATTGTGAAATAAAAAGCCCGAGC	NR_024492	chr16:2604142-2604083	1.12802	down	392.801	445.384	-0.448288	-0.274489	Detected	Detected
234	A_21_P0012967	Hs.628674	XLOC_l2_011891		DA853107 PLACE7 Homo sapiens cDNA clone PLACE7003223 5', mRNA sequence [DA853107]	TAGTAGGAGCCTTGGAGGGTGGGTAGGTGCATGGAGGGTGACAGCAGCGCTGGTTCCGTT		chr5:180710531-180710590	4.34995	down	93.9514	410.8	-2.5121	-0.391103	Detected	Detected
235	A_23_P12363	Hs.654491	ROR1	receptor tyrosine kinase-like orphan receptor 1	Homo sapiens receptor tyrosine kinase-like orphan receptor 1 (ROR1), transcript variant 1, mRNA [NM_005012]	ATGCACAACTTTTGTAAATGTGGTATACAGGACAAACTAGACGGCCGTAGAAAAGATTTA	NM_005012	chr1:64644540-64644599	1.02321	down	7055.11	7256.23	3.71851	3.75161	Detected	Detected
236	A_23_P22761	Hs.105932	SHOX	short stature homeobox	Homo sapiens short stature homeobox (SHOX), transcript variant 2, mRNA [NM_006883]	CTGCCCGGTGCATTTGTTCAAGGACCACGTAGACAATGACAAGGAGAAACTGAAAGAATT	NM_006883	chrY:541827-541886	1.54622	down	46.9543	72.9775	-3.51276	-2.88402	Detected	Detected
237	A_23_P106056	Hs.82890	DAD1	defender against cell death 1	Homo sapiens defender against cell death 1 (DAD1), mRNA [NM_001344]	TTCTGGAGATGGCAGCTTATTGGACACATGGATTTTCTTCAGATTTGCACTTACTGCTAG	NM_001344	chr14:23034008-23033949	1.09341	down	39781.6	43722.7	6.21387	6.3427	Detected	Detected
238	A_33_P3519223					ACGAAAGTCATACCGTAGAAAAGATGGGTTGTTCTTATATTTGGAAGATAATGGCAGGAG			1.05108	down	273.623	289.089	-0.969899	-0.898025	Detected	Detected
239	A_23_P111487	Hs.111801	SRRT	serrate RNA effector molecule homolog (Arabidopsis)	Homo sapiens serrate RNA effector molecule homolog (Arabidopsis) (SRRT), transcript variant 4, mRNA [NM_001128853]	GAGGAAGTGAAAAAGGAAGTCGCGTTTTTTAACAACTTCCTCACTGATGCTAAGCGCCCA	NM_001128853	chr7:100485375-100485434	1.12133	down	453.948	511.664	-0.23956	-0.0743437	Detected	Detected
240	ERCC-00083_214					ATTTTCCTGTTGCTAATGGTTCTGGTGGGTTTCTAAAGACCCCCATTGCATAAGCTCCTC			1.05169	up	8.49701	8.12121	-5.97899	-6.0517	Not Detected	Not Detected
241	A_33_P3367106	Hs.632440	PFN1P2	profilin 1 pseudogene 2	Homo sapiens profilin 1 pseudogene 2 (PFN1P2), non-coding RNA [NR_003242]	TGAAATGGCCTCCCACCTTCAGCGTTCCCAGTACTGACCTCCTTTGTTCCTTCCACTCCA	NR_003242	chr1:144612298-144612239	1.06353	up	16313.2	15418.1	4.92781	4.83895	Detected	Detected
242	A_21_P0010868		XLOC_l2_001945		BROAD Institute lincRNA (XLOC_l2_001945), lincRNA [TCONS_l2_00003528]	AGCCTCCCCGGTTTTGCCATTTGTCATTATCATTCACTCTTAAAATGTATTCTATCTATG		chr10:45637390-45637331	1.20086	down	375.115	452.792	-0.514754	-0.250692	Detected	Detected
243	A_23_P95930	Hs.505924	HMGA2	high mobility group AT-hook 2	Homo sapiens high mobility group AT-hook 2 (HMGA2), transcript variant 1, mRNA [NM_003483]	AAGTTAGGTATGTTTGCAGGAGAAAAGTATCAAGACGTTTAACTGCAGTTGACTTTCTCC	NM_003483	chr12:66359789-66359848	1.03792	up	6378.39	6177.21	3.57303	3.51934	Detected	Detected
244	A_21_P0013341		XLOC_l2_013931		CG028_HUMAN (O95766) Protein C7orf28, partial (20%) [THC2543586]	AGTTATGGGTGATCTTTACTATTCAGAATTTAGCAAAGTTCTCTGGCTATTGCATCCAAG		chr7:6864043-6863984	1.08812	up	356.844	329.644	-0.586795	-0.708629	Detected	Detected
245	A_33_P3239102					CGACCACATGTATATGTGTATATATATATATGTGTGTGTGTGTGTGAGTTTGTGTATGTG		chr15:082927851-082927792	1.04844	up	5007	4800.39	3.22379	3.15554	Detected	Detected
246	A_33_P3287690	Hs.730666	CNOT2	CCR4-NOT transcription complex, subunit 2	CCR4-NOT transcription complex, subunit 2 [Source:HGNC Symbol;Acc:7878] [ENST00000551483]	GCTTCAAGCATTCTAGATATAACCTCCATCTGAGCATAATGAAAAGACAAGTTATATCGT		chr12:70728827-70728886	17.6535	down	7.7263	137.102	-6.11617	-1.97429	Not Detected	Detected
247	A_21_P0010355	Hs.637171	XLOC_014215		DB089380 TESTI4 Homo sapiens cDNA clone TESTI4037937 5', mRNA sequence [DB089380]	GACTGGCACTCCTAACCCTCCATCCTTAACAGGGCGTTTTGCAAAAGGAGGGGAGATTTG		chr22:33512221-33512280	4.94757	down	39.8364	198.114	-3.74993	-1.44321	Detected	Detected
248	ERCC-00134_68					GGGATATAGACCACGCTCGTTCAATAGATTTAGTAACTACTGCCTTACAAATAGCTACTG			1.07771	up	8.73852	8.15037	-5.93856	-6.04653	Not Detected	Not Detected
249	A_23_P12816	Hs.655830	HELLS	helicase, lymphoid-specific	Homo sapiens helicase, lymphoid-specific (HELLS), mRNA [NM_018063]	TAGATGTCATAGAATTGGTCAGACAAAGCCAGTTGTTGTTTATCGCCTTGTTACAGCAAA	NM_018063	chr10:96354481-96354540	1.16404	down	103.598	121.217	-2.37109	-2.15195	Detected	Detected
250	A_24_P388528	Hs.207459	ST6GAL1	ST6 beta-galactosamide alpha-2,6-sialyltranferase 1	Homo sapiens ST6 beta-galactosamide alpha-2,6-sialyltranferase 1 (ST6GAL1), transcript variant 1, mRNA [NM_173216]	ATGCAAATTATGATATGGACGTTATCATTGGTCTGGTGAGATGTTTCATATTTGTGACAG	NM_173216	chr3:186796052-186796111	1.12691	down	3487.78	3950.75	2.70215	2.87452	Detected	Detected
251	A_21_P0003137	Hs.666077	MTRNR2L2	MT-RNR2-like 2	Homo sapiens MT-RNR2-like 2 (MTRNR2L2), mRNA [NM_001190470]	CCAAAGAGGAACAGCTCTTTGGACACTAGGAAAAAACCTTGTAAAGAGAGTAAAAAATTT	NM_001190470	chr5:79946437-79946378	1.02726	up	138802	135818	8.01673	7.97792	Detected	Detected
252	A_23_P360990	Hs.407751	DYDC1	DPY30 domain containing 1	Homo sapiens DPY30 domain containing 1 (DYDC1), mRNA [NM_138812]	TATGGAAAATCTAGTTAGGAATGAAGATATTCTACATTCAGAGGAAGCAACACTAGACTC	NM_138812	chr10:82098895-82098311	6.61777	up	391.838	59.5165	-0.451832	-3.17818	Detected	Detected
253	A_33_P3229012		LOC652586	uncharacterized LOC652586	PREDICTED: Homo sapiens hypothetical protein LOC652586 (LOC652586), mRNA [XM_001719844]	TTTCTAGGAAAGGTTGTGCCTGCTGCTGAAACTCCGGGCTCTCCAGGAGCTCATCCAGCA	XM_001719844	chrUn_gl000225:000078890-000078949	1.24644	down	144.968	181.629	-1.88635	-1.56854	Detected	Detected
254	A_23_P120103	Hs.414489	KCNS3	potassium voltage-gated channel, delayed-rectifier, subfamily S, member 3	Homo sapiens potassium voltage-gated channel, delayed-rectifier, subfamily S, member 3 (KCNS3), mRNA [NM_002252]	TGACTGAGACGACATGCATGTAAGATCCACAAAATGAGACAATGCATGTAAATCCATGCT	NM_002252	chr2:18114112-18114171	1.34223	up	19.7404	14.7833	-4.76286	-5.1875	Not Detected	Not Detected
255	A_33_P3483909	Hs.99443			chromosome 11 open reading frame 55 [Source:HGNC Symbol;Acc:23262] [ENST00000355500]	GTGATTAGTTCTGATGACTACTGACACCTGTCATTGGAACCAAAAGATTCCTCTTTTGCT		chr11:36291254-36291195	26.1277	down	7.71366	202.583	-6.11853	-1.41102	Not Detected	Detected
256	A_23_P158829	Hs.435811	ARRB2	arrestin, beta 2	Homo sapiens arrestin, beta 2 (ARRB2), transcript variant 1, mRNA [NM_004313]	GCATTAATTTTTTGACTGCAGCTCTGCTTCTCCAGCCCCGCCGTGGGTGGCAAGCTGTGT	NM_004313	chr17:4624528-4624587	1.02294	down	4431.99	4557.11	3.04779	3.08051	Detected	Detected
257	A_33_P3409553					TATCACTTTTGATGAGATCGTCAACATTGCTTGACACACGTGGCACCGATCTTTAGCCAG		chr1:016119595-016119654	1.00648	up	77398.2	77297.9	7.17407	7.16475	Detected	Detected
258	A_23_P398275	Hs.454640	LOC388152	uncharacterized LOC388152	Homo sapiens uncharacterized LOC388152 (LOC388152), non-coding RNA [NR_027001]	GGAGTGAGGCAAAACACAGGGTCCTGAGGTCTGGGGACCAAGCAATGTCCTCTGGTGAAA	NR_027001	chr15:84867734-84867675	1.10525	down	4223.67	4692.38	2.97834	3.12271	Detected	Detected
259	A_33_P3225327	Hs.529609	ATP13A3	ATPase type 13A3	Homo sapiens ATPase type 13A3 (ATP13A3), mRNA [NM_024524]	TTCAGTGGCATCTCCCTTTACCTCTAAGACTCCTAGTATTTCCTGTGTGCCAAACCTTAT	NM_024524	chr3:194150863-194150804	1.0678	up	1478.46	1391.76	1.46394	1.3693	Detected	Detected
260	A_23_P108492	Hs.116602	MARS2	methionyl-tRNA synthetase 2, mitochondrial	Homo sapiens methionyl-tRNA synthetase 2, mitochondrial (MARS2), nuclear gene encoding mitochondrial protein, mRNA [NM_138395]	CAGGAAAGTTATACTTGTATTTTCTTAAGTGTGGAATCAAATGAGCACATAAGCTGTGTC	NM_138395	chr2:198571975-198572034	1.7981	down	10.0157	18.1026	-5.74175	-4.89527	Not Detected	Not Detected
261	A_23_P430411	Hs.375957	ITGB2	integrin, beta 2 (complement component 3 receptor 3 and 4 subunit)	integrin, beta 2 (complement component 3 receptor 3 and 4 subunit) [Source:HGNC Symbol;Acc:6155] [ENST00000545414]	TGTCCCCACAAAAAGTGACGCTTTACCTGCGACCAGGCTTCGGGTCCTTCGTGGACAAGA		chr21:46326865-46321625	9.78686	down	16.9502	166.748	-4.98272	-1.69187	Not Detected	Detected
262	A_21_P0003293		XLOC_003211		BROAD Institute lincRNA (XLOC_003211), lincRNA [TCONS_00007229]	TAAAGAGAAGGTGGCAGGTATCAAAGGCAGGTGGTGACTCTTCCTATTGCTTTCTGATGT		chr3:108462221-108462162	6.48218	down	18.7436	122.128	-4.83762	-2.14114	Not Detected	Detected
263	A_33_P3240497	Hs.683851			Homo sapiens cDNA FLJ38411 fis, clone FEBRA2009352. [AK095730]	TGGTCTCCCTTTCTTCAGTTTCCTTATTCCAGGCTTTCTTCCACATTGCTACCAGAATTA		chr1:45349927-45349868	1.27044	down	201.512	257.335	-1.41122	-1.06589	Detected	Detected
264	A_23_P136413	Hs.709245	MMP17	matrix metallopeptidase 17 (membrane-inserted)	Homo sapiens matrix metallopeptidase 17 (membrane-inserted) (MMP17), mRNA [NM_016155]	GAGCCCCCCACATGGTGCCGCGGCACGTCCCCCCTGTGACGCGTTCCAGACCAACATGCA	NM_016155	chr12:132336244-132336301	1.04176	up	6800.46	6561.67	3.66547	3.60645	Detected	Detected
265	A_21_P0002846		XLOC_003093		BROAD Institute lincRNA (XLOC_003093), lincRNA [TCONS_00005764]	TAAACAGAGGAGGGATATATGCTCATACACTGTAAGAGATTGTCTCCAAAGGTGCCCCCT		chr3:40646305-40644660	14.1423	up	252.196	17.9251	-1.08755	-4.90949	Detected	Not Detected
266	A_23_P111132	Hs.274402	HSPA1A	heat shock 70kDa protein 1A	Homo sapiens heat shock 70kDa protein 1A (HSPA1A), mRNA [NM_005345]	GAGCTTCAAGACTTTGCATTTCCTAGTATTTCTGTTTGTCAGTTCTCAATTTCCTGTGTT	NM_005345	chr6:31785491-31785550	1.14799	down	7325.36	8452.99	3.77274	3.97185	Detected	Detected
267	A_32_P157213					GCATTCAGGGCTGTGTGGCCCAACATTCCAGCTCCTTGTTGAACCACACCAGACAAATTG		chr19:043877105-043877046	1.27108	down	44.0486	56.2792	-3.60492	-3.25887	Detected	Detected
268	A_33_P3227934		LOC100130430	uncharacterized LOC100130430	Homo sapiens cDNA FLJ45052 fis, clone BRAWH3022542. [AK126997]	TGGGGACCGCGGGGAGTGACCACATTCATTCATTCCCTCCCTCACTCATTCATTCATTCC		chr16:1358740-1358681	1.10238	down	147.895	163.882	-1.85751	-1.71688	Detected	Detected
269	A_23_P9362	Hs.213470	PSMB7	proteasome (prosome, macropain) subunit, beta type, 7	Homo sapiens proteasome (prosome, macropain) subunit, beta type, 7 (PSMB7), mRNA [NM_002799]	TCCTCACTGAGAAAATCACTCCTCTGGAGATTGAGGTGCTGGAAGAAACAGTCCAAACAA	NM_002799	chr9:127115950-127115891	1.01057	up	25466.1	25330.3	5.57035	5.55518	Detected	Detected
270	ERCC-00041_75					ATGAATGGCCAGCCCGGCCTTGAATTGACTTCTTATCAAAGTCTCACGAGATAATAGCGT			1.19131	down	11.1348	13.3337	-5.58894	-5.33639	Not Detected	Not Detected
271	A_21_P0009319		XLOC_012457		ALU1_HUMAN (P39188) Alu subfamily J sequence contamination warning entry, partial (14%) [THC2665248]	TTCAGCTCCAAGTCTGGCCTCTCCTCCCAGCAAGCAGCCATTACAGAAACTGAGGCTTGG			1.02163	up	1084.47	1067.01	1.01683	0.98596	Detected	Detected
272	A_23_P88249	Hs.4997	RBM23	RNA binding motif protein 23	Homo sapiens RNA binding motif protein 23 (RBM23), transcript variant 1, mRNA [NM_001077351]	TTTTCCTGTACCTTTAACCTTTAGTCTGTCAAGGAAAACCCTTAGGACCTCTGAATCAAG	NM_001077351	chr14:23370569-23370510	1.07008	down	2005.84	2157.53	1.90405	2.00177	Detected	Detected
273	A_23_P93217	Hs.485438	SLC22A7	solute carrier family 22 (organic anion transporter), member 7	Homo sapiens solute carrier family 22 (organic anion transporter), member 7 (SLC22A7), transcript variant 2, mRNA [NM_153320]	AGTGAACTTCTCCTATTACGGCCTGAGTCTGGATGTGTCGGGGCTGGGGCTGAACGTGTA	NM_153320	chr6:43269944-43270003	1.255	down	79.9021	100.797	-2.74578	-2.41809	Detected	Detected
274	A_33_P3274851	Hs.1342	COX5B	cytochrome c oxidase subunit Vb	Homo sapiens cytochrome c oxidase subunit Vb (COX5B), nuclear gene encoding mitochondrial protein, mRNA [NM_001862]	CCATTACAAGCTGGTGCCCCAGCAGCTGGCACACTGAGCACCTGCACTAAATTACTCAAA	NM_001862	chr2:98264535-98264594	1.0645	down	22648.5	24234.2	5.40118	5.49136	Detected	Detected
275	A_23_P103631	Hs.346868	EBNA1BP2	EBNA1 binding protein 2	Homo sapiens EBNA1 binding protein 2 (EBNA1BP2), transcript variant 2, mRNA [NM_006824]	AAGACTCGCAATTTCACGACACACTTTGATCCCTTCTGTTGGTGTCATGTTGTAAACATT	NM_006824	chr1:43630074-43630015	1.01629	down	18748.4	19152.4	5.12853	5.15184	Detected	Detected
276	A_23_P89431	Hs.303649	CCL2	chemokine (C-C motif) ligand 2	Homo sapiens chemokine (C-C motif) ligand 2 (CCL2), mRNA [NM_002982]	GAAATTGCTTTTCCTCTTGAACCACAGTTCTACCCCTGGGATGTTTTGAGGGTCTTTGCA	NM_002982	chr17:32584050-32584109	1.08948	down	24489	26818.4	5.5139	5.63754	Detected	Detected
277	A_33_P3233565	Hs.501376	UROS	uroporphyrinogen III synthase	Homo sapiens uroporphyrinogen III synthase (UROS), mRNA [NM_000375]	CTGGATACAGAAGGAGAAACCTGTGGAAATGCAGAAAAGCTTGCAGAATATATTTGTTCC	NM_000375	chr10:127496042-127495983	1.1715	up	1812.57	1555.24	1.75788	1.52953	Detected	Detected
278	ERCC-00003_63					CACAGTATAGATGAGGTTGTTGCAGGTAAAAAGATTATTGAAGAAGTTAGAACACCACAA			1.14475	up	9.35686	8.21603	-5.83992	-6.03495	Not Detected	Not Detected
279	A_21_P0001079		XLOC_000625		BROAD Institute lincRNA (XLOC_000625), lincRNA [TCONS_00000424]	AGCAAGAATAAGTTACAATGAAACAATTACGGGTAAGGGAGAAGCTAGCTAGATTTCACT		chr1:234851702-234851761	26.7744	up	212.923	7.99364	-1.33176	-6.07454	Detected	Not Detected
280	A_21_P0006126		XLOC_007281		BROAD Institute lincRNA (XLOC_007281), lincRNA [TCONS_00015918]	GGCTTCATACATTCAACCTCATTCTGCCACTGGCATTGACTTGTATTCTGAGTTTTGTTA		chr9:11277905-11277964	9.58418	down	8.23366	79.3214	-6.02441	-2.76376	Not Detected	Detected
281	A_19_P00318679		XLOC_011510		BROAD Institute lincRNA (XLOC_011510), lincRNA [TCONS_00023706]	ACAAGCTTTAAGTTTCTCAGACTCTTCCTCTTCCTAACAGATTTATCAGAAGCTGAAAGC		chr15:067279824-067279765	6.26434	down	15.2699	96.1509	-5.13333	-2.48617	Not Detected	Detected
282	A_23_P115366	Hs.11463	CMPK1	cytidine monophosphate (UMP-CMP) kinase 1, cytosolic	Homo sapiens cytidine monophosphate (UMP-CMP) kinase 1, cytosolic (CMPK1), transcript variant 1, mRNA [NM_016308]	TGGCCACTAAAATTCATATTGAGATTATCTTGGTTTCTTGGAAGAGATAGGAATGAGTTC	NM_016308	chr1:47843918-47843977	1.06314	up	2382.07	2252.2	2.15205	2.06372	Detected	Detected
283	A_33_P3387115	Hs.676585			Homo sapiens, clone IMAGE:3961600, mRNA. [BC021693]	GCCATATTTAGTGCATTCCATTTTGTATTAACCTACTGAGGATACTTTGATTGTCTCCTA		chr2:198639445-198639504	32.8221	down	8.29044	273.519	-6.0145	-0.977899	Not Detected	Detected
284	A_23_P49338	Hs.355899	TNFRSF12A	tumor necrosis factor receptor superfamily, member 12A	Homo sapiens tumor necrosis factor receptor superfamily, member 12A (TNFRSF12A), mRNA [NM_016639]	TCACTCAGATGTCCTGAAATTCCACCACGGGGGTCACCCTGGGGGGTTAGGGACCTATTT	NM_016639	chr16:3072180-3072239	1.01842	up	55581.1	54858.5	6.69636	6.67003	Detected	Detected
285	A_23_P118690	Hs.500775	ZNF207	zinc finger protein 207	Homo sapiens zinc finger protein 207 (ZNF207), transcript variant 2, mRNA [NM_001032293]	AGCAGGAACTTTTCCTGAAGTTGCAATTTATACTGTATGGCTTCTTTTTCATGTTTCATC	NM_001032293	chr17:30696956-30697015	1.07377	down	3726.23	4021.82	2.79756	2.90024	Detected	Detected
286	A_33_P3252043	Hs.464336	P4HB	prolyl 4-hydroxylase, beta polypeptide	Homo sapiens prolyl 4-hydroxylase, beta polypeptide (P4HB), mRNA [NM_000918]	TGACAGTTCTTCAGGCATTTCTATTTCACAATCGAATTGAACACATTGGCCAAATAAAGT	NM_000918	chr17:79801111-79801052	1.05253	down	167592	177310	8.28865	8.36252	Detected	Detected
287	A_23_P163161	Hs.643552	SDR39U1	short chain dehydrogenase/reductase family 39U, member 1	Homo sapiens short chain dehydrogenase/reductase family 39U, member 1 (SDR39U1), mRNA [NM_020195]	CTGAGGCCTGTTCCTCACAGGCTTCCAGGTTAGGCACTGTGAATAGGCTCAGCTCCTCTA	NM_020195	chr14:24909270-24909211	1.06845	down	5347.94	5743.6	3.31882	3.41434	Detected	Detected
288	A_23_P120414	Hs.643544	YWHAB	tyrosine 3-monooxygenase/tryptophan 5-monooxygenase activation protein, beta polypeptide	Homo sapiens tyrosine 3-monooxygenase/tryptophan 5-monooxygenase activation protein, beta polypeptide (YWHAB), transcript variant 1, mRNA [NM_003404]	TATTCTGCCTAACGTTTGCTTCTGTGATGGTTATATTGCCTAGCAAGCACACCCGTGGTT	NM_003404	chr20:43536954-43537013	1.00862	down	27991.6	28379	5.70676	5.71914	Detected	Detected
289	A_33_P3332126	Hs.471785	SCLY	selenocysteine lyase	selenocysteine lyase [Source:HGNC Symbol;Acc:18161] [ENST00000409736]	ACCCCAATGATTGCTGGCCTTGGGAAGGTGAGCCCTGGTGAGCTTGAGGAGATGAGTTGA		chr2:238999869-238999928	1.07693	down	427.752	463.044	-0.325314	-0.21839	Detected	Detected
290	A_23_P104054	Hs.626306	C1orf9	chromosome 1 open reading frame 9	Homo sapiens chromosome 1 open reading frame 9 (C1orf9), transcript variant 2, mRNA [NM_016227]	TAAATTTCTTTCCTGTCTGCACAATTAGCTATTCAGAGCAAGAGGGCCTGATTTTATAGA	NM_016227	chr1:172580756-172580815	1.06283	up	3038.01	2873.22	2.50296	2.41506	Detected	Detected
291	A_23_P11279	Hs.443061	ALG13	asparagine-linked glycosylation 13 homolog (S. cerevisiae)	Homo sapiens asparagine-linked glycosylation 13 homolog (S. cerevisiae) (ALG13), transcript variant 2, mRNA [NM_018466]	AGCACGCTTCCTGGGCTGTTACAGTCAATGGACTTATCAACACTGAAATGTTATCCTCCT	NM_018466	chrX:110928330-110931172	1.03715	up	592.14	573.888	0.14385	0.0912285	Detected	Detected
292	A_21_P0000197	Hs.51011	HIST1H2AG	histone cluster 1, H2ag	Homo sapiens histone cluster 1, H2ag (HIST1H2AG), mRNA [NM_021064]	TCTGTACTAGTTTGTGGCAGCTCAAGTAAAATCGAGTCCAAACCAACGGCTCTTTTCAGG	NM_021064	chr6:27101247-27101306	1.02451	up	95.7268	93.9203	-2.48509	-2.52003	Detected	Detected
293	A_23_P113393	Hs.303084	APLN	apelin	Homo sapiens apelin (APLN), mRNA [NM_017413]	GCAGGATCGCTACTAAAAATTGTTTTGTATCCTTGGTGGGTGTCTTCTGCTATTTTATCT	NM_017413	chrX:128779470-128779411	1.01742	up	77.4001	76.4689	-2.79168	-2.8166	Detected	Detected
294	A_23_P168229	Hs.150837	TXNDC5	thioredoxin domain containing 5 (endoplasmic reticulum)	Homo sapiens thioredoxin domain containing 5 (endoplasmic reticulum) (TXNDC5), transcript variant 1, mRNA [NM_030810]	ATACGCAAGGGGATGTGGATACTTGGCCCAAAGTAACTGGTGGTAGGAATCTTAGAAACA	NM_030810	chr6:7882079-7882020	1.02347	up	7419.98	7287.38	3.79126	3.75779	Detected	Detected
295	A_24_P343095	Hs.648635	DHFR	dihydrofolate reductase	Homo sapiens dihydrofolate reductase (DHFR), mRNA [NM_000791]	AGTATATGAGAAGAATGATTAATATGAAGGTGTTTTCTAGTTTAAGTTGTTCCCCCTCCC	NM_000791	chr5:79924927-79924868	1.36657	up	556.637	409.432	0.0546474	-0.395916	Detected	Detected
296	A_24_P302695	Hs.346736	MRPL30	mitochondrial ribosomal protein L30	Homo sapiens mitochondrial ribosomal protein L30 (MRPL30), nuclear gene encoding mitochondrial protein, transcript variant 1, mRNA [NM_145212]	ATATCCATCCTGTCGTAGATCTTAATGTTTTTGATCGTTGCGTTAAAGTGGAAGTGCCAC	NM_145212	chr2:99813795-99813854	1.05803	up	4427.48	4206.34	3.04633	2.96495	Detected	Detected
297	A_33_P3344991		TBC1D3	TBC1 domain family, member 3	TBC1 domain family, member 3 [Source:HGNC Symbol;Acc:19031] [ENST00000519496]	GGCGGCCCCCATCCCATCTCAGGGCTAACCTTTCTCAGCTCCAGCAGAAAGCACCACCTC		chr17:36345822-36345763	1.07756	up	1494.2	1393.84	1.47921	1.37145	Detected	Detected
298	ERCC-00154_60					ATCAAAGTCCACGAGTTACAGCCAGCGGGTTTTAAGGGGGTATTAGCATCTCGAGTGAGT			1.04321	up	8.58084	8.26801	-5.96483	-6.02586	Not Detected	Not Detected
299	A_23_P31798	Hs.2	NAT2	N-acetyltransferase 2 (arylamine N-acetyltransferase)	Homo sapiens N-acetyltransferase 2 (arylamine N-acetyltransferase) (NAT2), mRNA [NM_000015]	AGACGTCTCCAACATCTTCATTTATAACCACATCATTTTGTTCCTTGCAGACCCCAGAAG	NM_000015	chr8:18258142-18258201	1.48422	up	49.495	33.5201	-3.43674	-4.00644	Detected	Not Detected
300	A_23_P93623	Hs.78089	ATP6V1F	ATPase, H+ transporting, lysosomal 14kDa, V1 subunit F	Homo sapiens ATPase, H+ transporting, lysosomal 14kDa, V1 subunit F (ATP6V1F), transcript variant 1, mRNA [NM_004231]	TTCCCACTCCATTAAGAGGCTAGGTGAGGCGCTTCTAGGTTGCTGGGGCTCTGCTGGTTA	NM_004231	chr7:128505739-128505798	1.05218	down	37996.5	40186	6.14763	6.22101	Detected	Detected
301	A_21_P0007220		SYT12	synaptotagmin XII	SYT12_HUMAN (Q8IV01) Synaptotagmin-12 (Synaptotagmin XII) (SytXII), complete [THC2610469]	TTTGTTAAAGCCACCTCTGTTGCTTCAGCCAGCTTGAGCGGTTTTCTGTTACTTGCTAGT		chr11:66774411-66774470	3.82262	up	65.2865	17.1674	-3.03723	-4.97179	Detected	Not Detected
302	A_21_P0006801		XLOC_008989		BROAD Institute lincRNA (XLOC_008989), lincRNA [TCONS_00018067]	ATGCCAGAAAATTACCCTTGCTAATTACAATGAAATAAAGAGTACTTCTGTGCCAAGCAG		chr10:130114605-130114546	48.4008	up	421.218	8.74779	-0.34752	-5.94448	Detected	Not Detected
303	A_33_P3367301	Hs.444663	GJD3	gap junction protein, delta 3, 31.9kDa	Homo sapiens gap junction protein, delta 3, 31.9kDa (GJD3), mRNA [NM_152219]	CCGATGGAAATAGCATATGAGCCATGTATGTAGTTTCAAGTTTTTCATTAGCCACATTAA	NM_152219	chr17:38516987-38516928	1.16455	up	49.8942	43.0662	-3.42514	-3.64491	Detected	Not Detected
304	A_23_P118435	Hs.546298	SUMO2	SMT3 suppressor of mif two 3 homolog 2 (S. cerevisiae)	Homo sapiens SMT3 suppressor of mif two 3 homolog 2 (S. cerevisiae) (SUMO2), transcript variant 1, mRNA [NM_006937]	AGACGGGAGGTGTCTACTGAAAAGGGAACCTGCTTCTTTACTCCAGAACTCTGTTCTTTA	NM_006937	chr17:73164453-73164394	1.05622	up	17114.4	16287.3	4.99698	4.91807	Detected	Detected
305	A_24_P117029	Hs.213289	LDLR	low density lipoprotein receptor	Homo sapiens low density lipoprotein receptor (LDLR), transcript variant 1, mRNA [NM_000527]	ATTGCCTCTGAAATGCCTCTTCTTTATGTACAAAGATTATTTGCACGAACTGGACTGTGT	NM_000527	chr19:11244293-11244352	1.23421	down	18403.9	22831.9	5.10178	5.40536	Detected	Detected
306	A_21_P0014840	Hs.684535	LOC100507630	uncharacterized LOC100507630	PREDICTED: Homo sapiens hypothetical LOC100507630 (LOC100507630), miscRNA [XR_132706]	AGACAGAAGGAAACACCAAGAAGAGGAGAGGCTCAAGGGCTGAGAAAGGCAGACTCAAGT	XR_132706	chr2:24448460-24448401	2.04265	down	30.1659	61.9375	-4.1511	-3.12065	Not Detected	Detected
307	A_23_P108922	Hs.728829	MOB1A	MOB kinase activator 1A	MOB1, Mps One Binder kinase activator-like 1B (yeast) [Source:HGNC Symbol;Acc:16015] [ENST00000396049]	TTCAGAGCTGTGATTTTTGCAAAGTATTTTACCAACCTCCTCGATGGCTTTGATAAAGGT		chr2:74382244-74382185	1.01131	up	846.278	841.148	0.659043	0.642819	Detected	Detected
308	A_23_P107073	Hs.461925	RPA1	replication protein A1, 70kDa	Homo sapiens replication protein A1, 70kDa (RPA1), mRNA [NM_002945]	GGCTACAAAGCGTTTCTTTACTTTTCACTTCAATTAATGCTGCGCTTCGCTTGGTGAGTG	NM_002945	chr17:1801166-1801225	1.05449	down	4065.81	4309.56	2.92338	2.99993	Detected	Detected
309	A_23_P138680	Hs.524117	IL15RA	interleukin 15 receptor, alpha	Homo sapiens interleukin 15 receptor, alpha (IL15RA), transcript variant 2, mRNA [NM_172200]	GAATCTTCCGTCCCTCATCCTAACTTGCAGTTCACAGAGAAAAGTGACATACCCAAAGCT	NM_172200	chr10:5994720-5994661	1.03848	down	484.181	505.416	-0.146543	-0.0920668	Detected	Detected
310	A_19_P00317872		PVT1		Homo sapiens Pvt1 oncogene (non-protein coding) (PVT1), non-coding RNA [NR_003367]	GATTAAAAAGATGCCCCTCAAGATGGCTGTGCCTGTCAGCTGCATGGAGCTTCGTTCAAG	NR_003367	chr8:128902858-128902917	1.09312	down	259.51	285.144	-1.0463	-0.91785	Detected	Detected
311	A_23_P52058	Hs.498115	TARBP1	TAR (HIV-1) RNA binding protein 1	Homo sapiens TAR (HIV-1) RNA binding protein 1 (TARBP1), mRNA [NM_005646]	GTGGAACAAACTGCCAAAAGTTTAGACCTAACCCAATATTGCTTTCCTGAGAAATCTCTG	NM_005646	chr1:234528232-234528173	1.07165	down	951.049	1024.47	0.827432	0.927266	Detected	Detected
312	A_21_P0013133	Hs.384600	XLOC_l2_012605		BROAD Institute lincRNA (XLOC_l2_012605), lincRNA [TCONS_l2_00024287]	AACCGCATGACTCAGAGTGAGGCAGAAGTATTTGGGATATTTGCAACAGGAGAAGGGTAA		chr6:75400290-75400349	1.05089	down	1981.45	2093.06	1.8864	1.958	Detected	Detected
313	A_23_P115036	Hs.158497	IPO13	importin 13	Homo sapiens importin 13 (IPO13), mRNA [NM_014652]	TGTGGGGAAGTAGAGTCTGTGGGAAAGGTGGTACAGGAAGACGGTCGTATGCTGCTCATA	NM_014652	chr1:44432620-44432679	1.33819	down	741.547	997.469	0.468449	0.888733	Detected	Detected
314	A_23_P64712	Hs.167165	TCTN2	tectonic family member 2	Homo sapiens tectonic family member 2 (TCTN2), transcript variant 1, mRNA [NM_024809]	GTATTATCAAGGGGAGCTGCATTCTCAGTGTGTTGCTAAGGGCTTACTGTTGCTGTTGTT	NM_024809	chr12:124191610-124192199	1.06988	down	77.385	83.2211	-2.79196	-2.69452	Detected	Detected
315	A_23_P121695	Hs.100431	CXCL13	chemokine (C-X-C motif) ligand 13	Homo sapiens chemokine (C-X-C motif) ligand 13 (CXCL13), mRNA [NM_006419]	CAAGAGGCAAAGGAATCCATGTAGTAGATATCCTCTGCTTAAAAACTCACTACGGAGGAG	NM_006419	chr4:78532646-78532705	1.03108	up	10.8226	10.5508	-5.62997	-5.67412	Not Detected	Not Detected
316	ERCC-00168_248					AGCCTGCTACCATCTGGGAGAGAACCATCCACTATTGGATTAGCCAATGTTAAAGATTTT			1.06841	down	8.37563	8.99493	-5.99975	-5.90428	Not Detected	Not Detected
317	A_33_P3418130	Hs.91612	UPRT	uracil phosphoribosyltransferase (FUR1) homolog (S. cerevisiae)	Homo sapiens uracil phosphoribosyltransferase (FUR1) homolog (S. cerevisiae) (UPRT), transcript variant 1, mRNA [NM_145052]	AGCTTAAGCTGCTGCCTATGAATGATCAGATACGGGAGCTACAGACCATCATCCGTGACA	NM_145052	chrX:74494415-74494474	1.49858	down	38.7523	58.3742	-3.78973	-3.20614	Not Detected	Detected
318	A_19_P00800006		Q59GX9		Q59GX9_HUMAN (Q59GX9) Ribosomal protein L5 variant (Fragment), partial (51%) [THC2523617]	AAAGCCAAGTGGAGAAGACTGGTGATGAATACAATGTGGAAAGCATTGATGGTCAGCCAG		chr6:127684016-127684075	1.13249	up	63053.5	55965.2	6.87834	6.69885	Detected	Detected
319	A_21_P0008531		XLOC_010996		BROAD Institute lincRNA (XLOC_010996), lincRNA [TCONS_00023094]	CCTCTCCCCAACCCATCTTTCACACAGTTCCTAGAGTGATAGTAAGTAATATTTAATGAT		chr14:36623792-36623733	1.02937	up	651.117	635.814	0.280828	0.239065	Detected	Detected
320	A_21_P0001992	Hs.637699	XLOC_001947		603254376F1 NIH_MGC_97 Homo sapiens cDNA clone IMAGE:5296578 5', mRNA sequence [BI560986]	CTTTGAACTTCAGTTTAGTTGAGTCCACACAAATGTCCCTGGCTGGTGAATGGTCTTCTG		chr2:2874887-2874732	1.16806	up	98.4317	84.7058	-2.44489	-2.66901	Detected	Detected
321	A_33_P3415596	Hs.459937	LOC400499	uncharacterized LOC400499	PREDICTED: Homo sapiens hypothetical protein LOC400499 (LOC400499), mRNA [XM_003118689]	GCAGGTAGCTGCTAAGGCCGGTCTCAACAATTTCATCAAACTGGAACAGACCTTTCTGCA		chr16:11501116-11501057	35.1292	up	527.793	15.1021	-0.0221167	-5.15672	Detected	Not Detected
322	A_32_P516818	Hs.259046	C3orf55	chromosome 3 open reading frame 55	Homo sapiens chromosome 3 open reading frame 55 (C3orf55), transcript variant 5, mRNA [NM_001243729]	CCGAACACGGCGGTACATTTCCTTGAGAGTCTTCTACATTCATGCTGTAGAAGCTATGAA	NM_001243729	chr3:157261272-157271051	1.61184	up	769.901	480.127	0.522585	-0.166123	Detected	Detected
323	A_32_P528967	Hs.518480	RTP1	receptor (chemosensory) transporter protein 1	Homo sapiens receptor (chemosensory) transporter protein 1 (RTP1), mRNA [NM_153708]	CCCACCTCTGTTAAAAACTTGACTACTCTCCTCTTTAATAGAAAGTCACCATCATCTGTA	NM_153708	chr3:186919126-186919185	2.30453	up	73.7635	32.1738	-2.86111	-4.06558	Detected	Not Detected
324	A_23_P94819	Hs.651925	RPH3AL	rabphilin 3A-like (without C2 domains)	Homo sapiens rabphilin 3A-like (without C2 domains) (RPH3AL), transcript variant 1, mRNA [NM_006987]	CTCCCTCAGCCATGAATTCACTTCTCTTCAGGAGGTTTGGCTTGGCATGAAAATACTTCA	NM_006987	chr17:62615-62556	1.11297	down	138.611	155.069	-1.95105	-1.79663	Detected	Detected
325	A_33_P3360555	Hs.24545	ZNF444	zinc finger protein 444	Homo sapiens zinc finger protein 444 (ZNF444), mRNA [NM_018337]	GTTGGGGAGGGCAGTTCACCAGCATCCATAGAGTAATAAAGTCACTGTGTGTAGACCCGG	NM_018337	chr19:56672202-56672261	1.05063	down	10655.9	11253.4	4.31342	4.38467	Detected	Detected
326	ERCC-00051_60					CATGATTTTGATTAGCAAAACCCAGAGTATCTTAGAGAAAGGGGTTGTTGTTCTCTCTAT			1.02085	down	8.10805	8.31996	-6.04659	-6.01682	Not Detected	Not Detected
327	A_23_P500799	Hs.654616	CASP6	caspase 6, apoptosis-related cysteine peptidase	Homo sapiens caspase 6, apoptosis-related cysteine peptidase (CASP6), transcript variant alpha, mRNA [NM_001226]	ACTGTGAACGGCTCATGGTACATTCAAGATTTGTGTGAGATGTTGGGAAAATATGGCTCC	NM_001226	chr4:110610704-110610645	1.04594	up	2977.52	2861.47	2.47395	2.40915	Detected	Detected
328	A_33_P3404546	Hs.656999	OBSCN	obscurin, cytoskeletal calmodulin and titin-interacting RhoGEF	Homo sapiens obscurin, cytoskeletal calmodulin and titin-interacting RhoGEF (OBSCN), transcript variant 2, mRNA [NM_001098623]	AGCCTCAGCCAGGAGAAGGTGCTGCCCTCAGACAAGTTCAAGGACTACCTAGAGACCATG	NM_001098623	chr1:228565353-228565412	1.01853	up	118.156	116.607	-2.18139	-2.20788	Detected	Detected
329	A_23_P82523	Hs.489033	ABCB1	ATP-binding cassette, sub-family B (MDR/TAP), member 1	Homo sapiens ATP-binding cassette, sub-family B (MDR/TAP), member 1 (ABCB1), mRNA [NM_000927]	GTCACTGCCTAATAAATATAGCACTAAAGTAGGAGACAAAGGAACTCAGCTCTCTGGTGG	NM_000927	chr7:87138603-87135313	1.02984	down	2283.24	2363.55	2.09093	2.13335	Detected	Detected
330	A_21_P0000536	Hs.487869	ZNRF2	zinc and ring finger 2	Homo sapiens zinc and ring finger 2 (ZNRF2), mRNA [NM_147128]	TTTCCTCTTTCTCCGTTAATAACGGCTGGGTGGCTGGGGGAGGAGGGAAGGTGGCTCCGG	NM_147128	chr7:30324433-30324492	3.8665	down	53.6141	208.372	-3.3214	-1.37038	Detected	Detected
331	A_33_P3281139	Hs.136102	ZC3H13	zinc finger CCCH-type containing 13	zinc finger CCCH-type containing 13 [Source:HGNC Symbol;Acc:20368] [ENST00000378921]	AAGACTGAAGATAATAAACTTTCACAGTCCAGTATCCAACAGGAACTGTGTGTGTCTTAA		chr13:46531321-46531262	3.11214	down	135.81	424.849	-1.9805	-0.342589	Detected	Detected
332	A_23_P500130	Hs.306764	KANK1	KN motif and ankyrin repeat domains 1	Homo sapiens KN motif and ankyrin repeat domains 1 (KANK1), transcript variant 2, mRNA [NM_153186]	TTTACCGTGTCACATTTACTTTGGTCCTCTATGTATTTAAATGTTTGAAGTGCCTTAGAC	NM_153186	chr9:746006-746065	1.0059	down	6111.04	6178.91	3.51126	3.51974	Detected	Detected
333	A_23_P216017	Hs.444389	ENTPD4	ectonucleoside triphosphate diphosphohydrolase 4	Homo sapiens ectonucleoside triphosphate diphosphohydrolase 4 (ENTPD4), transcript variant 1, mRNA [NM_004901]	TTGAGGTGTTTCATAGGGGCTTTTCGTTTCCTGTCAACTATAAAAGCTTAAAGACTGCCT	NM_004901	chr8:23291962-23291903	1.07191	down	684.438	737.455	0.352831	0.453015	Detected	Detected
334	A_33_P3395369	Hs.159118	AMD1	adenosylmethionine decarboxylase 1	Homo sapiens adenosylmethionine decarboxylase 1 (AMD1), transcript variant 1, mRNA [NM_001634]	TGTCATTGATGCCACAATGTTCAATCCTTGTGGGTATTCGATGAATGGAATGAAATCGGA	NM_001634	chr6:111213970-111214029	1.18061	up	1608.17	1369.2	1.58526	1.34573	Detected	Detected
335	A_24_P62615	Hs.370581	CAP1	CAP, adenylate cyclase-associated protein 1 (yeast)	Homo sapiens CAP, adenylate cyclase-associated protein 1 (yeast) (CAP1), transcript variant 1, mRNA [NM_006367]	CCTGGTATTCGATGACGTGGTGGGCATTGTGGAGATAATCAACAGTAAGGATGTCAAAGT	NM_006367	chr1:40536121-40536180	1.04149	up	21736.2	20978.3	5.34187	5.28322	Detected	Detected
336	A_32_P72341	Hs.212957	TRIM59	tripartite motif containing 59	Homo sapiens tripartite motif containing 59 (TRIM59), mRNA [NM_173084]	AGTAGGCCAAGATTAATGTTGGTAAGGGTTTGTAATCTGTAAGAATGCTAAAAACGTAAG	NM_173084	chr3:160153585-160153526	1.0575	up	956.691	909.355	0.835965	0.755304	Detected	Detected
337	A_23_P309701	Hs.654527	PTPN2	protein tyrosine phosphatase, non-receptor type 2	Homo sapiens protein tyrosine phosphatase, non-receptor type 2 (PTPN2), transcript variant 1, mRNA [NM_002828]	AACTGGTAAATTTTGCAACTGTATTCATACATGTCAAACACAGTATTTCACCTGACCAAC	NM_002828	chr18:12794039-12793980	1.17793	up	152.828	130.414	-1.81018	-2.04644	Detected	Detected
338	A_21_P0013984	Hs.10862	AK4	adenylate kinase 4	Homo sapiens adenylate kinase 4 (AK4), nuclear gene encoding mitochondrial protein, transcript variant 5, mRNA [NM_001005353]	CCCTACGTTTACACACTTTTCTCAAACAAGATCACACCTATTCAGTCCAAAGAAGCATAT	NM_001005353	chr1:65691798-65691857	1.32913	up	1494.67	1130.37	1.47967	1.06919	Detected	Detected
339	A_33_P3271990	Hs.521954	DGAT1	diacylglycerol O-acyltransferase 1	Homo sapiens diacylglycerol O-acyltransferase 1 (DGAT1), mRNA [NM_012079]	TCTCTGTGGAGCGGGGAACGGGACAGTTGTGTAAAAATCCAAAATACAATTCTGACTATG	NM_012079	chr8:145538311-145538252	1.03613	down	265.422	276.435	-1.0138	-0.962599	Detected	Detected
340	A_23_P100203	Hs.250899	HSBP1	heat shock factor binding protein 1	Homo sapiens heat shock factor binding protein 1 (HSBP1), mRNA [NM_001537]	ACAAATTACATGGGGAACATAAAGGAGTGAGATCCTTCTGTGATAAAATGAATTCACCAC	NM_001537	chr16:83846244-83846303	1.00528	down	4892.93	4944.21	3.19054	3.19813	Detected	Detected
341	A_21_P0006739	Hs.638243	XLOC_008745		DB068425 TESTI4 Homo sapiens cDNA clone TESTI4010351 5', mRNA sequence [DB068425]	AGTGAGTAAAGGGAAAATTTTCACTTCTTCCTATGGAAGCCTGTCACCCCCCAACTCCAT		chr10:21659009-21658950	1.24319	up	112.598	91.041	-2.25091	-2.56495	Detected	Detected
342	A_23_P375566	Hs.35199	STXBP4	syntaxin binding protein 4	Homo sapiens syntaxin binding protein 4 (STXBP4), mRNA [NM_178509]	GTCCAGGTTGCCAGAAACTTGTTTTGCTTGCAGTTGGATGAAGTAAATGTTGGTGCACAT	NM_178509	chr17:53111534-53111593	1.06849	down	126.9	136.293	-2.0784	-1.98282	Detected	Detected
343	A_23_P100392	Hs.172772	TCEB2	transcription elongation factor B (SIII), polypeptide 2 (18kDa, elongin B)	Homo sapiens transcription elongation factor B (SIII), polypeptide 2 (18kDa, elongin B) (TCEB2), transcript variant 1, mRNA [NM_007108]	CAGACGATGGCCAAGAGCAGAAACACAAGCTGGAGCCAGTGTCCTGGTTTGACAGCATGT	NM_007108	chr16:2821589-2821530	1.07613	down	2112.09	2284.64	1.97851	2.08436	Detected	Detected
344	A_23_P161446	Hs.299055	GDI2	GDP dissociation inhibitor 2	Homo sapiens GDP dissociation inhibitor 2 (GDI2), transcript variant 1, mRNA [NM_001494]	TTTTTTCTAGTGAAGTTAAACAAACATTGGGATACCGACACAGACAACTTGAGACAGTTT	NM_001494	chr10:5807737-5807678	1.00422	up	5640.54	5645.92	3.39567	3.3896	Detected	Detected
345	A_33_P3233978	Hs.498543	FBXO18	F-box protein, helicase, 18	Homo sapiens F-box protein, helicase, 18 (FBXO18), transcript variant 2, mRNA [NM_178150]	GCCTATTTGGTGTAAGAACAGCCAAGGACAGAGAGTCATGGTTGAGCAGAGTGAAAAACT	NM_178150	chr10:5958359-5958418	1.15217	up	147.454	128.642	-1.86182	-2.06618	Detected	Detected
346	A_21_P0002073	Hs.589814	XLOC_002217		DB092709 TESTI4 Homo sapiens cDNA clone TESTI4042421 5', mRNA sequence [DB092709]	TTCATGTTCCACCTTCCCCTCTTCCCCGCTATTCCACAGGGTCTGGAGGAGAAGAGCAGA		chr2:97969194-97969253	1.03465	up	4970.68	4829.1	3.21328	3.16414	Detected	Detected
347	A_33_P3239152	Hs.555978	RABEP2	rabaptin, RAB GTPase binding effector protein 2	Homo sapiens rabaptin, RAB GTPase binding effector protein 2 (RABEP2), mRNA [NM_024816]	CACAGAGGCAAGGCCAGACTTTTCCGTCGTTTATTTTCAATAAATAAGCAGCTCAGCGCA	NM_024816	chr16:28915801-28915742	1.07082	down	6370.82	6857.35	3.57132	3.67004	Detected	Detected
348	A_23_P156319	Hs.292078	LARP1	La ribonucleoprotein domain family, member 1	Homo sapiens La ribonucleoprotein domain family, member 1 (LARP1), transcript variant 1, mRNA [NM_015315]	CATGCTGATGGCAGAGAAGATAAGAACTTGGAGCCCATTTCTCACTGGAGAGGAAAACTT	NM_015315	chr5:154196833-154196892	1.08224	up	13202.7	12262.6	4.62261	4.50859	Detected	Detected
349	A_23_P106933	Hs.306812	ACSM1	acyl-CoA synthetase medium-chain family member 1	Homo sapiens acyl-CoA synthetase medium-chain family member 1 (ACSM1), mRNA [NM_052956]	TTTGTCTCAGAGCTGCCAAAAACCATCACTGGCAAGATTGAACGGAAGGAACTTCGGAAA	NM_052956	chr16:20634888-20634829	1.06791	up	232.903	219.22	-1.20236	-1.29716	Detected	Detected
350	A_33_P3385782	Hs.660834	ZNF713	zinc finger protein 713	Homo sapiens zinc finger protein 713 (ZNF713), mRNA [NM_182633]	CCTTCATTTAGCAGCACATAACTTATGGTGGGGGAAATCAGATAAATATATAAATGTAGG	NM_182633	chr7:56007679-56007738	1.0575	down	59.8628	63.6326	-3.16236	-3.0817	Detected	Detected
351	A_33_P3232280	Hs.505077	C12orf11	chromosome 12 open reading frame 11	Homo sapiens chromosome 12 open reading frame 11 (C12orf11), mRNA [NM_018164]	AACAACTCAGAGAAACATCAAAGAGTCTTGGAATGTCTGATGGCATGCAGGAGCAAACCC	NM_018164	chr12:27066562-27066503	1.03969	down	478.163	499.718	-0.164586	-0.108426	Detected	Detected
352	A_23_P50646	Hs.22049	LOC390940	uncharacterized protein ENSP00000244321	Homo sapiens uncharacterized protein ENSP00000244321 (LOC390940), transcript variant 1, mRNA [NM_001193621]	ACTCACTCCCCCTGAAAAGCTATCTGAACAGAGGAAGATAATGTAGTGTGAAGTCCCCAT	NM_001193621	chr19:44086139-44086198	1.20221	down	541.112	653.901	0.0138397	0.279532	Detected	Detected
353	A_23_P117734	Hs.562568	LYSMD4	LysM, putative peptidoglycan-binding, domain containing 4	Homo sapiens LysM, putative peptidoglycan-binding, domain containing 4 (LYSMD4), mRNA [NM_152449]	AATCTCTGCAATAGGAAATGTTTCGATCATGCAAGTGCTTTCCCAGCCAAATGTCTGTGC	NM_152449	chr15:100267828-100267769	1.07205	down	799.83	861.899	0.577605	0.677979	Detected	Detected
354	ERCC-00158_78					GGGGATGATGATGAAGAGATTTGCATTACTCTTTATTTTCCTTGCATTTATAACACCAAC			1.11248	down	8.50672	9.51254	-5.97734	-5.82357	Not Detected	Not Detected
355	ERCC-00054_84					TTGCCAATCACAAACCAAATCAGTTGAGTGGAGGGCAACAACAGAGAGTTGCTATAGCGA			1.07361	up	8.64794	8.09669	-5.95359	-6.05606	Not Detected	Not Detected
356	A_33_P3265394	Hs.730651	WDR74	WD repeat domain 74	WD repeat domain 74 [Source:HGNC Symbol;Acc:25529] [ENST00000538098]	AAACAAGCATGGAAGCTTTACTGTTTCGGCTCTTCAAACTTCCAGCAACTACACTGCGCT		chr11:62607176-62607117	13.985	down	9.54777	134.217	-5.81078	-2.00497	Not Detected	Detected
357	A_24_P658584	Hs.193133	SASH1	SAM and SH3 domain containing 1	Homo sapiens SAM and SH3 domain containing 1 (SASH1), mRNA [NM_015278]	TCAGTTGCATTTGGTACAGAATTTTGAGTAATGGTGAAAATTGTTGTCTTTGGAAAGCAC	NM_015278	chr6:148872423-148872482	1.0739	up	560.637	524.761	0.0649786	-0.0378799	Detected	Detected
358	A_33_P3217356	Hs.61504	LOC388630	UPF0632 protein A	Homo sapiens UPF0632 protein A (LOC388630), mRNA [NM_001194986]	AGGGTCATGGCGCTTCTACGGGAGAACGAGGACAAGATCTGCTTCTTTGCCTTCGGAGCA	NM_001194986	chr1:48260318-48260259	1.04265	up	168.016	161.977	-1.67349	-1.73375	Detected	Detected
359	A_33_P3383226	Hs.1144	GP9	glycoprotein IX (platelet)	Homo sapiens glycoprotein IX (platelet) (GP9), mRNA [NM_000174]	AAGCCTGGTCAGCCCAAACCACCAGAAGCCCAGAATAAACTGGCAGCTCAGCTGTTTTAT	NM_000174	chr3:128781186-128781245	2.03111	down	237.569	485.028	-1.17374	-0.151472	Detected	Detected
360	A_23_P109877	Hs.194110	WDR82	WD repeat domain 82	Homo sapiens WD repeat domain 82 (WDR82), mRNA [NM_025222]	TGACTTGTTCCTCTGAAAGTGCAAGAGGCGTACACCTTTCCCAAATGTAGACTAGAATCT	NM_025222	chr3:52289613-52289554	1.07637	up	2036.11	1901.44	1.92566	1.81948	Detected	Detected
361	A_23_P209805	Hs.730686	NAB1	NGFI-A binding protein 1 (EGR1 binding protein 1)	Homo sapiens NGFI-A binding protein 1 (EGR1 binding protein 1) (NAB1), mRNA [NM_005966]	CTCATTCAGCTCAAACAGATTTCATAGCCAAAGCAAAAGGACTGGTACGGTAGTCTGTGG	NM_005966	chr2:191555149-191555208	1.01752	down	1130.37	1156.13	1.07663	1.10169	Detected	Detected
362	A_23_P406227	Hs.499548	MGC23284	uncharacterized LOC197187	Homo sapiens uncharacterized LOC197187 (MGC23284), transcript variant 2, non-coding RNA [NR_024399]	TTTTTGGGGGACGGAGGACTTGGCCTGGAATTCTGGAATTCCCAGGGGGTCAGACATGGT	NR_024399	chr16:88753499-88753558	1.04581	up	443.697	426.458	-0.272514	-0.337136	Detected	Detected
363	A_24_P64167	Hs.201978	PTGS1	prostaglandin-endoperoxide synthase 1 (prostaglandin G/H synthase and cyclooxygenase)	Homo sapiens prostaglandin-endoperoxide synthase 1 (prostaglandin G/H synthase and cyclooxygenase) (PTGS1), transcript variant 1, mRNA [NM_000962]	ACAGGCTAAATGCACCAAGAAAGCTTCTTCAGAGTGAAGAATCTTAATGCTTGTAATTTA	NM_000962	chr9:125157536-125157595	1.20486	down	138.666	167.938	-1.95048	-1.68161	Detected	Detected
364	A_33_P3423631	Hs.113876	WHSC1	Wolf-Hirschhorn syndrome candidate 1	Homo sapiens Wolf-Hirschhorn syndrome candidate 1 (WHSC1), transcript variant 8, mRNA [NM_007331]	TTGTGGGAGCCCACACCAGTCAAGTTGGATTTGAACCCAGCTGCTCTGTACTGCACTTAG	NM_007331	chr4:1944069-1944128	1.11812	down	387.337	435.332	-0.468498	-0.307424	Detected	Detected
365	A_21_P0010708		XLOC_l2_000267		BROAD Institute lincRNA (XLOC_l2_000267), lincRNA [TCONS_l2_00002080]	TCACCAGATGGGATGGCTACTTTGTGGAAAAATGGAGAGAAGAGAAGACTACAGTGATGG		chr1:74165461-74165520	30.774	down	7.85	242.827	-6.09325	-1.14961	Not Detected	Detected
366	A_24_P289726	Hs.12970	PSMD3	proteasome (prosome, macropain) 26S subunit, non-ATPase, 3	Homo sapiens proteasome (prosome, macropain) 26S subunit, non-ATPase, 3 (PSMD3), mRNA [NM_002809]	CACAACATGTCTGTCAAGGCCATGAGGTTTCCTCCCAAATCGTACAACAAGGACTTGGAG	NM_002809	chr17:38152574-38153624	1.08872	down	6318.82	6915.08	3.5595	3.68213	Detected	Detected
367	A_23_P123539	Hs.146339	PPP2R2A	protein phosphatase 2, regulatory subunit B, alpha	Homo sapiens protein phosphatase 2, regulatory subunit B, alpha (PPP2R2A), transcript variant 1, mRNA [NM_002717]	ATTCATCACTGTGGTGTTCTCCATGTCTGCTAGCCATTTAGGTAAGGGTAGGGCACTTTT	NM_002717	chr8:26228096-26228155	1.02885	down	3402.72	3519	2.66653	2.70755	Detected	Detected
368	A_21_P0002017		XLOC_001992		Q3AV54_SYNS9 (Q3AV54) Acetyl-CoA carboxylase, alpha subunit , partial (5%) [THC2733344]	GTTAGAGGAACTTTTCCCAGACCCTGAAAGTCACCTTTTTAGACAACTTCGCAAACAGCC		chr2:13142835-13142776	32.0985	up	244.209	7.64748	-1.13397	-6.13841	Detected	Not Detected
369	A_21_P0012228	Hs.434261	XLOC_l2_009180		Q84KR2_PRUMU (Q84KR2) F-box, partial (5%) [THC2613046]	CTGTAGAATTACTTCTCTATAAGGACCTTATCAGTAGGATTTAGTAGGCAATTCAAGAAG		chr21:28731356-28731297	27.807	up	212.135	7.66834	-1.3371	-6.13448	Detected	Not Detected
370	A_23_P117546	Hs.291533	SOS2	son of sevenless homolog 2 (Drosophila)	Homo sapiens son of sevenless homolog 2 (Drosophila) (SOS2), mRNA [NM_006939]	GCAGACTATGACGTCTTTAGCTAATGAATTGCCTATTGTTATGGAAAACAGTTAATATGC	NM_006939	chr14:50584382-50584323	1.08732	up	899.409	831.461	0.746888	0.626109	Detected	Detected
371	A_21_P0008862		XLOC_011545		BROAD Institute lincRNA (XLOC_011545), lincRNA [TCONS_00024185]	TCCTTCCTGTAGTGCTGTCTCTGCTTTTTGCATCTTGCCCAGTATATTATGACACAAATA		chr15:080637280-080637221	1.36702	down	93.3165	128.226	-2.52189	-2.07085	Detected	Detected
372	A_33_P3319463	Hs.643658	NCOA4	nuclear receptor coactivator 4	Homo sapiens nuclear receptor coactivator 4 (NCOA4), transcript variant 2, mRNA [NM_001145261]	TACATACCCAGCACCGACCCCCAGGACTGGCTTACCCAAAAGCAGACCTTGGAGAACAGT	NM_001145261	chr10:51582877-51582936	1.08227	down	621.467	676.077	0.213589	0.327648	Detected	Detected
373	A_33_P3304170	Hs.32942	PIK3CG	phosphoinositide-3-kinase, catalytic, gamma polypeptide	Homo sapiens phosphoinositide-3-kinase, catalytic, gamma polypeptide (PIK3CG), mRNA [NM_002649]	TTAATGTGTGCAAAAGCCCAAAGGTTCCTAAGCCTGGCTGCAAAGAAGAATCAACAGGGA	NM_002649	chr7:106547292-106547351	1.05824	up	141.218	134.136	-1.92417	-2.00584	Detected	Detected
374	A_33_P3397865	Hs.631558	TNNT1	troponin T type 1 (skeletal, slow)	Homo sapiens troponin T type 1 (skeletal, slow) (TNNT1), transcript variant 1, mRNA [NM_003283]	GGAAGCCTGGGAGTGTTTGTCCCATCGGTAGCTTGAAATAAACGCTCCCCTCAGACACCC	NM_003283	chr19:55644255-55644196	1.00442	down	7490.02	7562.11	3.80481	3.81118	Detected	Detected
375	A_21_P0011774		TMEM221	transmembrane protein 221	Q25L01_MACFA (Q25L01) Brain cDNA, clone: QtrA-16817, partial (36%) [THC2506252]	TCTATTTAGCAGGTGTGTGCTGGAATAGAACGTGGGGCATGGGACCCTGGGCTGGGTAGA		chr19:17556019-17555960	1.36355	down	71.3106	97.7389	-2.9099	-2.46254	Detected	Detected
376	A_33_P3680462	Hs.434301	LOC339539	uncharacterized LOC339539	Homo sapiens cDNA clone IMAGE:5170739. [BC043541]	CAAGGTGGAGGGAATGATATCTTTTCAACAAGTGGAATTCACGTTAATAAATCAAAGGGG		chr1:43354403-43354462	7.48147	down	27.7034	208.335	-4.27396	-1.37063	Not Detected	Detected
377	A_23_P123265	Hs.279696	SUMF2	sulfatase modifying factor 2	Homo sapiens sulfatase modifying factor 2 (SUMF2), transcript variant 2, mRNA [NM_015411]	ATTGTTTCCTCAAGGCAGAATTTTCCTGGTTCTGTTTTCTCAGCCAGTTGCTGTGGAAGG	NM_015411	chr7:56147679-56147738	1.04107	down	1165.83	1220	1.1212	1.17927	Detected	Detected
378	A_24_P694760	Hs.601216	ERC1	ELKS/RAB6-interacting/CAST family member 1	Homo sapiens ELKS/RAB6-interacting/CAST family member 1 (ERC1), transcript variant epsilon, mRNA [NM_178040]	TCAACTTTGCCTTGATAATTATTGTAAACACTTTGTTCATTTTTTCTTTTTTATTCACAA	NM_178040	chr12:1604999-1605058	1.11443	up	2502.97	2257.6	2.22348	2.06718	Detected	Detected
379	A_33_P3288294	Hs.458713	FUT10	fucosyltransferase 10 (alpha (1,3) fucosyltransferase)	fucosyltransferase 10 (alpha (1,3) fucosyltransferase) [Source:HGNC Symbol;Acc:19234] [ENST00000335589]	AAGGTGTGGGCTAATATCAGGCTTCAGGAAAAGGTAAGCAAATCAAAGGTGGGCATAGAG		chr8:33246513-33246454	1.2791	down	124.224	159.717	-2.10915	-1.75402	Detected	Detected
380	A_23_P115922	Hs.621200	EIF4EBP2	eukaryotic translation initiation factor 4E binding protein 2	Homo sapiens eukaryotic translation initiation factor 4E binding protein 2 (EIF4EBP2), mRNA [NM_004096]	GTTGATGTCTCAGGAATAAGCTGGATCTCCAATGTTTTGGGGATGCTTTGAGTCTCAAAA	NM_004096	chr10:72183525-72183584	1.0567	up	6207.18	5904.55	3.53378	3.45422	Detected	Detected
381	A_21_P0007191		XLOC_009100		BROAD Institute lincRNA (XLOC_009100), lincRNA [TCONS_00019270]	TCAGCAGCTAGTAAATATCGTGTCTAAATGGGCATCTTTTATTAAACTCTGAGGCAGGGT		chr11:30814402-30814461	6.07285	down	8.26392	50.4454	-6.01912	-3.41674	Not Detected	Detected
382	A_23_P323801	Hs.280782	BEST3	bestrophin 3	Homo sapiens bestrophin 3 (BEST3), transcript variant 1, mRNA [NM_032735]	GTTTAACTTGAACTCTTATGCAAAAATCCTAATCGTGTCGCAACACGGGACCAGTTACTG	NM_032735	chr12:70047683-70047624	1.05584	up	149.307	142.143	-1.84381	-1.9222	Detected	Detected
383	A_33_P3288110	Hs.407580	PKP4	plakophilin 4	Homo sapiens plakophilin 4 (PKP4), transcript variant 2, mRNA [NM_001005476]	ATGATCATAAAATTAAATTTCAGACTTCACTAGTTCTGCGTAACACGACAGGTTGCCTAA	NM_001005476	chr2:159514766-159514825	1.09374	up	1240.53	1140.08	1.2108	1.08152	Detected	Detected
384	A_33_P3256765	Hs.652948			PREDICTED: Homo sapiens hypothetical protein LOC100128064 (LOC100128064), mRNA [XM_001725877]	TGCCCACCTCTGTGGGTCTTTCTCAAAGACTATGGCAGAAACTTCCTGGTTCCAAGGGAC	XM_001725877	chr9:124042200-124042141	10.998	down	10.6949	118.232	-5.64709	-2.18792	Not Detected	Detected
385	A_21_P0003648		XLOC_003679		BROAD Institute lincRNA (XLOC_003679), lincRNA [TCONS_00008217]	TTTGCCATTCCAGCTGCTCCAACTAAGACTTCCGAGGTTCAGTCTAGAGAGAAATCAAGT		chr4:124249466-124249525	7.27574	down	12.6304	92.3714	-5.40712	-2.54402	Not Detected	Detected
386	A_33_P3238866	Hs.110445	SBDS	Shwachman-Bodian-Diamond syndrome	Homo sapiens Shwachman-Bodian-Diamond syndrome (SBDS), mRNA [NM_016038]	ACCTTGATGAAGTTCTGCAGACCCACTCAGTGTTTGTAAATGTTTCCTAAGGTCAGGTTG	NM_016038	chr7:66459320-66459261	1.03689	up	1513.71	1467.42	1.49793	1.44567	Detected	Detected
387	A_33_P3330811	Hs.443072	C8orf59	chromosome 8 open reading frame 59	Homo sapiens chromosome 8 open reading frame 59 (C8orf59), transcript variant 1, mRNA [NM_001099670]	AGTTGAAATCCAGAATATAGTTACTTTTGGGAGTGGGGACGTTTGTGGATATTAAATCAC	NM_001099670	chr8:86126354-86126295	1.02049	up	102.025	100.494	-2.39317	-2.42244	Detected	Detected
388	A_23_P8013	Hs.137594	HIST1H2BL	histone cluster 1, H2bl	Homo sapiens histone cluster 1, H2bl (HIST1H2BL), mRNA [NM_003519]	GAGGGCACCAAGGCCGTCACCAAGTACACCAGCTCCAAGTAAATTCTCAAGCTCTTGTCC	NM_003519	chr6:27775345-27775286	1.00137	up	3973.06	3988.18	2.89009	2.88812	Detected	Detected
389	A_21_P0013469	Hs.650222	LOC157273	uncharacterized LOC157273	Homo sapiens uncharacterized LOC157273 (LOC157273), non-coding RNA [NR_040039]	TTCAGAGGACTTGACACCATCTTCAGTAATTTCTCTGGTTCTTGGCAGCTCCATTTGGCT	NR_040039	chr8:9183488-9183547	8.34252	up	65.8034	7.92856	-3.02585	-6.08634	Detected	Not Detected
390	A_23_P110569	Hs.519514	TRIM36	tripartite motif containing 36	Homo sapiens tripartite motif containing 36 (TRIM36), transcript variant 1, mRNA [NM_018700]	AAGTAGCAAATATCATGGAGAACTTCAGTGTTTAGCAGGCTGTTAATTTCCCATCTATGA	NM_018700	chr5:114460760-114460701	1.13748	up	45.9676	40.6209	-3.5434	-3.72925	Detected	Not Detected
391	A_21_P0012374	Hs.160211	THRAP3	thyroid hormone receptor associated protein 3	Homo sapiens thyroid hormone receptor associated protein 3 (THRAP3), mRNA [NM_005119]	AAAGCAAGAAGCATTACTTGCATGATGACCATGAAGGTGAAGGCAGTGACAAGTGGGTGA	NM_005119	chr3:031497149-031497208	1.017	up	71.3303	70.5013	-2.9095	-2.93382	Detected	Detected
392	A_23_P25503	Hs.508010	FNDC3A	fibronectin type III domain containing 3A	Homo sapiens fibronectin type III domain containing 3A (FNDC3A), transcript variant 1, mRNA [NM_001079673]	ATACTTGCCATTTGAGCCTCACTGCAAAATTAGTGCAGAGGAGAAAACAATTTTTAATGT	NM_001079673	chr13:49783462-49783521	1.0991	up	5617.4	5137.35	3.38974	3.25341	Detected	Detected
393	A_33_P3242416					GCAGGGACCTTCCTCCTGGCCCTGTGGCCGGCAGCCACGGGAGACCCCGGAGCAAGATGA		chr1:223738794-223738735	1.14691	down	182.259	210.117	-1.5561	-1.35834	Detected	Detected
394	A_24_P246692					TTATCCTCATTGATCCATTCTATGAAGTTATCAGAAGAAATCCTGACACCCAGTCGATCA		chr7:135345181-135345240	1.02534	up	46378.9	45467.1	6.43524	6.39914	Detected	Detected
395	A_21_P0005899	Hs.617072	XLOC_007205		GB	ATTTGAAAGAGCATGATCTGGAAATCCTGAGCCGTGCTGCCACAAGAAAATGGATGCACA		chr8:125205735-125205676	24.7369	up	205.419	8.34716	-1.38352	-6.01211	Detected	Not Detected
396	A_23_P121253	Hs.478275	TNFSF10	tumor necrosis factor (ligand) superfamily, member 10	Homo sapiens tumor necrosis factor (ligand) superfamily, member 10 (TNFSF10), transcript variant 1, mRNA [NM_003810]	GCAACAATCCATCTCTCAAGTAGTGTATCACAGTAGTAGCCTCCAGGTTTCCTTAAGGGA	NM_003810	chr3:172223925-172223866	1.04738	down	7781.91	8192.85	3.85996	3.92675	Detected	Detected
397	A_23_P144394	Hs.2242	CSN2	casein beta	Homo sapiens casein beta (CSN2), mRNA [NM_001891]	GAAATATGATGCCTTTTCCGTCTTTGTATCACGTTACCCCAAATTAAGTATGTTTGAATG	NM_001891	chr4:70821295-70821236	7.78363	up	65.4972	8.45831	-3.03258	-5.99303	Detected	Not Detected
398	A_23_P149678	Hs.435761	PIAS3	protein inhibitor of activated STAT, 3	Homo sapiens protein inhibitor of activated STAT, 3 (PIAS3), mRNA [NM_006099]	GAGTCAGGCCCGGCCTATTGCTTGGGTCTCTCTCTATTTATATATCTAAGTTCACAGTGT	NM_006099	chr1:145586275-145586334	1.02999	down	6333.08	6556.81	3.56275	3.60538	Detected	Detected
399	A_24_P331675	Hs.567414	C6orf10	chromosome 6 open reading frame 10	Homo sapiens chromosome 6 open reading frame 10 (C6orf10), mRNA [NM_006781]	GAATCCCAAGTAAAGAACACTGAGGTGAGTGTACCAGAAACACTGGAATCCCAAGTAAAG	NM_006781	chr6:32261087-32261028	36.3069	up	312.878	8.66222	-0.776487	-5.95866	Detected	Not Detected
400	A_33_P3408949	Hs.345877	LOXHD1	lipoxygenase homology domains 1	lipoxygenase homology domains 1 [Source:HGNC Symbol;Acc:26521] [ENST00000335730]	AATGGACCTTGTTAAAGCACAAATGTCACTGTAGAGGATCATTACATGAACCCAGCCCAT		chr18:44089589-44089530	21.7648	up	188.176	8.69067	-1.51	-5.95393	Detected	Not Detected
401	A_21_P0012676	Hs.654557	GK3P	glycerol kinase 3 pseudogene	Homo sapiens glycerol kinase 3 pseudogene (GK3P), non-coding RNA [NR_026575]	ACAAGCAGACATTCTGTATATTCCAGTAGTGAAGCCCTTGATGCCCGAAACCACTGCATT	NR_026575	chr4:166199487-166199428	1.42669	up	48.2734	34.0111	-3.47279	-3.98546	Detected	Not Detected
402	A_21_P0002833		XLOC_003016		BROAD Institute lincRNA (XLOC_003016), lincRNA [TCONS_00005723]	GCATCTTACCTCGAAAGCATTCATCAGGACAGTGGCTCCCAATTGTGAGTTATTATTATT		chr3:2004127-2004068	42.1782	up	367.363	8.75489	-0.544881	-5.94331	Detected	Not Detected
403	A_33_P3311863	Hs.19121	AP2A2	adaptor-related protein complex 2, alpha 2 subunit	Homo sapiens adaptor-related protein complex 2, alpha 2 subunit (AP2A2), transcript variant 1, mRNA [NM_001242837]	TATTTGTAATGACTTCTGGCAAAAGCACGTGTCCTGGCCGGATGTAACTGTTCTCCTTTC	NM_001242837	chr11:1011179-1011238	1.26522	up	796.181	632.543	0.571009	0.231625	Detected	Detected
404	A_23_P402610	Hs.573976	PFAS	phosphoribosylformylglycinamidine synthase	Homo sapiens phosphoribosylformylglycinamidine synthase (PFAS), mRNA [NM_012393]	TTCTCATCTGGAACTGAAACTTTCTGGATTTCTCTTGAAGTGCTACACTGCACTGAATGT	NM_012393	chr17:8173037-8173096	1.12631	down	256.419	290.302	-1.06359	-0.891984	Detected	Detected
405	A_23_P105651	Hs.380044	PDZRN4	PDZ domain containing ring finger 4	Homo sapiens PDZ domain containing ring finger 4 (PDZRN4), transcript variant 2, mRNA [NM_013377]	TCGGTAGAGTATGATTGCCTCGTTCAATGTGGCGTTTTTATATATATTTTGTGACTCTTT	NM_013377	chr12:41967742-41967801	1.15384	up	53.1147	46.2715	-3.33491	-3.54134	Detected	Detected
406	A_23_P205830	Hs.459149	BTBD1	BTB (POZ) domain containing 1	Homo sapiens BTB (POZ) domain containing 1 (BTBD1), transcript variant 1, mRNA [NM_025238]	TATGATATGCCAGAGATGAGTTAGTGTTTCTTGACGTTGGAGACCTATAAATGCCTCATC	NM_025238	chr15:83685175-83685163	1.08114	up	2773.81	2578.92	2.37171	2.25915	Detected	Detected
407	A_23_P83838	Hs.654388	CA8	carbonic anhydrase VIII	Homo sapiens carbonic anhydrase VIII (CA8), mRNA [NM_004056]	AGAAAAGGAAACTTTTGAGCTGCACCTTCAGTTTATCCTCAAAGCCTGCGTTGTTTGTCT	NM_004056	chr8:61102510-61102451	1.05575	down	1243.48	1319.6	1.21422	1.29249	Detected	Detected
408	A_21_P0003243		XLOC_002730		Q8IZQ1_HUMAN (Q8IZQ1) ALFY, complete [THC2496390]	GGGGTTAGTCCTTGCTGTATTATGCTTGGTTATAATTTTTCATCTTTCCCTTGCGGTACT		chr3:096336910-096336969	1.09428	up	406.299	373.216	-0.399547	-0.529531	Detected	Detected
409	ERCC-00137_95					GAAAAAATAATCATCTTGGATTGTAGCTCGCCGCGCACTCGGGATAGTCAGCGATTTTCT			1.0929	down	32.843	36.0799	-4.02843	-3.90027	Not Detected	Not Detected
410	A_33_P3305203	Hs.46519	LOC283588	uncharacterized LOC283588	PREDICTED: Homo sapiens hypothetical LOC283588 (LOC283588), miscRNA [XR_110237]	CAGTAAGGGCTTACTTTTTACCAACTTGTGTGTGTGTAAAGATGTATTTGTTCAAGCTTT	XR_110237	chr14:91314296-91314237	1.68892	down	42.2777	71.7734	-3.66412	-2.90802	Not Detected	Detected
411	A_24_P91916	Hs.25010	NXT2	nuclear transport factor 2-like export factor 2	Homo sapiens nuclear transport factor 2-like export factor 2 (NXT2), transcript variant 1, mRNA [NM_018698]	AACCATGCTTTCTTGTAGTACTGATTGAAACTTACACGTTTTATTCTACTCATAGTGAGC	NM_018698	chrX:108787550-108787609	1.3144	down	214.509	283.411	-1.32105	-0.926646	Detected	Detected
412	A_33_P3360412	Hs.730708	PIGQ	phosphatidylinositol glycan anchor biosynthesis, class Q	Homo sapiens phosphatidylinositol glycan anchor biosynthesis, class Q (PIGQ), transcript variant 1, mRNA [NM_148920]	AGGTCATGCTCATCTTCTATGACCAGCGCCAGGTGTTGCTGTCACAGCTACACCTGCCCA	NM_148920	chr16:624448-624507	1.52146	up	57.6828	38.1092	-3.21588	-3.82133	Detected	Not Detected
413	A_19_P00810474		LOC100652741		PREDICTED: Homo sapiens protein capicua homolog (LOC100652741), mRNA [XM_003403479]	TGTGCAGCGGGACTCACCTGTTATTGTCCGCAACCCTGATGTGCCACTGCCCTCCAAATT	XM_003403479	chr19:42778347-42778406	1.03475	down	286.277	297.758	-0.904678	-0.855399	Detected	Detected
414	A_23_P26928	Hs.730762			family with sequence similarity 187, member A [Source:HGNC Symbol;Acc:35153] [ENST00000331733]	GGGCACATGTGTTTCCTGACTTCACATTTAGGTCAGAGAAGGAAAGTGTGAACTCAGATT		chr17:42982663-42982722	1.19556	down	234.424	281.719	-1.19297	-0.935282	Detected	Detected
415	A_21_P0006918	Hs.602854	XLOC_008625		on86d04.s1 Soares_NFL_T_GBC_S1 Homo sapiens cDNA clone IMAGE:1563559 3', mRNA sequence [AA928102]	TGAGAATCTGGGAACTTGGGCAAAGGAGAAAACAAGCACGCAGACCAAGGAATCTGAAAT		chr10:115802377-115802436	1.34653	up	49.5821	37.0129	-3.4342	-3.86344	Detected	Not Detected
416	A_33_P3309999	Hs.181867	DCAF12L2	DDB1 and CUL4 associated factor 12-like 2	Homo sapiens DDB1 and CUL4 associated factor 12-like 2 (DCAF12L2), mRNA [NM_001013628]	TTCCCCAATGCGCTCTACACCCACTGCTACAACTGGCCGGAGATGAAGCTCTTTGTGGCT	NM_001013628	chrX:125298629-125298570	1.18041	down	151.292	179.511	-1.82475	-1.58547	Detected	Detected
417	A_23_P160787	Hs.149983	PEX14	peroxisomal biogenesis factor 14	Homo sapiens peroxisomal biogenesis factor 14 (PEX14), mRNA [NM_004565]	GTTCATTTGTGTGATCATGTATAGACCTCAGAACGGAAGATAGGACTGTATATAATTGTA	NM_004565	chr1:10690731-10690790	1.13039	down	12458.3	14155.7	4.53888	4.7157	Detected	Detected
418	A_24_P280803	Hs.190968	RPS21	ribosomal protein S21	ribosomal protein S21 [Source:HGNC Symbol;Acc:10409] [ENST00000492356]	TTCCCCTGGTTCTAGGAACTTTTGACTGGAGAGAATCACAGATGTGGAATATTTGTCATA		chr20:60963498-60963557	1.03654	up	102178	99086.8	7.57479	7.52301	Detected	Detected
419	A_23_P111929	Hs.30532	OTUD6B	OTU domain containing 6B	Homo sapiens OTU domain containing 6B (OTUD6B), mRNA [NM_016023]	TATTGGCAGCTAGACAGTTAGAAATTAAACAGATTCCATCTGATGGCCACTGTATGTATA	NM_016023	chr8:92090690-92090749	1.06332	up	52.5456	49.6725	-3.35045	-3.43902	Detected	Detected
420	A_33_P3320241					TGCTGGATGAGCTCCTGGCTAGCCAGGAGTTTCTGCAGCAGGTGCAACCTTTCCGAGAAA			35.7393	up	291.982	8.21206	-0.876211	-6.03565	Detected	Not Detected
421	A_33_P3627001	Hs.491242	PEBP4	phosphatidylethanolamine-binding protein 4	Homo sapiens phosphatidylethanolamine-binding protein 4 (PEBP4), mRNA [NM_144962]	CACCACCGACGATGTGGGTATGGAACCCCCTCTGGATACAGAACCCCTTCTTTTCCAAAT	NM_144962	chr8:22570843-22570784	1.07685	up	517.685	483.227	-0.0500145	-0.156837	Detected	Detected
422	A_21_P0009475		XLOC_012667		BROAD Institute lincRNA (XLOC_012667), lincRNA [TCONS_00026327]	TTCATAAGGCAGAAGTGGCCCCTGTGCTATCCATGAAGAGTTTCTGTATTTCTCTGCAAG		chr18:44338356-44338415	1.12029	down	92.4743	104.134	-2.53496	-2.3711	Detected	Detected
423	A_33_P3399263	Hs.524117	IL15RA	interleukin 15 receptor, alpha	Homo sapiens interleukin 15 receptor, alpha (IL15RA), transcript variant 3, mRNA [NM_001243539]	GTGACTTGGGGGACCAGCAGCAGAGATGAAGACTTGGAAAACTGCTCTCACCACCTATGA	NM_001243539	chr10:5995117-5995058	1.11496	down	378.74	424.465	-0.500881	-0.343894	Detected	Detected
424	A_23_P108932	Hs.657366	RPL23AP32	ribosomal protein L23a pseudogene 32	Homo sapiens ribosomal protein L23a pseudogene 32 (RPL23AP32), non-coding RNA [NR_002229]	CCTTCCTTCGGTGTTTGAGACCACTTCATCTGGACCGAGCTAAAGTCTAGGAAGAAATAA	NR_002229	chr2:54756368-54756427	1.15244	up	158.316	138.086	-1.75928	-1.96398	Detected	Detected
425	A_33_P3227899	Hs.643596	LOC440896	uncharacterized LOC440896	Homo sapiens uncharacterized LOC440896 (LOC440896), non-coding RNA [NR_015361]	GATTAAGTGTCCACCCCTAACCAATTACATCTGCAACAACCCTATTTCCAAATAAAGTCA	NR_015361	chr9:69174282-69174223	1.82068	down	32.6307	59.7177	-4.03779	-3.17331	Not Detected	Detected
426	A_33_P3264577	Hs.516111	DCTN1	dynactin 1	Homo sapiens dynactin 1 (DCTN1), transcript variant 1, mRNA [NM_004082]	AGTCTACATGGGCAAAGTGACCTTCTCATGTGCGGCTGGTTTTGGACAGCGACACCGGCT	NM_004082	chr2:74588737-74588678	1.06546	down	5596.7	5993.92	3.38442	3.47589	Detected	Detected
427	A_24_P398432	Hs.503165	ARAP1	ArfGAP with RhoGAP domain, ankyrin repeat and PH domain 1	Homo sapiens ArfGAP with RhoGAP domain, ankyrin repeat and PH domain 1 (ARAP1), transcript variant 3, mRNA [NM_001040118]	TAGTGTGTCACTGATCCCCCTTCGAGGTAGTGAAAATGAAATGCGCCGGAGTGTGGCTGC	NM_001040118	chr11:72397168-72397109	1.10733	down	2859.33	3182.61	2.41552	2.5626	Detected	Detected
428	A_33_P3311160	Hs.643526			Synthetic construct DNA, clone: pF1KA0197, Homo sapiens NUP160 gene for nucleoporin 160kDa, complete cds, without stop codon, in Flexi system. [AB385295]	TAATCAACAAGCTCTTGTCTCATGGAGTGCCTCTGCCTAATTGGCTTATAAACAGTCACA		chr11:47806535-47806476	1.04046	up	217.423	210.051	-1.30158	-1.3588	Detected	Detected
429	A_24_P270460	Hs.532634	IFI27	interferon, alpha-inducible protein 27	Homo sapiens interferon, alpha-inducible protein 27 (IFI27), transcript variant 2, mRNA [NM_005532]	TGAAATATACCAAATTCTGCATCTCCAGAGGAAAATAAGAAATAAAGATGAATTGTTGCA	NM_005532	chr14:94582967-94583026	1.81638	down	292.26	533.605	-0.874836	-0.0137663	Detected	Detected
430	A_24_P942250	Hs.59159	CHD9	chromodomain helicase DNA binding protein 9	Homo sapiens chromodomain helicase DNA binding protein 9 (CHD9), mRNA [NM_025134]	GTACTTTGAATTGATAGTCCTTTATGCAATGTCTTAGCAATAGTCTCTATAATGCCCATC	NM_025134	chr16:53360496-53360555	1.01132	down	864.651	878.966	0.690029	0.706267	Detected	Detected
431	A_23_P91590	Hs.24763	RANBP1	RAN binding protein 1	Homo sapiens RAN binding protein 1 (RANBP1), mRNA [NM_002882]	TCTCGGTGAAGGAGGAGACCAAGGAGGATGCTGAGGAGAAGCAATAAATCGTCTTATTTT	NM_002882	chr22:20114529-20114588	1.06415	up	7279.59	6876.17	3.7637	3.67399	Detected	Detected
432	A_32_P215318	Hs.160556	ACACA	acetyl-CoA carboxylase alpha	Homo sapiens acetyl-CoA carboxylase alpha (ACACA), transcript variant 2, mRNA [NM_198839]	AGCACTCTCGATTCATAATAGGTTCTGTGTCTGAAGATAACTCAGAGGATGAGATCAGCA	NM_198839	chr17:35687296-35687237	1.0673	up	338.764	319.046	-0.661807	-0.755776	Detected	Detected
433	A_33_P3362981	Hs.61960	KCTD5	potassium channel tetramerisation domain containing 5	Homo sapiens potassium channel tetramerisation domain containing 5 (KCTD5), mRNA [NM_018992]	ATTTTTCTAGAGATCTGGGTGTGAATCCTTTTGTGCTTCTGAGGTGGGTGGTGAGAGACA	NM_018992	chr16:2757433-2757491	1.03503	down	232.957	242.365	-1.20203	-1.15236	Detected	Detected
434	A_24_P102053	Hs.592605	OCLN	occludin	Homo sapiens occludin (OCLN), transcript variant 1, mRNA [NM_002538]	TACAATAGACTGAAGCAAGTGAAGGGATCTGCAGATTACAAAAGTAAGAAGAATCATTGC	NM_002538	chr5:68847386-68849429	1.21124	down	97.6362	118.873	-2.4566	-2.18012	Detected	Detected
435	A_24_P606663					TGTGCGGTTGCCCAGAAAACGTAATGCGGGTGAAGATTCACCAAATAAGCTCCATACTTT		chr7:054724304-054724363	1.10903	up	54306.2	49220.9	6.66288	6.51359	Detected	Detected
436	A_33_P3350452					TATGTTATCTACGGGATTCGTATTCTCCGTGATGGCCGAAAATGCTCAGTTCCTAAGGGT		chr16:016025979-016025920	1.16652	up	6034.38	5199.77	3.49305	3.27084	Detected	Detected
437	A_33_P3401452	Hs.730855	CHD6	chromodomain helicase DNA binding protein 6	Homo sapiens chromodomain helicase DNA binding protein 6 (CHD6), mRNA [NM_032221]	ATGAGAAGTCCCTTTCTGCAGAACAGGGTGTTACAGATGGGACCTCAGACATTCCTGAAA	NM_032221	chr20:40068700-40068641	1.2892	down	39.7885	51.561	-3.75167	-3.38519	Detected	Detected
438	A_33_P3414242	Hs.141308	MOG	myelin oligodendrocyte glycoprotein	Homo sapiens myelin oligodendrocyte glycoprotein (MOG), transcript variant beta2, mRNA [NM_001008229]	GTGCTCCTCCTGCAGATCACTGTTGGCCTCATCTTCCTCTGCCTGCAGTACAGACTGAGA	NM_001008229	chr6:29633982-29634041	1.12192	down	363.494	409.922	-0.560159	-0.394189	Detected	Detected
439	A_33_P3356525	Hs.644332	FLJ45482	uncharacterized LOC645566	Homo sapiens cDNA FLJ45482 fis, clone BRTHA2001953. [AK127393]	AAAGCATGAGCCTTTAAGCTGACTCATGTGAAAATTGGCAGGGTTTAGTGTGGCTGGAGA		chr7_gl000195_random:165765-165824	1.58032	up	439.906	279.806	-0.284893	-0.945114	Detected	Detected
440	A_21_P0013755	Hs.434053	FAM3C	family with sequence similarity 3, member C	Homo sapiens family with sequence similarity 3, member C (FAM3C), transcript variant 1, mRNA [NM_014888]	CCTAAAAGCAGTATCTGTTATTTAGCTGTAAACCAAGTTGGAAGCTATTCGGATAATTTC	NM_014888	chr7:120989247-120989188	1.04224	up	4775.56	4605.74	3.15551	3.09582	Detected	Detected
441	A_24_P185314	Hs.464622	NAPG	N-ethylmaleimide-sensitive factor attachment protein, gamma	Homo sapiens N-ethylmaleimide-sensitive factor attachment protein, gamma (NAPG), mRNA [NM_003826]	TTTGTACATATGCAGAGTACGGTATTTCTGTATGGAATCTGCTTTATTCCTATTTTTCCC	NM_003826	chr18:10552603-10552662	1.02905	down	3689.74	3816.6	2.78336	2.82468	Detected	Detected
442	A_21_P0010801		XLOC_l2_001421		BROAD Institute lincRNA (XLOC_l2_001421), lincRNA [TCONS_l2_00002836]	TTCTGATAATTTTGTGATTCCATGAGATAAGAAAAGAACTTCCCTCTCCTGGAAATCTCA		chr10:988675-988734	7.40698	down	32.669	243.232	-4.03609	-1.14721	Not Detected	Detected
443	A_33_P3411338	Hs.435765	ENPEP	glutamyl aminopeptidase (aminopeptidase A)	Homo sapiens glutamyl aminopeptidase (aminopeptidase A) (ENPEP), mRNA [NM_001977]	GAAGTCTATGTATTGTTTCAAGTAGGACATATTATGAGGTGAGATGGTTTATCCTTCTGT	NM_001977	chr4:111484354-111484413	2.94316	down	133.262	394.241	-2.00783	-0.450463	Detected	Detected
444	A_24_P92367	Hs.355952	YDJC	YdjC homolog (bacterial)	Homo sapiens YdjC homolog (bacterial) (YDJC), mRNA [NM_001017964]	TGCCACCTCTGGGCTCAGGTCCTCATGCCTCCAAATGGCATCTAGAGTTTGAGCAGCCTT	NM_001017964	chr22:21982583-21982524	1.02198	down	4166.53	4280.18	2.95869	2.99006	Detected	Detected
445	A_33_P3335735		LOC100128977	uncharacterized LOC100128977	Homo sapiens uncharacterized LOC100128977 (LOC100128977), non-coding RNA [NR_024559]	TCTCTGTGTCTCTTCTCTTCTTTATAAAGACATAGTTATAATGGATTAGGGCCCACCCTA	NR_024559	chr17:43920782-43920723	1.54155	down	23.897	37.0291	-4.48719	-3.86281	Not Detected	Detected
446	A_33_P3290924	Hs.377484	BAG1	BCL2-associated athanogene	Homo sapiens BCL2-associated athanogene (BAG1), transcript variant 1, mRNA [NM_001172415]	TAGGAGAGTAAAAGCCACAATAGAGCAGTTTATGAAGATCTTGGAGGAGATTGACACACT	NM_001172415	chr9:33256859-33256800	1.05386	down	1416.85	1500.89	1.40252	1.47821	Detected	Detected
447	A_23_P114689	Hs.437379	ASAP3	ArfGAP with SH3 domain, ankyrin repeat and PH domain 3	Homo sapiens ArfGAP with SH3 domain, ankyrin repeat and PH domain 3 (ASAP3), transcript variant 1, mRNA [NM_017707]	CAATGAGAAAGCAGATACACCTAAGCCATCATCAACCACTAACATCTCAACTTGCCAGTT	NM_017707	chr1:23755346-23755287	1.09629	down	240.556	265.086	-1.15571	-1.02308	Detected	Detected
448	A_23_P43337	Hs.50850	FREM1	FRAS1 related extracellular matrix 1	Homo sapiens FRAS1 related extracellular matrix 1 (FREM1), transcript variant 1, mRNA [NM_144966]	ACAAGGGAAATGGCAAACAAAAGACTGTAGGAGAGCCAAACCTCATAATTATGTGTGTTC	NM_144966	chr9:14737466-14737407	1.73246	up	48.0696	27.8902	-3.47889	-4.27171	Detected	Not Detected
449	A_23_P104464	Hs.89499	ALOX5	arachidonate 5-lipoxygenase	Homo sapiens arachidonate 5-lipoxygenase (ALOX5), mRNA [NM_000698]	GATGTCTATTCTTGTTGGAGACATGGGATGATTATTTTCTGTTCTATTTGTGCTTAGTCC	NM_000698	chr10:45941417-45941476	1.06581	down	1209.77	1296.06	1.17457	1.26653	Detected	Detected
450	A_21_P0002945		LOC729454	destrin-like	PREDICTED: Homo sapiens destrin-like (LOC729454), mRNA [XM_001130287]	TTGGACATGAGAAGATGAGGGAAGGAGGCTCTGGGCAAAGGGAAGAGAGTGGCAAAGAAA	XM_001130287	chr3:39244508-39255631	1.30239	down	129.005	168.886	-2.05466	-1.67349	Detected	Detected
451	A_21_P0005646		XLOC_006689		BROAD Institute lincRNA (XLOC_006689), lincRNA [TCONS_00014579]	TATGCCCCCGTGGATGGATACCAGGGGTGTCATGCAAGCAGGTGCTCGTATGTTATCTGC		chr8:1983752-1983811	4.02462	down	17.046	68.9589	-4.97458	-2.96573	Not Detected	Detected
452	A_33_P3267195	Hs.591355	KU-MEL-3	KU-MEL-3	PREDICTED: Homo sapiens KU-MEL-3 (KU-MEL-3), miscRNA [XR_108704]	TTTGTGCCCTGCTTCCAATCATGCCAGGCCTCGGGGTCCCTGTCTCTAACTTCACCATGA	XR_108704	chr6:4611267-4611326	1.15437	down	480.842	557.944	-0.156525	0.05058	Detected	Detected
453	A_33_P3400943	Hs.654653	C16orf5	chromosome 16 open reading frame 5	Homo sapiens chromosome 16 open reading frame 5 (C16orf5), transcript variant 1, mRNA [NM_001199054]	GTGGCAGTCTTGGTCAGTAGTTTAAAGAGTTTCCCTACTTTTTAACCCTTTTTGAAATAA	NM_001199054	chr16:4560813-4560754	1.08779	down	3177.58	3474.43	2.56777	2.68917	Detected	Detected
454	A_21_P0007806	Hs.288262	FLJ31485	uncharacterized LOC440119	Homo sapiens uncharacterized LOC440119 (FLJ31485), non-coding RNA [NR_033834]	TGAAGTTTCTCCCTAGAATTAGGGAGGGTAGAGACAGGCAGAGAACTGACAATCCTAACA	NR_033834	chr12:130637819-130637760	20.4711	down	13.3237	274.163	-5.33002	-0.974507	Not Detected	Detected
455	A_23_P344037	Hs.720197	CHFR	checkpoint with forkhead and ring finger domains	Homo sapiens checkpoint with forkhead and ring finger domains (CHFR), transcript variant 4, mRNA [NM_018223]	AGAAGGGCAAGTTTATCAAAAACATTGTTTCAGGAGAAGGGAGCATAAGTTTACAGCCTA	NM_018223	chr12:133417771-133417712	1.01681	down	958.512	979.67	0.838708	0.862756	Detected	Detected
456	A_24_P97931	Hs.73527	CSNK2B	casein kinase 2, beta polypeptide	Homo sapiens casein kinase 2, beta polypeptide (CSNK2B), mRNA [NM_001320]	CAACCAGTTTGTGCCCAGGCTCTACGGTTTCAAGATCCATCCGATGGCCTACCAGCTGCA	NM_001320	chr6:31637268-31637654	1.00257	up	20475.6	20528.9	5.25568	5.25197	Detected	Detected
457	A_21_P0006578		XLOC_008151		BROAD Institute lincRNA (XLOC_008151), lincRNA [TCONS_00017503]	ATCTCACAAGGGTGTTAAAAGCACTTGGCCCTAAAGAGAAAACACTAGGAGGATGGGAAC		chrX:46186759-46185851	1.11606	up	261.241	235.286	-1.0367	-1.19512	Detected	Detected
458	A_23_P103919	Hs.321231	B4GALT3	UDP-Gal:betaGlcNAc beta 1,4- galactosyltransferase, polypeptide 3	Homo sapiens UDP-Gal:betaGlcNAc beta 1,4- galactosyltransferase, polypeptide 3 (B4GALT3), transcript variant 2, mRNA [NM_003779]	TGTAGGGCTTATGACTGTGAATCCTTGATGTCATGATTTTATGTGACGATTCCTAGGAGT	NM_003779	chr1:161141406-161141347	1.07632	down	4960.05	5366.26	3.21019	3.31631	Detected	Detected
459	A_21_P0012249		XLOC_l2_009301		BROAD Institute lincRNA (XLOC_l2_009301), lincRNA [TCONS_l2_00017601]	ATCCTACTGTACTTTGGACAGCTGCTAGGCATGTGTGACCAGATCAGCTTCCCGCTGGGC		chr22:20300432-20300567	24.6399	down	7.84831	194.382	-6.09356	-1.47064	Not Detected	Detected
460	A_21_P0014160		LOC100505697	uncharacterized LOC100505697	PREDICTED: Homo sapiens hypothetical LOC100505697 (LOC100505697), miscRNA [XR_108646]	GAAGTCTGCTTGGTGACCCGTCCAGACCTGACTTGGTATAAATGATTTTGTTGCAGAGAA	XR_108646	chr6:40484141-40484082	11.3856	down	9.95724	113.956	-5.7502	-2.24106	Not Detected	Detected
461	A_23_P17275	Hs.434993	DNAJC27	DnaJ (Hsp40) homolog, subfamily C, member 27	Homo sapiens DnaJ (Hsp40) homolog, subfamily C, member 27 (DNAJC27), transcript variant 1, mRNA [NM_016544]	CTGTGTAGATGAAAGTGAAGGACGTCTTTGGGCTGAAAGCAAAGGGTTCCTGTACTTTGA	NM_016544	chr2:25180014-25179955	1.2386	down	55.4017	68.976	-3.27408	-2.96537	Detected	Detected
462	A_33_P3378707		LOC646214	p21 protein (Cdc42/Rac)-activated kinase 2 pseudogene	Homo sapiens p21 protein (Cdc42/Rac)-activated kinase 2 pseudogene (LOC646214), non-coding RNA [NR_027053]	CTTTATTAAGAGAAACAATTATGTTTGGAATTCAGCATCTTTGGTTGGAACGCATTGGCT	NR_027053	chr15:21932782-21932723	1.09311	up	1761.46	1619.77	1.71661	1.58818	Detected	Detected
463	A_21_P0000753	Hs.636103	LOC100507086	uncharacterized LOC100507086	Homo sapiens uncharacterized LOC100507086 (LOC100507086), non-coding RNA [NR_038289]	TACTAAATCAGCATAGGACTAATAACTGCCTCCCGTGTAAACTGGTCTATCCGGAGAGTG	NR_038289	chr3:197030307-197030366	3.0529	up	280.376	92.3148	-0.934725	-2.54491	Detected	Detected
464	A_23_P97328	Hs.726193	C1orf35	chromosome 1 open reading frame 35	Homo sapiens chromosome 1 open reading frame 35 (C1orf35), mRNA [NM_024319]	CTTGGCCTGCGAAGGTGAACCTGCCCAGATTTATCAGTAGAGGCTGGACTCCCTCTGTGT	NM_024319	chr1:228288610-228288551	1.08125	down	6665.98	7244.89	3.63666	3.74935	Detected	Detected
465	A_33_P3313660	Hs.648050	BRD7P3	bromodomain containing 7 pseudogene 3	Homo sapiens bromodomain containing 7 pseudogene 3 (BRD7P3), non-coding RNA [NR_002730]	GAAAAAACAGCCCTTTCAACAAATGGTGCTGAACAATTGGACATCCACATGCAAAGAAAA	NR_002730	chr6:118824846-118824905	1.15187	up	110.166	96.1363	-2.28241	-2.48639	Detected	Detected
466	ERCC-00014_76					AGAGAAAAGCTTTACGGTAAAGAAGCGGGCGTGGAGTATGCCGAAGTTTCTTTTCCAAAC			1.18123	down	10.881	12.9195	-5.62221	-5.38192	Not Detected	Not Detected
467	A_23_P14928	Hs.513632	COQ9	coenzyme Q9 homolog (S. cerevisiae)	Homo sapiens coenzyme Q9 homolog (S. cerevisiae) (COQ9), nuclear gene encoding mitochondrial protein, mRNA [NM_020312]	CAGACCAAGCCTCCTGATGCCTTTCTGCACTGCAACTGTGTGATTGAAAAATGAGATGTT	NM_020312	chr16:57494748-57494807	1.08252	down	2761.12	3004.45	2.36509	2.47949	Detected	Detected
468	A_23_P310701	Hs.160373	KIAA1383	KIAA1383	Homo sapiens KIAA1383 (KIAA1383), mRNA [NM_019090]	AATTCTACAATCTATAAGCTTATTTTAAAAGAATTTTGTAATAGATACTATTCATGGAGC	NM_019090	chr1:232945976-232946035	15.2543	up	118.185	7.78775	-2.18104	-6.11219	Detected	Not Detected
469	ERCC-00116_142					ATACATCGCTCTAAATCATCATGCGACAGTCTCGACAGCAGCTCAGCATCTATGCATCAT			1.05464	up	8.59764	8.19444	-5.962	-6.03875	Not Detected	Not Detected
470	A_33_P3349501					AGTGTTCATTTTCTGGCTACCTGCTCACTCTGTGCTCTCAGTTTCCTTTCCAAGAGATCA		chr2:069159486-069159545	1.31788	down	84.9198	112.494	-2.65792	-2.2597	Detected	Detected
471	A_21_P0011487		XLOC_l2_005517		BROAD Institute lincRNA (XLOC_l2_005517), lincRNA [TCONS_l2_00010221]	AAAGAAATCTCTCTCCTGACTTTAGTACAATGGCACGATTGGTGGCCACAGTCCAAGGAT		chr16:063565196-063565137	1.03824	down	44.8789	46.8363	-3.57798	-3.52384	Detected	Detected
472	ERCC-00095_63					ATTCTTGGGCCAAATGCAACATTATCATAGATGCTCATAGCAAAAGGATTTGGCTTTTGA			1.06384	up	8.48706	8.01904	-5.98068	-6.06997	Not Detected	Not Detected
473	A_23_P103511	Hs.447011	C1orf226	chromosome 1 open reading frame 226	Homo sapiens chromosome 1 open reading frame 226 (C1orf226), transcript variant 2, mRNA [NM_001085375]	GTTCTGAGGAGGAGGAGGAAGATTACAGATCTATTCTGAGTATTTTTTAGAGAGTTAATA	NM_001085375	chr1:162356483-162356542	1.15871	up	892.707	774.422	0.736098	0.52358	Detected	Detected
474	A_21_P0005693		XLOC_006790		BROAD Institute lincRNA (XLOC_006790), lincRNA [TCONS_00014691]	CTGACAATTTAAGTCAATTCACTCTCCAAAATGTTGCACCCCTGCTGCGTGTTAAGCTCA		chr8:49536369-49536428	1.10375	down	91.734	101.775	-2.54656	-2.40415	Detected	Detected
475	A_23_P111811	Hs.489811	ING3	inhibitor of growth family, member 3	Homo sapiens inhibitor of growth family, member 3 (ING3), transcript variant 1, mRNA [NM_019071]	TCAACAGGTATATTCTGCTGCATGTACTGTACTCCAGAGCTGTTATGTAACACTGTATAT	NM_019071	chr7:120615261-120615320	1.01228	up	989.694	982.754	0.884893	0.86729	Detected	Detected
476	A_23_P105313	Hs.728874	EIF2B1	eukaryotic translation initiation factor 2B, subunit 1 alpha, 26kDa	Homo sapiens eukaryotic translation initiation factor 2B, subunit 1 alpha, 26kDa (EIF2B1), mRNA [NM_001414]	ACATTCCTCAGCAGGATCAAGCCAAACAGTAAAAACTACCAAGAGAACACGAGGAAGGCA	NM_001414	chr12:124105818-124105759	1.02105	down	4649.87	4772.32	3.11703	3.14708	Detected	Detected
477	A_21_P0010584		XLOC_l2_000696		BROAD Institute lincRNA (XLOC_l2_000696), lincRNA [TCONS_l2_00000923]	TAAATCACCACAGTAAGATCATAGCTTCAGGACCTAAGTAGCTCCTGGGGATGGGAAAGA		chr1:241577041-241577100	1.32407	up	320.676	243.443	-0.740973	-1.14596	Detected	Detected
478	A_33_P3323323	Hs.447840	ZNF497	zinc finger protein 497	Homo sapiens zinc finger protein 497 (ZNF497), mRNA [NM_198458]	ATCCCACTGTCTTCTTTGCATCTGGCACACAGTAGATGCTCAATAAATGCCTGTGGAATG	NM_198458	chr19:58865784-58865725	1.46113	up	210.865	145.063	-1.34577	-1.89286	Detected	Detected
479	A_23_P166526	Hs.475110	RIBC2	RIB43A domain with coiled-coils 2	Homo sapiens RIB43A domain with coiled-coils 2 (RIBC2), mRNA [NM_015653]	AAGTCGATAATGAGGAACACACCCTTGTTCCCGTCATTCACGTATAAAGAGTGGCTACCT	NM_015653	chr22:45828233-45828292	8.90089	down	8.25608	73.867	-6.02049	-2.86654	Not Detected	Detected
480	A_21_P0009206	Hs.375081	XLOC_012596		ALU2_HUMAN (P39189) Alu subfamily SB sequence contamination warning entry, partial (7%) [THC2614948]	CAACTTTCTACTCAAGATCATTGAAACATCTGTGTTGATTATTTGTAACCGGGATATGCT		chr17:80671868-80671809	19.1378	down	8.26894	159.068	-6.01824	-1.75989	Not Detected	Detected
481	A_21_P0002048		XLOC_002078		Q6UXP8_HUMAN (Q6UXP8) NGNL6975, partial (46%) [THC2509833]	TGCACATGAGACACCTAACAAAGCCTGAAACTAAATTTATTTTTCACTACATCTCTCTGG		chr2:45392072-45392013	3.9092	down	11.2303	44.1287	-5.57662	-3.60975	Not Detected	Detected
482	ERCC-00048_92					TTATAGATATTGGCATCCCTAAACAACGAGTACCTTGTGCTACGACAGAAAAGTGACCTG			1.06838	up	8.74574	8.22836	-5.93736	-6.03279	Not Detected	Not Detected
483	A_33_P3246198	Hs.363649	C10orf120	chromosome 10 open reading frame 120	Homo sapiens chromosome 10 open reading frame 120 (C10orf120), mRNA [NM_001010912]	AAAGAGCGCATGCGTAAAGCAACTCCTTATCATTATTAAAGTTTTATTTGTTGCCCAGGG	NM_001010912	chr10:124457287-124457228	22.9997	down	8.322	192.394	-6.00901	-1.48547	Not Detected	Detected
484	A_23_P330537	Hs.592080	SPSB3	splA/ryanodine receptor domain and SOCS box containing 3	Homo sapiens splA/ryanodine receptor domain and SOCS box containing 3 (SPSB3), mRNA [NM_080861]	TCTGGGATGACTTAAATAAGTCATCAGCCACCCTGCTGAGCTGTGACAACCGTAAGGTCA	NM_080861	chr16:1828310-1828251	1.00186	up	376.349	377.594	-0.510017	-0.512703	Detected	Detected
485	A_23_P30122	Hs.89679	IL2	interleukin 2	Homo sapiens interleukin 2 (IL2), mRNA [NM_000586]	CTAAATTTAGCTCAAAGCAAAAACTTTCACTTAAGACCCAGGGACTTAATCAGCAATATC	NM_000586	chr4:123374948-123374889	1.05368	up	9.72929	9.28143	-5.78361	-5.85905	Not Detected	Not Detected
486	A_21_P0011106	Hs.282811	LOC100507055	uncharacterized LOC100507055	BX379759 Homo sapiens PLACENTA COT 25-NORMALIZED Homo sapiens cDNA clone CS0DI039YM08 5-PRIME, mRNA sequence [BX379759]	ACACACGCTCTGCACCCCTAAGACCATCTTCCTGCAGTGCCTGCCCTGGAGGAAGGTGAG		chr12:133181346-133181287	1.13666	down	394.03	450.197	-0.443782	-0.258984	Detected	Detected
487	A_23_P135326	Hs.108112	POLE3	polymerase (DNA directed), epsilon 3 (p17 subunit)	Homo sapiens polymerase (DNA directed), epsilon 3 (p17 subunit) (POLE3), mRNA [NM_017443]	TGCTCAGGAATCTAACTCTCCCTAAACCATCCTCTTTAACTGCTTCTAAAATATCTCTGT	NM_017443	chr9:116169769-116169710	1.02319	up	2214.3	2175.31	2.04669	2.01361	Detected	Detected
488	A_23_P63825	Hs.500756	GOT1	glutamic-oxaloacetic transaminase 1, soluble (aspartate aminotransferase 1)	Homo sapiens glutamic-oxaloacetic transaminase 1, soluble (aspartate aminotransferase 1) (GOT1), mRNA [NM_002079]	TACCACCAAAGTAGTTCTCTGTCATGTGTGTTCCCTGCCTGCACAAACCTACATGTACAT	NM_002079	chr10:101157284-101157225	1.08277	down	3150.64	3429.09	2.55549	2.67021	Detected	Detected
489	A_33_P3274478	Hs.127610	UNC119B	unc-119 homolog B (C. elegans)	Homo sapiens unc-119 homolog B (C. elegans) (UNC119B), mRNA [NM_001080533]	AATGGGATTTGCATGTTCCTGTCAAGCGTAACAACAATCCCTTCTCTCTTTGACAGAGGC	NM_001080533	chr12:121159739-121159798	1.12586	up	70.3764	62.8327	-2.92893	-3.09995	Detected	Detected
490	A_21_P0000473	Hs.693449	SNORA84	small nucleolar RNA, H/ACA box 84	Homo sapiens small nucleolar RNA, H/ACA box 84 (SNORA84), small nucleolar RNA [NR_003704]	ATTTATGCATGGAGGCTGCTTCTCCTCAGCAGCTGCCATAGCCCGGTCGCTGGTACATGA	NR_003704	chr9:95054802-95054743	1.83925	down	101.605	187.844	-2.39912	-1.52	Detected	Detected
491	A_21_P0014003		LOC100652766		PREDICTED: Homo sapiens dystonin-like (LOC100652766), mRNA [XM_003403438]	TCACTACCTGCTGGAGAGATGGAAAATTATTTAATGCCATCATTCATAAATACAGGTATG	XM_003403438	chr6:56535493-56535434	1.32618	up	538.238	407.956	0.00615501	-0.401127	Detected	Detected
492	A_23_P31453	Hs.61635	STEAP1	six transmembrane epithelial antigen of the prostate 1	Homo sapiens six transmembrane epithelial antigen of the prostate 1 (STEAP1), mRNA [NM_012449]	GACGTCACCAAAATTAACAAAACTGAGATATGTTCCCAGTTGTAGAATTACTGTTTACAC	NM_012449	chr7:89794004-89794063	1.04418	down	109.572	115.005	-2.29021	-2.22784	Detected	Detected
493	A_33_P3854030	Hs.458312	MBD5	methyl-CpG binding domain protein 5	Homo sapiens methyl-CpG binding domain protein 5 (MBD5), mRNA [NM_018328]	TAACCATTTAGAAGCTGCTATTCATGAGGCCATGAGTGAACTGGACAAAATGTCTGGGAC	NM_018328	chr2:149267644-149267703	1.10695	up	252.231	229.041	-1.08734	-1.23394	Detected	Detected
494	A_33_P3255647	Hs.432485	RPL36A-HNRNPH2	RPL36A-HNRNPH2 readthrough	Homo sapiens RPL36A-HNRNPH2 readthrough (RPL36A-HNRNPH2), transcript variant 1, mRNA [NM_001199973]	GAAGTATTCAAGTCTAACAGTGTTGAAATGGATTGGGTGTTGAAGCATACAGGTCCGAAT	NM_001199973	chrX:100667226-100667285	1.00732	down	370.005	374.644	-0.534542	-0.524018	Detected	Detected
495	A_24_P88554	Hs.714608	PEX11B	peroxisomal biogenesis factor 11 beta	Homo sapiens peroxisomal biogenesis factor 11 beta (PEX11B), transcript variant 1, mRNA [NM_003846]	AATGATGCTATGTGTAGCATCTTGCTGTAAATCCTGTACAATGATTCTGTGTAAATAGCT	NM_003846	chr1:145523603-145523662	1.031	up	2563.08	2498.89	2.25772	2.21367	Detected	Detected
496	A_23_P119102	Hs.515469	VASP	vasodilator-stimulated phosphoprotein	Homo sapiens vasodilator-stimulated phosphoprotein (VASP), mRNA [NM_003370]	GGAGGGAATTTCACATTCCCTTGTTCTAGATTCACTTTAACGCTTAATGCCTTCAAAGTT	NM_003370	chr19:46029738-46029797	1.04757	down	3707.05	3903.52	2.79011	2.85716	Detected	Detected
497	A_33_P3334895	Hs.411472	GRIN2A	glutamate receptor, ionotropic, N-methyl D-aspartate 2A	Homo sapiens glutamate receptor, ionotropic, N-methyl D-aspartate 2A (GRIN2A), transcript variant 3, mRNA [NM_001134408]	AACGCTTGGTTATTGGGAGATGCCCCTCGGACCCTTACAAACACTCGTTGCCATCCCAGG	NM_001134408	chr16:9857277-9857218	1.04253	up	180.683	174.21	-1.56863	-1.62871	Detected	Detected
498	A_23_P205529	Hs.512693	METTL17	methyltransferase like 17	Homo sapiens methyltransferase like 17 (METTL17), transcript variant 2, mRNA [NM_022734]	GTACCATCCCATCCCCTTCAGCTGGAACAAGAAACCAAAGGAAGAAAAGTTCTCTATGGT	NM_022734	chr14:21464427-21464720	1.0319	down	2068.7	2145.75	1.94857	1.99387	Detected	Detected
499	A_23_P123905	Hs.602571	EXOSC3	exosome component 3	Homo sapiens exosome component 3 (EXOSC3), transcript variant 1, mRNA [NM_016042]	TTCTCCAGATTGGCAGAAAGTTGATATAGGTGGACTTTTTTACAGGTCAGTTGAGGCAAA	NM_016042	chr9:37780699-37780640	1.04331	up	872.943	841.038	0.703799	0.642632	Detected	Detected
500	A_23_P44768	Hs.505874	TBK1	TANK-binding kinase 1	Homo sapiens TANK-binding kinase 1 (TBK1), mRNA [NM_013254]	TCTACTCTGAGTGGGGCTAAATAAGTTATTTTCTCTGACCGCCTACTGGAAATATTTTTA	NM_013254	chr12:64895443-64895502	1.18093	up	1375.17	1170.51	1.35945	1.11953	Detected	Detected
501	A_33_P3255824					TGATCTTGATCTACAATTGTTGGGAAAAGGAAGCAATACAGACATGAGTAAAAGGGCTCA		chrY:014108228-014108287	37.1147	up	324.024	8.77555	-0.725989	-5.93991	Detected	Not Detected
502	A_24_P915692	Hs.602085	PHLDA1	pleckstrin homology-like domain, family A, member 1	Homo sapiens pleckstrin homology-like domain, family A, member 1 (PHLDA1), mRNA [NM_007350]	TACAGGATCTAAAAGGGTTTTCTTAGAAAGGGCAATATTGTCCAATGAAGTAAGCAGAAG	NM_007350	chr12:76419686-76419627	1.14372	up	1336.6	1174.69	1.31841	1.12467	Detected	Detected
503	A_23_P501435	Hs.728790	CSRP2BP	CSRP2 binding protein	Homo sapiens CSRP2 binding protein (CSRP2BP), transcript variant 1, mRNA [NM_020536]	CCGGCCATTGATGTGTTGTCATTGAATCCAGGAGGATTTCTAGGGCACTGAAGTTTTGTT	NM_020536	chr20:18168563-18168622	1.01726	up	2167.07	2141.33	2.01558	1.99089	Detected	Detected
504	ERCC-00130_136					AAACTGCCTGATTTTATACCGACCGCCGGAAGGGATCACATTATGGTCAGTGCGAAATTT			1.14042	up	10.3505	9.12301	-5.69432	-5.88389	Not Detected	Not Detected
505	A_33_P3347040	Hs.678135	LOC100131094	uncharacterized LOC100131094	Homo sapiens uncharacterized LOC100131094 (LOC100131094), mRNA [NM_001242901]	AGGGTGGACCAAAGCACCCCCTCTTTTCCTGGGCTTCCCGAGAGTTGATAATTGAAAAAA	NM_001242901	chr19:4685870-4685929	1.04985	down	20519.3	21653.8	5.25875	5.32893	Detected	Detected
506	A_23_P28105	Hs.75066	TSN	translin	Homo sapiens translin (TSN), mRNA [NM_004622]	AGCACAGAGTGCCTCTTACGGTAGTTAGGATGCTCAGTTGCTAAACACTGCGCTTTATTT	NM_004622	chr2:122522998-122523057	1.02589	down	984.774	1015.5	0.877704	0.914581	Detected	Detected
507	A_33_P3839897	Hs.689638	RNU4ATAC	RNA, U4atac small nuclear (U12-dependent splicing)	HHAGE001732 Human liver regeneration after partial hepatectomy Homo sapiens cDNA, mRNA sequence [DW419002]	TGTAACTTCCTTATGCTGAGTCGGCCCAGTAGTCTAGGTCAAGTTTCAATAGGAGACGAA		chr2:122288790-122288849	2.55734	down	17.8642	45.9213	-4.90695	-3.5523	Not Detected	Detected
508	A_21_P0000264	Hs.628272	SNORD74	small nucleolar RNA, C/D box 74	Homo sapiens small nucleolar RNA, C/D box 74 (SNORD74), small nucleolar RNA [NR_002579]	AAGCCTGTGTTGGTAGGGACATCTGACAGTAATGATGAATGCCAACCGCTCTGATGGTGG	NR_002579	chr1:173836871-173836812	1.11501	down	42.2485	47.3513	-3.66512	-3.50806	Not Detected	Detected
509	A_23_P374689	Hs.420036	GAD1	glutamate decarboxylase 1 (brain, 67kDa)	Homo sapiens glutamate decarboxylase 1 (brain, 67kDa) (GAD1), transcript variant GAD67, mRNA [NM_000817]	GAAGTAAGTTCTGAAAACTGTTTATGGTATTTTCGTGCATTTGTGAGCCAAAGAGAAAAG	NM_000817	chr2:171717173-171717232	1.00545	up	63.4179	63.4005	-3.07913	-3.08697	Detected	Detected
510	A_33_P3328289					GCCTAGTAAGCTGAGAGCTCCTAATTGGGTGACACCACATCCTCTGCCTGCTCATAGCCG			1.56884	up	58.2627	37.3298	-3.20144	-3.85114	Detected	Not Detected
511	A_23_P109072	Hs.517113	SALL4	sal-like 4 (Drosophila)	Homo sapiens sal-like 4 (Drosophila) (SALL4), mRNA [NM_020436]	TGGCTCCCAGTCGGGTATCAGTGCAGATGTGGAAAAACCAAGTGCTACTGACGGCGTTCC	NM_020436	chr20:50400915-50400856	1.17799	down	528.201	625.437	-0.0210009	0.215325	Detected	Detected
512	A_23_P24104	Hs.77274	PLAU	plasminogen activator, urokinase	Homo sapiens plasminogen activator, urokinase (PLAU), transcript variant 1, mRNA [NM_002658]	CTGTGACCAGCACTGTCTCAGTTTCACTTTCACATAGATGTCCCTTTCTTGGCCAGTTAT	NM_002658	chr10:75677050-75677109	1.18415	down	40641.2	48374.6	6.24471	6.48857	Detected	Detected
513	A_33_P3264569	Hs.511714			T cell receptor beta variable 10-2 [Source:HGNC Symbol;Acc:12178] [ENST00000426318]	ACAGATAAAGGAGAAGTCCCCGATGGCTATGTTGTCTCCAGATCCAAGACAGAGAATTTC		chr7:142206635-142206576	5.55963	down	8.86282	49.5291	-5.91818	-3.44319	Not Detected	Detected
514	A_23_P76249	Hs.708950	KRT6B	keratin 6B	Homo sapiens keratin 6B (KRT6B), mRNA [NM_005555]	CTGCCCATTATAGCTACACTCAGGAGTTCTCATCTGACAAGTCAGTTGTCCTGATCTTCT	NM_005555	chr12:52840615-52840556	1.24053	down	738.127	920.413	0.461782	0.772742	Detected	Detected
515	A_23_P104892	Hs.183684	EIF4G2	eukaryotic translation initiation factor 4 gamma, 2	Homo sapiens eukaryotic translation initiation factor 4 gamma, 2 (EIF4G2), transcript variant 1, mRNA [NM_001418]	AAGCAGAGGCAGTCTATTGCAAGGGACCTTCTTTGCTGCCAGTTATCATAGGCTGTTTTA	NM_001418	chr11:10818627-10818593	1.06364	up	31629.7	29891.4	5.88305	5.79404	Detected	Detected
516	A_23_P113572	Hs.652262	CD19	CD19 molecule	Homo sapiens CD19 molecule (CD19), transcript variant 2, mRNA [NM_001770]	TACATGCCAGTGACACTTCCAGTCCCCTTTGTATTCCTTAAATAAACTCAATGAGCTCTT	NM_001770	chr16:28950600-28950659	1.60515	down	15.0042	24.2087	-5.15865	-4.47594	Not Detected	Not Detected
517	A_33_P3289422	Hs.685640	ZNF765	zinc finger protein 765	Homo sapiens zinc finger protein 765 (ZNF765), mRNA [NM_001040185]	CTAATTTTTGGTGCTGATACTGTATTGTGCAAATCCACTGAATATGTTACTTAGTTCCAG	NM_001040185	chr19:53915117-53915176	1.04604	down	1482.21	1558.47	1.46759	1.53252	Detected	Detected
518	A_21_P0001338	Hs.624157	XLOC_000293		BX108687 NCI_CGAP_Lu5 Homo sapiens cDNA clone IMAGp998I184654, mRNA sequence [BX108687]	GCATACAGAGCAGTAATTAAAATCCTCTCTTTCCCTCTGCCTTTAGGGCAGGGGATGATT		chr1:91320208-91320267	6.61062	up	184.098	27.993	-1.54162	-4.2664	Detected	Not Detected
519	A_33_P3418686	Hs.86941	HCN4	hyperpolarization activated cyclic nucleotide-gated potassium channel 4	Homo sapiens hyperpolarization activated cyclic nucleotide-gated potassium channel 4 (HCN4), mRNA [NM_005477]	TATATGTATAGCTATGTAGCGCTCTGTAGAGCCATGTAGATAGCCACTCACATGTGCGCA	NM_005477	chr15:73614250-73614191	14.4431	up	117.804	8.19863	-2.1857	-6.03801	Detected	Not Detected
520	A_24_P500422	Hs.7921	LOC730101	uncharacterized LOC730101	Homo sapiens uncharacterized LOC730101 (LOC730101), transcript variant 1, non-coding RNA [NR_024403]	AAGGGATGTGAGTTGCTTAAATGTGACATTGAGACTTTCATAATGAAAGCTTTTGGTTAC	NR_024403	chr6:52533036-52533095	1.37379	up	95.299	69.7288	-2.49155	-2.94971	Detected	Detected
521	A_33_P3277328	Hs.149540	LOC730102	quinone oxidoreductase-like protein 2 pseudogene	Homo sapiens quinone oxidoreductase-like protein 2 pseudogene (LOC730102), non-coding RNA [NR_037167]	TTTGCTGGAGGAAACATTGCTTCTGAACCAGCCAACCTTCTGCTCCTGAAGAATATCTCT	NR_037167	chr1:177991769-177991710	1.78865	down	42.5922	76.5768	-3.65343	-2.81456	Detected	Detected
522	A_23_P128930	Hs.156171	PSMC6	proteasome (prosome, macropain) 26S subunit, ATPase, 6	Homo sapiens proteasome (prosome, macropain) 26S subunit, ATPase, 6 (PSMC6), mRNA [NM_002806]	GAACAAGCAAGATTAGACATACTGAAAATCCATGCAGGTCCCATTACAAAGCATGGTGAA	NM_002806	chr14:53187845-53187904	1.00619	down	3573.95	3614.7	2.73736	2.74626	Detected	Detected
523	A_23_P103256	Hs.709217	CFHR3	complement factor H-related 3	Homo sapiens complement factor H-related 3 (CFHR3), transcript variant 1, mRNA [NM_021023]	TCAGGAAGTTACTGGGATTACATTCATTGCACACAAAATGGGTGGTCACCAGCAGTACCA	NM_021023	chr1:196748420-196748479	1.07237	down	2271.1	2448.08	2.08323	2.18404	Detected	Detected
524	A_21_P0007250	Hs.503429	LOC100506233	uncharacterized LOC100506233	Homo sapiens uncharacterized LOC100506233 (LOC100506233), non-coding RNA [NR_038903]	CACTAAATTTAAAATGACACTTTTTTACCAACCAGCGAAAGCAGATGTTCAAAGGGGATA	NR_038903	chr11:82783779-82783838	1.1263	up	405.484	361.877	-0.402443	-0.57404	Detected	Detected
525	A_23_P65466	Hs.22399	RAB2B	RAB2B, member RAS oncogene family	Homo sapiens RAB2B, member RAS oncogene family (RAB2B), transcript variant 1, mRNA [NM_032846]	ACTTACTGAATGTGACATATTTATTCCTAGTTCCATACCTTTGCACATGCCCTACTCTCC	NM_032846	chr14:21927987-21927928	1.04071	down	511.359	534.931	-0.0677509	-0.0101862	Detected	Detected
526	A_23_P97365	Hs.482087	LRRC8D	leucine rich repeat containing 8 family, member D	Homo sapiens leucine rich repeat containing 8 family, member D (LRRC8D), transcript variant 2, mRNA [NM_018103]	AAGAAAAGCGGGCTTGTTGTGGAAGATCACCTTTTTGATACCCTGCCACTCGAAGTCAAA	NM_018103	chr1:90401097-90401156	1.11788	down	1478.05	1660.84	1.46354	1.6243	Detected	Detected
527	A_23_P111297	Hs.511756	RPP40	ribonuclease P/MRP 40kDa subunit	Homo sapiens ribonuclease P/MRP 40kDa subunit (RPP40), mRNA [NM_006638]	TGAGCCAAGCACAGTGGTGGCAAAAGCTTATTTGTGTACAATCACTGGCTTCATACTTCC	NM_006638	chr6:4996277-4996218	1.03163	up	598.348	583.005	0.158897	0.113969	Detected	Detected
528	A_33_P3383044				Q39CW6_BURS3 (Q39CW6) Uracil-DNA glycosylase superfamily, partial (7%) [THC2632895]	ACAGACAACACTCTTAGGTACAGGTTTACATTCACAAAGATTTGCACAAACACACACAGA		chr17:019274663-019274604	5.1965	down	8.15869	42.6162	-6.03761	-3.66007	Not Detected	Detected
529	A_23_P118834	Hs.156346	TOP2A	topoisomerase (DNA) II alpha 170kDa	Homo sapiens topoisomerase (DNA) II alpha 170kDa (TOP2A), mRNA [NM_001067]	TGTGAGGCGATTATTTTAAGTAATTATCTTACCAAGCCCAAGACTGGTTTTAAAGTTACC	NM_001067	chr17:38545768-38545709	1.12234	down	233.131	263.006	-1.20095	-1.03444	Detected	Detected
530	A_24_P358054	Hs.448219	CTAGE10P	CTAGE family, member 10, pseudogene	Homo sapiens CTAGE family, member 10, pseudogene (CTAGE10P), non-coding RNA [NR_003268]	AAATGGATGGGTCAGTGCATTCAGAAATGGAATTCAGTGGAAATGATACCAAAGATAATC	NR_003268	chr13:50466672-50466731	2.65329	down	61.8649	164.995	-3.1149	-1.70711	Detected	Detected
531	A_21_P0011842	Hs.726163	EEF1E1	eukaryotic translation elongation factor 1 epsilon 1	Homo sapiens eukaryotic translation elongation factor 1 epsilon 1 (EEF1E1), transcript variant 2, mRNA [NM_001135650]	AACAAACAATGGTCCAAGTCTAACAGGATTGACTACTATAGCAGCTCATCTAGTCAAGCA	NM_001135650	chr6:8097685-8097627	1.13034	up	2407.08	2140.55	2.16712	1.99037	Detected	Detected
532	A_33_P3331601	Hs.645274	THNSL1	threonine synthase-like 1 (S. cerevisiae)	Homo sapiens threonine synthase-like 1 (S. cerevisiae) (THNSL1), mRNA [NM_024838]	CTGGCAGCTGAAACTGCACACAACTGATACACATATTTAATTTGTATTCCTTTGTAGTAA	NM_024838	chr10:25315460-25315519	1.02733	up	81.147	79.3975	-2.72348	-2.76237	Detected	Detected
533	A_23_P11995	Hs.180909	PRDX1	peroxiredoxin 1	Homo sapiens peroxiredoxin 1 (PRDX1), transcript variant 1, mRNA [NM_002574]	TCAGGATTATGGGGTCTTAAAGGCTGATGAAGGCATCTCGTTCAGGGGCCTTTTTATCAT	NM_002574	chr1:45980589-45980295	1.02012	up	46684.2	46000.6	6.4447	6.41597	Detected	Detected
534	A_23_P113825	Hs.112895	NACC2	NACC family member 2, BEN and BTB (POZ) domain containing	Homo sapiens NACC family member 2, BEN and BTB (POZ) domain containing (NACC2), mRNA [NM_144653]	GCCACTTACCTACTGAACTGCTACTGTTGCCTGAGAAAAATGTGATTTTTATTCTGCTTG	NM_144653	chr9:138903283-138903224	1.05631	down	1762.15	1871.01	1.71717	1.79621	Detected	Detected
535	A_23_P119857	Hs.591547	TTC32	tetratricopeptide repeat domain 32	Homo sapiens tetratricopeptide repeat domain 32 (TTC32), mRNA [NM_001008237]	ACAGAGGGTTGATACTGTATAGGCTGGGATATTTTGATGATGCTTTGGAAGATTTCAAGA	NM_001008237	chr2:20097656-20096855	1.02501	up	342.572	335.944	-0.645682	-0.681317	Detected	Detected
536	A_21_P0010493	Hs.389638	LOC389831	uncharacterized LOC389831	Q86U02_HUMAN (Q86U02) Full-length cDNA clone CS0DI010YI19 of Placenta of Homo sapiens (human), partial (26%) [THC2501093]	TAAAATTATCCTGTATTTTTAATGATTATTTATTAAATTCCTCTCATTAGAGCCTGTTAT		chr7_gl000195_random:83422-83363	1.19205	down	276.549	331.366	-0.954555	-0.701113	Detected	Detected
537	A_23_P201672	Hs.494705	METTL13	methyltransferase like 13	Homo sapiens methyltransferase like 13 (METTL13), transcript variant 1, mRNA [NM_015935]	AGCTTCGTATTTTTCTTGGTTTCACACTCAGCTACATGTGACCTCCAGCTTGGTGAGGTT	NM_015935	chr1:171765987-171766046	1.01178	up	6507.4	6464.93	3.60192	3.58502	Detected	Detected
538	A_24_P305038	Hs.128813	C17orf69	chromosome 17 open reading frame 69	Homo sapiens chromosome 17 open reading frame 69 (C17orf69), transcript variant 1, non-coding RNA [NR_026905]	ACTTGCTGGAGGCCACATGGCTGTGAGCCAAATACAGGTCTGGGTTATCAGGGCTCACAT	NR_026905	chr17:43718881-43718940	1.20277	up	123.893	103.54	-2.113	-2.37936	Detected	Detected
539	A_33_P3224819	Hs.372492	SLC45A4	solute carrier family 45, member 4	Homo sapiens solute carrier family 45, member 4 (SLC45A4), mRNA [NM_001080431]	TTTAGAACTAAGCCTATTTGAAACGGTCGGTGTAGGCTTACTGAGATCAGGAGACAGGGA	NM_001080431	chr8:142220970-142220911	1.16213	down	281.871	329.266	-0.927055	-0.710284	Detected	Detected
540	A_23_P122976	Hs.134587	GNAI1	guanine nucleotide binding protein (G protein), alpha inhibiting activity polypeptide 1	Homo sapiens guanine nucleotide binding protein (G protein), alpha inhibiting activity polypeptide 1 (GNAI1), mRNA [NM_002069]	AGGTTAGTCTTTCAGTACACGTTACTGGTAAGTAGTTTCCAAGTTACGTGTTGTCACTGG	NM_002069	chr7:79848271-79848330	1.1213	up	2672.74	2395.95	2.31816	2.15299	Detected	Detected
541	A_33_P3415156	Hs.691111			DA938875 SPLEN2 Homo sapiens cDNA clone SPLEN2012237 5', mRNA sequence [DA938875]	AAGACTTTTGCTAGGAAAGCTGAGACATCCTCTCAATTTTCCCTCCTGGACAAGATCGAG		chr7:102048367-102048308	6.38129	up	46.9281	7.39209	-3.51356	-6.18741	Detected	Not Detected
542	A_33_P3410724	Hs.444472	SDHC	succinate dehydrogenase complex, subunit C, integral membrane protein, 15kDa	Homo sapiens succinate dehydrogenase complex, subunit C, integral membrane protein, 15kDa (SDHC), nuclear gene encoding mitochondrial protein, transcript variant 1, mRNA [NM_003001]	CTTGGATTTCCAGAAAAGCCTCTTAATTTTATGCTTTCTCATCGAAGTAATGTACCCTTT	NM_003001	chr1:161332887-161332946	1.05636	up	10519.5	10009.9	4.29484	4.21574	Detected	Detected
543	A_24_P276932	Hs.580464	ATP6V1C2	ATPase, H+ transporting, lysosomal 42kDa, V1 subunit C2	Homo sapiens ATPase, H+ transporting, lysosomal 42kDa, V1 subunit C2 (ATP6V1C2), transcript variant 1, mRNA [NM_001039362]	TTTCAAATGACCAATCAAGTACTACTTCTTGGTTAAAAGGCCACTGGTAGAGTCATCTGA	NM_001039362	chr2:10924242-10924301	1.09389	up	214.335	196.953	-1.32222	-1.45168	Detected	Detected
544	A_21_P0011001		PCSK7	proprotein convertase subtilisin/kexin type 7	Homo sapiens proprotein convertase subtilisin/kexin type 7 (PCSK7), mRNA [NM_004716]	AGAAAGCAGTTCTGATGCTTACATCTGGAATCTGAGGCATCCTCTGACTCCACTCAAAGA	NM_004716	chr11:117076653-117076594	1.08072	down	672.576	730.628	0.327609	0.439597	Detected	Detected
545	ERCC-00004_125					TTCCCAAATTTCCCCAATATCAGACATTCCTGTAGATAAAATCACCGGCTTGCCTGTTTT			1.02859	down	8.1611	8.43785	-6.03718	-5.99652	Not Detected	Not Detected
546	A_21_P0014358		LOC100507520	uncharacterized LOC100507520	PREDICTED: Homo sapiens hypothetical LOC100507520, transcript variant 1 (LOC100507520), miscRNA [XR_109439]	CGGCCACCGCCTCTTTTGTTAACAGGACAGTTGATCCATTAAATTAAAAATCATTCAATA	XR_109439	chr17:79361987-79361928	1.08463	down	590.541	643.836	0.139948	0.257154	Detected	Detected
547	A_21_P0014319	Hs.190748	LOC100129781	uncharacterized LOC100129781	PREDICTED: Homo sapiens hypothetical LOC100129781, transcript variant 1 (LOC100129781), miscRNA [XR_109258]	TAAAACCAAACAACTTGGAACCGCTCCAAGAGAGGGGATTAAAGCAACATGTTATTCTGA	XR_109258	chr16:14420083-14420142	2.19087	up	306.166	140.47	-0.807774	-1.93928	Detected	Detected
548	A_33_P3306413	Hs.658926	INCA1	inhibitor of CDK, cyclin A1 interacting protein 1	Homo sapiens inhibitor of CDK, cyclin A1 interacting protein 1 (INCA1), transcript variant 1, mRNA [NM_001167986]	AGTAAGGAGAAACCACCAATGCCGAGAGGCTAGTGGTGCCCCAGGGACCCAAGACTAGTT	NM_001167986	chr17:4891704-4891645	2.50772	up	200.096	80.2049	-1.4214	-2.74778	Detected	Detected
549	A_33_P3210379	Hs.62492	SCGB3A1	secretoglobin, family 3A, member 1	Homo sapiens secretoglobin, family 3A, member 1 (SCGB3A1), mRNA [NM_052863]	CCGCGGGGAGGACCGTCCATCCCCTTCCCCCGGCCCCTCTCAATAAACGTGGTTAAGAGC	NM_052863	chr5:180017165-180017106	1.16565	up	40282.9	34737.4	6.23193	6.01081	Detected	Detected
550	A_23_P110851	Hs.492203	TERT	telomerase reverse transcriptase	Homo sapiens telomerase reverse transcriptase (TERT), transcript variant 1, mRNA [NM_198253]	TGGGGGTCCCTGTGGGTCAAATTGGGGGGAGGTGCTGTGGGAGTAAAAAACTGAATATAT	NM_198253	chr5:1253364-1253305	1.10491	down	76.505	84.9687	-2.80846	-2.66454	Detected	Detected
551	A_21_P0014351	Hs.656008	LOC100506325		PREDICTED: Homo sapiens hypothetical LOC100506325 (LOC100506325), miscRNA [XR_109396]	TCCAGGTTTGCAGCCCGCAAGATTTAAGATGGGGCCATGAGGTTAAATCTTGTAAACTCA	XR_109396	chr17:45976210-45976151	1.00493	down	89.8912	90.8017	-2.57584	-2.56875	Detected	Detected
552	A_23_P103070	Hs.226755	YWHAH	tyrosine 3-monooxygenase/tryptophan 5-monooxygenase activation protein, eta polypeptide	Homo sapiens tyrosine 3-monooxygenase/tryptophan 5-monooxygenase activation protein, eta polypeptide (YWHAH), mRNA [NM_003405]	AGCTGATAGTGTTTCGTTAAGCAGTACATCTTGTGCATGCAAAAATGAATTCACCCCTCC	NM_003405	chr22:32353138-32353197	1.06371	up	3479.63	3288.16	2.69877	2.60967	Detected	Detected
553	A_23_P250283	Hs.310645	RAB1A	RAB1A, member RAS oncogene family	Homo sapiens RAB1A, member RAS oncogene family (RAB1A), transcript variant 1, mRNA [NM_004161]	ACTGAGGTCAAACGTTGTTTCCTTAGGTTGAAATAGCAGCCAAAACATTCTTCACGCAGG	NM_004161	chr2:65314287-65314228	1.06566	up	2494.32	2352.76	2.21849	2.12674	Detected	Detected
554	A_21_P0014228	Hs.644630	LOC100289137		PREDICTED: Homo sapiens hypothetical LOC100289137 (LOC100289137), miscRNA [XR_108946]	TAGGAATTCTAGTGACTATGTTGCCACCATCTTGGAGCTCCATGCCCTCATAGTGTAATG	XR_108946	chr9:33603280-33603339	1.36023	up	133.777	98.8582	-2.00226	-2.44611	Detected	Detected
555	A_33_P3321417	Hs.8008	DMAP1	DNA methyltransferase 1 associated protein 1	Homo sapiens DNA methyltransferase 1 associated protein 1 (DMAP1), transcript variant 1, mRNA [NM_019100]	TGCGGGCTGTGCCAGGCACAGACCTTAAGATACCAGTATTTGATGCTGGGCACGAACGAC	NM_019100	chr1:44684321-44684380	1.20819	down	465.919	565.831	-0.20201	0.0708313	Detected	Detected
556	ERCC-00023_60					TATTTGGCAAATAGGTTTGGAAATTTAAATGTTGAGTATGAAGAACCAAGACCAATGCCA			1.07121	up	8.58582	8.0566	-5.96399	-6.06323	Not Detected	Not Detected
557	A_23_P117782	Hs.416755	LARP6	La ribonucleoprotein domain family, member 6	Homo sapiens La ribonucleoprotein domain family, member 6 (LARP6), transcript variant 1, mRNA [NM_018357]	GCAAGTAGCTAAGCCTATAGCATGGTGTCTTGTAGGACCAAATCGATGTTACCTGTCAAG	NM_018357	chr15:71123971-71123912	1.03977	down	17440.6	18228.2	5.02422	5.08048	Detected	Detected
558	A_33_P3264419	Hs.491861	YTHDF3	YTH domain family, member 3	Homo sapiens YTH domain family, member 3 (YTHDF3), mRNA [NM_152758]	CCAAACTCACCATTTGGTCCTCTTTAATCTTTGAGGGTTTCAATAAAAATTGTTCACTCA	NM_152758	chr8:64125285-64125344	1.00498	up	6179.52	6180.72	3.52734	3.52016	Detected	Detected
559	A_33_P3420402	Hs.434340	HACE1	HECT domain and ankyrin repeat containing, E3 ubiquitin protein ligase 1	Homo sapiens HECT domain and ankyrin repeat containing, E3 ubiquitin protein ligase 1 (HACE1), mRNA [NM_020771]	CCACCTCTGCTATGTAACTGTCTTGTTAAAAGGGTGTTTTCTCCTAATTTCTGATATATT	NM_020771	chr6:105177223-105177164	1.08228	up	263.108	244.364	-1.02643	-1.1405	Detected	Detected
560	A_21_P0014803		LOC100652974	superoxide dismutase [Cu-Zn]-like	PREDICTED: Homo sapiens superoxide dismutase [Cu-Zn]-like (LOC100652974), miscRNA [XR_132617]	TAATACACCAGGCTGTACCAGGGCAGTTCCTTACTTTAATCCTTTAACCAAAAACCACAG	XR_132617	chr16:51141631-51141690	1.08216	up	1858.55	1726.35	1.79402	1.68011	Detected	Detected
561	A_23_P209933	Hs.593382	TGOLN2	trans-golgi network protein 2	Homo sapiens trans-golgi network protein 2 (TGOLN2), transcript variant 1, mRNA [NM_006464]	TCTATATCGCTCATCACAACAAGCGGAAGATCATTGCTTTTGTCCTGGAAGGAAAAAGAT	NM_006464	chr2:85553659-85552091	1.09408	down	2611.16	2871.61	2.28453	2.41425	Detected	Detected
562	A_23_P129058	Hs.443731	USP8	ubiquitin specific peptidase 8	Homo sapiens ubiquitin specific peptidase 8 (USP8), transcript variant 1, mRNA [NM_005154]	CTCAGCAACACAACTCTTGAAATGCTTATCAGGATAATGGTAGCTATAGCTGGCCATTTA	NM_005154	chr15:50791323-50791382	1.00157	up	874.428	877.582	0.706251	0.703994	Detected	Detected
563	A_23_P2683	Hs.437855	RPAP3	RNA polymerase II associated protein 3	Homo sapiens RNA polymerase II associated protein 3 (RPAP3), transcript variant 1, mRNA [NM_024604]	AAGGTTTGATATGGCAGTGATGTTTATGTCAGAAACAGAGAAAAAGATTGCACGTGCATT	NM_024604	chr12:48060809-48057361	1.03835	up	537.265	520.103	0.00354671	-0.0507412	Detected	Detected
564	A_23_P206441	Hs.290154	FANCA	Fanconi anemia, complementation group A	Homo sapiens Fanconi anemia, complementation group A (FANCA), transcript variant 1, mRNA [NM_000135]	ATGAGGGCCTCGTTTATTAAGATCTTTAAACTGCTTTATACACTGTCACGTGGCTTCATC	NM_000135	chr16:89804072-89804013	1.15744	down	79.7334	92.7642	-2.74883	-2.5379	Detected	Detected
565	A_23_P325654	Hs.343487	TRIM42	tripartite motif containing 42	Homo sapiens tripartite motif containing 42 (TRIM42), mRNA [NM_152616]	CACTTCTGAGCCCCTTCAGAGCAGGAAACAACCTCAGACTCATCACAAAGTAGACATATA	NM_152616	chr3:140419808-140419867	7.14542	up	227.995	32.0731	-1.23309	-4.0701	Detected	Not Detected
566	A_21_P0003586		XLOC_003480		BROAD Institute lincRNA (XLOC_003480), lincRNA [TCONS_00008015]	TTACAGAGTCCAGATCCCATGTACTGCTGAACTCAGGCAGAAAGAAGAGTGCAGTTTATT		chr4:26765978-26766256	1.00114	up	205.633	206.462	-1.38202	-1.38366	Detected	Detected
567	A_33_P3404221					ATTTCTGTGTTGATCCTGTGTTTGACAATGGCTCCTTCACATGATGAGGAATGTGGCTAG		chr1:068944643-068944584	4.22885	up	65.4574	15.5589	-3.03346	-5.11373	Detected	Not Detected
568	A_23_P108761	Hs.730707	C2orf29	chromosome 2 open reading frame 29	Homo sapiens chromosome 2 open reading frame 29 (C2orf29), mRNA [NM_017546]	CTGGTCTTTTCCGGTTGTTGAAGACATTGGATACTGGGGAAACACCTTCTGAGACCAAAA	NM_017546	chr2:101885805-101885864	1.008	up	1620.2	1615.67	1.59601	1.58452	Detected	Detected
569	A_33_P3413671	Hs.159472	ABL2	v-abl Abelson murine leukemia viral oncogene homolog 2	Homo sapiens v-abl Abelson murine leukemia viral oncogene homolog 2 (ABL2), transcript variant b, mRNA [NM_007314]	AACACCTAGTCTAGGGATGCACAGCAGAATCCCCTAGGGTTAAAAAACAAAACAAAACAA	NM_007314	chr1:179073242-179073183	1.27413	up	540.716	426.579	0.0127821	-0.336726	Detected	Detected
570	A_23_P502641	Hs.445892	SEC22C	SEC22 vesicle trafficking protein homolog C (S. cerevisiae)	Homo sapiens SEC22 vesicle trafficking protein homolog C (S. cerevisiae) (SEC22C), transcript variant 1, mRNA [NM_032970]	CTGAATCTCATTCGAGGAGTTCACCTTGCAGAACATTCTTTACAGGTTGCCCATGAGGAA	NM_032970	chr3:42599114-42597473	1.01765	down	1249.47	1278.1	1.22115	1.24639	Detected	Detected
571	A_33_P3214665	Hs.368281	MAP2	microtubule-associated protein 2	Homo sapiens microtubule-associated protein 2 (MAP2), transcript variant 1, mRNA [NM_002374]	GTTACCATAGAAAGGCATTTCTTCAATGGCTGGTTGTAGTTAGTTCATGTTTTTCAATCA	NM_002374	chr2:210598712-210598771	1.13971	up	245.153	216.215	-1.12841	-1.31708	Detected	Detected
572	A_23_P89509	Hs.514033	SPAG5	sperm associated antigen 5	Homo sapiens sperm associated antigen 5 (SPAG5), mRNA [NM_006461]	AGAGGAGAACCTTCGGCGCTCTGACAAGGAGTTAGAAAAACTAGATGACATTGTTCAGCA	NM_006461	chr17:26905097-26905038	1.17445	down	699.089	825.294	0.383388	0.615369	Detected	Detected
573	A_23_P71530	Hs.81791	TNFRSF11B	tumor necrosis factor receptor superfamily, member 11b	Homo sapiens tumor necrosis factor receptor superfamily, member 11b (TNFRSF11B), mRNA [NM_002546]	ACGCACTAAAGCACTCAAAGACGTACCACTTTCCCAAAACTGTCACTCAGAGTCTAAAGA	NM_002546	chr8:119936779-119936720	1.09538	up	3197.07	2933.8	2.57659	2.44516	Detected	Detected
574	A_33_P3239228	Hs.489354			mucin 3A, cell surface associated [Source:HGNC Symbol;Acc:7513] [ENST00000483366]	TGGCCTTCACCAGCTCTTACACCTCGACTCCCGTGACACAGAAGCCAGTGACCACCGTCA	XM_003403552	chr7:100549871-100549930	7.47172	up	205.859	27.6944	-1.38043	-4.28187	Detected	Not Detected
575	A_24_P82466	Hs.462214	GAS7	growth arrest-specific 7	Homo sapiens growth arrest-specific 7 (GAS7), transcript variant c, mRNA [NM_201433]	TTCTGTAACTTTTGCTAAATACTTTATACATTTTTCATGTTAAAGAGCCGTGTCTCCCGC	NM_201433	chr17:9814278-9814219	1.03785	down	140.843	146.931	-1.928	-1.8744	Detected	Detected
576	A_23_P104689	Hs.502875	RELA	v-rel reticuloendotheliosis viral oncogene homolog A (avian)	Homo sapiens v-rel reticuloendotheliosis viral oncogene homolog A (avian) (RELA), transcript variant 1, mRNA [NM_021975]	TTATTCTTTTATTGTCAGTATCTGTATCTCTCTCTCTTTTTGGAGGTGCTTAAGCAGAAG	NM_021975	chr11:65421710-65421651	1.05456	down	2405.47	2549.85	2.16616	2.2428	Detected	Detected
577	A_23_P250102	Hs.343664	CAND2	cullin-associated and neddylation-dissociated 2 (putative)	Homo sapiens cullin-associated and neddylation-dissociated 2 (putative) (CAND2), transcript variant 2, mRNA [NM_012298]	GAAGGTTTCAAATGTGTCTAGTGTTCAGTATTGAGGACAAAGAAATACAAGTGGCAGGCC	NM_012298	chr3:12876193-12876252	1.29387	down	1063	1382.5	0.987977	1.35966	Detected	Detected
578	ERCC-00071_128					AGCAAGGAGATTCTTCGCGACCTGGCCCATTCACTACATAACAGAGTTAAGACTTAGATC			1.04099	up	10.8678	10.4939	-5.62395	-5.68191	Not Detected	Not Detected
579	A_24_P324314	Hs.250723	MXRA7	matrix-remodelling associated 7	Homo sapiens matrix-remodelling associated 7 (MXRA7), transcript variant 2, mRNA [NM_001008529]	TGATGACCAAAGAGGAGCTGGAGGAGGAGCAGAGGATTGAGCTGACCTCTGACCTCACTT	NM_001008529	chr17:74681187-74679984	1.05001	up	2338.18	2238.35	2.12523	2.05483	Detected	Detected
580	A_33_P3262133		GFM1	G elongation factor, mitochondrial 1	G elongation factor, mitochondrial 1 [Source:HGNC Symbol;Acc:13780] [ENST00000312756]	CCTTATGATCTCCTAGGCTGTAATAGTTTCTTAGACTTTCCTTGTTTCTCACGAGATTGA		chr3:158373684-158373743	20.2167	down	8.33189	169.316	-6.0073	-1.66982	Not Detected	Detected
581	A_21_P0001737		XLOC_000974		BROAD Institute lincRNA (XLOC_000974), lincRNA [TCONS_00002447]	TCTATATCTCTGTTTTCTCCCAGACCAAGGTGTCTGTACCTCTCTGCCAACAGAGAAAAG		chr1:116832252-116832193	5.93178	down	21.3347	127.208	-4.65081	-2.08235	Not Detected	Detected
582	A_23_P108673	Hs.302346	FAM176A	family with sequence similarity 176, member A	Homo sapiens family with sequence similarity 176, member A (FAM176A), transcript variant 2, mRNA [NM_032181]	CCTCAGGGATTAAAATCCTACTTTTTAGTGTAGTTCCCACCTCATTCATGAAAATGAATA	NM_032181	chr2:75719826-75719767	1.0241	down	2124.79	2187.27	1.98716	2.02152	Detected	Detected
583	A_21_P0008289	Hs.617315	XLOC_010962		RST28606 Athersys RAGE Library Homo sapiens cDNA, mRNA sequence [BG209092]	ATCAGACTAAAGGCAAACAAGGACTCTGTATAAAGTACCGGTGGCATGTGTATTAGTGGA		chr22:16172092-16172151	36.4665	down	10.2504	375.731	-5.70834	-0.519838	Not Detected	Detected
584	A_23_P29163		GSTTP1	glutathione S-transferase theta pseudogene 1	Homo sapiens glutathione S-transferase theta pseudogene 1 (GSTTP1), non-coding RNA [NR_003081]	ACATTGGATTCAATGGTCAAGGAGAATATTTCTGAGTTGCTGAAGAAGAGCAGGTGACCC	NR_003081	chr22:24340792-24340733	47.3069	down	8.34285	396.718	-6.0054	-0.441424	Not Detected	Detected
585	A_23_P302116	Hs.530749	PPFIA1	protein tyrosine phosphatase, receptor type, f polypeptide (PTPRF), interacting protein (liprin), alpha 1	Homo sapiens protein tyrosine phosphatase, receptor type, f polypeptide (PTPRF), interacting protein (liprin), alpha 1 (PPFIA1), transcript variant 1, mRNA [NM_177423]	CGCTGGATCCTGTCAATTGGCCTTAAAGAATATGCAAACAATCTTATAGAGAGTGGTGTT	NM_177423	chr11:70221056-70221115	1.06875	down	389.854	418.812	-0.459155	-0.363236	Detected	Detected
586	A_24_P348989	Hs.710507	LILRA1	leukocyte immunoglobulin-like receptor, subfamily A (with TM domain), member 1	Homo sapiens leukocyte immunoglobulin-like receptor, subfamily A (with TM domain), member 1 (LILRA1), mRNA [NM_006863]	TCAGCCCATCACAAAACAAGACTGCCTCACACCCCCAGGATTACACAGTGGAGAATCTCA	NM_006863	chr19:55111992-55112199	1.01731	down	176.17	180.146	-1.60512	-1.58037	Detected	Detected
587	A_23_P103971	Hs.176588	CYP4Z1	cytochrome P450, family 4, subfamily Z, polypeptide 1	Homo sapiens cytochrome P450, family 4, subfamily Z, polypeptide 1 (CYP4Z1), mRNA [NM_178134]	AGTTTGATCAAAACTCCACTCAGTATCTGCATTACTTTTATCTCTGCAAATATCTGCATG	NM_178134	chr1:47583883-47583942	1.06356	up	8.70965	8.23157	-5.94333	-6.03223	Not Detected	Not Detected
588	A_24_P192994	Hs.503546	FADS1	fatty acid desaturase 1	Homo sapiens fatty acid desaturase 1 (FADS1), mRNA [NM_013402]	GGCCCAATATCAGTATTCTTTTTGTGTGTGCCAATTTTGTTATCACATCCCTATGAAGTT	NM_013402	chr11:61567185-61567126	1.10022	down	12884.6	14249.4	4.58742	4.72521	Detected	Detected
589	A_23_P141180	Hs.462379	TOM1L2	target of myb1-like 2 (chicken)	Homo sapiens target of myb1-like 2 (chicken) (TOM1L2), transcript variant 3, mRNA [NM_001082968]	GCTACTGAAAAGAGGAATGTGTTGAATGTCGCGTTTGCTGTCCACTCGTCCTAGAAGTTT	NM_001082968	chr17:17747058-17746999	1.07044	down	7979.85	8586.21	3.8962	3.99441	Detected	Detected
590	A_21_P0010633	Hs.596857	XLOC_l2_001011			AGGAGCAAAGTGATGAAGTGCTGACAAGGCAACAATAGAACATGAGAGATTCACTGCTGT		chr1:95145116-95145057	1.0895	down	105.581	115.626	-2.34374	-2.22008	Detected	Detected
591	A_33_P3352407					AAACTGGCCACTGACAAAAATGACCCCCATTTGTGTGACTTGAGATACATTACCTGAATG		chr2:181737784-181737725	1.15107	up	160059	139772	8.2223	8.01932	Detected	Detected
592	A_21_P0012703		XLOC_l2_011415		BROAD Institute lincRNA (XLOC_l2_011415), lincRNA [TCONS_l2_00021481]	TATCGAAAGGGGCAATCAACTTAACATTCCTCTTGGCAAATTCCGGTGCCAGTTTTGCAG		chr4:188891983-188891587	1.18607	up	74.6113	63.2321	-2.84462	-3.09081	Detected	Detected
593	A_23_P167595	Hs.612096	UBE2B	ubiquitin-conjugating enzyme E2B	Homo sapiens ubiquitin-conjugating enzyme E2B (UBE2B), mRNA [NM_003337]	GAATGTACCTCTATTAGTTTCAATTGAGTAATTCTAGACATAACTGGTTTGACTCTGTCC	NM_003337	chr5:133726638-133726697	1.19723	up	243.691	204.599	-1.13704	-1.39674	Detected	Detected
594	A_23_P122041	Hs.105818	PPP2CA	protein phosphatase 2, catalytic subunit, alpha isozyme	Homo sapiens protein phosphatase 2, catalytic subunit, alpha isozyme (PPP2CA), mRNA [NM_002715]	CATTAACACCTCGTGAATACAATTTAACTTCCATTTAGCTATAGCTTTACTCAGCATGAC	NM_002715	chr5:133533156-133533097	1.01918	down	2787.46	2855.63	2.37879	2.4062	Detected	Detected
595	A_33_P3413989	Hs.384598	SERPING1	serpin peptidase inhibitor, clade G (C1 inhibitor), member 1	Homo sapiens serpin peptidase inhibitor, clade G (C1 inhibitor), member 1 (SERPING1), transcript variant 1, mRNA [NM_000062]	AGCTTGCCGACAACCAACTCAACAACCAATTCAGCCACCAAAATAACAGCTAATACCACT	NM_000062	chr11:57367490-57367549	1.30154	down	34.4896	45.1221	-3.95785	-3.57763	Not Detected	Detected
596	A_21_P0009187		XLOC_012408		BROAD Institute lincRNA (XLOC_012408), lincRNA [TCONS_00025215]	AGAGACCCTTGGGCTTCCTTCCTTCAAGGCCTCTGGTCTCTAGCAGAGAGAAGAGAGGGA		chr17:17578743-17578684	1.31658	down	82.6684	109.403	-2.69668	-2.29989	Detected	Detected
597	A_33_P3424108					TTCTATAGTAAATGCTGCTCCCTGGATTCAGGCAACATTGTGCCTCTGCTAGATCTAGCT		chr17:058055998-058055939	1.0517	down	59.3089	62.6979	-3.17577	-3.10305	Detected	Detected
598	A_23_P79518	Hs.126256	IL1B	interleukin 1, beta	Homo sapiens interleukin 1, beta (IL1B), mRNA [NM_000576]	GGAATCAATTCAATTTGGACTGGTGTGCTCTCTTTAAATCAAGTCCTTTAATTAAGACTG	NM_000576	chr2:113587488-113587429	1.00435	up	18457.6	18472.8	5.10598	5.09972	Detected	Detected
599	ERCC-00128_189					TAAAATTGGCCTGAGGATCTGGCATGGACCGCGTCCGTTGAATAATGCATAATATCGCAT			1.07381	up	8.68144	8.12659	-5.94801	-6.05075	Not Detected	Not Detected
600	A_24_P383330					GGACAGGACATCCAACCCAAAAGAGACCTCGCCCACCTTGTGAAACGGCCCTGCTATATC		chr4:189271055-189270996	1.06236	up	39746.1	37606.7	6.21258	6.1253	Detected	Detected
601	A_23_P86411	Hs.662630	MYO3A	myosin IIIA	Homo sapiens myosin IIIA (MYO3A), mRNA [NM_017433]	TATTAGATTTGGAAGATTTCTATTATAAGGAATTTTTGCCCAGTCGTTCTGGACCAAAGG	NM_017433	chr10:26491904-26491963	1.03932	down	62.6549	65.4556	-3.09659	-3.04095	Detected	Detected
602	A_23_P11685	Hs.497200	PLA2G4A	phospholipase A2, group IVA (cytosolic, calcium-dependent)	Homo sapiens phospholipase A2, group IVA (cytosolic, calcium-dependent) (PLA2G4A), mRNA [NM_024420]	GAAATGGCAGCAGTTTCTGATGCTGAGGCAGTTTGCAATCCCATGACAACTGGATTTAAA	NM_024420	chr1:186957652-186957711	1.07513	down	9.35048	10.105	-5.8409	-5.7364	Not Detected	Not Detected
603	A_23_P119040	Hs.149020	GREB1L	growth regulation by estrogen in breast cancer-like	Homo sapiens growth regulation by estrogen in breast cancer-like (GREB1L), mRNA [NM_001142966]	AGGAATCCAAAGTTGAAGAGCCCAGGAAACGGGAAACTGTATCCATAATGCTGACCAAAT	NM_001142966	chr18:19085780-19085839	1.03617	up	106.64	103.45	-2.32935	-2.38061	Detected	Detected
604	A_33_P3257714	Hs.527193	RPS23	ribosomal protein S23	Homo sapiens ribosomal protein S23 (RPS23), mRNA [NM_001025]	AAATTGTGAAACTCCCTGTTGTGTTCTGTACCAGTGCATGAAACCCCTGTCACATATCCC	NM_001025	chr5:81569349-81569290	1.0066	down	3466.91	3507.86	2.69349	2.70298	Detected	Detected
605	A_33_P3360753	Hs.161851	KCNQ2	potassium voltage-gated channel, KQT-like subfamily, member 2	Homo sapiens cDNA FLJ60440 complete cds, highly similar to Potassium voltage-gated channel subfamily KQT member 2. [AK293727]	AACCTGTCATGGAGATGTGAGGGCCTTGTGTGTGCTTCCGTGTGTGACTGTGTGACTGCG		chr20:62055455-62055396	2.58088	up	130.279	50.74	-2.04048	-3.40834	Detected	Detected
606	ERCC-00142_99					AATGTAACTAGCGCCTCTGGTGTGAGCTTACTAGAAAGTAGGCCGGGCCGGTCGACAGGA			1.04178	up	8.72303	8.41657	-5.94111	-6.00016	Not Detected	Not Detected
607	A_24_P68415	Hs.381285	ZNF45	zinc finger protein 45	Homo sapiens zinc finger protein 45 (ZNF45), mRNA [NM_003425]	CACTATAAAGATGAGGGATTCAGTAATCAGAGTTCCCATCTTCAAGTTCACAGAGTCCAC	NM_003425	chr19:44419173-44419114	64.2554	up	561.328	8.78113	0.0667563	-5.93899	Detected	Not Detected
608	A_21_P0002930		XLOC_002577		BROAD Institute lincRNA (XLOC_002577), lincRNA [TCONS_00005947]	CTCCTTTTTGCTGATTAAGTTCCCCCAAAACCCCCTTAAGAATTTTAATAAGAAATGCAA		chr3:12517950-12518009	3.54898	up	332.807	94.2608	-0.687404	-2.51481	Detected	Detected
609	A_23_P117225	Hs.258429	ERCC5	excision repair cross-complementing rodent repair deficiency, complementation group 5	Homo sapiens excision repair cross-complementing rodent repair deficiency, complementation group 5 (ERCC5), mRNA [NM_000123]	ATTTTTGGGGGAGACCTGCCTCTCAGAATCATCTGATGGATCTTCAAGTGAAGATGCTGA	NM_000123	chr13:103527950-103528009	1.04485	down	4745.74	4984.27	3.14647	3.20977	Detected	Detected
610	A_24_P219053	Hs.507922	KIAA1704	KIAA1704	KIAA1704 [Source:HGNC Symbol;Acc:20298] [ENST00000497558]	CACAGAGAGACTAATCCCAATACAAGAATATTGACAACAAAAGGACAAAGTAGTTATTGC		chr13:45605831-45605890	1.24929	up	150.916	121.427	-1.82834	-2.14946	Detected	Detected
611	A_23_P429020	Hs.729090	HKR1	HKR1, GLI-Kruppel zinc finger family member	Homo sapiens HKR1, GLI-Kruppel zinc finger family member (HKR1), mRNA [NM_181786]	CCAAAGTGGAGACATTCTGTGTGTGATTATGCATGAGACTGTACTGGTAAGACTTGTATC	NM_181786	chr19:37854787-37854846	1.10594	down	479.901	533.492	-0.159352	-0.0140734	Detected	Detected
612	A_33_P3311493	Hs.363603	LOC283392	uncharacterized LOC283392	Homo sapiens uncharacterized LOC283392 (LOC283392), transcript variant 2, non-coding RNA [NR_026836]	GCAAGTAGATGAGAGACGAATGTTCATGTTTCTATATGGTCTGAATAAAAGTGTTATCAC	NR_026836	chr12:72656394-72656335	1.06436	down	1264.09	1352.42	1.23794	1.32793	Detected	Detected
613	A_23_P83159	Hs.522029	KLHL9	kelch-like 9 (Drosophila)	Homo sapiens kelch-like 9 (Drosophila) (KLHL9), mRNA [NM_018847]	TGAATATTTGTGTGCTATCGGTAGCTGTGTTTCTTTGATCAAATGTTCCTGTCCTTTTGC	NM_018847	chr9:21331160-21331101	1.03464	down	5255.92	5466.12	3.29378	3.34291	Detected	Detected
614	A_24_P21056	Hs.655688	PHF14	PHD finger protein 14	Homo sapiens PHD finger protein 14 (PHF14), transcript variant 2, mRNA [NM_014660]	ATGGAAACCCTACCAGATGGAACCAAACGATCAAGGAGGCAGATTAAGGAACCAGTGAAA	NM_014660	chr7:11091294-11091353	1.00899	up	1043.8	1039.85	0.961686	0.94877	Detected	Detected
615	A_23_P305616	Hs.720448	LOC652276	potassium channel tetramerisation domain containing 5 pseudogene	Homo sapiens potassium channel tetramerisation domain containing 5 pseudogene (LOC652276), non-coding RNA [NR_015441]	TGATGGGAGAATGGGGACTCTCTCTTTTATTGTGCAAATTCCACTTTCCATCATGCAGGA	NR_015441	chr16:2679594-2679653	1.35681	up	56.3548	41.75	-3.24948	-3.68969	Detected	Not Detected
616	A_24_P237757		ZMYM2	zinc finger, MYM-type 2	Homo sapiens mRNA; cDNA DKFZp564B162 (from clone DKFZp564B162). [AL136621]	TGAGGTAAGCAGGAATGTAAATGGAGTTCAAGGCCTTAACATTTTTGAGCACTGCTACTA		chr13:20593755-20593814	1.13341	down	1244.57	1417.91	1.21549	1.39615	Detected	Detected
617	A_23_P113184	Hs.528833	FTO	fat mass and obesity associated	Homo sapiens fat mass and obesity associated (FTO), mRNA [NM_001080432]	TTGGGGCATGACCCAGCCTATGGTTTGCCATACTCCCTCTTTTTCTCCGTTTTTTCATTA	NM_001080432	chr16:54148113-54148172	1.07483	down	4229.37	4569.4	2.98028	3.08439	Detected	Detected
618	A_23_P138507	Hs.334562	CDK1	cyclin-dependent kinase 1	Homo sapiens cyclin-dependent kinase 1 (CDK1), transcript variant 1, mRNA [NM_001786]	CCCATGTCAAAAACTTGGATGAAAATGGCTTGGATTTGCTCTCGAAAATGTTAATCTATG	NM_001786	chr10:62552004-62553650	1.08169	down	557.251	605.894	0.0562391	0.169526	Detected	Detected
619	A_23_P129829	Hs.514151	ORMDL3	ORM1-like 3 (S. cerevisiae)	Homo sapiens ORM1-like 3 (S. cerevisiae) (ORMDL3), mRNA [NM_139280]	CTGGAGCCTTCTCCCCTCCCCAGTTGGACTAGGGGCAGTGTTAATTTTGAAAAGGTGTGG	NM_139280	chr17:38077558-38077499	1.01741	up	23085.2	22807.6	5.42874	5.40383	Detected	Detected
620	A_21_P0012591	Hs.575081	UGT2B11	UDP glucuronosyltransferase 2 family, polypeptide B11	Homo sapiens UDP glucuronosyltransferase 2 family, polypeptide B11 (UGT2B11), mRNA [NM_001073]	TCTTTGGATGTGATTGGGTTTCTGCTGGCCTGTGTGGCAACTGTGACATTTATCATCACA	NM_001073	chr4:70066280-70066221	1.02683	up	17588.5	17217.6	5.0364	4.9982	Detected	Detected
621	A_33_P3330264	Hs.789	CXCL1	chemokine (C-X-C motif) ligand 1 (melanoma growth stimulating activity, alpha)	Homo sapiens chemokine (C-X-C motif) ligand 1 (melanoma growth stimulating activity, alpha) (CXCL1), mRNA [NM_001511]	AAGCTTGCCTCAATCCTGCATCCCCCATAGTTAAGAAAATCATCGAAAAGATGCTGAACA	NM_001511	chr4:74735646-74735705	1.01489	down	48995.5	49982.4	6.51442	6.53574	Detected	Detected
622	A_23_P65830	Hs.349979	HDDC3	HD domain containing 3	Homo sapiens HD domain containing 3 (HDDC3), mRNA [NM_198527]	AGTCTGAAGGTCTCCTGCTAACTAAGCTGAGCCCCGCGTGGTGGGAATCAGATGTACCCA	NM_198527	chr15:91474362-91474303	1.03616	up	3584.88	3477.68	2.74176	2.69051	Detected	Detected
623	A_23_P154199	Hs.36587	PPP1R7	protein phosphatase 1, regulatory subunit 7	Homo sapiens protein phosphatase 1, regulatory subunit 7 (PPP1R7), mRNA [NM_002712]	ATCTAACCGCATCCGGGCAATCGAAAATATCGACACCTTAACCAACCTGGAGAGTTTGTT	NM_002712	chr2:242099894-242102743	1.03149	up	10179.5	9919.88	4.24744	4.20271	Detected	Detected
624	A_32_P456537	Hs.363137	TCP1	t-complex 1	Homo sapiens t-complex 1 (TCP1), transcript variant 1, mRNA [NM_030752]	AACTGGACCAAATTAGACAAAGAGAATCAGATTATCACCAAGGAGAGAATTCAGAAGATC	NM_030752	chr6:160199547-160199520	1.17746	up	2009.87	1715.79	1.90694	1.67126	Detected	Detected
625	A_32_P118250	Hs.569361	C14orf167	chromosome 14 open reading frame 167	Homo sapiens chromosome 14 open reading frame 167 (C14orf167), transcript variant 1, non-coding RNA [NR_023921]	GGAGTGTGTCTTTGATATTTTAATAGAAATCACCTATTGCCCTCTAGAAAAGCTGTACCC	NR_023921	chr14:24408397-24408338	1.05526	up	100.266	95.508	-2.41825	-2.49585	Detected	Detected
626	A_21_P0011010		XLOC_l2_002651		BROAD Institute lincRNA (XLOC_l2_002651), lincRNA [TCONS_l2_00005011]	CATGGGACTTAAACCATTGGATATTGAGTTTATGAAGCGTTTGCATGAAAAAGTGAGTAT		chr11:50252675-50246896	1.08924	down	775.057	848.593	0.532213	0.655534	Detected	Detected
627	A_23_P122863	Hs.164060	GRB10	growth factor receptor-bound protein 10	Homo sapiens growth factor receptor-bound protein 10 (GRB10), transcript variant 4, mRNA [NM_001001555]	GAAAATAAACTGGAATGATCATCTATGGCTTGGGCCGCTTAGGAACAAGAACCGGAGAGA	NM_001001555	chr7:50657786-50657752	1.07151	down	3027.19	3260.46	2.49782	2.59747	Detected	Detected
628	A_24_P372562	Hs.728160	PTPMT1	protein tyrosine phosphatase, mitochondrial 1	Homo sapiens protein tyrosine phosphatase, mitochondrial 1 (PTPMT1), nuclear gene encoding mitochondrial protein, transcript variant 1, mRNA [NM_175732]	CACAAGCAGATTACTGCACGGGCAACAAAGGATGGGACTTTTGTCATTTCAAAGACATGA	NM_175732	chr11:47593122-47593181	1.01128	down	6310.42	6414.62	3.55758	3.57375	Detected	Detected
629	A_21_P0000682	Hs.496545	LOC100527964	uncharacterized LOC100527964	Homo sapiens uncharacterized LOC100527964 (LOC100527964), non-coding RNA [NR_037642]	GGAGTGTCTGATGCAACTTTGAATTATGCAAATGGGAAATAGTGCACTTGTGTACAATCT	NR_037642	chr1:180238885-180238826	1.11204	up	338.222	305.721	-0.664116	-0.817326	Detected	Detected
630	A_33_P3423718	Hs.16441	ADAMTS7	ADAM metallopeptidase with thrombospondin type 1 motif, 7	Homo sapiens ADAM metallopeptidase with thrombospondin type 1 motif, 7 (ADAMTS7), mRNA [NM_014272]	AGAAGTACTTCCTCAATGGTGGCTGGACCATCCAGTAGAACGGGGACTACCAGGTGGCAG	NM_014272	chr15:79064069-79064010	8.82616	down	11.0351	97.902	-5.60191	-2.46013	Not Detected	Detected
631	A_23_P216630	Hs.573495	SLC44A1	solute carrier family 44, member 1	Homo sapiens solute carrier family 44, member 1 (SLC44A1), mRNA [NM_080546]	CTCCCTGTTCCATATGCTCGCAATCTCAGCTATTTGGAAGCTACCAGGAATGCTTTCTAA	NM_080546	chr9:108153508-108153567	1.02433	down	5334.1	5492.17	3.31509	3.34976	Detected	Detected
632	A_33_P3329664	Hs.534554	ZFP92	zinc finger protein 92 homolog (mouse)	Homo sapiens zinc finger protein 92 homolog (mouse) (ZFP92), mRNA [NM_001136273]	TTTCCTTCTCCAAGCCTCACCTGATCTCCCAATTGGAACGAGGGGAAGGACCCTGGGTAG	NM_001136273	chrX:152685689-152685748	2.37747	down	27.8354	66.5204	-4.2671	-3.01767	Not Detected	Detected
633	A_23_P122937	Hs.656638	ELMO1	engulfment and cell motility 1	Homo sapiens engulfment and cell motility 1 (ELMO1), transcript variant 1, mRNA [NM_014800]	CATCTCTAATAGACTAAACCTAAATGCCTCTAGGACGGACTGTTGCTATCCAAGCGTTTG	NM_014800	chr7:36894347-36894288	1.00953	up	200.274	199.411	-1.42011	-1.43379	Detected	Detected
634	A_23_P82975	Hs.191540	VPS13B	vacuolar protein sorting 13 homolog B (yeast)	Homo sapiens vacuolar protein sorting 13 homolog B (yeast) (VPS13B), transcript variant 4, mRNA [NM_181661]	TATGCTAGGAAACATTACAGGTTCTGAAGATGAAACAAGAATAGATATGCAATATCCTGC	NM_181661	chr8:100128083-100133444	1.28114	up	44.0829	34.5872	-3.6038	-3.96123	Detected	Not Detected
635	A_33_P3362048		SHMT1	serine hydroxymethyltransferase 1 (soluble)	serine hydroxymethyltransferase 1 (soluble) [Source:HGNC Symbol;Acc:10850] [ENST00000395682]	TAAGCTTCCCAGCTGTAGGATTTCTGTTCCACGCCTGCTCTCTGACAGAACTCTTTTATT		chr17:18256890-18256831	1.21648	down	45.7482	55.9402	-3.5503	-3.26758	Detected	Detected
636	A_24_P928052	Hs.131704	NRP1	neuropilin 1	Homo sapiens neuropilin 1 (NRP1), transcript variant 1, mRNA [NM_003873]	GTTGATATAATCCTACCAGAAGGAAAGCACTAAGAAACACTCGTTTGTTGTTTTTAAAGG	NM_003873	chr10:33466995-33466936	1.05547	up	962.771	916.9	0.845104	0.767224	Detected	Detected
637	A_21_P0011876		XLOC_l2_007783		BROAD Institute lincRNA (XLOC_l2_007783), lincRNA [TCONS_l2_00014271]	TCTAGGTTTCTCTGCAGAAGACAGCAAGATGCCCCAGGGAATGTTTGTGAAAAAGGATGA			1.04392	up	515.788	496.646	-0.0553102	-0.117321	Detected	Detected
638	A_33_P3313652					GCCTGCAGGCTCCGGGGGGGTTGGGGGCTGGGGCTCCCGGGGTGATGCCTGCCCTTGGCA		chr1:228252147-228252088	1.03982	up	110.818	107.126	-2.2739	-2.33023	Detected	Detected
639	A_23_P409626	Hs.657058	HNRNPUL2	heterogeneous nuclear ribonucleoprotein U-like 2	Homo sapiens heterogeneous nuclear ribonucleoprotein U-like 2 (HNRNPUL2), mRNA [NM_001079559]	TTTACGGGCGAGATTATGAGTACAACAGATACAGAGACTATTACAGACAATACAATCGGG	NM_001079559	chr11:62483033-62482974	1.01988	down	178.013	182.492	-1.59011	-1.56171	Detected	Detected
640	A_21_P0008206		XLOC_010707		BROAD Institute lincRNA (XLOC_010707), lincRNA [TCONS_00022098]	AGTTTTTCCTTCATTCTCCCCATGATCGTGACGGTCCTTTTCTCAAAGTACTAATACTTT		chr13:100150655-100150596	1.88144	up	45.916	24.5311	-3.54502	-4.45685	Detected	Not Detected
641	A_23_P415411	Hs.662174	HIST1H4E	histone cluster 1, H4e	Homo sapiens histone cluster 1, H4e (HIST1H4E), mRNA [NM_003545]	CTTCGGCGGCTAATGCTACCGCTTAAACGACTCAGCATCTCGACTTCCCAAATCAAAGGC	NM_003545	chr6:26205172-26205231	1.03072	down	2351.93	2436.74	2.13369	2.17734	Detected	Detected
642	A_33_P3639068	Hs.388347	GFRA1	GDNF family receptor alpha 1	Homo sapiens GDNF family receptor alpha 1 (GFRA1), transcript variant 1, mRNA [NM_005264]	TGGTAACCGCTCTGTCCACCCTATTATCTTTAACAGAAACATCATAGCTGCATTAAAAAA	NM_005264	chr10:117823955-117823896	1.06314	down	45488.7	48611.3	6.40728	6.49561	Detected	Detected
643	A_23_P166910	Hs.12707	DNAJC13	DnaJ (Hsp40) homolog, subfamily C, member 13	Homo sapiens DnaJ (Hsp40) homolog, subfamily C, member 13 (DNAJC13), mRNA [NM_015268]	AAGTCCACATTCCTCCAGCTGATACGTTGAAGCAAACTCTTACTGCCTTTCTCCTGGTTT	NM_015268	chr3:132257167-132257226	1.01564	up	1543.81	1527.9	1.52634	1.50394	Detected	Detected
644	A_23_P111701	Hs.83381	GNG11	guanine nucleotide binding protein (G protein), gamma 11	Homo sapiens guanine nucleotide binding protein (G protein), gamma 11 (GNG11), mRNA [NM_004126]	CTTGAGCATGACACTTCTTTCAGTATATTGCTTGATGCTTCAAATAAAGTTTTGTCTTGG	NM_004126	chr7:93555764-93555823	1.03857	up	5376.16	5203.29	3.32642	3.27181	Detected	Detected
645	A_23_P41204	Hs.591307	FAM131A	family with sequence similarity 131, member A	Homo sapiens family with sequence similarity 131, member A (FAM131A), transcript variant 1, mRNA [NM_144635]	TTCTCACTTCCGAGTCCATGTGCAGTGCTTGATAGAATCAACCCCACCTGGAGGGGCTGG	NM_144635	chr3:184063177-184063236	1.57583	down	397.617	629.822	-0.430708	0.225406	Detected	Detected
646	A_23_P100499	Hs.459795	ROGDI	rogdi homolog (Drosophila)	Homo sapiens rogdi homolog (Drosophila) (ROGDI), mRNA [NM_024589]	CAGCAGATCCAGGATGCCAGAAACCATGTGAGCCAAGCCATTTACCTGCTTACCAGCCGG	NM_024589	chr16:4850504-4849729	1.38006	down	533.599	740.213	-0.00633144	0.458401	Detected	Detected
647	A_33_P3294222	Hs.611432	RLTPR	RGD motif, leucine rich repeats, tropomodulin domain and proline-rich containing	Homo sapiens RGD motif, leucine rich repeats, tropomodulin domain and proline-rich containing (RLTPR), mRNA [NM_001013838]	CCTCTCTCGGCAGGGCGGCGAGCAGTGTCTGTGCATGAGGACCAGCTCCAGGCCCCTGCT	NM_001013838	chr16:67690724-67690783	1.16251	down	56.3965	65.9009	-3.24841	-3.03117	Detected	Detected
648	A_23_P115316	Hs.584957	TOR3A	torsin family 3, member A	Homo sapiens torsin family 3, member A (TOR3A), mRNA [NM_022371]	CTTATTATGACACTCCAGATGGTCTCCTTAGCATCTCAGCTCTTCTGCAAGGAAGAGCTT	NM_022371	chr1:179064718-179064777	1.06685	down	824.339	884.004	0.62115	0.714513	Detected	Detected
649	A_32_P147078	Hs.468274	SLC8A1	solute carrier family 8 (sodium/calcium exchanger), member 1	Homo sapiens solute carrier family 8 (sodium/calcium exchanger), member 1 (SLC8A1), transcript variant A, mRNA [NM_021097]	GGGGGGCGGGAAATGCACTAATTGTGCTCTTCCTTATAAATGGTACATATTACTGACACA	NM_021097	chr2:40339484-40339425	1.20105	up	108.215	90.5669	-2.30818	-2.57248	Detected	Detected
650	A_23_P365614	Hs.436100	NOTCH4	notch 4	Homo sapiens notch 4 (NOTCH4), mRNA [NM_004557]	CACTGCTATCGCTATTTAAGAACCCTAAATCTGTCACCCATAATAAAGCTGATTTGAAGT	NM_004557	chr6:32162683-32162624	1.14909	up	49.7751	43.5411	-3.42859	-3.62909	Detected	Detected
651	A_32_P98298	Hs.41688	DUSP8	dual specificity phosphatase 8	Homo sapiens dual specificity phosphatase 8 (DUSP8), mRNA [NM_004420]	CAACTACTGTGAAAAGCTGCTGCCCTGGCTGGACAAGTCCATCGAGTTCATCGATAAAGC	NM_004420	chr11:1579394-1579141	1.39162	down	249.892	349.555	-1.10078	-0.624022	Detected	Detected
652	A_21_P0001785		FLJ33534	uncharacterized LOC285150	Q9AGC5_STRPY (Q9AGC5) Collagen-like protein B (Fragment), partial (5%) [THC2487411]	ATTATCCCTGTGAGGCCACCTAATAGGAGGCATGCTGTCAGAAAAGAAAATTCTGACCAG		chr2:11239264-11239205	13.1911	up	146.598	11.1709	-1.87023	-5.59172	Detected	Not Detected
653	A_21_P0009950		XLOC_013489		BROAD Institute lincRNA (XLOC_013489), lincRNA [TCONS_00028131]	ACTGCAGCAAAGAGACACTGGGAATTAGCCCTTCTGTCCCCTCCTTGCCAGAAGCAGGAG		chr20:23161800-23167042	1.09871	down	1228.89	1357.19	1.1972	1.33301	Detected	Detected
654	A_21_P0003353	Hs.582018	XLOC_003512		DA311603 BRHIP3 Homo sapiens cDNA clone BRHIP3000275 5', mRNA sequence [DA311603]	GCTTAATCCCCAAGAAAGTCCATCAGGAATAGGAGAAGGCCAGTTTAAGAGCATTTAATG		chr4:38572230-38572289	9.77688	down	7.72801	75.947	-6.11585	-2.82647	Not Detected	Detected
655	A_32_P176911	Hs.150840	LINC00239	long intergenic non-protein coding RNA 239	Homo sapiens long intergenic non-protein coding RNA 239 (LINC00239), non-coding RNA [NR_026774]	GGACTCTGGAGATAAAACCTCATTGCAAGGCTACCTTTGCCACTGTATCTTAGCAGCTTT	NR_026774	chr14:102198716-102198775	1.06648	up	60.5434	57.0631	-3.14605	-3.23891	Detected	Detected
656	A_33_P3272117	Hs.298351	ASPSCR1	alveolar soft part sarcoma chromosome region, candidate 1	Homo sapiens alveolar soft part sarcoma chromosome region, candidate 1 (ASPSCR1), transcript variant 1, mRNA [NM_024083]	TGAGTTCTTTGAGCTGACGGTGGACGACGTGAGAAGACGCTTGGCCCAGCTCAAGAGTGA	NM_024083	chr17:79967005-79967064	1.02929	down	1078.91	1116.26	1.00941	1.05106	Detected	Detected
657	A_24_P309360	Hs.500674	TM9SF3	transmembrane 9 superfamily member 3	Homo sapiens transmembrane 9 superfamily member 3 (TM9SF3), mRNA [NM_020123]	GAAGACAGAAGTGTACTCTCTACAATGCAATTTACTGTACAGTTAGAAAGCAAAGTGTTA	NM_020123	chr10:98281324-98281265	1.02375	up	3415.59	3353.64	2.67197	2.63811	Detected	Detected
658	A_23_P142255	Hs.7423	SHD	Src homology 2 domain containing transforming protein D	Homo sapiens Src homology 2 domain containing transforming protein D (SHD), mRNA [NM_020209]	CCCTTTTGAGTCCTCGGGCCCAGAATCGTATCCCAAAGCCCTCCCATGGCCTAGAAAATA	NM_020209	chr19:4290646-4290705	1.14296	down	254.392	292.264	-1.07504	-0.882267	Detected	Detected
659	A_33_P3394380	Hs.656683	AKAP5	A kinase (PRKA) anchor protein 5	Homo sapiens A kinase (PRKA) anchor protein 5 (AKAP5), mRNA [NM_004857]	TCCAGATCAACAAATTGTGGAAGAAGCCAGTAACAGTACCCTAGAAAGTGCACCAAAAAA	NM_004857	chr14:64935925-64935981	1.00476	down	162.043	163.658	-1.72571	-1.71885	Detected	Detected
660	A_33_P3263696	Hs.127403	ATG13	ATG13 autophagy related 13 homolog (S. cerevisiae)	Homo sapiens ATG13 autophagy related 13 homolog (S. cerevisiae) (ATG13), transcript variant 3, mRNA [NM_001205119]	AGTTTGGATATACCCTTTGCCATGTTTGCTCCCAAGAATTTGGAGCTGGAGGATACCGAT	NM_001205119	chr11:46690061-46690120	1.17356	down	468.978	553.221	-0.19257	0.0383167	Detected	Detected
661	A_24_P172990	Hs.315137	AARS	alanyl-tRNA synthetase	Homo sapiens alanyl-tRNA synthetase (AARS), mRNA [NM_001605]	GCCACTGCAGTCATCCCCCAGTGGCAGAAGGATGAATTGCGGGAGACTCTCAAATCCCTA	NM_001605	chr16:70287935-70287876	1.07497	down	1344.56	1452.84	1.32697	1.43126	Detected	Detected
662	A_23_P332374	Hs.119014	ZNF175	zinc finger protein 175	Homo sapiens zinc finger protein 175 (ZNF175), mRNA [NM_007147]	TGCAGTGGGGTTTGCTGCAGAATTCACTGCATAGCAGGAGATGTAAGCAGATGAGTTATT	NM_007147	chr19:52092551-52092610	1.16385	up	357.033	308.359	-0.58603	-0.80493	Detected	Detected
663	A_33_P3285132	Hs.590961	ZNF599	zinc finger protein 599	Homo sapiens zinc finger protein 599 (ZNF599), mRNA [NM_001007248]	GGACAAAAACCCTTGGAGTGCAAAGAATGTGCAAAAGCCTTTTACTATAGCTCTTCCTTC	NM_001007248	chr19:35250283-35250224	14.4231	up	110.075	7.67135	-2.28361	-6.13392	Detected	Not Detected
664	A_24_P280706	Hs.281902	SUGT1	SGT1, suppressor of G2 allele of SKP1 (S. cerevisiae)	Homo sapiens SGT1, suppressor of G2 allele of SKP1 (S. cerevisiae) (SUGT1), transcript variant 1A, mRNA [NM_006704]	GCTTTGGAACAGAAACCAGATGATGCACATATATTATCGTCAAAGAGCTTATTGTCACAT	NM_006704	chr13:53231679-53231737	1.00954	up	1175.98	1170.89	1.1337	1.12	Detected	Detected
665	A_21_P0012005	Hs.580507	XLOC_l2_007359		DA046613 BLADE2 Homo sapiens cDNA clone BLADE2009437 5', mRNA sequence [DA046613]	TGTGCAACTTTGGCATTCTTGATCTATCACCTGTGACTGAAAGCTCCCAAACTGATGCAA		chr2:67268185-67269098	14.31	up	111.028	7.79897	-2.27116	-6.11011	Detected	Not Detected
666	A_23_P64083	Hs.406423	SF3B2	splicing factor 3b, subunit 2, 145kDa	Homo sapiens splicing factor 3b, subunit 2, 145kDa (SF3B2), mRNA [NM_006842]	GGACGGAAGTGAGACACCTCAGCTCTTCACTGTGTTGCCAGAGAAGAGAACAGCCACTGT	NM_006842	chr11:65831195-65835470	1.09373	down	11176.5	12287.4	4.38224	4.51149	Detected	Detected
667	A_23_P122007	Hs.482976	C5orf30	chromosome 5 open reading frame 30	Homo sapiens chromosome 5 open reading frame 30 (C5orf30), mRNA [NM_033211]	ATCAGATTTCTCGTTGGGCTGGAAATGTTTCGCTGTTGTATATTTTAAAGTAAATTGCAC	NM_033211	chr5:102613812-102613871	1.02169	up	1622.41	1596.19	1.59798	1.56702	Detected	Detected
668	A_32_P22338	Hs.475896	PDCD6IP	programmed cell death 6 interacting protein	Homo sapiens programmed cell death 6 interacting protein (PDCD6IP), transcript variant 1, mRNA [NM_013374]	AAGATGGTGTGATAAATGAAGAAGCTCTTTCTGTTACTGAACTAGATCGAGTCTATGGAG	NM_013374	chr3:33894107-33894166	1.06228	down	609.371	650.676	0.185233	0.272401	Detected	Detected
669	A_24_P207150	Hs.598862	UBE3A	ubiquitin protein ligase E3A	Homo sapiens ubiquitin protein ligase E3A (UBE3A), transcript variant 3, mRNA [NM_130839]	TTTAACTAAGGTGAGACATTGATATATCCTTTTGCTACAAGCTATAGCTAATGTGCTGAG	NM_130839	chr15:25582924-25582865	1.00783	up	1143.97	1140.96	1.09389	1.08264	Detected	Detected
670	A_21_P0000083	Hs.436847	CLCN2	chloride channel 2	Homo sapiens chloride channel 2 (CLCN2), transcript variant 1, mRNA [NM_004366]	ACTAAGATGGGTTTATAACTGGAACCTCCAATGACCAGATGTATATAGAGATTTACAAAG	NM_004366	chr3:184064108-184064049	1.07599	down	1285.69	1390.55	1.26239	1.36804	Detected	Detected
671	A_33_P3324695	Hs.658356	LOC100506393	uncharacterized LOC100506393	Homo sapiens uncharacterized LOC100506393 (LOC100506393), non-coding RNA [NR_040098]	TAGTTCTGGAGAGTTGACCCTCCAGGCGAAGCATTAGGCTTTGATACAATTTGTCTGGTA	NR_040098	chr12:20251729-20251788	4.75102	up	130.998	27.7153	-2.03255	-4.28078	Detected	Not Detected
672	A_33_P3343496	Hs.553751	OR5M1	olfactory receptor, family 5, subfamily M, member 1	Homo sapiens olfactory receptor, family 5, subfamily M, member 1 (OR5M1), mRNA [NM_001004740]	GTAATCCTTGCCATGCAACAAATGATTAGGGGAAAATCCTTTCATAAAATTGCAGTTTAG	NM_001004740	chr11:56380090-56380031	1.22364	down	186.094	228.891	-1.52606	-1.23488	Detected	Detected
673	A_21_P0005722		XLOC_006844		BROAD Institute lincRNA (XLOC_006844), lincRNA [TCONS_00014761]	TTAGAAATGTCCATCAGCTTACGAGGAGATTCTCCCTCATCTCACAAACTACCTGCATCT		chr8:74794265-74794324	1.11919	up	95.4288	85.7073	-2.48959	-2.65205	Detected	Detected
674	A_24_P12065	Hs.13291	CCNG2	cyclin G2	Homo sapiens cyclin G2 (CCNG2), mRNA [NM_004354]	ACACATGCAAATTGTCAGCTTATTGAGACAACCCACTTAGATTCATATATGGACAAGGAC	NM_004354	chr4:78090417-78090476	1.84982	down	130.702	243.027	-2.03581	-1.14842	Detected	Detected
675	A_23_P49546	Hs.436980	GRIN2C	glutamate receptor, ionotropic, N-methyl D-aspartate 2C	Homo sapiens glutamate receptor, ionotropic, N-methyl D-aspartate 2C (GRIN2C), mRNA [NM_000835]	CTGGAACTTGTGGTTGAGGCAGGGCCATCCCGATCCTTGCTCTACCTGGCTAGAGTTTCT	NM_000835	chr17:72838263-72838204	16.4035	down	14.2736	235.35	-5.23066	-1.19473	Not Detected	Detected
676	A_33_P3260146	Hs.434253	C9orf3	chromosome 9 open reading frame 3	Homo sapiens chromosome 9 open reading frame 3 (C9orf3), transcript variant 1, mRNA [NM_001193329]	AGACTGGACGGAGGAGTGGCTGAGTGAAGGCTTCGCCACTCACTTGGAGGATGTGTTTTG	NM_001193329	chr9:97686382-97686441	1.31985	up	268.029	204.126	-0.9997	-1.40008	Detected	Detected
677	A_24_P383523	Hs.98259	SAMD4A	sterile alpha motif domain containing 4A	Homo sapiens sterile alpha motif domain containing 4A (SAMD4A), transcript variant 1, mRNA [NM_015589]	CCATCTTCAGGGTTGCACAGAATCCTCCAAGATACTTTGCAGCCTTTTTTCCCCCTGGTC	NM_015589	chr14:55255724-55255783	1.10231	down	2158.02	2391.14	2.00955	2.15008	Detected	Detected
678	A_33_P3703501	Hs.631797	GALNT10	UDP-N-acetyl-alpha-D-galactosamine:polypeptide N-acetylgalactosaminyltransferase 10 (GalNAc-T10)	Homo sapiens UDP-N-acetyl-alpha-D-galactosamine:polypeptide N-acetylgalactosaminyltransferase 10 (GalNAc-T10) (GALNT10), mRNA [NM_198321]	GAATTGAGATTCATCATCAAAGAGCAATGCAGCGTCGTTAAAATAAAAACTGTGCCTTTT	NM_198321	chr5:153798492-153798551	1.10743	down	3483.92	3878.19	2.70055	2.84777	Detected	Detected
679	A_23_P158297	Hs.225949	BTNL3	butyrophilin-like 3	Homo sapiens butyrophilin-like 3 (BTNL3), mRNA [NM_197975]	CGAATGTGAATCATGCTTGCAGGTTTGAGGGCACAGTGTTTGCTAATGATGTGTTTTTAT	NM_197975	chr5:180433264-180433323	28.6864	down	8.35478	240.909	-6.00334	-1.16105	Not Detected	Detected
680	A_23_P85726	Hs.33922	METTL18	methyltransferase like 18	Homo sapiens methyltransferase like 18 (METTL18), mRNA [NM_033418]	TCTTGGATCTTGGTTGTGGATCAGGTTTACTAGGTATAACTGCATTCAAGGGAGGGTCCA	NM_033418	chr1:169762265-169762206	1.86691	down	235.88	442.647	-1.18403	-0.283383	Detected	Detected
681	ERCC-00170_100					CTTCCTTCCTGTGTTCCAGCTACAAACTTAGAAACAAGTGGAGCTGAGATTACAGCAGAG			1.19677	down	37.3704	44.9552	-3.84212	-3.58298	Not Detected	Detected
682	A_33_P3380751	Hs.408614	ST8SIA1	ST8 alpha-N-acetyl-neuraminide alpha-2,8-sialyltransferase 1	Homo sapiens ST8 alpha-N-acetyl-neuraminide alpha-2,8-sialyltransferase 1 (ST8SIA1), mRNA [NM_003034]	CGAAGAAGCGTGCGTGCGTTTGCAAGTAAGAGAACCAAAGGTGTGTGTGCATGGGGGGCT	NM_003034	chr12:22487308-22487249	1.04185	down	101.297	106.083	-2.4035	-2.34435	Detected	Detected
683	A_19_P00319069	Hs.516245	LOC100506328	uncharacterized LOC100506328	ALU6_HUMAN (P39193) Alu subfamily SP sequence contamination warning entry, partial (7%) [THC2620383]	CTAGTTCTATTTCCAAAATATTATTGGTGCCCCTAGTTGTACTGCCTGAGTGTTGTCAGA		chr2:102600427-102600486	1.46073	up	55.9444	38.4973	-3.26002	-3.80671	Detected	Not Detected
684	A_23_P102037	Hs.606592	COQ10B	coenzyme Q10 homolog B (S. cerevisiae)	Homo sapiens coenzyme Q10 homolog B (S. cerevisiae) (COQ10B), nuclear gene encoding mitochondrial protein, mRNA [NM_025147]	CATCACCATTGCTAGAATACTGGCATGATTCTTCTGAGCAGAAGTTGAAACTGTAAATTT	NM_025147	chr2:198338889-198338948	1.09718	up	702.297	643.406	0.389994	0.256189	Detected	Detected
685	A_24_P659836	Hs.535660	SYCE3	synaptonemal complex central element protein 3	Homo sapiens synaptonemal complex central element protein 3 (SYCE3), mRNA [NM_001123225]	GCACCCACATGAATAGCTGTATGCACTGTACTTGTTTCTTAATAAACTTATTTTTAAGCC	NM_001123225	chr22:50989602-50989544	1.09422	up	182.717	167.849	-1.55248	-1.68238	Detected	Detected
686	A_23_P250455	Hs.6764	HDAC6	histone deacetylase 6	Homo sapiens histone deacetylase 6 (HDAC6), mRNA [NM_006044]	ACGATAGACCAGCTGTAGCTCATTCCAGCCTGTACCTTGGATGAGGGGTAGCCTCCCACT	NM_006044	chrX:48683060-48683119	1.01366	down	2867.18	2921.38	2.41947	2.43904	Detected	Detected
687	A_23_P152995	Hs.134662	SLC6A4	solute carrier family 6 (neurotransmitter transporter, serotonin), member 4	Homo sapiens solute carrier family 6 (neurotransmitter transporter, serotonin), member 4 (SLC6A4), mRNA [NM_001045]	TGCTGGAATCTACTAGAACCTTCTAATCCATGTGCTGCTGTGGCATCAGGAAAGGAAGAT	NM_001045	chr17:28525002-28524943	1.01437	up	8.32411	8.24869	-6.00865	-6.02923	Not Detected	Not Detected
688	A_33_P3355926	Hs.678899	LOC100130894	uncharacterized LOC100130894	Homo sapiens uncharacterized LOC100130894 (LOC100130894), non-coding RNA [NR_034083]	TGAGGCGGTCCTGCCGCACTCAACCCAGAACCTCATCACTAAAAGGAACCTCATGGTTCA	NR_034083	chr16:70800399-70800458	1.17823	up	44.106	37.6279	-3.60304	-3.83967	Detected	Not Detected
689	A_23_P149818	Hs.370689	UPF2	UPF2 regulator of nonsense transcripts homolog (yeast)	Homo sapiens UPF2 regulator of nonsense transcripts homolog (yeast) (UPF2), transcript variant 1, mRNA [NM_080599]	TTGATTTGAGTTTCAGTGTCTCTGAATTGAACATCCCACGTTGGAAGAAGATACATTTGG	NM_080599	chr10:11962903-11962844	1.35055	up	139.427	103.772	-1.94258	-2.37613	Detected	Detected
690	A_23_P113613	Hs.476093	CDCP1	CUB domain containing protein 1	Homo sapiens CUB domain containing protein 1 (CDCP1), transcript variant 1, mRNA [NM_022842]	CTTAATTTGTGGATGATACAGAAAGCCAGGCTTTGGGATACAAGTTCTTTCCTCTTCATT	NM_022842	chr3:45123898-45123839	1.10878	down	8667.37	9659.95	4.01543	4.16441	Detected	Detected
691	A_33_P3416882	Hs.444449	ARL9	ADP-ribosylation factor-like 9	Homo sapiens ADP-ribosylation factor-like 9 (ARL9), mRNA [NM_206919]	TACCTGACTAAGAATGGCTCAGAGATACCCTCCACCATGCAAGATGCCAAAGACTTGATT	NM_206919	chr4:57389956-57390015	1.18506	up	90.201	76.5091	-2.57087	-2.81584	Detected	Detected
692	A_24_P109432	Hs.648846	NBEAL1	neurobeachin-like 1	Homo sapiens neurobeachin-like 1 (NBEAL1), mRNA [NM_001114132]	CTTTGCAGAAATCTATCAAATGTGGAAGAAATTGGGACTTGCTCGTACATTAATTATGTC	NM_001114132	chr2:203914691-203921201	1.06272	up	751.886	711.174	0.488426	0.400663	Detected	Detected
693	A_33_P3341329	Hs.496279	ZCRB1	zinc finger CCHC-type and RNA binding motif 1	Homo sapiens zinc finger CCHC-type and RNA binding motif 1 (ZCRB1), mRNA [NM_033114]	CGTGATGAGGAAGAACTTAGTGATTAAAATCTTGCCCTAGCACAGTAATAAAAATCAAGA	NM_033114	chr12:42706894-42706836	1.08945	up	2314.14	2135.13	2.11032	1.98671	Detected	Detected
694	ERCC-00148_99					CAAATGGAAGTAGCTTCCACAGTTTGTAACAAGCCGTGCCTGCGCATGTTATTTACCAAT			1.10041	down	196.376	217.214	-1.44847	-1.31042	Detected	Detected
695	A_21_P0000885		LOC284408	uncharacterized LOC284408	Homo sapiens uncharacterized LOC284408 (LOC284408), transcript variant 1, non-coding RNA [NR_040027]	GAACTTTAAGCACTTTTCCAAGAAGAGTGAAGGGCTGGAGAATAAATTGTGAACTAAAAT	NR_040027	chr19:37318934-37318993	1.0701	down	180.592	194.253	-1.56935	-1.4716	Detected	Detected
696	A_23_P161719	Hs.212140	CWF19L2	CWF19-like 2, cell cycle control (S. pombe)	Homo sapiens CWF19-like 2, cell cycle control (S. pombe) (CWF19L2), mRNA [NM_152434]	CTTCATTTTAGTCACCATGGAGTAAAAACATATATTCGATGATCTGCTCACATTCCTGCT	NM_152434	chr11:107197449-107197390	1.00898	down	274.527	278.427	-0.965138	-0.952243	Detected	Detected
697	A_33_P3227944	Hs.128813	C17orf69	chromosome 17 open reading frame 69	Homo sapiens chromosome 17 open reading frame 69 (C17orf69), transcript variant 2, non-coding RNA [NR_026906]	CACTGTGCTAAACGCCTTCCATGTATTCATCTCATTAGTAAACATTTCTGAAACTATTCT	NR_026906	chr17:43723534-43723593	1.14722	up	255.295	223.685	-1.06992	-1.26807	Detected	Detected
698	A_23_P106682	Hs.531561	EMP2	epithelial membrane protein 2	Homo sapiens epithelial membrane protein 2 (EMP2), mRNA [NM_001424]	TTCCGGAGCTGGGTTGCTTCTGCTGCAGTACAGAATCCACATTCAGATAACCATTTTGTA	NM_001424	chr16:10626759-10626700	1.12757	down	291.512	330.403	-0.878533	-0.705313	Detected	Detected
699	A_32_P114284	Hs.604950	IKZF2	IKAROS family zinc finger 2 (Helios)	Homo sapiens IKAROS family zinc finger 2 (Helios) (IKZF2), transcript variant 2, mRNA [NM_001079526]	TATTATAAAGGTTTGTACTGTCTGAGTGCACAGCTACTGGAATAAATTTAGGGAATCTCA	NM_001079526	chr2:213864595-213864536	1.37036	up	897.115	658.047	0.743205	0.28865	Detected	Detected
700	A_33_P3419458	Hs.658450	SNORA59B	small nucleolar RNA, H/ACA box 59B	Homo sapiens small nucleolar RNA, H/ACA box 59B (SNORA59B), small nucleolar RNA [NR_003022]	GTTACCCGTAGATGTAGTGAGGGTAACAATACTTACTCTCGTTGGTGATAAGGAACAGCT	NR_003022	chr17:19460965-19461024	1.14692	up	89.4443	78.3903	-2.58303	-2.78079	Detected	Detected
701	A_23_P252082	Hs.647116	TMEM176A	transmembrane protein 176A	Homo sapiens transmembrane protein 176A (TMEM176A), mRNA [NM_018487]	GAACCAGACTGAGGAAAAGAGGCTCTTCAACAGCCCCAGTTATCCTGGCCCCATGACCGT	NM_018487	chr7:150502028-150502087	1.03794	up	49.2958	47.7396	-3.44255	-3.49628	Detected	Detected
702	A_23_P110196	Hs.26663	HERC5	hect domain and RLD 5	Homo sapiens hect domain and RLD 5 (HERC5), mRNA [NM_016323]	TGTCCTGAAAGTTGGAATGAAAGAGACCCTATAAGAGCACTGACATGTTTCAGTGTCCTC	NM_016323	chr4:89426889-89426948	1.15721	down	90.1442	104.855	-2.57178	-2.36114	Detected	Detected
703	A_23_P12329	Hs.108408	APH1A	anterior pharynx defective 1 homolog A (C. elegans)	Homo sapiens anterior pharynx defective 1 homolog A (C. elegans) (APH1A), transcript variant 2, mRNA [NM_016022]	TTTTCTCAGGCCTGAGGGGGAACCATTTTTGGTGTGATAAATACCCTAAACTGCCTTTTT	NM_016022	chr1:150238325-150238266	1.12659	up	1799.45	1605.52	1.7474	1.57543	Detected	Detected
704	A_24_P144620	Hs.157212	C6orf35	chromosome 6 open reading frame 35	Homo sapiens chromosome 6 open reading frame 35 (C6orf35), mRNA [NM_018452]	TTACAACATTATCATTGGCTAAAAAGAAAAGCCCTGAATGGTTCAATAAGGGAAGTATGG	NM_018452	chr6:157743786-157739942	1.08939	down	313.474	343.262	-0.773743	-0.650228	Detected	Detected
705	A_24_P329635	Hs.370854	TSC1	tuberous sclerosis 1	Homo sapiens tuberous sclerosis 1 (TSC1), transcript variant 1, mRNA [NM_000368]	GGATAAAATGGTACAATCTTAGTGAATGGGAATTGGAATCAAAAGAGTTTGCTGTCCTTC	NM_000368	chr9:135766870-135766811	1.00271	down	1479.74	1491.44	1.46519	1.4691	Detected	Detected
706	A_33_P3359160	Hs.348308	FAM189B	family with sequence similarity 189, member B	Homo sapiens family with sequence similarity 189, member B (FAM189B), transcript variant 1, mRNA [NM_006589]	AAAGGCATGGCCCAGGTGTTTAAGTACAGGGTGACGTGTGCCTATGCAATGGGGTGGTAA	NM_006589	chr1:155217246-155217187	1.00854	down	6709.69	6802.03	3.64609	3.65835	Detected	Detected
707	A_23_P411113	Hs.408730	CNTNAP1	contactin associated protein 1	Homo sapiens contactin associated protein 1 (CNTNAP1), mRNA [NM_003632]	TTTTCCAAGATATGCAATGGCCTTTGTGCCTGCCCAAAGGCTTCGCCCCTCCAGTGCATG	NM_003632	chr17:40851611-40851671	1.02093	up	597.859	588.634	0.157716	0.127831	Detected	Detected
708	A_23_P39561	Hs.471785	UBE2F	ubiquitin-conjugating enzyme E2F (putative)	Homo sapiens ubiquitin-conjugating enzyme E2F (putative) (UBE2F), transcript variant 1, mRNA [NM_080678]	AATATGTCTGAGTTTATTGAGAGAACATTCAATTGATGGCACTGGCTGGGCTCCCACAAG	NM_080678	chr2:238934042-238939244	1.06447	up	1852.38	1749.2	1.78922	1.69908	Detected	Detected
709	A_23_P118536	Hs.663548	SLFN12	schlafen family member 12	Homo sapiens schlafen family member 12 (SLFN12), mRNA [NM_018042]	GAGACCAGTTTTCCTTTGCAGAAAATCTATACCAGATAATCGGTATAGATTGCTTTCAGA	NM_018042	chr17:33738460-33738401	1.08538	down	193.415	211.017	-1.47039	-1.35218	Detected	Detected
710	A_33_P3324890		HSP90AB2P	heat shock protein 90kDa alpha (cytosolic), class B member 2, pseudogene	Homo sapiens heat shock protein 90kDa alpha (cytosolic), class B member 2, pseudogene (HSP90AB2P), non-coding RNA [NR_003132]	AGGCATTCTCTAAAAATCTCAAGCTTGGAATCCACAAGGACTCCACTAACTGATGCCACC	NR_003132	chr4:13339392-13339451	1.01614	down	3371.02	3443.18	2.65303	2.67613	Detected	Detected
711	A_23_P106117	Hs.194756	SIX6	SIX homeobox 6	Homo sapiens SIX homeobox 6 (SIX6), mRNA [NM_007374]	CTGCCCAGATTCTCCCATGGGTATTTCACGTCGAAAGGACGCTGTTACATATGTATAACT	NM_007374	chr14:60978278-60978337	1.6206	down	7.8496	12.7869	-6.09333	-5.3968	Not Detected	Not Detected
712	A_21_P0000711		LOC100506462	uncharacterized LOC100506462	Homo sapiens uncharacterized LOC100506462 (LOC100506462), non-coding RNA [NR_037969]	ACATGGCCACCTCGAAGCAGGAATCCGTTAATGATAGTAAAGGACTGATGAAAATCCAAA	NR_037969	chr4:056232825-056232768	1.02199	down	76.3593	78.4425	-2.81121	-2.77983	Detected	Detected
713	A_21_P0003690		XLOC_003809		BROAD Institute lincRNA (XLOC_003809), lincRNA [TCONS_00008359]	AAAGGTTTAATCTTCTTTCTCCCCTAAGTATTATCTCTCCGTCTTTAAGTCCCAACAAAT		chr4:185768754-185768813	3.28275	up	55.8267	17.0942	-3.26306	-4.97796	Detected	Not Detected
714	A_33_P3569555	Hs.662111	ZNF503-AS1	ZNF503 antisense RNA 1 (non-protein coding)	Homo sapiens ZNF503 antisense RNA 1 (non-protein coding) (ZNF503-AS1), transcript variant 1, non-coding RNA [NR_038223]	AAGGAAACCTGTACTCCTCAAATACACCACTCAGGTGACCATTAAATCATTTACATTGTT	NR_038223	chr10:77121377-77121436	1.2366	down	47.0622	58.4985	-3.50945	-3.20307	Detected	Detected
715	A_23_P77568	Hs.567374	EIF3C	eukaryotic translation initiation factor 3, subunit C	Homo sapiens eukaryotic translation initiation factor 3, subunit C (EIF3C), transcript variant 2, mRNA [NM_001037808]	TGGGCCATCCAACCTTGAAGTCCTAAACCACACCTCAGTCACTAAAGGTCTGTTTAAAGT	NM_001037808	chr16:28746857-28746916	1.03177	down	119823	124270	7.8046	7.84972	Detected	Detected
716	A_23_P145777	Hs.50098	NDUFA4	NADH dehydrogenase (ubiquinone) 1 alpha subcomplex, 4, 9kDa	Homo sapiens NADH dehydrogenase (ubiquinone) 1 alpha subcomplex, 4, 9kDa (NDUFA4), nuclear gene encoding mitochondrial protein, mRNA [NM_002489]	ACGCTGCTTTAGAATGAAGGTCTTCCAGAAGCCACATCCGCACAATTTTCCACTTAACCA	NM_002489	chr7:10973244-10973185	1.0227	down	78692.2	80895.5	7.19799	7.23038	Detected	Detected
717	ERCC-00099_60					TGAAGCACTCGGCTGCAAAGTGAGGCTTCTGGGTGCATACCAGTCTTACCAATTATAAAA			1.08167	up	8.74544	8.12697	-5.93741	-6.05068	Not Detected	Not Detected
718	A_33_P3283420	Hs.606916	RBM12B	RNA binding motif protein 12B	Homo sapiens RNA binding motif protein 12B (RBM12B), mRNA [NM_203390]	ACAATTTTAGACCTCCTGGTGAGGATTTTAGGAGCCCGCCTGATGATTTTAGAAGTCACC	NM_203390	chr8:94746051-94745992	1.05369	down	164.843	174.593	-1.701	-1.62554	Detected	Detected
719	A_23_P215549	Hs.440967	PON3	paraoxonase 3	Homo sapiens paraoxonase 3 (PON3), mRNA [NM_000940]	GCACCTCTGTGGCTTCTGTGTACCATGGGAAAATTCTCATAGGCACCGTATTTCACAAAA	NM_000940	chr7:94989364-94989305	1.15567	down	308.217	358.042	-0.798141	-0.589411	Detected	Detected
720	A_32_P161913	Hs.668654	C1orf70	chromosome 1 open reading frame 70	Homo sapiens chromosome 1 open reading frame 70 (C1orf70), mRNA [NM_001114748]	GCGAGGGGAGCACCCGCGTGTGCACAGCCACAGGGTGGGGTGCAGGTGGCTGGGCCCAGG	NM_001114748	chr1:1470303-1470244	1.20911	down	83.1625	101.073	-2.68808	-2.41414	Detected	Detected
721	A_23_P144916	Hs.696497	GFPT2	glutamine-fructose-6-phosphate transaminase 2	Homo sapiens glutamine-fructose-6-phosphate transaminase 2 (GFPT2), mRNA [NM_005110]	CATAGTAAAACAGCTTGAAATATCCCATGCAAGAGAGTAGTTTCAAGTGGGCAACTCTGC	NM_005110	chr5:179727826-179727767	1.15769	down	215.698	251.004	-1.31308	-1.10183	Detected	Detected
722	A_23_P116387	Hs.142179	INCENP	inner centromere protein antigens 135/155kDa	Homo sapiens inner centromere protein antigens 135/155kDa (INCENP), transcript variant 1, mRNA [NM_001040694]	TTTAGTCTTTGGCATTTTAGCGTTTGGGAGGTAGATTAATAAAGTATATTCCTTCAAGCC	NM_001040694	chr11:61919742-61919801	1.00323	down	492.281	496.428	-0.122606	-0.117954	Detected	Detected
723	A_23_P203173	Hs.504035	IL10RA	interleukin 10 receptor, alpha	Homo sapiens interleukin 10 receptor, alpha (IL10RA), transcript variant 1, mRNA [NM_001558]	CTGACTTGTCTAATTCATAGGGATGTGAGGTTCTGCTGAGGAAATGGGTATGAATGTGCC	NM_001558	chr11:117872070-117872129	1.11358	down	276.495	309.493	-0.954835	-0.799632	Detected	Detected
724	A_24_P179351	Hs.374596	TPT1	tumor protein, translationally-controlled 1	Homo sapiens tumor protein, translationally-controlled 1 (TPT1), mRNA [NM_003295]	GAACAGAGACCAGAAAGAGTAAAACCTTTTATGACAGGGGCTGCAGAACAAATCAAGCAC	NM_003295	chr13:45913718-45913659	1.12198	up	164031	146954	8.25767	8.09161	Detected	Detected
725	A_23_P115137	Hs.439815	HBXIP	hepatitis B virus x interacting protein	Homo sapiens hepatitis B virus x interacting protein (HBXIP), mRNA [NM_006402]	AGTGCACAAAATGGCCTCTTGATGCTCATATCTGTTCTTCAGCAGCCTGTCATAGGAACT	NM_006402	chr1:110944166-110944107	1.06416	up	28302.3	26733.7	5.72269	5.63297	Detected	Detected
726	A_33_P3230788		MUSK	muscle, skeletal, receptor tyrosine kinase	muscle, skeletal, receptor tyrosine kinase [Source:HGNC Symbol;Acc:7525] [ENST00000374440]	ACCCAGTTTGTGGCTTCTGCCCTCCAGCTAAGATCGTTCCTTAGCTGTCCCCAAATATGA		chr9:113468373-113468432	1.02078	up	232.821	229.262	-1.20287	-1.23254	Detected	Detected
727	A_23_P103864	Hs.424788	TTC13	tetratricopeptide repeat domain 13	Homo sapiens tetratricopeptide repeat domain 13 (TTC13), transcript variant 1, mRNA [NM_024525]	AGGAGTGTTTGTATTCCTTTAGAGATCTGGATATTTTTCAAAGACTTGCTTTTTACGCAC	NM_024525	chr1:231042303-231042244	1.04627	down	222.402	233.898	-1.26892	-1.20366	Detected	Detected
728	A_23_P11025	Hs.16622	ZNF185	zinc finger protein 185 (LIM domain)	Homo sapiens zinc finger protein 185 (LIM domain) (ZNF185), transcript variant 1, mRNA [NM_001178106]	ACTAACACACAGGCACTCAATGAATGAGTGAAGGAAATAAAAGTCACCCCGTTGGTGAGA	NM_001178106	chrX:152141632-152141691	1.04902	down	1266.6	1335.57	1.2408	1.30984	Detected	Detected
729	A_33_P3358908		KRTAP9-6	keratin associated protein 9-6	keratin associated protein 9-6 [Source:HGNC Symbol;Acc:18914] [ENST00000391355]	CAGCCCTGCTACTGCCCAGCCTGCTGTGTGTCCAGCTGCTGCCAGCATTCTTGTTGCTGA	XM_003118751	chr17:39422053-39422112	1.00606	up	1344.01	1342.83	1.32638	1.31767	Detected	Detected
730	A_33_P3391496		SLIT3	slit homolog 3 (Drosophila)	slit homolog 3 (Drosophila) [Source:HGNC Symbol;Acc:11087] [ENST00000404867]	TTTCAAAGCAGCCTACCTGGGAACTGCTCATGGTCCTGCTGGCCACCTAGACCACCAATG		chr5:168093778-168093719	1.3845	down	50.3617	70.087	-3.41169	-2.94232	Detected	Detected
731	A_23_P309207	Hs.729135	ZNF577	zinc finger protein 577	Homo sapiens zinc finger protein 577 (ZNF577), transcript variant 1, mRNA [NM_032679]	TGTAGAGGCAATGGATATGGAAAACATTTTTCGTAAAATATGGGAGAATTTATAGAAAAG	NM_032679	chr19:52375475-52375416	1.15142	down	51.942	60.1166	-3.36712	-3.16371	Detected	Detected
732	A_21_P0006548		XLOC_008225		BROAD Institute lincRNA (XLOC_008225), lincRNA [TCONS_00017366]	AAGTATTCTGAAGATAGCGACAGTGACTCTGATTCTGAAACAGACTCCAGTGATCTCCCC		chrX:119374131-119358289	1.22641	up	2737.43	2243.63	2.35266	2.05823	Detected	Detected
733	A_23_P136909	Hs.282204	HMGN5	high mobility group nucleosome binding domain 5	Homo sapiens high mobility group nucleosome binding domain 5 (HMGN5), mRNA [NM_030763]	AAGAGGAGCCACAGAGTATTGTTTAAAACTGCCCTATGTAGTTTCATAATTTGGTAACAT	NM_030763	chrX:80370173-80370114	1.07073	up	181.616	170.498	-1.56119	-1.65979	Detected	Detected
734	A_19_P00329711	Hs.570362	MAVS		Homo sapiens mitochondrial antiviral signaling protein (MAVS), nuclear gene encoding mitochondrial protein, transcript variant 1, mRNA [NM_020746]	AAGATCAAACCCTGCTTTTGTGTAAATGCTGACCTCCTTGCCTACATTTTAAAAACCTAG	NM_020746	chr20:3855719-3855778	1.12989	up	5103.92	4540.59	3.25145	3.07527	Detected	Detected
735	A_23_P435636	Hs.331981	DAND5	DAN domain family, member 5	Homo sapiens DAN domain family, member 5 (DAND5), mRNA [NM_152654]	AGGCTGAACTGTCTCTTATAGAATGAGGTCAAAGACACTCCCAGTTGCAGGGAGGGTAGA	NM_152654	chr19:13085226-13085285	2.46303	down	24.7153	61.1898	-4.43861	-3.13818	Not Detected	Detected
736	A_23_P113471	Hs.496205	FAAH2	fatty acid amide hydrolase 2	Homo sapiens fatty acid amide hydrolase 2 (FAAH2), mRNA [NM_174912]	CCAGCAGACAAGCAGAGAAACAACTGGGGAATTTATTGACTCATTTAGTTATTCTTTCTA	NM_174912	chrX:57515446-57515505	1.15026	down	112.993	130.644	-2.24586	-2.0439	Detected	Detected
737	A_33_P3629247	Hs.656615	ANKMY1	ankyrin repeat and MYND domain containing 1	Homo sapiens ankyrin repeat and MYND domain containing 1 (ANKMY1), transcript variant 2, mRNA [NM_017844]	ATTTGAGTCCAACGTGTGTGTGTGCGACTTCTCCATCGAGCTCTCGCAGGCCATGCTGGA	NM_017844	chr2:241463466-241463407	1.23976	down	202.631	252.515	-1.40324	-1.09317	Detected	Detected
738	A_23_P98898	Hs.19192	CDK2	cyclin-dependent kinase 2	Homo sapiens cyclin-dependent kinase 2 (CDK2), transcript variant 1, mRNA [NM_001798]	TGCTGCCACAATGTTTATAAAGGCCAAATGATAGCGGGGGCTAAGTTGGTGCTTTTGAGA	NM_001798	chr12:56365789-56365848	1.04165	up	193.074	186.313	-1.47293	-1.53181	Detected	Detected
739	A_21_P0000163	Hs.568137	RNF223	ring finger protein 223	Homo sapiens ring finger protein 223 (RNF223), mRNA [NM_001205252]	TGACAACATCTTCAAGACACCCAAGGAGCTCTCCTGCACCCACGTCTTCTGCCTGGAGTG	NM_001205252	chr1:1007773-1007714	1.37924	down	76.7149	106.356	-2.80451	-2.34064	Detected	Detected
740	A_32_P129950	Hs.507783	NHLRC3	NHL repeat containing 3	Homo sapiens NHL repeat containing 3 (NHLRC3), transcript variant 1, mRNA [NM_001012754]	TCAGGGTTTGTTTTTAAGCCAGGACAAGAAGTGCAAATGCCTCTTTGAAGCAATTTAGGC	NM_001012754	chr13:39623818-39623877	1.01286	down	1273.58	1296.63	1.24873	1.26716	Detected	Detected
741	A_23_P203488	Hs.498173	SMPD1	sphingomyelin phosphodiesterase 1, acid lysosomal	Homo sapiens sphingomyelin phosphodiesterase 1, acid lysosomal (SMPD1), transcript variant 1, mRNA [NM_000543]	GTGTACCAAATAGATGGAAACTACTCCGGGAGCTCTCACGTGGTCCTGGACCATGAGACC	NM_000543	chr11:6415436-6415495	1.04973	down	1265.07	1334.87	1.23906	1.30908	Detected	Detected
742	A_33_P3429242	Hs.434746	LOC339988	uncharacterized LOC339988	Homo sapiens cDNA clone IMAGE:5217034. [BC041468]	TTAGAGGTGTAAGCCCTTAAAAGGGCCAAGAATTTCTTTTTCCGGGAGCTCGGCTCTTAA		chr4:6689284-6689225	1.18475	up	104.241	88.4416	-2.36216	-2.60674	Detected	Detected
743	A_33_P3401252	Hs.591435	HSP90B3P	heat shock protein 90kDa beta (Grp94), member 3, pseudogene	Homo sapiens heat shock protein 90kDa beta (Grp94), member 3, pseudogene (HSP90B3P), non-coding RNA [NR_003130]	AGTCAGAAGAAAACATTTGAAATTAATCCCAGACACCCACTGATCAGAGACATGCTTTGA	NR_003130	chr1:92109276-92109335	1.04501	up	7034.13	6766.03	3.71421	3.6507	Detected	Detected
744	A_23_P118406	Hs.163113	C17orf62	chromosome 17 open reading frame 62	Homo sapiens chromosome 17 open reading frame 62 (C17orf62), transcript variant 2, mRNA [NM_001033046]	AAACTAACCAAACAGGAAAAACTGGGAGATTTTCTGCAGAAATTGAGTTCCAGCCTCTCT	NM_001033046	chr17:80400963-80400904	1.1965	down	1355.16	1629.84	1.3383	1.59712	Detected	Detected
745	A_23_P114134	Hs.558445	SSX3	synovial sarcoma, X breakpoint 3	Homo sapiens synovial sarcoma, X breakpoint 3 (SSX3), transcript variant 2, mRNA [NM_175711]	CATCCTCCCATCTTTCATGCGTAATAAACGGGTCACAGACTTCCAGGGGAATGATTTTGA	NM_175711	chrX:48213519-48213460	1.66365	down	8.33975	13.9463	-6.00594	-5.27159	Not Detected	Not Detected
746	A_21_P0001120	Hs.191395	XLOC_000776		603042038F1 NIH_MGC_116 Homo sapiens cDNA clone IMAGE:5182593 5', mRNA sequence [BI517791]	TTTCTGTGTCTTTTTTGTTTGTAGTCTGTGATCCTGGGAGCCCTGGGGCCAGTTTAAACA		chr1:32815163-32815104	1.55703	down	37.9596	59.4101	-3.81955	-3.18076	Not Detected	Detected
747	A_33_P3271445	Hs.270437	COL4A3BP	collagen, type IV, alpha 3 (Goodpasture antigen) binding protein	Homo sapiens collagen, type IV, alpha 3 (Goodpasture antigen) binding protein (COL4A3BP), transcript variant 3, mRNA [NM_001130105]	CTAAAACGTTTTACTTCTTACGTCCAAGAAAAAACTGCAGGAAAGCCTATTTTGTTCTAG	NM_001130105	chr5:74675230-74675171	1.02145	up	3708.14	3649.06	2.79054	2.75991	Detected	Detected
748	A_21_P0009388		XLOC_012171		BROAD Institute lincRNA (XLOC_012171), lincRNA [TCONS_00025895]	ATTGGGTCACATTTGGAAAGCTGCTGTGTGCACATCTGATTATCCTGCACCTAGGACTAT		chr17:31277095-31277154	3.47663	down	12.4008	43.3361	-5.43359	-3.6359	Not Detected	Detected
749	A_24_P361167	Hs.530698	CHD8	chromodomain helicase DNA binding protein 8	Homo sapiens chromodomain helicase DNA binding protein 8 (CHD8), transcript variant 2, mRNA [NM_020920]	TCAGAAAGGGACTTCTCACTCATTGATGATCCTATGATGCCAGCTAACTCAGACTCCAGT	NM_020920	chr14:21853849-21853790	1.01793	up	6103.88	6027.41	3.50957	3.48393	Detected	Detected
750	A_19_P00321360	Hs.509788	XLOC_005747			AAATGAGCCTTCATAGCAACTATCTGATGAGGAACTCACTGGCCTACCTTTCCTTGACAG		chr6:53429112-53429053	9.1917	up	92.1864	10.0812	-2.53946	-5.73979	Detected	Not Detected
751	A_23_P39550	Hs.369471	TMEM163	transmembrane protein 163	Homo sapiens transmembrane protein 163 (TMEM163), mRNA [NM_030923]	GGTGCCAATATTTAACTGAACATCTGGTTTCTTTTTGGAAGTTTTCTTTCACATGGTTTG	NM_030923	chr2:135214230-135214171	1.01065	down	638.978	649.13	0.253677	0.268968	Detected	Detected
752	A_33_P3334738					AGTACATCGAGAAATTAACAAAGGAGAGGGACGCTCTGAGTCTGGAACTGTACAGGAACA		chr15:030808283-030808342	7.99173	up	61.9608	7.79326	-3.11266	-6.11117	Detected	Not Detected
753	A_24_P7467	Hs.585021	OTOL1	otolin 1	Homo sapiens otolin 1 (OTOL1), mRNA [NM_001080440]	GGGAAGTTTAACTGCTCTATTCCTGGGACATATGTTTTTTCCTACCATATTACGGTGAGG	NM_001080440	chr3:161221428-161221487	18.349	up	142.658	7.81495	-1.90953	-6.10716	Detected	Not Detected
754	A_23_P433791	Hs.554892	C1orf124	chromosome 1 open reading frame 124	Homo sapiens chromosome 1 open reading frame 124 (C1orf124), transcript variant 2, mRNA [NM_001010984]	ACGCATATAAGATTGTAATTTTAAGATGTTTTGTGTCTCAGGGTGCTACATTCACTCTTG	NM_001010984	chr1:231489251-231489310	1.07523	up	175.163	163.751	-1.61339	-1.71803	Detected	Detected
755	A_23_P420942				metallothionein 1E [Source:HGNC Symbol;Acc:7397] [ENST00000330439]	TTTTTCTCGTGGGACACAAACCCCAACTGTACCCCCTATGGTTTCAGAACAGAGCTGTGC		chr16:56660614-56660673	1.91027	down	36.2716	69.6472	-3.88518	-2.9514	Not Detected	Detected
756	A_33_P3393170	Hs.248153	CAPN5	calpain 5	Homo sapiens calpain 5 (CAPN5), mRNA [NM_004055]	CCACCACAGGGTTAGGGGACAGGAAGCCTGTTCTATTCTCAATAAATCTTACAAAATTCC	NM_004055	chr11:76837137-76837196	1.15074	down	3490.85	4037.86	2.70342	2.90598	Detected	Detected
757	A_33_P3325935	Hs.534384	PQBP1	polyglutamine binding protein 1	Homo sapiens polyglutamine binding protein 1 (PQBP1), transcript variant 8, mRNA [NM_001167989]	AGGATTGAAGCTTCGGCCTCCCTGGCCCTGGGTTAAAATAAAAGCTTTCTGGTGATCCTG	NM_001167989	chrX:48760354-48760413	1.03618	down	6091.73	6344.82	3.50669	3.55797	Detected	Detected
758	A_23_P401076	Hs.88417	SUSD3	sushi domain containing 3	Homo sapiens sushi domain containing 3 (SUSD3), mRNA [NM_145006]	TGGCCTCCCACTAACTAGCATTCCTTTAAAGAGACTGGGAAATGTTTTAAGCAAATCTAG	NM_145006	chr9:95847304-95847363	1.06455	down	4720.21	5050.91	3.13869	3.22893	Detected	Detected
759	A_21_P0008251		XLOC_010585		BROAD Institute lincRNA (XLOC_010585), lincRNA [TCONS_00022266]	TATAGTGGTATTGGGAAAGAATCCAGAAGAAATTGAGGCCACGGGAATATTTTAAAAGGC		chr13:44679507-44679448	1.45192	down	34.1192	49.795	-3.97343	-3.43547	Not Detected	Detected
760	A_23_P59714	Hs.711103	MGC16142	uncharacterized protein MGC16142	Homo sapiens uncharacterized protein MGC16142 (MGC16142), non-coding RNA [NR_026902]	ATGACAAACGTTACCTGACAGTTAAGGAGAGGAGCTGCTAAATGGGTCGTGTGTTTCTGA	NR_026902	chr7:92168144-92168203	2.97078	up	115.213	38.9828	-2.21779	-3.78863	Detected	Not Detected
761	A_33_P3316093					TTGTTTCAGAAGGTAATGAGAATTCGTTGCCAGGTCGTTAAACTTCGCTCCTTCCTGGAG		chr2:237203493-237203552	3.25214	down	77.1491	252.198	-2.79637	-1.09498	Detected	Detected
762	A_21_P0006127		XLOC_007283		BROAD Institute lincRNA (XLOC_007283), lincRNA [TCONS_00015920]	CACATCACTCTATAGTGTTATGATTTGAAGTCTGTCTCCCACAAAAGATATCCTGAAATC		chr9:12770096-12770155	7.2908	down	8.27964	60.6778	-6.01638	-3.1503	Not Detected	Detected
763	A_32_P102062	Hs.220950	FOXO3	forkhead box O3	Homo sapiens forkhead box O3 (FOXO3), transcript variant 1, mRNA [NM_001455]	TTTAACTTTGATTCCCTCATCTCCACACAGAATGTTGTTGGTTTGAACGTGGGGAACTTC	NM_001455	chr6:108985954-108986013	2.05249	down	288.686	595.594	-0.892589	0.144789	Detected	Detected
764	A_23_P102965	Hs.631672	BCL2L13	BCL2-like 13 (apoptosis facilitator)	Homo sapiens BCL2-like 13 (apoptosis facilitator) (BCL2L13), nuclear gene encoding mitochondrial protein, mRNA [NM_015367]	TTCTATGGGTCTCTTGCTAGGGGGTAAGGATTTTTATTCTTGGGCTTATAGAGCCAGTTA	NM_015367	chr22:18211363-18211422	1.0131	up	2221.14	2203.78	2.05114	2.03237	Detected	Detected
765	A_23_P105545	Hs.20021	VAMP1	vesicle-associated membrane protein 1 (synaptobrevin 1)	Homo sapiens vesicle-associated membrane protein 1 (synaptobrevin 1) (VAMP1), transcript variant 3, mRNA [NM_016830]	CAGGAGCATCACAATTTGAGAGCAGTGCTGCCAAGCTAAAGAGGAAGTATTGGTGGAAAA	NM_016830	chr12:6575075-6575016	1.12762	up	256.564	228.705	-1.06277	-1.23605	Detected	Detected
766	A_23_P56314	Hs.8372	UQCR11	ubiquinol-cytochrome c reductase, complex III subunit XI	Homo sapiens ubiquinol-cytochrome c reductase, complex III subunit XI (UQCR11), nuclear gene encoding mitochondrial protein, mRNA [NM_006830]	TCAGGATGGACAAGAGGAAACCCACAGCTCAGCTTCAGGCTTCTTATGTTTCTGAAAACA	NM_006830	chr19:1598153-1598094	1.00861	down	76744.1	77805.3	7.16182	7.17419	Detected	Detected
767	A_23_P133068	Hs.620557	ANK2	ankyrin 2, neuronal	Homo sapiens ankyrin 2, neuronal (ANK2), transcript variant 1, mRNA [NM_001148]	CCCCATCCTCTTTAACTATAAAGCTAATTTGTGACCAAAGATGGCATCCTTCATACTGGA	NM_001148	chr4:114302946-114303005	1.66663	down	113.683	190.449	-2.23707	-1.50014	Detected	Detected
768	A_21_P0000033		LOC100287718	ankyrin repeat domain containing gene	Homo sapiens ankyrin repeat domain containing gene (LOC100287718), mRNA [NM_001162435]	CAGTCAGCATCTTTTGACCCCTGCCCCCCAACAATAATAGAATTTCAGGAGACAAGGAAA	NM_001162435	chr6:46726896-46726955	1.02171	down	6332.81	6503.81	3.56269	3.59367	Detected	Detected
769	A_21_P0001727		XLOC_000814		BROAD Institute lincRNA (XLOC_000814), lincRNA [TCONS_00002376]	GATGCCTGTTATCTTGTTCAGTGCCTCTGATAAATTAATAAACTGGAATCTCACTCAACA		chr1:44498269-44498210	15.5374	down	9.12364	142.492	-5.87633	-1.91866	Not Detected	Detected
770	A_23_P46063	Hs.706952	NME7	non-metastatic cells 7, protein expressed in (nucleoside-diphosphate kinase)	Homo sapiens non-metastatic cells 7, protein expressed in (nucleoside-diphosphate kinase) (NME7), transcript variant 1, mRNA [NM_013330]	ATAATGCTACAAAGACATTTCGAGAATTTTGTGGACCTGCTGATCCTGAAATTGCCCGGC	NM_013330	chr1:169200002-169138780	1.11497	down	1176.16	1318.17	1.13392	1.29092	Detected	Detected
771	A_23_P94030	Hs.650585	LAMB1	laminin, beta 1	Homo sapiens laminin, beta 1 (LAMB1), mRNA [NM_002291]	AGACTGGAAGGAGAAGTCCGTTCACTCCTAAAGGATATAAGCCAGAAAGTTGCTGTGTAT	NM_002291	chr7:107564470-107564411	1.03882	up	31327.2	30312.8	5.86918	5.81424	Detected	Detected
772	A_33_P3323607		CCDC129	coiled-coil domain containing 129	coiled-coil domain containing 129 [Source:HGNC Symbol;Acc:27363] [ENST00000409717]	CTTTCATGATCATCTGCTTTGAGGGATAAACATTGCTTGTCCCCTCCTCCAACTAAGGAA		chr7:31553759-31553818	1.01708	up	288.477	285.101	-0.893634	-0.918069	Detected	Detected
773	A_33_P3356910	Hs.447815	TCEAL6	transcription elongation factor A (SII)-like 6	Homo sapiens transcription elongation factor A (SII)-like 6 (TCEAL6), mRNA [NM_001006938]	TAGGGGCCAAAGAGGCTTACACGATATCCCATACCTTTAATGCCTTTGGCCTTCCATTCT	NM_001006938	chrX:101395741-101395682	1.03589	up	6852.12	6648.95	3.67639	3.62552	Detected	Detected
774	A_23_P49155	Hs.191842	CDH3	cadherin 3, type 1, P-cadherin (placental)	Homo sapiens cadherin 3, type 1, P-cadherin (placental) (CDH3), mRNA [NM_001793]	TGCGTTTTAATACTGAGTGTGCCTAAGTTGCCCCTTATTTTTTATTTTCCCTGTTGCGTT	NM_001793	chr16:68732812-68732871	1.05944	down	295.036	314.193	-0.861198	-0.77789	Detected	Detected
775	A_23_P10870	Hs.531563	DOLK	dolichol kinase	Homo sapiens dolichol kinase (DOLK), mRNA [NM_014908]	CTTTTGAGGGGACCATGACATCTATATTTGCGCAGATCATTTCTGTAGCTCTGATCTTAA	NM_014908	chr9:131708168-131708109	1.11039	down	2168.04	2419.84	2.01623	2.1673	Detected	Detected
776	A_33_P3252441					AGTCTGTGGTCGAGTCTCCTGCCACGTCACTTGCTATCATCCAACCTGTGTCATCTCCAC		chr17:39258066-39258007	1.1119	up	61.5293	55.6239	-3.12274	-3.27576	Detected	Detected
777	A_33_P3240053	Hs.534845	UFSP1	UFM1-specific peptidase 1 (non-functional)	Homo sapiens UFM1-specific peptidase 1 (non-functional) (UFSP1), mRNA [NM_001015072]	TTCTACAACCTGTGCTTGACCAGCCTTAGCTCCCAACAGCAGCAGCGCACCTTGGACTGA	NM_001015072	chr7:100486523-100486464	1.15612	down	133.798	155.488	-2.00203	-1.79274	Detected	Detected
778	A_21_P0011035	Hs.686934	XLOC_l2_002886		Q5TF36_HUMAN (Q5TF36) REV3-like, catalytic subunit of DNA polymerase zeta (Yeast), partial (15%) [THC2506662]	TTCCACTACCATGAGCCATATTTTCTGTATTACCAGCAAGATGTTTGGGTTTGTTTTTTG		chr12:9814123-9814182	1.03129	up	42.3468	41.2745	-3.66176	-3.70622	Detected	Detected
779	A_33_P3261953					CAAAGCAGCCAAAGACTGTATCCTGCACCAGCCCTGTGGGCCGACACTCCTGTTGTATCT		chr19:022791181-022791240	2.64185	up	99.4923	37.8551	-2.42943	-3.83098	Detected	Not Detected
780	A_23_P215819	Hs.599798	ZNF655	zinc finger protein 655	Homo sapiens zinc finger protein 655 (ZNF655), transcript variant 2, mRNA [NM_024061]	GGTTCTGTACAGATTGATGCAATTATATTGCCTTTCCTGATTAAGTGTTCCTTACTCTGT	NM_024061	chr7:99162110-99162169	1.09282	up	1298.05	1193.95	1.27619	1.14813	Detected	Detected
781	A_23_P120710	Hs.368214	TTC3	tetratricopeptide repeat domain 3	Homo sapiens tetratricopeptide repeat domain 3 (TTC3), transcript variant 1, mRNA [NM_003316]	TCGTTCTGTGTTTGATATTTGTGTAAAGTATGCATGCAGTCTTGTACTGTGACCTAAGAA	NM_003316	chr21:38574855-38574914	1.0951	up	4106.25	3769.07	2.93766	2.8066	Detected	Detected
782	A_21_P0011530	Hs.465542	FAM108A1	family with sequence similarity 108, member A1	Homo sapiens family with sequence similarity 108, member A1 (FAM108A1), transcript variant 1, mRNA [NM_031213]	TCCTACGACTACTCCGGCTACGATGCCAGCTCGGGCAGGCCTTCCGAGAGGAACCTCTAT	NM_031213	chr19:1880017-1879958	1.00213	up	1760.38	1765.73	1.71572	1.71265	Detected	Detected
783	A_33_P3269278	Hs.590972	ZNF461	zinc finger protein 461	Homo sapiens zinc finger protein 461 (ZNF461), mRNA [NM_153257]	GAATGTGGGAAGGCCTTTAGCTATCATTCAAGCTTCTCACACCATCAGAGAATTCATTCT	NM_153257	chr19:37129746-37129687	1.4654	up	105.731	72.5252	-2.34169	-2.89299	Detected	Detected
784	A_23_P12173	Hs.406392	CRTC2	CREB regulated transcription coactivator 2	Homo sapiens CREB regulated transcription coactivator 2 (CRTC2), mRNA [NM_181715]	CTCACCACTCTTCCCCTTGCAGTGGAGGAGAGAGCCAGAGTGGATACTATTTTTTATTAA	NM_181715	chr1:153920247-153920188	1.07573	down	4922.96	5323.2	3.19936	3.30468	Detected	Detected
785	A_33_P3324137	Hs.655428	PRO0628	uncharacterized LOC29053	Homo sapiens, clone IMAGE:4399587, mRNA. [BC015320]	TTCAGTTGTCCAGTGACAAGGCTTGCTGCATACACACCACTTTGTTTGTTTCTCATACCT		chr20:39667260-39667319	2.2394	up	163.766	73.508	-1.71046	-2.87357	Detected	Detected
786	A_33_P3267150					TGAAGAGTGTTCATTGAGCCAGCATAACTCCAGATTCTCTCCTCTCTCAGACTCACCTTT		chr10:003869857-003869798	1.09505	down	72.8186	80.1531	-2.87971	-2.74871	Detected	Detected
787	A_33_P3336484	Hs.676266	NPIP	nuclear pore complex interacting protein	Homo sapiens nuclear pore complex interacting protein (NPIP), mRNA [NM_006985]	GGCAGGTGTCAGAGGCAGAGGAAAATGGGAAATTGGATATGAAAGAAATACACACCTACA	NM_006985	chr16:15042834-15042893	1.03399	up	1293.51	1257.46	1.27113	1.2229	Detected	Detected
788	A_23_P114466	Hs.664560	TBL1Y	transducin (beta)-like 1, Y-linked	Homo sapiens transducin (beta)-like 1, Y-linked (TBL1Y), transcript variant 1, mRNA [NM_033284]	TACAGTGTAGCTTTCAGCCCCGATGGAAAGTACTTGGCTAGTGGATCCTTTGACAAGTAT	NM_033284	chrY:6955393-6955452	1.065	up	499.373	471.322	-0.101972	-0.192825	Detected	Detected
789	A_24_P555066	Hs.441709	SMTNL2	smoothelin-like 2	Homo sapiens smoothelin-like 2 (SMTNL2), transcript variant 2, mRNA [NM_198501]	TCCCTCTGGTGAATTCGATACATCGGCTTTACAGGGTTACAGTGATTACCAAGTGTTTTT	NM_198501	chr17:4511109-4511168	1.13392	down	570.208	649.92	0.0893993	0.270723	Detected	Detected
790	A_23_P98431	Hs.82609	HMBS	hydroxymethylbilane synthase	Homo sapiens hydroxymethylbilane synthase (HMBS), transcript variant 1, mRNA [NM_000190]	ATTTGCCTCACCTTGGGGCCTTGATGACTGCCTTGCCTCCTCAGTATGTGGGGGCTTCAT	NM_000190	chr11:118964129-118964188	1.10966	down	7659.37	8543.33	3.83706	3.98719	Detected	Detected
791	A_21_P0006294		XLOC_007775		BROAD Institute lincRNA (XLOC_007775), lincRNA [TCONS_00016405]	AGAGAGCAACACCAAAAACCCATGGCCAATAATGGAGAGCCAAATCAGGTGACAAGTTAC		chr9:93868794-93868735	16.9699	up	191.545	11.3458	-1.4844	-5.56931	Detected	Not Detected
792	A_24_P842172	Hs.559040	LOC349196	uncharacterized LOC349196	Homo sapiens uncharacterized LOC349196 (LOC349196), non-coding RNA [NR_027000]	AGCAGCCAGTTGGTGTGTCTCAGAAAATCCCGCTCAGTTCCGAGGCCTCCTAGATGTGGA	NR_027000	chr8:7578232-7578173	1.10936	down	74.4463	83.0154	-2.84782	-2.69809	Detected	Detected
793	A_33_P3409099	Hs.434961	ATXN1	ataxin 1	Homo sapiens ataxin 1 (ATXN1), transcript variant 1, mRNA [NM_000332]	TTTGAAGACACTAATACCGTGCTATTTCAGATATGGGTGAGGAAGCAGAGCTCTCGGTAC	NM_000332	chr6:16302089-16302030	1.1718	up	211.026	181.02	-1.34467	-1.57339	Detected	Detected
794	A_23_P164141	Hs.152978	PSME3	proteasome (prosome, macropain) activator subunit 3 (PA28 gamma; Ki)	Homo sapiens proteasome (prosome, macropain) activator subunit 3 (PA28 gamma; Ki) (PSME3), transcript variant 2, mRNA [NM_176863]	GTCAGGATGCTGTCTTCCCACGAATAGTACTCAGTAACAAACCAATTGCATTTTAGTTGG	NM_176863	chr17:40994997-40995056	1.06915	down	3873.67	4162.99	2.85354	2.95001	Detected	Detected
795	A_23_P10980	Hs.570770	LPHN3	latrophilin 3	Homo sapiens latrophilin 3 (LPHN3), mRNA [NM_015236]	CTAATGGCAGAAAAAGAAGTTGAGCAATTTCTATGTAATGTACAGATACTAGCATTGCAC	NM_015236	chr4:62937245-62937304	1.03024	up	980.06	956.218	0.870782	0.827801	Detected	Detected
796	A_23_P129221	Hs.73875	FAH	fumarylacetoacetate hydrolase (fumarylacetoacetase)	Homo sapiens fumarylacetoacetate hydrolase (fumarylacetoacetase) (FAH), mRNA [NM_000137]	TATCTGTGCCATGACGAGCCCTACACATTTGACATCAACCTCTCTGTTAACCTGAAAGGA	NM_000137	chr15:80467376-80469880	1.08117	down	969.919	1054.07	0.855776	0.968363	Detected	Detected
797	A_23_P365767	Hs.476358	CACNA1D	calcium channel, voltage-dependent, L type, alpha 1D subunit	Homo sapiens calcium channel, voltage-dependent, L type, alpha 1D subunit (CACNA1D), transcript variant 1, mRNA [NM_000720]	GAAAGCCATAAACCTGGTAGGAACAGGTCCCAAGCGGTTGAGCCTGGCAGAGTACCATGC	NM_000720	chr3:53845581-53845640	1.02026	up	157.077	154.755	-1.77062	-1.79955	Detected	Detected
798	A_33_P3358641	Hs.471779	LRRFIP1	leucine rich repeat (in FLII) interacting protein 1	Homo sapiens leucine rich repeat (in FLII) interacting protein 1 (LRRFIP1), transcript variant 3, mRNA [NM_001137552]	TCACAGGACATTAGTGATGCCTGTGAAGCAGAAAGTACAGAGAGGTGTGAGATGTCAGAA	NM_001137552	chr2:238672559-238672618	1.10172	up	2130.64	1943.94	1.99113	1.85137	Detected	Detected
799	A_23_P14464	Hs.645295	EXOC5	exocyst complex component 5	Homo sapiens exocyst complex component 5 (EXOC5), mRNA [NM_006544]	TTCAGCAGCCCTCGGTTGATAGAAAGCACAGGAGATACCTTATGACACAGCCAACATTTT	NM_006544	chr14:57675270-57675211	1.04706	down	314.409	330.911	-0.769444	-0.703095	Detected	Detected
800	A_21_P0013477		XLOC_l2_014197		Q5T1D1_HUMAN (Q5T1D1) OTTHUMP00000017090 (Fragment), partial (95%) [THC2513598]	TGACAAAGATACAAATCTCTTAAGGAGGTGGACCCCAAGTTCCCGAGGAACATACGCTTT		chr8:049297227-049297286	1.03169	up	12612.6	12288.5	4.55664	4.51162	Detected	Detected
801	A_24_P297539	Hs.93002	UBE2C	ubiquitin-conjugating enzyme E2C	Homo sapiens ubiquitin-conjugating enzyme E2C (UBE2C), transcript variant 6, mRNA [NM_181803]	TTGTCTTTTAAATTAAGCCTCGGTTGAGCCCTTGTATATTAAATAAATGCATTTTTGTCC	NM_181803	chr20:44445525-44445584	1.05406	down	1225.37	1298.29	1.19305	1.269	Detected	Detected
802	A_23_P251342	Hs.445733	GSK3B	glycogen synthase kinase 3 beta	Homo sapiens glycogen synthase kinase 3 beta (GSK3B), transcript variant 1, mRNA [NM_002093]	CTGGAGTATACACCAACTGCCCGACTAACACCACTGGAAGCTTGTGCACATTCATTTTTT	NM_002093	chr3:119582401-119582342	1.00897	up	2190.75	2182.51	2.03126	2.01837	Detected	Detected
803	A_33_P3299811	Hs.552649	FLVCR1-AS1	FLVCR1 antisense RNA 1 (non-protein coding)	Homo sapiens FLVCR1 antisense RNA 1 (non-protein coding) (FLVCR1-AS1), transcript variant 2, non-coding RNA [NR_027286]	AAGGAAGCAAGTTTATTGGAATCTACTCCGTTAGAGAGTGCAAGTCCTCAGACTGCAGGA	NR_027286	chr1:213031260-213031201	1.26527	up	106.301	84.4492	-2.33394	-2.67338	Detected	Detected
804	A_33_P3326898		LOC100132249	uncharacterized LOC100132249	PREDICTED: Homo sapiens hypothetical LOC100132249 (LOC100132249), partial miscRNA [XR_133519]	GTGGCTGCGGCCAAGCCAGGCGGTCTGTCCTGCAGCAGCTGCAAGGGGGCGGGACGCGGC	XR_133519	chr9:68378832-68378891	1.00918	down	108.909	110.478	-2.29896	-2.28578	Detected	Detected
805	A_33_P3405168	Hs.452864	MMAA	methylmalonic aciduria (cobalamin deficiency) cblA type	Homo sapiens methylmalonic aciduria (cobalamin deficiency) cblA type (MMAA), nuclear gene encoding mitochondrial protein, mRNA [NM_172250]	GAAGACAACAGCTAACGAACAACATACGTGTGATAATTTATGTAGTTGAACCTCTAAGGC	NM_172250	chr4:146579784-146579843	1.27782	up	484.203	380.889	-0.146478	-0.500168	Detected	Detected
806	A_24_P42039	Hs.730208	BUTR1	butyrophilin related 1	PREDICTED: Homo sapiens butyrophilin related 1 (BUTR1), mRNA [XM_001722031]	CATCTGCATCTTCTGGAAACGTCAAAGGGAAAAGAACAAAGCATCACTGGAAGAAGAGAG	XM_001722031	chr1:228696413-228696354	43.2971	down	8.44869	367.698	-5.98722	-0.551019	Not Detected	Detected
807	A_24_P6911	Hs.675888	DTX2P1-UPK3BP1-PMS2P11	DTX2P1-UPK3BP1-PMS2P11 readthrough (non-protein coding)	Homo sapiens DTX2P1-UPK3BP1-PMS2P11 readthrough (non-protein coding) (DTX2P1-UPK3BP1-PMS2P11), non-coding RNA [NR_023383]	CTATCGTACAGAACCTGCTAAGGCCATCAAACCTATTGATCGGAAGTCAGTCCATCAGAT	NR_023383	chr7:76635087-76641250	1.00096	down	990.896	996.984	0.886645	0.888031	Detected	Detected
808	A_23_P93690	Hs.438720	MCM7	minichromosome maintenance complex component 7	Homo sapiens minichromosome maintenance complex component 7 (MCM7), transcript variant 2, mRNA [NM_182776]	CCGGACACGGATCACTTTTGTCTGATTCCAGCCTGCTTGCAACCCTGGGGTCCTCTTGTT	NM_182776	chr7:99690579-99690520	1.08189	down	8937.31	9719.22	4.05968	4.17323	Detected	Detected
809	A_23_P20722	Hs.113265	SNAPC4	small nuclear RNA activating complex, polypeptide 4, 190kDa	Homo sapiens small nuclear RNA activating complex, polypeptide 4, 190kDa (SNAPC4), mRNA [NM_003086]	ATGGCTGTTCCCCAAGTGCACACCTGAACACTTGGAGGAATAAAGTTCTGTTTTTAATTG	NM_003086	chr9:139270092-139270033	1.22852	down	7395.37	9132.4	3.78646	4.08338	Detected	Detected
810	A_23_P112201	Hs.709425	KDM4C	lysine (K)-specific demethylase 4C	Homo sapiens lysine (K)-specific demethylase 4C (KDM4C), transcript variant 1, mRNA [NM_015061]	TGGGAACTGAGTTGTTGGCCTTTGTGAAATGAAATTTTTGGCTCTTGAGAAAGAATTCTT	NM_015061	chr9:7175334-7175393	1.04176	up	945.717	912.504	0.81932	0.760292	Detected	Detected
811	A_23_P108641	Hs.516077	FAM136A	family with sequence similarity 136, member A	Homo sapiens family with sequence similarity 136, member A (FAM136A), mRNA [NM_032822]	ATTTTCACCAACTTATTACTTGAAATTATAATATAGCCTGTCCGTTTGCTGTTTCCAGGC	NM_032822	chr2:70523227-70523168	1.01476	up	5008.13	4960.87	3.22411	3.20298	Detected	Detected
812	A_33_P3223397				DHH_HUMAN (O43323) Desert hedgehog protein precursor (DHH) (HHG-3) [Contains: Desert hedgehog protein N-product; Desert hedgehog protein C-product], partial (19%) [THC2641433]	ACAAAGTAACCTGGAAAACTATGGCAATTAATCAGAGGAAATCCGTACCCCTCCCTCTCC		chr12:49486752-49486811	1.48808	down	64.153	95.9593	-3.0625	-2.48904	Detected	Detected
813	A_32_P8251	Hs.325838	PHRF1	PHD and ring finger domains 1	Homo sapiens PHD and ring finger domains 1 (PHRF1), mRNA [NM_020901]	TCGGGTTCCTGCGCTGACACCTGGTCTGTGCACCTGTGTTGCTCACAGTTGAAAACTGGA	NM_020901	chr11:611931-611990	1.03863	down	27063	28253.9	5.65809	5.71277	Detected	Detected
814	A_23_P84202	Hs.497600	WDR25	WD repeat domain 25	Homo sapiens WD repeat domain 25 (WDR25), transcript variant 1, mRNA [NM_024515]	CTCTCCACTTCTATGGATAAAACTTTCAAGGTATGGAACGCCGTGGACTCCGGGCACTGC	NM_024515	chr14:100848054-100934387	1.22812	up	68.1474	55.7764	-2.97536	-3.27181	Detected	Detected
815	A_21_P0001875		XLOC_001515		Q588E3_BRALA (Q588E3) NADH dehydrogenase subunit 5, partial (4%) [THC2710260]	GCTTGAGACCCTGTCATTTCCATCAAGCTTGAAAATATACATCTTAATAAACTGCAATAC		chr2:67801105-67801164	2.12895	down	18.3309	39.2275	-4.86974	-3.7796	Not Detected	Detected
816	A_32_P101699	Hs.568369	LOC729887	uncharacterized LOC729887	Homo sapiens cDNA clone IMAGE:6176570, partial cds. [BC052334]	GTGCGAAACGGAGGACCTTTGTAACGCCACGTGTTTGCTCTTTTTGAAAAAACAAGAATA		chr16:84151080-84151139	1.04891	up	331.825	317.99	-0.691668	-0.760556	Detected	Detected
817	A_23_P211785	Hs.288658	ZNF35	zinc finger protein 35	Homo sapiens zinc finger protein 35 (ZNF35), mRNA [NM_003420]	GGGGTAGCAGTTCAACAATTCACTTACGAATGTTTATAAGCTTTCCATTTCCTAGGTAAT	NM_003420	chr3:44701889-44701948	1.04894	down	276.89	291.944	-0.952775	-0.883847	Detected	Detected
818	A_33_P3347387				Q32NC8_HUMAN (Q32NC8) P18SRP protein, partial (73%) [THC2759738]	CAAAGGGACATAGTTTTGGATGTCAGCAGTGCAAACAGTGAAGATTGATGAATAAAATGA		chr6:052553565-052553624	1.12651	up	1798.46	1604.75	1.7466	1.57474	Detected	Detected
819	A_33_P3436646	Hs.587187	LOC151657	uncharacterized LOC151657	Homo sapiens cDNA FLJ33795 fis, clone CTONG1000097. [AK091114]	GGAGGTGGGTTTTATTTCGTGTGCACAAAGTTTTAAAAAATACATGTGCACCATTAAAAG		chr3:107752757-107752698	1.05144	up	118.528	113.312	-2.17686	-2.24923	Detected	Detected
820	A_23_P54556	Hs.49143	MKL2	MKL/myocardin-like 2	Homo sapiens MKL/myocardin-like 2 (MKL2), mRNA [NM_014048]	TGGCAGTATTGTAGCTGATCGGGAAATGTTTGATATCTCAGCAATTTTGCATTTTTGTGT	NM_014048	chr16:14360546-14360605	1.05992	up	2114.02	2004.84	1.97983	1.89587	Detected	Detected
821	A_23_P213336	Hs.483635	FGF1	fibroblast growth factor 1 (acidic)	Homo sapiens fibroblast growth factor 1 (acidic) (FGF1), transcript variant 1, mRNA [NM_000800]	CAGTCTCTTCTGATTAAAGAGATCTGTTCTGGGTGTTGACCACTCCAGAGAAGTTTCGAG	NM_000800	chr5:141974871-141974812	1.03192	up	190.166	185.239	-1.49483	-1.54015	Detected	Detected
822	A_33_P3271171		CNOT3	CCR4-NOT transcription complex, subunit 3	CCR4-NOT transcription complex, subunit 3 [Source:HGNC Symbol;Acc:7879] [ENST00000358389]	GGCACATTCTCAGGCCTCCCTGGAGACCACTGGGGAGCTGTCCAGCCCCCTCCCAACCCC		chr19:54657070-54657129	1.09404	down	608.846	669.551	0.18399	0.313655	Detected	Detected
823	A_23_P130027	Hs.670090	EPN3	epsin 3	Homo sapiens epsin 3 (EPN3), mRNA [NM_017957]	TTGCAACGACTCTCTGAGGTAGAAAATATTGTTAATTCCGTTCAGGATCCCGGCTACATA	NM_017957	chr17:48620056-48620115	1.10982	down	344.917	384.779	-0.635839	-0.485511	Detected	Detected
824	A_23_P117424	Hs.525251	DCAF11	DDB1 and CUL4 associated factor 11	Homo sapiens DDB1 and CUL4 associated factor 11 (DCAF11), transcript variant 1, mRNA [NM_025230]	TTAATCATGTTTGAATGTTAGGGGTTGGATCCTAGAGTAGATGCCTGAGGCCACATCTGA	NM_025230	chr14:24592811-24592870	1.02263	down	994.72	1022.5	0.892202	0.924483	Detected	Detected
825	A_21_P0006685		XLOC_008512		BROAD Institute lincRNA (XLOC_008512), lincRNA [TCONS_00017841]	GGCTGTGCAGCCAAAATTTGCAATTCTTCCCCCAGCTTTTAAAATTGTAGTAAAATATAT		chr10:73638795-73638854	6.2406	down	7.70785	48.3507	-6.11962	-3.47793	Not Detected	Detected
826	A_23_P205575	Hs.647573	GPR135	G protein-coupled receptor 135	Homo sapiens G protein-coupled receptor 135 (GPR135), mRNA [NM_022571]	AGACGGGGGAGGCTTACCACTTTCCCCAAACAACATAAAAGACAATGTCCCTTCTTCAAA	NM_022571	chr14:59930349-59930290	1.13114	down	263.261	299.325	-1.0256	-0.847825	Detected	Detected
827	A_24_P904903	Hs.254042	DDX39B	DEAD (Asp-Glu-Ala-Asp) box polypeptide 39B	Homo sapiens DEAD (Asp-Glu-Ala-Asp) box polypeptide 39B (DDX39B), transcript variant 1, mRNA [NM_004640]	CCCTGGCTCGAAATAAGAGCCTCAACCTCAAACACATTAAACACTTTATTTTGGATGAAT	NM_004640	chr6:31504360-31504301	1.05489	down	480.063	509.034	-0.158864	-0.0817776	Detected	Detected
828	A_33_P3612740	Hs.467524	USP48	ubiquitin specific peptidase 48	Homo sapiens ubiquitin specific peptidase 48 (USP48), transcript variant 2, mRNA [NM_001032730]	CTGATGTGCCATTTGTATTAAGTTATCTTTGTCATTTTAAAGACATGAATTCCCCAAGCC	NM_001032730	chr1:22054468-22054409	1.05437	down	326.729	346.277	-0.713996	-0.637611	Detected	Detected
829	A_23_P202496	Hs.74899	NOC3L	nucleolar complex associated 3 homolog (S. cerevisiae)	Homo sapiens nucleolar complex associated 3 homolog (S. cerevisiae) (NOC3L), mRNA [NM_022451]	ACAGCTATTCCCATATTCTAGGAGTGGCCTAAGAAATGCGTGTTTCAGTGACTAGATTAT	NM_022451	chr10:96093097-96093038	1.03855	down	1888.76	1971.73	1.81728	1.87185	Detected	Detected
830	A_33_P3391105	Hs.162757	LRP1	low density lipoprotein receptor-related protein 1	Homo sapiens low density lipoprotein receptor-related protein 1 (LRP1), mRNA [NM_002332]	ATGCCTGGCCTAAAGGGCTTCGTGGATGAGCACACCATCAACATCTCCCTCAGTCTGCAC	NM_002332	chr12:57539213-57539272	1.10671	down	106.467	118.439	-2.33168	-2.1854	Detected	Detected
831	A_33_P3395859	Hs.148344	LOC147646	uncharacterized LOC147646	Homo sapiens uncharacterized LOC147646 (LOC147646), mRNA [NM_001193623]	CTGCCTGCTCTTCAGGTAGAAAGCCCTGGTTGAACAATAAACGCATGACTCTCCCTGAAT	NM_001193623	chr19:51891601-51891543	1.31945	down	31.4846	41.7576	-4.08937	-3.68943	Not Detected	Detected
832	A_21_P0010936		XLOC_l2_001875			TTCCATAAGCGTGGCAAGAAAAATGGGAAGTTCTCGGTAAGGTATATAGTATTATTTCTA		chr10:18943989-18943930	1.01239	down	56.3427	57.3364	-3.24979	-3.23202	Detected	Detected
833	A_33_P3245575	Hs.418795	GLT25D1	glycosyltransferase 25 domain containing 1	Homo sapiens glycosyltransferase 25 domain containing 1 (GLT25D1), mRNA [NM_024656]	TGTTTGAGGATGACCTGCGTTTTGAGATCTTCTTCAAGAGACGTCTGATGAACCTCATGC	NM_024656	chr19:17690322-17690381	1.2724	down	173.817	222.309	-1.62452	-1.27697	Detected	Detected
834	A_23_P1014		LINC00467	long intergenic non-protein coding RNA 467	Homo sapiens long intergenic non-protein coding RNA 467 (LINC00467), non-coding RNA [NR_026761]	CCAGCACTGTGAAGCCTACAAAAACATTGATGCGCTGGCTTGGGGATTTGAATTTGAACA	NR_026761	chr1:211605740-211605799	1.11207	up	1202.36	1086.79	1.16571	1.01246	Detected	Detected
835	A_21_P0013162	Hs.557608	LOC729178	uncharacterized LOC729178	Homo sapiens uncharacterized LOC729178 (LOC729178), non-coding RNA [NR_034115]	AAACGGGCTGTGGAAAAAGAGAATGCATGGCCAAAAATGGTGGTGCTCTCTGTCCAAAAA	NR_034115	chr6:147181860-147181801	2.35091	down	28.1264	66.465	-4.25209	-3.01887	Not Detected	Detected
836	A_24_P921366	Hs.490203	CALD1	caldesmon 1	Homo sapiens caldesmon 1 (CALD1), transcript variant 1, mRNA [NM_033138]	TTCCTTGTTTACTGGTTTGACTATAATTCTCTGTTATCTTTACGAGGTAAAACTGCAAGC	NM_033138	chr7:134655197-134655256	1.00766	down	28492.5	28859.3	5.73235	5.74335	Detected	Detected
837	A_33_P3367855	Hs.371344	PIK3R2	phosphoinositide-3-kinase, regulatory subunit 2 (beta)	Homo sapiens phosphoinositide-3-kinase, regulatory subunit 2 (beta) (PIK3R2), mRNA [NM_005027]	GCTGGGAGGCAGGTTTTGTACGGTACGTTGTTATTGATATGATATAAAACATCAAACGTC	NM_005027	chr19:18281283-18281342	1.03015	down	25912.2	26831.6	5.5954	5.63825	Detected	Detected
838	A_23_P118246	Hs.433180	GINS2	GINS complex subunit 2 (Psf2 homolog)	Homo sapiens GINS complex subunit 2 (Psf2 homolog) (GINS2), mRNA [NM_016095]	TGTGTGATGGTGCAAGGAATGGATTCAGGATGTTGTTGGAGAAACAAGTTTGTGATTAGT	NM_016095	chr16:85711713-85711654	1.02164	up	196.762	193.591	-1.44564	-1.47653	Detected	Detected
839	A_24_P134789	Hs.474001	KRTAP10-10	keratin associated protein 10-10	Homo sapiens keratin associated protein 10-10 (KRTAP10-10), mRNA [NM_181688]	TGTCTGCTCTAAGTCCGTCTGCTATGTGCCTGTGTGCTCTGGGGCTTCCACTTCATGCTG	NM_181688	chr21:46057781-46057840	1.37357	down	268.699	370.988	-0.996096	-0.538169	Detected	Detected
840	A_33_P3350748	Hs.411501	KRT7	keratin 7	Homo sapiens keratin 7 (KRT7), mRNA [NM_005556]	AAGAAGATTCCCACCCCTGCCTCCCATGCCTGGTCCCAAGACAGTGAGACAGTCTGGAAA	NM_005556	chr12:52642590-52642649	1.05745	down	286703	304743	9.06325	9.14384	Detected	Detected
841	A_23_P303423	Hs.479677	SLAIN2	SLAIN motif family, member 2	Homo sapiens SLAIN motif family, member 2 (SLAIN2), mRNA [NM_020846]	GCATTTTCATACCAAATGCGAATATTTAGGTGATCACGTGCATCTTTTCTTGTATGGATG	NM_020846	chr4:48427423-48427482	1.5213	up	117.257	77.4758	-2.19241	-2.79772	Detected	Detected
842	A_23_P380917	Hs.9534	SEC11A	SEC11 homolog A (S. cerevisiae)	Homo sapiens SEC11 homolog A (S. cerevisiae) (SEC11A), mRNA [NM_014300]	TCGAGGGGACTTTCAGTCACAGGATTTCATAATTGTCATTGTCACACTTTCAAATTTTTG	NM_014300	chr15:85213059-85213000	1.02042	up	40404.5	39800.8	6.23628	6.20711	Detected	Detected
843	A_23_P145146	Hs.367900	PDCD2	programmed cell death 2	Homo sapiens programmed cell death 2 (PDCD2), transcript variant 1, mRNA [NM_002598]	ACAGAAGAATTTGTGTGGAAGCAGGATGTAACAGATACACCGTAAAGGCATCTTAAAGCC	NM_002598	chr6:170886691-170886632	1.0387	up	6103.36	5906.36	3.50944	3.45466	Detected	Detected
844	A_33_P3298430	Hs.66762	FAM171A1	family with sequence similarity 171, member A1	Homo sapiens family with sequence similarity 171, member A1 (FAM171A1), mRNA [NM_001010924]	AAGAAAAGCCCCTGGCAGAAACGGGAGGAGAGGCCCCTGATGGCGTTTAACATTAAATGA	NM_001010924	chr10:15254973-15254914	1.19896	down	370.506	446.522	-0.532591	-0.270809	Detected	Detected
845	A_21_P0010376		XLOC_014338		BROAD Institute lincRNA (XLOC_014338), lincRNA [TCONS_00029466]	ATGTTATGGGACATCATCCCTTCTGGTGGCTCGAGCTCCCTGGCATTCTGGGTCCTCACT		chr22:30102204-30102145	1.01113	down	74.2663	75.482	-2.85131	-2.83534	Detected	Detected
846	A_23_P141126	Hs.407966	GALK1	galactokinase 1	Homo sapiens galactokinase 1 (GALK1), mRNA [NM_000154]	CGACTACAGAGCCTTTGGCCGCCTCATGGTGGAGAGCCACCGCTCACTCAGAGACGACTA	NM_000154	chr17:73754580-73754445	1.14291	down	1131.33	1299.71	1.07786	1.27058	Detected	Detected
847	A_33_P3403937	Hs.390567	LOC100129399	uncharacterized LOC100129399	Homo sapiens cDNA FLJ42017 fis, clone SPLEN2033153. [AK124011]	AACCAGTACGATAGCAAGGACACATGAGAATCTGTTAATACAAGCACATGCGATGGCGCA		chr6:111989412-111989353	8.15058	up	77.3127	9.53466	-2.79331	-5.82021	Detected	Not Detected
848	A_21_P0007119	Hs.535286	FLJ37035	uncharacterized LOC399821	Homo sapiens uncharacterized LOC399821 (FLJ37035), non-coding RNA [NR_033847]	GTCAACATTGGGCAAAAGGACTGGCCTCATCTACATTACAGATATCCTTGTGATGGTCTG	NR_033847	chr10:127396032-127395973	1.11631	down	143.658	161.196	-1.89946	-1.74072	Detected	Detected
849	A_33_P3248231	Hs.646699	LOC283028	uncharacterized LOC283028	Homo sapiens cDNA FLJ35464 fis, clone SMINT2005402. [AK092783]	AAACTGGCGGAAAATATTACAACTCTACTCTCAATGCCAGGCTGTTGTAGAAGCTCCTGG		chr10:43248938-43248879	1.07172	down	481.434	518.633	-0.154752	-0.0548258	Detected	Detected
850	A_23_P104146	Hs.269211	ZMYM4	zinc finger, MYM-type 4	Homo sapiens zinc finger, MYM-type 4 (ZMYM4), mRNA [NM_005095]	TTGGATTGTCTGATAAGTCTGCCAATAAACTATCCAGAAATAGCAAGTGTAATAGTCCCC	NM_005095	chr1:35887010-35887069	1.0772	up	1221.34	1139.68	1.18831	1.08102	Detected	Detected
851	A_23_P138631	Hs.24485	SMC3	structural maintenance of chromosomes 3	Homo sapiens structural maintenance of chromosomes 3 (SMC3), mRNA [NM_005445]	GGTAGCCCTTGCTCTGATTTTTGCCATTCAGAAATGTGACCCGGCTCCATTTTACTTGTT	NM_005445	chr10:112362651-112362710	1.04894	up	2184.65	2093.51	2.02724	1.95831	Detected	Detected
852	A_33_P3352767	Hs.513829	MC1R	melanocortin 1 receptor (alpha melanocyte stimulating hormone receptor)	Homo sapiens melanocortin 1 receptor (alpha melanocyte stimulating hormone receptor) (MC1R), mRNA [NM_002386]	GAGCATGGGGCCAGGAAAGTCTGGTAATAAATGTGACTCAGCATCACCCACCTTAAAAAA	NM_002386	chr16:89987331-89987390	1.01215	up	691.698	686.933	0.368054	0.35063	Detected	Detected
853	A_21_P0001800	Hs.149762	XLOC_002487		602720851F1 NIH_MGC_97 Homo sapiens cDNA clone IMAGE:4837645 5', mRNA sequence [BG772703]	CCTCCCCACCAAAATAATAATAATAATAAGGCTACACAGTATCTGGAATTTCTTGCTCAT		chr2:217731135-217731076	1.24062	up	322.669	261.433	-0.732035	-1.0431	Detected	Detected
854	A_33_P3229027	Hs.120094	RELL2	RELT-like 2	Homo sapiens RELT-like 2 (RELL2), transcript variant 1, mRNA [NM_173828]	CAGGCCCTGGCCTGGCCTTCGTGCCCTTTATTCATTGTCAATAAATCCGCTCAGACCATT	NM_173828	chr5:141020571-141020630	1.11169	down	5300.34	5922.82	3.30592	3.45867	Detected	Detected
855	A_23_P76291	Hs.656965	PRR4	proline rich 4 (lacrimal)	Homo sapiens proline rich 4 (lacrimal) (PRR4), transcript variant 2, mRNA [NM_007244]	AACGAGGACACCGTCAACTCTCTCTACCCCGATTTCCTTCTGTCAGCCTGCAGGAAGCAT	NM_007244	chr12:10999779-10999721	1.12808	down	435.984	494.372	-0.297812	-0.123942	Detected	Detected
856	A_21_P0007869		XLOC_010016		BROAD Institute lincRNA (XLOC_010016), lincRNA [TCONS_00021289]	CGTGAACATCATCCTGCTGCCCTACACAATATTGTCTAGACTATGGGTAGCTAAAAAATC		chr12:10433127-10433068	1.67765	down	44.642	75.2815	-3.58562	-2.83917	Detected	Detected
857	A_33_P3318027	Hs.73527	CSNK2B	casein kinase 2, beta polypeptide	Homo sapiens casein kinase 2, beta polypeptide (CSNK2B), mRNA [NM_001320]	TCACATGCTCTTCATGGTGCATCCCGAGTACCGGCCCAAGAGACCTGCCAACCAGTTTGT	NM_001320	chr6:31637220-31637279	1.01222	up	18281.8	18154.5	5.09218	5.07465	Detected	Detected
858	A_24_P53519	Hs.79018	CHAF1A	chromatin assembly factor 1, subunit A (p150)	Homo sapiens chromatin assembly factor 1, subunit A (p150) (CHAF1A), mRNA [NM_005483]	GTGCAGAGTTCTATATAGGATGCTGGATTAGTTCCTTTGATATTTGTAAAAATTCCCCCA	NM_005483	chr19:4443140-4443199	1.03568	down	1029.24	1071.48	0.941418	0.991991	Detected	Detected
859	A_23_P138461	Hs.22678	C10orf2	chromosome 10 open reading frame 2	Homo sapiens chromosome 10 open reading frame 2 (C10orf2), transcript variant 1, mRNA [NM_021830]	ATTCAATGTAGCAGACTACTGAGAAACTACTGTGTTGCTCAGGCTTTGTTTGAGGTCCTG	NM_021830	chr10:102753417-102753476	1.10566	up	198.186	180.175	-1.43524	-1.58014	Detected	Detected
860	A_24_P84428	Hs.508524	CACYBP	calcyclin binding protein	Homo sapiens calcyclin binding protein (CACYBP), transcript variant 1, mRNA [NM_014412]	GTAAAGGTGTTGCTGGAAAAGGCTACTAGGAGAGTACGTGATGCCCTTACAGCTGAAAAA	NM_014412	chr1:174973771-174973833	1.00964	down	1490.03	1512.19	1.47519	1.48903	Detected	Detected
861	A_23_P205686	Hs.3260	PSEN1	presenilin 1	Homo sapiens presenilin 1 (PSEN1), transcript variant 1, mRNA [NM_000021]	CTTTGGCAATTCTTCTTCTCAAGCACTGACACTCATTACCGTCTGTGATTGCCATTTCTT	NM_000021	chr14:73686629-73686688	1.12954	down	3005.27	3412.13	2.48733	2.66306	Detected	Detected
862	A_33_P3372281	Hs.658612	MRS2	MRS2 magnesium homeostasis factor homolog (S. cerevisiae)	Homo sapiens MRS2 magnesium homeostasis factor homolog (S. cerevisiae) (MRS2), mRNA [NM_020662]	TTCGCTCTTTGGACTAATGGGAGTTGCTTTTGGAATGAATTTGGAATCTTCCCTTGAAGA	NM_020662	chr6:24418746-24418805	1.07378	up	1121.94	1050.27	1.06584	0.963146	Detected	Detected
863	A_21_P0005668		XLOC_006734		BROAD Institute lincRNA (XLOC_006734), lincRNA [TCONS_00014645]	TCTCATTTCCTTTCAGAACAAACCTACATTCCCAGACCTATAATTTTCTTGAGAAAATGG		chr8:20832429-20832488	27.2051	down	8.38252	229.228	-5.99856	-1.23276	Not Detected	Detected
864	A_24_P282383	Hs.719946	MYH7	myosin, heavy chain 7, cardiac muscle, beta	Homo sapiens myosin, heavy chain 7, cardiac muscle, beta (MYH7), mRNA [NM_000257]	CCGTGACATTGGCACGAAGGGCTTGAATGAGGAGTAGCTTTGCCACATCTTGATCTGCTC	NM_000257	chr14:23882986-23882040	3.63771	down	15.0595	55.0657	-5.15334	-3.29031	Not Detected	Detected
865	A_21_P0014502		LOC100287803	uncharacterized LOC100287803	PREDICTED: Homo sapiens hypothetical LOC100287803, transcript variant 1 (LOC100287803), miscRNA [XR_110120]	CATTTGTCTTAAGTCCTGGTGTTGTGTGGATGACAAGCAGAAGCCAGTTATGATGACAGG	XR_110120	chr13:45911432-45911491	1.28135	up	140.184	109.97	-1.93477	-2.29243	Detected	Detected
866	A_33_P3376434	Hs.288164	SETD5	SET domain containing 5	Homo sapiens SET domain containing 5 (SETD5), mRNA [NM_001080517]	ATTAAGCTCAGCACTCTCTAAAGGAGCAACAGTTTACAGCCCTTCCAGATACAGCTACCA	NM_001080517	chr3:9516780-9516839	1.09713	up	594.949	545.084	0.150678	0.0169401	Detected	Detected
867	A_24_P22746	Hs.465433	ZADH2	zinc binding alcohol dehydrogenase domain containing 2	Homo sapiens zinc binding alcohol dehydrogenase domain containing 2 (ZADH2), mRNA [NM_175907]	CGTGGTCACTTTAAGCGGGATTATCAGTACGGTTGGTGTGGTCACTTTGGTTTATCATCA	NM_175907	chr18:72909521-72909462	1.12592	down	358.66	405.912	-0.579471	-0.408372	Detected	Detected
868	A_23_P116624	Hs.136557	SLC6A5	solute carrier family 6 (neurotransmitter transporter, glycine), member 5	Homo sapiens solute carrier family 6 (neurotransmitter transporter, glycine), member 5 (SLC6A5), mRNA [NM_004211]	CAATTATGTTTGTGATAAAAATGCATCTGGCCCCTGGAAGATTTATTGAGAGGCTGAAGT	NM_004211	chr11:20673953-20676268	1.25707	down	29.535	37.3198	-4.18159	-3.85152	Not Detected	Not Detected
869	A_33_P3283350					GGGCCGATCAGCACAGCGGACCCACCTTATTTTCTCATTGCCTGTCACGGATGTGTTTAA		chrX:003753785-003753844	1.10033	down	106.958	118.299	-2.32505	-2.18711	Detected	Detected
870	A_32_P73217	Hs.82933	TMEM167B	transmembrane protein 167B	Homo sapiens transmembrane protein 167B (TMEM167B), mRNA [NM_020141]	ACAGCCAGAAACAAATATACATTTGTTTCATTTCTTGACTTTCCCTAAGCAGATAAGCAG	NM_020141	chr1:109639239-109639298	1.34101	up	574.852	430.891	0.101102	-0.322217	Detected	Detected
871	A_33_P3349619					ACCACACACACTTGCTACAGTTCGATGGGGAGGGTGGCTGGAAGTTCGAGAAGCTAGGCT		chr2:092031592-092031651	1.23678	up	161.858	131.548	-1.72736	-2.03395	Detected	Detected
872	A_33_P3271051	Hs.487479	CYTH3	cytohesin 3	Homo sapiens cytohesin 3 (CYTH3), mRNA [NM_004227]	GATGGCTGTCAGAGCTCTTGCAGATACTGTGTTCACTAAATAAAAATCACATGTATTGTT	NM_004227	chr7:6201473-6201414	1.01188	up	9671.29	9607.22	4.17355	4.15651	Detected	Detected
873	A_24_P243776	Hs.655904	ZNF277	zinc finger protein 277	Homo sapiens zinc finger protein 277 (ZNF277), mRNA [NM_021994]	CTTGAAAACCTAGAAGAAACTACCACAGAAGCAATTTTTCATGTTTTTCTCCTATGAGAC	NM_021994	chr7:111982790-111982849	1.16725	up	2465.21	2122.92	2.20155	1.97844	Detected	Detected
874	A_33_P3310070	Hs.591140	FOXK2	forkhead box K2	Homo sapiens forkhead box K2 (FOXK2), mRNA [NM_004514]	GATTTATACACACATCACTAAAAATTATCCCTACTACAGGACTGCGGACAAGGGCTGGCA	NM_004514	chr17:80529686-80529745	1.12296	down	52.961	59.7812	-3.33909	-3.17178	Detected	Detected
875	A_33_P3370881	Hs.590950	LOC390937	Ets2 repressor factor-like	PREDICTED: Homo sapiens Ets2 repressor factor-like (LOC390937), mRNA [XM_003403707]	CTGTTCACCTCCGAGACAGATAAATTGCGTCTGGACAGCCCTTTCCCATTCCTGGGCTCT	XM_003403707	chr19:42413272-42413213	1.19258	up	80.6125	67.9452	-2.73301	-2.9871	Detected	Detected
876	A_23_P40039	Hs.546449	AMMECR1L	AMME chromosomal region gene 1-like	Homo sapiens AMME chromosomal region gene 1-like (AMMECR1L), transcript variant 1, mRNA [NM_031445]	CTAGGGAGCTATGTGTTCTTTTTGTTCATTTCGTTCTTACTTCCCTGAAGCAAGAGACTA	NM_031445	chr2:128619399-128619340	1.02435	down	4718.07	4857.99	3.13804	3.17275	Detected	Detected
877	ERCC-00111_144					AAGCGAAATAACATCCTCCCACTGGGTGCACAGCGAATTAGTATCATAGTAGAATTAAGC			1.18139	down	13.5491	16.0897	-5.30582	-5.06533	Not Detected	Not Detected
878	A_23_P20532	Hs.604441	CNTNAP3B	contactin associated protein-like 3B	contactin associated protein-like 3B [Source:HGNC Symbol;Acc:32035] [ENST00000276974]	ACTACCCTAGATGAGCTGTCCTGCTCCAGTAACATTCTTTTTCTAAAATCATTTATAGTA		chr9:43821272-43821331	1.22318	up	139.598	114.718	-1.94081	-2.23145	Detected	Detected
879	A_33_P3352134	Hs.529322	ATG16L1	ATG16 autophagy related 16-like 1 (S. cerevisiae)	Homo sapiens ATG16 autophagy related 16-like 1 (S. cerevisiae) (ATG16L1), transcript variant 1, mRNA [NM_030803]	TGTCAGTGTGGACAAAGGATGCAAAGCTGTGCTGTGGGCACAGTACTGACGGGGCTCTCA	NM_030803	chr2:234202948-234203007	1.54844	up	108.567	70.4767	-2.30351	-2.93432	Detected	Detected
880	A_23_P164912	Hs.221737	LIN7B	lin-7 homolog B (C. elegans)	Homo sapiens lin-7 homolog B (C. elegans) (LIN7B), mRNA [NM_022165]	TGCACTCTCTTCCTGTACAGTATTTATTGTTCCTGGCACTTTATTTAAAGATATTTGACC	NM_022165	chr19:49621654-49621713	1.04795	down	1880	1980.35	1.81057	1.87815	Detected	Detected
881	A_24_P410627	Hs.728819	MKRN1	makorin ring finger protein 1	Homo sapiens makorin ring finger protein 1 (MKRN1), transcript variant 2, mRNA [NM_001145125]	GTTTCCTGACGTTTTACATTTCCACTTTCCTATTCCATTCATTAAGCTAGCCAACAATCC	NM_001145125	chr7:140156142-140156083	1.00361	down	1685.95	1700.8	1.6534	1.6586	Detected	Detected
882	A_23_P371410	Hs.487325	PRKACB	protein kinase, cAMP-dependent, catalytic, beta	Homo sapiens protein kinase, cAMP-dependent, catalytic, beta (PRKACB), transcript variant 3, mRNA [NM_207578]	GCACCTTAGAAGAATGACACCAGAAAACCTTATTATATCACAATATTCTGTTTTCCCCTT	NM_207578	chr1:84670691-84670750	1.24278	up	238.92	193.242	-1.16556	-1.47913	Detected	Detected
883	A_23_P83751	Hs.164705	C11orf63	chromosome 11 open reading frame 63	Homo sapiens chromosome 11 open reading frame 63 (C11orf63), transcript variant 1, mRNA [NM_024806]	TGGCTGCTTTCAAAGTCCTTCACATCGTATAGACAACATTTGATAGGAAGGAGACCAAAA	NM_024806	chr11:122830122-122830181	1.13369	up	175.857	155.922	-1.60769	-1.78872	Detected	Detected
884	A_23_P82738	Hs.30561	RAD54B	RAD54 homolog B (S. cerevisiae)	Homo sapiens RAD54 homolog B (S. cerevisiae) (RAD54B), transcript variant 1, mRNA [NM_012415]	CAAGCTACTGGCACATAGTGAAAGATTACTTCTGACATTCCATTGCTCTTCTTTTGAAAA	NM_012415	chr8:95384415-95384356	1.06303	up	947.513	895.946	0.822058	0.733871	Detected	Detected
885	A_21_P0003883		XLOC_003853		BROAD Institute lincRNA (XLOC_003853), lincRNA [TCONS_00009007]	TTCATTACAGGGACCATGAATTGTTGGAGGGTCAGGGCTCTAAGAGAAGCAGGAGGTCAC		chr4:1581913-1573436	1.21983	up	46.8894	38.6383	-3.51475	-3.80144	Detected	Not Detected
886	A_23_P121095	Hs.475733	TOP2B	topoisomerase (DNA) II beta 180kDa	Homo sapiens topoisomerase (DNA) II beta 180kDa (TOP2B), mRNA [NM_001068]	TCAACAAATATCTTGTGTTGTCCTTTTGTCTTCTCTGTCTCAGACTTTTGTACATCTGGC	NM_001068	chr3:25639773-25639714	1.07645	up	5784.22	5401.25	3.43196	3.32568	Detected	Detected
887	A_21_P0010098		XLOC_013602		BROAD Institute lincRNA (XLOC_013602), lincRNA [TCONS_00028585]	CTACAGCCCACCGGCCATGTCTGGCCCCTTCTTGCTGTTGAAAATAAAGTTATGCTGGAG		chr20:61198442-61198501	1.00042	down	225.813	227.078	-1.24696	-1.24635	Detected	Detected
888	A_21_P0008572		XLOC_011306		BROAD Institute lincRNA (XLOC_011306), lincRNA [TCONS_00023266]	AAATCTGGTTAAAGAAAACTCGTTTCCGATCCAGCCAGGTGCTGAGACAGGCAGAACTTT		chr15:74211381-74211440	1.12445	down	90.8648	102.702	-2.5603	-2.39107	Detected	Detected
889	A_23_P142750	Hs.131431	EIF2AK2	eukaryotic translation initiation factor 2-alpha kinase 2	Homo sapiens eukaryotic translation initiation factor 2-alpha kinase 2 (EIF2AK2), transcript variant 1, mRNA [NM_002759]	AGAACAGATTTCTTCGCAAGACTATGGAAAGGAAGTGGACCTCTACGCTTTGGGGCTAAT	NM_002759	chr2:37341880-37336386	1.05758	up	3682.78	3500.3	2.78064	2.69987	Detected	Detected
890	A_24_P703830	Hs.127982	NANOS3	nanos homolog 3 (Drosophila)	Homo sapiens nanos homolog 3 (Drosophila) (NANOS3), mRNA [NM_001098622]	GTTTCCCTAGTGCTGGGCATCCAGTCAGCCCTCAATAAATGCTTATGAATGGATCAACAA	NM_001098622	chr19:13991510-13991569	1.01944	down	591.864	606.492	0.143177	0.170949	Detected	Detected
891	A_23_P122233	Hs.483924	MRPL22	mitochondrial ribosomal protein L22	Homo sapiens mitochondrial ribosomal protein L22 (MRPL22), nuclear gene encoding mitochondrial protein, transcript variant 2, mRNA [NM_001014990]	TCGCTTTGGGATCATGGAGAAGGTTTATTGCCATTATTTTGTGAAGTTGGTGGAAGGGCC	NM_001014990	chr5:154346304-154346363	1.01168	up	5212.9	5179.41	3.28193	3.26518	Detected	Detected
892	A_23_P250813	Hs.632050	WRN	Werner syndrome, RecQ helicase-like	Homo sapiens Werner syndrome, RecQ helicase-like (WRN), mRNA [NM_000553]	GCAATTCATGTAGTTTCTGGGTCTTCTGGGAGCCTACGTGAGTACATCACCTAACAGAAT	NM_000553	chr8:31030776-31030835	1.02031	up	1019.87	1004.74	0.928218	0.899209	Detected	Detected
893	A_33_P3347707	Hs.375439	NOVA2	neuro-oncological ventral antigen 2	Homo sapiens neuro-oncological ventral antigen 2 (NOVA2), mRNA [NM_002516]	CAGGGCCCAGGTCTGTGTGATATCTGTATATATTGCATTTTGTTGATTTTAATAGAAAAC	NM_002516	chr19:46442850-46442791	1.11022	up	125.192	113.347	-2.09795	-2.24879	Detected	Detected
894	A_32_P8015	Hs.447506	HNRNPA1L2	heterogeneous nuclear ribonucleoprotein A1-like 2	Homo sapiens heterogeneous nuclear ribonucleoprotein A1-like 2 (HNRNPA1L2), transcript variant 1, mRNA [NM_001011724]	TGTTTTAGACAAATACTCATGTGTATGGGCAAAAAACTCGAGGACTGTATTTGTGACTAA	NM_001011724	chr13:53217715-53217774	1.09675	up	36500.4	33452.7	6.08968	5.95644	Detected	Detected
895	A_33_P3365352	Hs.729388	LOC100130476	uncharacterized LOC100130476	Homo sapiens cDNA FLJ42179 fis, clone THYMU2030796. [AK124173]	AGAAAAAGCAGCGGTGACAGCCTTTGGTCCCCATCTCCATTGTTCCTGCCAGCTCTGGAC		chr6:138187838-138187779	1.18137	up	143.741	122.303	-1.89862	-2.13908	Detected	Detected
896	A_33_P3315763					GAACTCAGGGGTTCAAGACCAGCCTGGGCAACATGGCAAAACCCCATCTCTACAAAAAAT		chr17:026889952-026889893	1.03749	up	237828	230421	8.79361	8.74052	Detected	Detected
897	A_33_P3258593	Hs.631726	PRB1	proline-rich protein BstNI subfamily 1	Homo sapiens proline-rich protein BstNI subfamily 1 (PRB1), transcript variant 1, mRNA [NM_005039]	ACAAACCTCAAGGTCCCCCACCTCCAGGAAAGCCACAAGGACCACCCGCACAAGGAGGCA	NM_005039	chr12:11506291-11506232	1.03298	up	950.946	925.349	0.827274	0.780458	Detected	Detected
898	A_24_P305223	Hs.406709	CTAGE1	cutaneous T-cell lymphoma-associated antigen 1	Homo sapiens cutaneous T-cell lymphoma-associated antigen 1 (CTAGE1), transcript variant 1, mRNA [NM_172241]	CTAATTGTGCTAGACTCTCTGGACCAGCAGAACTCAGAAGTTTTAATATGCCTTCTTTGG	NM_172241	chr18:19995982-19995923	1.22937	up	162.059	132.506	-1.72557	-2.02349	Detected	Detected
899	A_33_P3884230	Hs.257970	NFIX	nuclear factor I/X (CCAAT-binding transcription factor)	Homo sapiens nuclear factor I/X (CCAAT-binding transcription factor) (NFIX), mRNA [NM_002501]	TCGATGACAGTGAGATGGAGAGCCCTGTTGATGACGTGTTCTATCCCGGGACAGGCCGTT	NM_002501	chr19:13186372-13186431	1.13656	up	150.123	132.77	-1.83594	-2.02061	Detected	Detected
900	A_24_P211151	Hs.283741	EXOSC5	exosome component 5	Homo sapiens exosome component 5 (EXOSC5), mRNA [NM_020158]	AGGTCAGCAAAGAGATTTTCAACAAGGCCACACTCGAAGTGATCCTGAGGCCGAAGATTG	NM_020158	chr19:41898840-41898781	1.24586	down	200.001	250.463	-1.42208	-1.10494	Detected	Detected
901	A_24_P390928	Hs.466929	TRAPPC6A	trafficking protein particle complex 6A	Homo sapiens trafficking protein particle complex 6A (TRAPPC6A), mRNA [NM_024108]	CTTCAGGGAGGAGCTGGATGTCCTCAAGTTCTTGTGCAAAGACCTGTGGGTGGCGGTGTT	NM_024108	chr19:45668207-45668148	1.03354	up	2912.99	2833.05	2.44234	2.39474	Detected	Detected
902	A_33_P3386429	Hs.485784	SENP6	SUMO1/sentrin specific peptidase 6	Homo sapiens SUMO1/sentrin specific peptidase 6 (SENP6), transcript variant 1, mRNA [NM_015571]	CTGTGCTACTTCAGACAGCTGAAAACTTAATGGTATTATTTCAAGTTCACATAACCCTAA	NM_015571	chr6:76427665-76427724	1.21398	up	60.9908	50.5005	-3.13543	-3.41517	Detected	Detected
903	A_23_P205768	Hs.713393	ARPP19	cAMP-regulated phosphoprotein, 19kDa	Homo sapiens cAMP-regulated phosphoprotein, 19kDa (ARPP19), mRNA [NM_006628]	GGGCAATATTTGCCCATTCTGGTGTAACTTATGTGACTCTAGTGCTTAACAGCTGCCGTT	NM_006628	chr15:52843577-52843518	1.05475	up	3722.84	3547.86	2.79624	2.71934	Detected	Detected
904	A_23_P132915	Hs.476517	FAM114A1	family with sequence similarity 114, member A1	Homo sapiens family with sequence similarity 114, member A1 (FAM114A1), transcript variant 1, mRNA [NM_138389]	AGGTCCTTAACCCCATGATCAGTAGTGTATTGTTAGAGGGCTGCAACAGTACAACGTACA	NM_138389	chr4:38942605-38945098	1.13583	down	1618.85	1848.26	1.59481	1.77855	Detected	Detected
905	A_19_P00322705	Hs.517502	MIAT		Homo sapiens myocardial infarction associated transcript (non-protein coding) (MIAT), transcript variant 1, non-coding RNA [NR_003491]	TCCTGGTTGATGCTCAGCAGATGACTGATCTGGCTCTGGAGGACAGCTCCAGGGGTATGA	NR_003491	chr22:27064312-27064371	20.8725	down	8.44057	177.088	-5.9886	-1.60508	Not Detected	Detected
906	A_24_P59247					CAATATGCAGAGGATGTACTCTCTGGAAAGGTGTCGGTTGGCCGCTTCCTGGTGAACCTG		chr12:005141915-005141856	1.02649	up	15314.2	14996.3	4.83664	4.79892	Detected	Detected
907	A_33_P3217998	Hs.662342	AKR7L	aldo-keto reductase family 7-like	Homo sapiens aldo-keto reductase family 7-like (AKR7L), transcript variant 1, non-coding RNA [NR_040288]	GACGCCTTTAATCAAGCCTGGCATTTGTTTGCCCACGAATGTCCCAACTACTTCATCTAA	NR_040288	chr1:19593853-19593794	1.06898	down	4742.86	5096.29	3.1456	3.24183	Detected	Detected
908	A_23_P53957	Hs.709581	COX16	COX16 cytochrome c oxidase assembly homolog (S. cerevisiae)	Homo sapiens COX16 cytochrome c oxidase assembly homolog (S. cerevisiae) (COX16), nuclear gene encoding mitochondrial protein, transcript variant 1, mRNA [NM_016468]	TTATACTTCCCAGCTATTCCATCTGTGGATGAAAGTAACAATGTTGGCCACGTATATTTT	NM_016468	chr14:70792882-70792823	1.01769	up	13005.5	12845.6	4.60089	4.57559	Detected	Detected
909	ERCC-00123_60					TCCAGTACCTCCTTTTCCAGATGCTATCGCGATAGCTATTGCCATTAATGTCACCATTCT			1.09901	down	8.24022	9.10302	-6.02326	-5.88705	Not Detected	Not Detected
910	A_24_P219266	Hs.234681	LRRC57	leucine rich repeat containing 57	Homo sapiens leucine rich repeat containing 57 (LRRC57), mRNA [NM_153260]	TCAAGATTTTCTTGAAGATTTGTTAGAAATAATGTCTTATTTCTGGTAACCTTTCCCTTT	NM_153260	chr15:42834909-42834850	1.15482	up	571.093	497.091	0.0916376	-0.116031	Detected	Detected
911	A_33_P3264780	Hs.382306	CDK8	cyclin-dependent kinase 8	Homo sapiens cyclin-dependent kinase 8 (CDK8), mRNA [NM_001260]	CAGATCCTAGATGGTATTCACTACCTGCATGCTAACTGGGTGTTGCACAGAGATTTGGTA	NM_001260	chr13:26927961-26928017	1.01306	down	75.8201	77.2082	-2.82144	-2.80271	Detected	Detected
912	A_32_P58074	Hs.356572	RPS3A	ribosomal protein S3A	Homo sapiens ribosomal protein S3A (RPS3A), mRNA [NM_001006]	GTTGGTTTTACTAAAAAACGCAAAAATCAGATACGGAAGACCTCTTATGCTCAGCACCAA	NM_001006	chr4:152024086-152024145	1.09424	up	70845.6	65079.2	7.04645	6.91651	Detected	Detected
913	A_33_P3331080	Hs.595540	SEC24A	SEC24 family, member A (S. cerevisiae)	Homo sapiens SEC24 family, member A (S. cerevisiae) (SEC24A), transcript variant 2, mRNA [NM_001252231]	GTCATTGGGGTCAGTTCAGAAGAAACTCTTATTACCTGCCTGGAAATTGCCATGAGATAA	NM_001252231	chr5:134028724-134028783	1.29196	down	81.7712	106.192	-2.71242	-2.34286	Detected	Detected
914	A_23_P120845	Hs.437638	XBP1	X-box binding protein 1	Homo sapiens X-box binding protein 1 (XBP1), transcript variant 1, mRNA [NM_005080]	CCTTTTTGGCATCCTGGCTTGCCTCCAGTTTTAGGTCCTTTAGTTTGCTTCTGTAAGCAA	NM_005080	chr22:29190792-29190733	1.11931	down	22640.7	25473.2	5.40069	5.5633	Detected	Detected
915	A_24_P238250	Hs.707031	LGALS7	lectin, galactoside-binding, soluble, 7	Homo sapiens lectin, galactoside-binding, soluble, 7 (LGALS7), mRNA [NM_002307]	GGTGGAGGTGGGCGGGGACGTGCAGCTGGACTCCGTGAGGATCTTCTGAGCAGAAGCCCA	NM_002307	chr19:39261714-39261655	1.16097	up	245.31	212.392	-1.12748	-1.34281	Detected	Detected
916	A_33_P3339311				XM_322591 predicted protein {Neurospora crassa} (exp=-1; wgp=0; cg=0), partial (9%) [THC2496490]	CCTCTTTTAATCCTGTTTCTCTCTAAGTTAGTAGCTATTACACCCAAATGGTTGAGTTTT		chr1:229576105-229576046	1.05243	up	163.606	156.261	-1.71186	-1.78558	Detected	Detected
917	A_23_P129174	Hs.12692	LRRC49	leucine rich repeat containing 49	Homo sapiens leucine rich repeat containing 49 (LRRC49), transcript variant 2, mRNA [NM_017691]	TTGGTTCTTGCTTTGATTGGTGCCCTGCTATAGCCCAAAGCACGTAGTATTTGCTGATGA	NM_017691	chr15:71342217-71342276	1.03276	down	1501.03	1558.22	1.48579	1.53229	Detected	Detected
918	A_33_P3397051	Hs.356198	EXOC8	exocyst complex component 8	Homo sapiens exocyst complex component 8 (EXOC8), mRNA [NM_175876]	CTGAGGAATGCATCTAGACTTATTCGTGTGAATCCTGAAAGTACAACATCAGTGGTCTAA	NM_175876	chr1:231471373-231471314	1.16856	down	128.029	150.385	-2.06561	-1.84088	Detected	Detected
919	A_23_P216689	Hs.522472	BRD3	bromodomain containing 3	Homo sapiens bromodomain containing 3 (BRD3), mRNA [NM_007371]	ATGGGTACTGTATTTGAAAGCTGTTAGCTTTGTCAACACGCATTGTCCTTGTCATTTGGG	NM_007371	chr9:136898324-136898265	1.00234	down	2918.05	2940.04	2.44485	2.44822	Detected	Detected
920	A_21_P0013161		XLOC_l2_013153		BROAD Institute lincRNA (XLOC_l2_013153), lincRNA [TCONS_l2_00025505]	GTGGATATAGATCAATTCATGCTTTTCAATTCAGTCCTCTCTCTAATAAACTGCTGTCAT		chr6:147171356-147171297	1.01391	up	76.5141	75.8551	-2.80829	-2.82822	Detected	Detected
921	A_24_P941505	Hs.372003	FAM120A	family with sequence similarity 120A	Homo sapiens family with sequence similarity 120A (FAM120A), mRNA [NM_014612]	CAATGAACTATGTGGTTTTGAATCGGATGTAGACCATTAGTACTACTACTTGAGCTAAAC	NM_014612	chr9:96327562-96327621	1.0513	up	4930.48	4714.17	3.20157	3.12939	Detected	Detected
922	A_21_P0014060	Hs.728951	PIGC	phosphatidylinositol glycan anchor biosynthesis, class C	PREDICTED: Homo sapiens hypothetical LOC100505991, transcript variant 2 (LOC100505991), miscRNA [XR_108307]	TCCTTGCTTTGAAAGCCAGTTGCTAAAAATAAAAACTGTTCCATGAAAAATCACAATGCC	XR_108307	chr1:172362943-172362884	1.33203	down	27.6315	36.9966	-4.2777	-3.86408	Not Detected	Detected
923	A_24_P944299	Hs.35433	CDC42BPA	CDC42 binding protein kinase alpha (DMPK-like)	Homo sapiens CDC42 binding protein kinase alpha (DMPK-like) (CDC42BPA), transcript variant B, mRNA [NM_003607]	GACTTTGTTACTCAAGTCCAGAGTTCTCTGTGCACTTCTGCTAGATAAGGAGTGTAAGCC	NM_003607	chr1:227178114-227178055	1.27434	up	725.338	572.135	0.436565	0.0868168	Detected	Detected
924	A_19_P00318189	Hs.561708	LOC401320	uncharacterized LOC401320	Homo sapiens uncharacterized LOC401320 (LOC401320), non-coding RNA [NR_038889]	CAGGTCCTAAACTGTAGCTTGCAATGTGCCTGTTTCCAGAAACCAAGGTGAAAGTGCTTT	NR_038889	chr7:30601501-30601442	1.05114	down	220.992	233.498	-1.27809	-1.20613	Detected	Detected
925	A_24_P19828	Hs.525091	TOE1	target of EGR1, member 1 (nuclear)	Homo sapiens target of EGR1, member 1 (nuclear) (TOE1), mRNA [NM_025077]	GGCGACGACGTAGGGAAAAACGGAAGAGGGCTTTATTGAACCTACCGGGGACACAGACCT	NM_025077	chr1:45808854-45808913	1.15536	down	227.571	264.289	-1.23577	-1.02742	Detected	Detected
926	A_24_P385585	Hs.43899	TMEM18	transmembrane protein 18	Homo sapiens transmembrane protein 18 (TMEM18), mRNA [NM_152834]	GTTCTGTTAGGACAGGCATACTGTTACTTTGCAATATCCACTTTATAAAATAGCTCCTGC	NM_152834	chr2:668758-668699	1.03738	down	274.194	285.916	-0.966889	-0.913946	Detected	Detected
927	A_23_P31671	Hs.131255	UQCRB	ubiquinol-cytochrome c reductase binding protein	Homo sapiens ubiquinol-cytochrome c reductase binding protein (UQCRB), nuclear gene encoding mitochondrial protein, transcript variant 1, mRNA [NM_006294]	AAGCCATAAGAAGACTTCCTGAGAACCTTTATAATGACAGGATGTTTCGCATTAAGAGGG	NM_006294	chr8:97244123-97244064	1.09493	up	30320.2	27834.9	5.82205	5.69121	Detected	Detected
928	A_23_P122947	Hs.128056	AVL9	AVL9 homolog (S. cerevisiase)	Homo sapiens AVL9 homolog (S. cerevisiase) (AVL9), mRNA [NM_015060]	AAGGCCAATACTCAGTATCAGACATGAAGTTAAGGTTCTCACATTCTGTTCAGAATAGTG	NM_015060	chr7:32619842-32620430	1.01914	down	384.741	394.137	-0.478201	-0.450844	Detected	Detected
929	A_33_P3232557	Hs.436393	DLGAP3	discs, large (Drosophila) homolog-associated protein 3	Homo sapiens discs, large (Drosophila) homolog-associated protein 3 (DLGAP3), mRNA [NM_001080418]	ACCTGTGGCTGTTCCCACATCCCCTTGAATATCCCAGGAAAAATAAAACGGCAGAACTGC	NM_001080418	chr1:35331097-35331038	1.10688	down	62.9951	70.089	-3.08878	-2.94228	Detected	Detected
930	ERCC-00109_120					GGGCGACGCACTTGACCATCCGAATCAAACTGAGAGATCGAAATAGCCTCACCCTTGAAC			1.03473	down	9.92118	10.3189	-5.75543	-5.70617	Not Detected	Not Detected
931	A_24_P76018	Hs.720727	C3orf71	chromosome 3 open reading frame 71	Homo sapiens chromosome 3 open reading frame 71 (C3orf71), mRNA [NM_001123040]	TCTTTTCACAGTATAGGAGTTGTCATCATGACTTCCAGTTACCTTCTGGGACCGGTTGTC	NM_001123040	chr3:48955775-48955716	1.5458	down	31.6148	49.1233	-4.08342	-3.45506	Not Detected	Detected
932	A_21_P0008919		XLOC_011682		BROAD Institute lincRNA (XLOC_011682), lincRNA [TCONS_00024360]	TAGGGGCCATAAAAAATGGTTGTTTTGAGCTGGGTACAGTGGCTCACTCCTGTAATTCCA		chr16:27389761-27389820	1.12125	up	1385.56	1242.13	1.37031	1.2052	Detected	Detected
933	A_23_P117037	Hs.655272	LETMD1	LETM1 domain containing 1	Homo sapiens LETM1 domain containing 1 (LETMD1), nuclear gene encoding mitochondrial protein, transcript variant 1, mRNA [NM_015416]	CTTCACTGGCATGGGCTAACCACTTCTTTTTCAAACCCTCTGAACACCTTTTTCTGATGG	NM_015416	chr12:51453755-51453814	1.01483	up	3050.58	3021.56	2.50892	2.48768	Detected	Detected
934	A_23_P8339	Hs.416998	MRPL18	mitochondrial ribosomal protein L18	Homo sapiens mitochondrial ribosomal protein L18 (MRPL18), nuclear gene encoding mitochondrial protein, mRNA [NM_014161]	TACAAAGTGCCATGACAGAAGGTGGTGTGGTTCTACGGGAACCTCAGAGAATCTATGAAT	NM_014161	chr6:160219094-160219153	1.04034	up	14087.5	13611.4	4.71618	4.65913	Detected	Detected
935	A_24_P117672	Hs.103521	SCAF1	SR-related CTD-associated factor 1	Homo sapiens SR-related CTD-associated factor 1 (SCAF1), mRNA [NM_021228]	CCGTCCACAAGATCTGCCACAGCAAAAGTGGGGAAATCAACCCAGTGAAGGTGAGCAACC	NM_021228	chr19:50161136-50161513	1.0517	up	1113.21	1063.97	1.05457	0.98185	Detected	Detected
936	A_23_P134454	Hs.74034	CAV1	caveolin 1, caveolae protein, 22kDa	Homo sapiens caveolin 1, caveolae protein, 22kDa (CAV1), transcript variant 1, mRNA [NM_001753]	ATTCCTCCTGCTCATATTGTGATTCTCACTTTGGGGACTTTTCTTAAACCTTCAGTTATG	NM_001753	chr7:116200742-116200801	1.01323	up	6944.35	6889.18	3.69568	3.67672	Detected	Detected
937	A_23_P76488	Hs.719042	EMP1	epithelial membrane protein 1	Homo sapiens epithelial membrane protein 1 (EMP1), mRNA [NM_001423]	CATGTAATTTGCATTACTCTGGTGGATTGTTCTAGTACTGTATTGGGCTTCTTCGTTAAT	NM_001423	chr12:13369562-13369621	1.18337	down	1614.41	1920.34	1.59085	1.83375	Detected	Detected
938	A_23_P323685	Hs.591790	HIST1H4H	histone cluster 1, H4h	Homo sapiens histone cluster 1, H4h (HIST1H4H), mRNA [NM_003543]	GTTCTGAAGGTGTTCCTGGAGAACGTGATTCGTGACGCTGTCACTTACACAGAGCACGCC	NM_003543	chr6:26285556-26285497	1.08202	down	731.599	795.704	0.448964	0.562692	Detected	Detected
939	ERCC-00035_90					CTAACATCGCCCCGAATGCAGAGCCACCTACTGGGGTTGTCTGAGAATACTCCATGGGTC			1.01319	down	10.259	10.4481	-5.70713	-5.68822	Not Detected	Not Detected
940	A_21_P0004637	Hs.436137	XLOC_005195		UI-H-BI2-aho-h-05-0-UI.s1 NCI_CGAP_Sub4 Homo sapiens cDNA clone IMAGE:2727776 3', mRNA sequence [AW293732]	CTAGTACTTTTGGGTGCTCAAAGACACTTTTGGGAGAAACATATATATTAACTTCCTCTT		chr6:21355468-21355527	9.16764	down	8.11872	74.8149	-6.04469	-2.84814	Not Detected	Detected
941	A_33_P3300273	Hs.26226	C1orf52	chromosome 1 open reading frame 52	Homo sapiens chromosome 1 open reading frame 52 (C1orf52), transcript variant 1, mRNA [NM_198077]	ACTTGAATTGTAATTCCCACAATTCCCACGTGTCATGGGTGGTGACTGAATTATGGGGGT	NM_198077	chr1:85715907-85715848	1.06423	down	241.493	258.334	-1.15011	-1.0603	Detected	Detected
942	A_33_P3364289	Hs.631617	HSH2D	hematopoietic SH2 domain containing	Homo sapiens hematopoietic SH2 domain containing (HSH2D), mRNA [NM_032855]	TGTGTGGCCACATCTCTCAAAAGCCCCTCACAGCCCCAGGCACCAAAAGACAGAAAGGTC	NM_032855	chr19:16268351-16268410	1.21257	down	377.516	460.135	-0.50555	-0.227484	Detected	Detected
943	A_23_P105118	Hs.554541	OR51G1	olfactory receptor, family 51, subfamily G, member 1	Homo sapiens olfactory receptor, family 51, subfamily G, member 1 (OR51G1), mRNA [NM_001005237]	CTGTTTCACTCAGCTCTTCTTCATCCACACCTTGTCTTCAATGGAGTCATCAGTTCTGTT	NM_001005237	chr11:4945276-4945217	1.34579	down	8.68694	11.7513	-5.9471	-5.51864	Not Detected	Not Detected
944	A_24_P113686	Hs.5111	ZNHIT6	zinc finger, HIT-type containing 6	Homo sapiens zinc finger, HIT-type containing 6 (ZNHIT6), transcript variant 1, mRNA [NM_017953]	AACTTACCCTTGTGAGACAAGTTTTCTACTTGAGAAACTCCTAGTACAATGTCTTATACT	NM_017953	chr1:86118985-86118926	1.00677	up	1401.46	1399.24	1.38677	1.37703	Detected	Detected
945	A_23_P119196	Hs.107740	KLF2	Kruppel-like factor 2 (lung)	Homo sapiens Kruppel-like factor 2 (lung) (KLF2), mRNA [NM_016270]	GAGACAGGTGGGCATTTTTGGGCTACCTGGTTCGTTTTTATAAGATTTTGCTGGGTTGGT	NM_016270	chr19:16438246-16438305	1.02136	down	230.483	236.625	-1.21743	-1.18694	Detected	Detected
946	A_23_P103803	Hs.292449	FCRL3	Fc receptor-like 3	Homo sapiens Fc receptor-like 3 (FCRL3), mRNA [NM_052939]	AAGAGCATGAGGAACTTACAGTCCTCTATTCAGAACTGAAGAAGACACACCCAGACGACT	NM_052939	chr1:157648742-157648598	1.01867	down	10.0129	10.2527	-5.74216	-5.71547	Not Detected	Not Detected
947	A_21_P0000061		CGREF1	cell growth regulator with EF-hand domain 1	Homo sapiens cell growth regulator with EF-hand domain 1 (CGREF1), transcript variant 4, mRNA [NM_001166241]	TTTTCCCCTCCTGCTGCCATACTCACCCTGGGAGAGGCTGAAGATGACGGAGGCATTGAA	NM_001166241	chr2:27322471-27322412	1.31221	down	458.604	604.902	-0.224839	0.167161	Detected	Detected
948	A_23_P28169	Hs.516468	ARL6IP6	ADP-ribosylation-like factor 6 interacting protein 6	Homo sapiens ADP-ribosylation-like factor 6 interacting protein 6 (ARL6IP6), transcript variant 1, mRNA [NM_152522]	GGAAAGCAAATAATGCCTACTACTCCGACTTTTATAGAAGCTACTTTTAAATCAGAATAT	NM_152522	chr2:153616788-153616847	1.19059	up	1225.32	1034.51	1.193	0.941331	Detected	Detected
949	A_23_P102832	Hs.443976	CEP250	centrosomal protein 250kDa	Homo sapiens centrosomal protein 250kDa (CEP250), mRNA [NM_007186]	TGTTCCCAGGAAGAGGAAGTAAATCTGCAACCCTGGGGAGGACCCCAACTCACCTGGGAA	NM_007186	chr20:34099581-34099640	1.13441	up	1797.15	1592.41	1.74555	1.5636	Detected	Detected
950	A_23_P315286	Hs.557655	C19orf22	chromosome 19 open reading frame 22	Homo sapiens chromosome 19 open reading frame 22 (C19orf22), mRNA [NM_138774]	ATGTTCCTGTTTCTTCATCGTTGAGCTTTTCTGGCCCGGTCTGAAGCTCAAGTGAGGAGG	NM_138774	chr19:897179-897120	1.06789	down	3473.88	3728.93	2.69639	2.79115	Detected	Detected
951	A_21_P0000799	Hs.606550	LOC100506054	uncharacterized LOC100506054	Homo sapiens uncharacterized LOC100506054 (LOC100506054), transcript variant 1, non-coding RNA [NR_038430]	TTCACATGAGTTAGACAAAGAGAAAGAAGCAGGACATTCTAGGAAGAAGGAACGGCCCAG	NR_038430	chr2:3607234-3607293	4.39616	down	94.1812	416.18	-2.50858	-0.372333	Detected	Detected
952	A_23_P3775	Hs.231883	OGFOD1	2-oxoglutarate and iron-dependent oxygenase domain containing 1	Homo sapiens 2-oxoglutarate and iron-dependent oxygenase domain containing 1 (OGFOD1), mRNA [NM_018233]	GCTTGCCTGACAGTGTTCTTAAAACTGGTTGTCTTTTACTAGGACTCATAATGATTGTCC	NM_018233	chr16:56510212-56510271	1.04869	down	2707.1	2853.62	2.33659	2.40518	Detected	Detected
953	A_21_P0005657		XLOC_006721		BROAD Institute lincRNA (XLOC_006721), lincRNA [TCONS_00015231]	GTACATTGAAGAGTTGGTCTAATATTTGGCCTGGTGGATGGAGAAATTGCCTGTCTGCTC		chr3:125627056-125626997	1.32437	up	856.665	650.196	0.676642	0.271335	Detected	Detected
954	A_21_P0007546		XLOC_009723		Q3P3H9_9GAMM (Q3P3H9) 4-hydroxybenzoate polyprenyl transferase, proteobacterial, partial (5%) [THC2681113]	TGAAGCTTCGTTGACTTTTGCTGATGGAGCCTCTCTGAAGGGCAAATTCAAAGTACAGCT		chr12:46777935-46781579	1.19559	up	97.986	82.3809	-2.45144	-2.70916	Detected	Detected
955	A_23_P110433	Hs.121432	PPWD1	peptidylprolyl isomerase domain and WD repeat containing 1	Homo sapiens peptidylprolyl isomerase domain and WD repeat containing 1 (PPWD1), mRNA [NM_015342]	ACGGTAGTACCAACGCCTTGGCTTGATAATAAGCATACAGTATTTGGACGAGTGACTAAA	NM_015342	chr5:64881994-64883124	1.0104	up	1089.19	1083.56	1.0231	1.00817	Detected	Detected
956	A_24_P107291	Hs.584790	PPP2R1B	protein phosphatase 2, regulatory subunit A, beta	Homo sapiens protein phosphatase 2, regulatory subunit A, beta (PPP2R1B), transcript variant 2, mRNA [NM_181699]	GAAGCCAGTACTACAGAAGTTAGGTCAAGATGAAGACATGGATGTCAAATACTTTGCACA	NM_181699	chr11:111612850-111612791	1.04652	up	1189.5	1142.51	1.1502	1.08459	Detected	Detected
957	A_33_P3409844	Hs.378836	HOOK1	hook homolog 1 (Drosophila)	Homo sapiens hook homolog 1 (Drosophila) (HOOK1), mRNA [NM_015888]	GAGCTTGGGAGGTTGCTCCAGCTTATTTTAGGTTGTGCGATCAACTGTGAAAAGAAGCAA	NM_015888	chr1:60299149-60299208	1.04064	up	436.958	422.067	-0.294593	-0.352068	Detected	Detected
958	A_21_P0002664		XLOC_002128		BROAD Institute lincRNA (XLOC_002128), lincRNA [TCONS_00005168]	ATTGCTCAGTCACTAAAATTTATCTAGACATATTCTTTTGCTACATGAGGACCAGCGTTC		chr2:64750153-64747476	39.0483	up	304.727	7.84426	-0.814572	-6.10176	Detected	Not Detected
959	A_33_P3827035	Hs.512227	LOC348840	uncharacterized LOC348840	Homo sapiens uncharacterized LOC348840 (LOC348840), non-coding RNA [NR_003291]	AAAGACATGTATAGGGACAGAAAGAAGATGAATGTTTCTGTAGGGCTGGGGCTGGAAATG	NR_003291	chr3:197785172-197785113	3.04947	up	128.279	42.2837	-2.06281	-3.67137	Detected	Detected
960	A_33_P3227482	Hs.167595	FLJ43944	FLJ43944 protein	Homo sapiens cDNA FLJ43944 fis, clone TESTI4014392. [AK125932]	AAACCTGCAGATGTAGAGATTAGCATAACTTCAGAGCCTACCACGGACACTGACTCTTCT		chr17:34234181-34234122	4.31044	up	44.1845	10.3037	-3.60048	-5.70831	Detected	Not Detected
961	A_32_P64038	Hs.709813			PREDICTED: Homo sapiens hypothetical protein LOC100509156 (LOC100509156), mRNA [XM_003119543]	CTCCTGTGGCCTCCACGGTGCAACAAGCTAGCGGTTTACTTGGACCTCTGCCTCATCTTT	XM_003119543	chr5:55240596-55240537	1.11255	up	3733.95	3373.6	2.80054	2.64668	Detected	Detected
962	A_23_P137856	Hs.89603	MUC1	mucin 1, cell surface associated	Homo sapiens mucin 1, cell surface associated (MUC1), transcript variant 1, mRNA [NM_002456]	GTACCGATCGTAGCCCCTATGAGAAGGTTTCTGCAGGTAATGGTGGCAGCAGCCTCTCTT	NM_002456	chr1:155159726-155158652	1.02104	up	386.884	380.875	-0.470187	-0.500223	Detected	Detected
963	ERCC-00025_93					CATGTCAATTCCCTTTGTTGGGCTGCTTGGAAGTACTGATACTAGAGTAGCCTAGTAATA			1.11119	up	9.0745	8.20876	-5.88413	-6.03623	Not Detected	Not Detected
964	A_33_P3402056	Hs.708293	LOC389831	uncharacterized LOC389831	Homo sapiens uncharacterized LOC389831 (LOC389831), mRNA [NM_001242480]	TATTATTCTTGGGCACTCTACTCCAAGTAGGAAAAGGCCAGGAGGTCCTGTTAAAGGATG	NM_001242480	chr7_gl000195_random:44806-44747	1.04827	up	90.4075	86.6908	-2.56757	-2.63559	Detected	Detected
965	A_32_P53486	Hs.647333	BOLA2B	bolA homolog 2B (E. coli)	Homo sapiens bolA homolog 2B (E. coli) (BOLA2B), mRNA [NM_001039182]	AGGCTGGTGAACGCGTGCCTAGCAGAAGAGCTCCCGCACATCCATGCCTTTGAACAGAAA	NM_001039182	chr16:30204680-30204338	1.00994	down	18488.9	18769.3	5.10843	5.1227	Detected	Detected
966	A_23_P202448	Hs.522891	CXCL12	chemokine (C-X-C motif) ligand 12	Homo sapiens chemokine (C-X-C motif) ligand 12 (CXCL12), transcript variant 1, mRNA [NM_199168]	GTGACATTTCCATGCATAAATGCGATCCACAGAAGGTCCTGGTGGTATTTGTAACTTTTT	NM_199168	chr10:44872947-44872888	1.0897	down	3222.24	3529.46	2.58791	2.71184	Detected	Detected
967	A_23_P61426	Hs.490981	MSRA	methionine sulfoxide reductase A	Homo sapiens methionine sulfoxide reductase A (MSRA), transcript variant 1, mRNA [NM_012331]	TCTCTGTGCAGAGAAAAGATGTGAGTCCGCTTGATGAATTCTAATGCTTTGCTTAGAGCT	NM_012331	chr8:10286295-10286354	1.00198	up	3716.17	3728.01	2.79366	2.7908	Detected	Detected
968	A_32_P194072	Hs.632303	TECPR1	tectonin beta-propeller repeat containing 1	Homo sapiens tectonin beta-propeller repeat containing 1 (TECPR1), mRNA [NM_015395]	ATGGGGCTCAGGGCCTCTTTACCATGTGCAGTGACCATTTCTCAGAGCAGGACTTGCAAA	NM_015395	chr7:97846265-97846206	1.00792	up	3242.42	3233.58	2.59691	2.58552	Detected	Detected
969	A_24_P144881	Hs.136885	RNF6	ring finger protein (C3H2C3 type) 6	Homo sapiens ring finger protein (C3H2C3 type) 6 (RNF6), transcript variant 1, mRNA [NM_005977]	ATTAATGAACTCAATGATGAAGATTATCGGCTTATGAGAGACCATAATCTTTTAGGCACC	NM_005977	chr13:26793657-26793598	1.90122	down	47.9205	91.5792	-3.48337	-2.55645	Detected	Detected
970	A_33_P3378412					AAGTTATTTAGGAATACAAAGGACAGACAAAAAAGAGCCATATGCACAGGCCTCATTTTC		chrX:089294097-089294038	2.15273	up	71.4031	33.3404	-2.90803	-4.0142	Detected	Not Detected
971	A_33_P3300395	Hs.412311	APITD1	apoptosis-inducing, TAF9-like domain 1	Homo sapiens apoptosis-inducing, TAF9-like domain 1 (APITD1), transcript variant A, mRNA [NM_199294]	CCCAGGTCTCACTCCAGAACATAAAAATGGTGTGTGATCAAATGGTATATATTAGAAATT	NM_199294	chr1:10502671-10502730	1.05534	up	660.119	628.743	0.300638	0.22293	Detected	Detected
972	A_23_P114164	Hs.179309	UBQLN2	ubiquilin 2	Homo sapiens ubiquilin 2 (UBQLN2), mRNA [NM_013444]	TACAGTGTAACATTGTGTCAACATTTGCAGATTGACTGTATATGACCTTAATCTTTGTGC	NM_013444	chrX:56593053-56593112	1.01952	down	3560.83	3649.15	2.73205	2.75995	Detected	Detected
973	A_21_P0006231		XLOC_007585		BROAD Institute lincRNA (XLOC_007585), lincRNA [TCONS_00016184]	TCATTTTGTCACAAACTTTGCCCAGGGCTCCGACTCTCGCATCAGCTAAACCCTCTGAAC		chr9:132174205-132174264	1.20966	up	49.3566	41.0134	-3.44077	-3.71537	Detected	Not Detected
974	A_24_P403303	Hs.304362	PHF20L1	PHD finger protein 20-like 1	Homo sapiens PHD finger protein 20-like 1 (PHF20L1), transcript variant 3, mRNA [NM_198513]	AAAGCCGAGTTATAAAGCTCTTAATTACATCTCAATTGGTATCAGCAATAGACCTAAAGG	NM_198513	chr8:133824957-133825016	1.74838	up	129.014	74.1729	-2.05456	-2.86058	Detected	Detected
975	A_23_P11160	Hs.446275	MAP7D3	MAP7 domain containing 3	Homo sapiens MAP7 domain containing 3 (MAP7D3), transcript variant 1, mRNA [NM_024597]	CTGTAAAGCCCCATCTTGGAACAGTCAGCACCTTTCATGCTCTTGTCAGTGTTTCCTTTT	NM_024597	chrX:135299676-135299617	1.07075	down	545.811	587.456	0.0263138	0.124942	Detected	Detected
976	A_23_P354591	Hs.162659	FAM125B	family with sequence similarity 125, member B	Homo sapiens family with sequence similarity 125, member B (FAM125B), transcript variant 1, mRNA [NM_033446]	AACCCAGTGGGGTCACGTAAAGGAATTGCAGGTCGGTGAGAGGACAAGAGGGACTCCCAT	NM_033446	chr9:129268446-129268505	1.03899	up	79.6964	77.1027	-2.7495	-2.80469	Detected	Detected
977	A_33_P3318696	Hs.481898	CCBL2	cysteine conjugate-beta lyase 2	Homo sapiens cysteine conjugate-beta lyase 2 (CCBL2), transcript variant 1, mRNA [NM_001008661]	GCATCAGCGATGAGGTTTATGAATGGCTTGTATATTCTGGAAATAAGCACTTAAAAATAG	NM_001008661	chr1:89426909-89426850	1.04076	up	338.616	327.038	-0.662437	-0.72008	Detected	Detected
978	A_23_P10873	Hs.654532	TLR1	toll-like receptor 1	Homo sapiens toll-like receptor 1 (TLR1), mRNA [NM_003263]	ATATTCCTCCTGTTGATATTGCTGCTTTTGGAAGTTCCAACAATGACTTTATTTTGCATC	NM_003263	chr4:38798072-38798013	1.11631	down	1099.27	1233.48	1.03638	1.19512	Detected	Detected
979	A_23_P201086	Hs.286221	ARF1	ADP-ribosylation factor 1	Homo sapiens ADP-ribosylation factor 1 (ARF1), transcript variant 1, mRNA [NM_001024227]	TTTTTTATTGTAAAAAGAAAAATCAACTCACTGTTCAGTGCTGAGAGGGGATGTAGGCCC	NM_001024227	chr1:228285947-228286006	1.00241	up	2869.72	2877.64	2.42075	2.41727	Detected	Detected
980	A_21_P0011051		XLOC_l2_003053		BROAD Institute lincRNA (XLOC_l2_003053), lincRNA [TCONS_l2_00005764]	ACAGCTGAATTGATGATATGATGACAGGCTCATCCCTCCATTGTAAACTATGCTGCGTAA		chr12:76964495-77009090	1.9684	up	43.8566	22.3958	-3.61122	-4.58824	Detected	Not Detected
981	A_23_P378690	Hs.567759	TMEM64	transmembrane protein 64	Homo sapiens transmembrane protein 64 (TMEM64), transcript variant 1, mRNA [NM_001008495]	GCAGAGAAAAGGAGAGTTTTACATAGACCCCAGGAAAAACAGTACTAACCTGGTTGATGG	NM_001008495	chr8:91634707-91634648	1.292	up	412.578	320.987	-0.377421	-0.747026	Detected	Detected
982	A_21_P0002491		XLOC_002264		BROAD Institute lincRNA (XLOC_002264), lincRNA [TCONS_00004379]	AATGTTCTCTGAATAATGGAAGTGTCAGAGCAGAGGGATTCAAGGATCCTGGCCAAGGAT		chr2:111099669-111099610	35.0632	down	8.45919	298.142	-5.98542	-0.853538	Not Detected	Detected
983	A_21_P0000876		LOC100505894	uncharacterized LOC100505894	Homo sapiens uncharacterized LOC100505894 (LOC100505894), transcript variant 1, non-coding RNA [NR_039993]	CAGGGTCTTTATTGTTGAAACTCTTGCGTAATGACATCTTTATTCAGGTGAAAATACAGG	NR_039993	chr5:87732308-87732367	1.07364	down	282.49	304.862	-0.923887	-0.821383	Detected	Detected
984	A_21_P0002092		XLOC_002289		BROAD Institute lincRNA (XLOC_002289), lincRNA [TCONS_00003385]	GGAGTGAACTTTAGAGTATCTAAATGGGAGGATGAAAAGGATAGATTTCATGCACCTTTG		chr2:118515229-118515170	8.10843	down	8.36754	68.1989	-6.00114	-2.98172	Not Detected	Detected
985	A_23_P12874	Hs.215766	GTPBP4	GTP binding protein 4	Homo sapiens GTP binding protein 4 (GTPBP4), mRNA [NM_012341]	TTGCTTCAGATTTTCAGAACTGGGAAGATTTACTGGTGTAACTGGGTTGTTTTTGATGGA	NM_012341	chr10:1063404-1063463	1.10279	down	6294.66	6977.62	3.55397	3.69512	Detected	Detected
986	A_33_P3238410	Hs.589924	SBF1	SET binding factor 1	Homo sapiens SET binding factor 1 (SBF1), mRNA [NM_002972]	CCAGACCCCTGTGGACCAGCTCCTGCAGGACGGGCTCCAGCTGCGCTCCTGCACATTCCA	NM_002972	chr22:50899648-50899589	1.1889	down	97.5312	116.556	-2.45815	-2.20852	Detected	Detected
987	A_21_P0010183	Hs.576551	LINC00320	long intergenic non-protein coding RNA 320	Homo sapiens long intergenic non-protein coding RNA 320 (LINC00320), non-coding RNA [NR_024090]	TGGTCTTCTCCCTGGCTCAGCAAGAAGATGAACTTTAAACACTGAGAAACTGGTCATCTC	NR_024090	chr21:22116117-22116058	1.03113	up	49.3269	48.0852	-3.44164	-3.48588	Detected	Detected
988	A_21_P0000315		SNORA18	small nucleolar RNA, H/ACA box 18	Homo sapiens small nucleolar RNA, H/ACA box 18 (SNORA18), small nucleolar RNA [NR_002959]	TGGTTTTACTTTACTCACAGGACTATTGTTAGATCTGTGGGAAGGAATTACAAGACAGTT	NR_002959	chr11:93466691-93466632	1.14874	down	532.432	614.795	-0.00949001	0.190567	Detected	Detected
989	A_23_P11841	Hs.343522	ATP2B4	ATPase, Ca++ transporting, plasma membrane 4	Homo sapiens ATPase, Ca++ transporting, plasma membrane 4 (ATP2B4), transcript variant 2, mRNA [NM_001684]	CACGCACTATGATGAAGAACATCTTGGGCCATGCATTCTATCAGCTCATTGTCATCTTTA	NM_001684	chr1:203690464-203690523	1.02326	up	264.717	260.039	-1.01764	-1.05081	Detected	Detected
990	A_21_P0013456		XLOC_l2_014048		BROAD Institute lincRNA (XLOC_l2_014048), lincRNA [TCONS_l2_00027518]	TTCCAGATGTTCCTGTGGACCCCAGTCCAGGAAACAGAGATGGAAAGGCCAGGAAGAGAC			1.2073	down	59.872	72.6579	-3.16213	-2.89035	Detected	Detected
991	A_23_P37005	Hs.382176	MTRF1	mitochondrial translational release factor 1	Homo sapiens mitochondrial translational release factor 1 (MTRF1), nuclear gene encoding mitochondrial protein, mRNA [NM_004294]	ACCCAGGATAGAGTCAGTGACCACAGGATAGCATATGAAGTTCGTGATATTAAGGAATTT	NM_004294	chr13:41797445-41791359	1.06782	down	692.969	743.801	0.370702	0.465377	Detected	Detected
992	A_23_P113748	Hs.21026	ZNF385D	zinc finger protein 385D	Homo sapiens zinc finger protein 385D (ZNF385D), mRNA [NM_024697]	TGGCAATAGCTCATGTCCTTCTACTGAGACCGAGGAAGAAAAGGCAAAACGGCTTCTTTA	NM_024697	chr3:21478580-21478521	1.07927	up	35.9809	33.5109	-3.89679	-4.00684	Not Detected	Not Detected
993	A_33_P3227252					TGAGCTATACTTTTTAAGAAAGTGATTCACCCTGCCTTTGCCCCCTTCCCCAGAACAGAA		chrUn_gl000227:000071729-000071788	1.09693	up	4767.54	4368.77	3.15308	3.01962	Detected	Detected
994	A_24_P795594	Hs.730893	ALG9	asparagine-linked glycosylation 9, alpha-1,2-mannosyltransferase homolog (S. cerevisiae)	Homo sapiens asparagine-linked glycosylation 9, alpha-1,2-mannosyltransferase homolog (S. cerevisiae) (ALG9), transcript variant 3, mRNA [NM_001077691]	AAGCATATTAAAGCTCACGTGTTAATCAGTGCATTCTTATGCTCCTACATTAAATGCCTT	NM_001077691	chr11:111653292-111653233	1.03913	down	475.04	496.184	-0.174039	-0.118665	Detected	Detected
995	A_24_P298495	Hs.660550	LOC100130744	uncharacterized LOC100130744	Homo sapiens clone pp7583 unknown mRNA. [AF289590]	TACAGACAAGGAAGTGGTGTCAAATGGACAGTAAAGGTGAATCACATACTCAGCTATAGC		chr5:14714903-14714962	1.00657	down	38.163	38.6126	-3.81184	-3.80239	Not Detected	Detected
996	A_19_P00320842	Hs.514016	C17orf51	chromosome 17 open reading frame 51	Homo sapiens chromosome 17 open reading frame 51 (C17orf51), mRNA [NM_001113434]	TGGAGCTGCAGACAGAGGCTTTTGTGAGTGCGAGGCTTGCTCCTATCCCGGGAGCTTCTG	NM_001113434	chr17:21434591-21434532	1.21008	up	73.4128	60.9821	-2.86799	-3.14308	Detected	Detected
997	A_32_P199301	Hs.79353	TFDP1	transcription factor Dp-1	Homo sapiens transcription factor Dp-1 (TFDP1), transcript variant 1, mRNA [NM_007111]	ATCATCGTCAACACCAGCAAGAAGACGGTCATCGACTGCAGCATCTCCAATGACAAATTT	NM_007111	chr13:114290388-114290852	1.00324	up	341.85	342.512	-0.648725	-0.653385	Detected	Detected
998	A_21_P0013271		LOC100287482	uncharacterized protein LOC100287482	Homo sapiens uncharacterized protein LOC100287482 (LOC100287482), mRNA [NM_001195243]	ACTTCCTCTGTTATGCCAGATATGGTTAGCCACTTTGGTTTTTTAGGAGCTATAGGATGG	NM_001195243	chr7:129152443-129152502	1.41728	up	115.845	82.1606	-2.2099	-2.71302	Detected	Detected
999	A_23_P11774	Hs.472038	UTP11L	UTP11-like, U3 small nucleolar ribonucleoprotein, (yeast)	Homo sapiens UTP11-like, U3 small nucleolar ribonucleoprotein, (yeast) (UTP11L), mRNA [NM_016037]	GAGTCGTCGAAAACGTTGACGTGTTATAGATAAGCCTTGTCATTCTGTATCAAAAATCTG	NM_016037	chr1:38489282-38489341	1.0036	down	2185.31	2204.52	2.02768	2.03286	Detected	Detected
1000	A_23_P123672	Hs.193842	TDRD7	tudor domain containing 7	Homo sapiens tudor domain containing 7 (TDRD7), mRNA [NM_014290]	AAATCTTAACTCTGCTACATGGCTCTGACTGCTGTGGGGGATTGAAAAGAATATGCTTAT	NM_014290	chr9:100258236-100258295	1.0043	down	2710.99	2736.75	2.33866	2.34485	Detected	Detected
1001	A_33_P3283900	Hs.187667	CTNS	cystinosin, lysosomal cystine transporter	Homo sapiens cystinosin, lysosomal cystine transporter (CTNS), transcript variant 2, mRNA [NM_004937]	GATGCGAATTAGTAAAAGCTAAATTCAAAAGTAGAATGGGCATCTCCAAAGAGTACGATA	NM_004937	chr17:3566287-3566346	1.18269	up	60.3075	51.2559	-3.15168	-3.39375	Detected	Detected
1002	A_33_P3287562	Hs.303787	BCAP29	B-cell receptor-associated protein 29	Homo sapiens B-cell receptor-associated protein 29 (BCAP29), transcript variant 2, mRNA [NM_018844]	CTGTGTTTGGTAGTTTTTCCTAGTACTCTCCTTAATAATGGTGGTGTTTAGCAAATTGTA	NM_018844	chr7:107260832-107260891	1.04944	down	5871.77	6193.96	3.45364	3.52325	Detected	Detected
1003	A_23_P302060	Hs.682604	IFNE	interferon, epsilon	Homo sapiens interferon, epsilon (IFNE), mRNA [NM_176891]	TTGTGTTCAGTCTCACAGAAAAACTGAGCAAACAAGGAAGACCCTTGAACGACATGAAGC	NM_176891	chr9:21481161-21481102	1.12458	up	80.9672	72.3702	-2.72668	-2.89607	Detected	Detected
1004	A_23_P106859	Hs.173162	COX4NB	COX4 neighbor	Homo sapiens COX4 neighbor (COX4NB), transcript variant 1, mRNA [NM_006067]	CTATAATCCTCCAAATCAAAGCTCTTTCTGCTTGTGCAAGATTGTTCCTATTAAACAGTT	NM_006067	chr16:85813076-85813017	1.02829	down	7385.99	7634.31	3.78463	3.82488	Detected	Detected
1005	A_23_P307544	Hs.497626	PLXNA2	plexin A2	Homo sapiens plexin A2 (PLXNA2), mRNA [NM_025179]	CCCCATGAATGAGGGATAAAGTTTCACTCTTGGTATTTTCTAACTAGTGCTAGGGAAAGT	NM_025179	chr1:208196333-208196274	1.67434	up	47.6444	28.603	-3.49171	-4.2353	Detected	Not Detected
1006	A_24_P22939	Hs.371674	ADAMTSL5	ADAMTS-like 5	Homo sapiens ADAMTS-like 5 (ADAMTSL5), mRNA [NM_213604]	CAGGAGCCCCGGCCACACACAGCAAGAAAGATACATCTGACCAGCCTCAACGTCAACGTA	NM_213604	chr19:1506006-1505947	1.01815	down	843.619	863.378	0.654503	0.680453	Detected	Detected
1007	A_21_P0009086	Hs.448825	LOC400550	uncharacterized LOC400550	Homo sapiens uncharacterized LOC400550 (LOC400550), transcript variant 1, non-coding RNA [NR_033925]	AACAATTGTTCAGACAAAAACTCACTGCCCAGGTCAAAGTCACAGCACCAGAAAGCCAAC	NR_033925	chr16:86510436-86510377	65.485	down	7.71516	507.843	-6.11825	-0.0851574	Not Detected	Detected
1008	A_23_P148737	Hs.927	MYBPH	myosin binding protein H	Homo sapiens myosin binding protein H (MYBPH), mRNA [NM_004997]	AAGGCGCAGAGATTGGAGTGCCCTGCGGAGTTGCACACTGGGTGGGAAGCACTCAAATAA	NM_004997	chr1:203137019-203136960	9.08734	down	38.9874	356.126	-3.78101	-0.59715	Detected	Detected
1009	A_23_P206760	Hs.513711	HP	haptoglobin	Homo sapiens haptoglobin (HP), transcript variant 1, mRNA [NM_005143]	GATAAGATGTGGTTTGAAGCTGATGGGTGCCAGCCCTGCATTGCTGAGTCAATCAATAAA	NM_005143	chr16:72094877-72094936	1.41382	down	51.4388	73.1019	-3.38116	-2.88156	Detected	Detected
1010	A_24_P77676	Hs.184233	HSPA9	heat shock 70kDa protein 9 (mortalin)	Homo sapiens heat shock 70kDa protein 9 (mortalin) (HSPA9), nuclear gene encoding mitochondrial protein, mRNA [NM_004134]	CATTTAATGGACAGTGATTCTAACAGTATAAAGTTCACAATATTCTATGTCCCTAGCCTG	NM_004134	chr5:137891563-137891504	1.09839	down	4087.84	4513.3	2.93118	3.06657	Detected	Detected
1011	A_33_P3877728	Hs.660306	SMCR6	Smith-Magenis syndrome chromosome region, candidate 6	Homo sapiens mRNA; cDNA DKFZp686J19223 (from clone DKFZp686J19223). [BX647090]	TTAAATTGTGCACCCAAGGTGCCTCAGCTGCCTTACTCTAGACTGGCCCCGTTAACTCCC		chr17:17729676-17729617	1.0099	down	876.394	889.654	0.709492	0.723704	Detected	Detected
1012	A_23_P314805	Hs.483512	TMEM56	transmembrane protein 56	Homo sapiens transmembrane protein 56 (TMEM56), transcript variant 2, mRNA [NM_152487]	AGGCTTAAGACAGATTATAGACCTCCTTAAGAGATGAGTTTCTTCTTCTAAAAATGCATG	NM_152487	chr1:95658415-95658474	1.14859	up	123.945	108.469	-2.11239	-2.31226	Detected	Detected
1013	A_33_P3352877	Hs.440414	SPG20	spastic paraplegia 20 (Troyer syndrome)	Homo sapiens spastic paraplegia 20 (Troyer syndrome) (SPG20), transcript variant 1, mRNA [NM_015087]	GGAGTTGTTGGCTTGTCAAGTTTTGCAAAATAATGCCAGGTATTTTCCAAAATGATGATA	NM_015087	chr13:36875912-36875853	1.09708	up	687.449	629.861	0.359165	0.225493	Detected	Detected
1014	A_23_P206359	Hs.461086	CDH1	cadherin 1, type 1, E-cadherin (epithelial)	Homo sapiens cadherin 1, type 1, E-cadherin (epithelial) (CDH1), mRNA [NM_004360]	AAATCAACCCTGCAATCACTTTTTGGAATTGTCTTGATTTTTCGGCAGTTCAAGCTATAT	NM_004360	chr16:68869214-68869273	1.08409	down	2979.73	3247.01	2.47502	2.5915	Detected	Detected
1015	A_23_P11262	Hs.533543	F8A1	coagulation factor VIII-associated 1	Homo sapiens coagulation factor VIII-associated 1 (F8A1), mRNA [NM_012151]	CAAATTTCTCCTTCCACTCGTCCGCACGGTACGTCTTCATGGGAGTCATTTTATTCCTTA	NM_012151	chrX:154116220-154116279	1.04043	down	3460.1	3618.64	2.69065	2.74784	Detected	Detected
1016	A_23_P145330	Hs.485075	CCHCR1	coiled-coil alpha-helical rod protein 1	Homo sapiens coiled-coil alpha-helical rod protein 1 (CCHCR1), transcript variant 3, mRNA [NM_019052]	ACCTTGCAGCAGGAAGGTCTCCTCTCCCGTTACAAGCAGCAGCGACTGTTGACAGTTCTT	NM_019052	chr6:31110908-31110849	1.06006	down	1604.78	1709.97	1.58221	1.66636	Detected	Detected
1017	A_33_P3295283	Hs.655248	LPCAT3	lysophosphatidylcholine acyltransferase 3	Homo sapiens lysophosphatidylcholine acyltransferase 3 (LPCAT3), mRNA [NM_005768]	CTGCTCCACTTTTTCTACCTTGGAACTGTATTAGATAAAATCACTTCTGTTTGTTCAGTT	NM_005768	chr12:7085411-7085352	1.17543	down	12088.1	14282.3	4.49535	4.72854	Detected	Detected
1018	A_33_P3262833	Hs.454647	GOLGA8E	golgin A8 family, member E	Homo sapiens golgin A8 family, member E (GOLGA8E), non-coding RNA [NR_033350]	TCAGCCAAGTATTGGTATTCTTCCTCATTCGGTATAAGGCAGCTTTCAATTTGCTTAGAA	NR_033350	chr15:23447789-23447848	1.01354	down	250.283	254.985	-1.09853	-1.07913	Detected	Detected
1019	A_33_P3651911	Hs.660189	LOC286109	uncharacterized LOC286109	Homo sapiens cDNA FLJ34853 fis, clone NT2NE2012199. [AK092172]	AAGTGAATGTATTGGCTTAGCCAAATCACTACAGAAGGTGGTTCCTAAATACCTTTTAGT		chr8:141536829-141536770	1.01994	up	68.6512	67.6575	-2.96473	-2.99322	Detected	Detected
1020	A_33_P3387493					GGACGTCCATGTTGCCTTTTCAGAACATTCTCTTCATTTTTCTCCTCTCAGTTTGACCAT		chrX:037061040-037060981	1.21609	up	42.8399	35.4099	-3.64506	-3.92732	Detected	Not Detected
1021	A_23_P168868	Hs.292579	PTDSS1	phosphatidylserine synthase 1	Homo sapiens phosphatidylserine synthase 1 (PTDSS1), mRNA [NM_014754]	TTTTACATCGGGTTTGTTCTCCTTCCATGGTGTGTTGCTGACATTGTCACTGAGTCCCAT	NM_014754	chr8:97346598-97346657	1.12997	down	17764.7	20177.5	5.05078	5.22706	Detected	Detected
1022	A_23_P377214	Hs.56382	HEXIM2	hexamethylene bis-acetamide inducible 2	Homo sapiens hexamethylene bis-acetamide inducible 2 (HEXIM2), mRNA [NM_144608]	AGTTGGCTCTTTTGTGTCATCTTACCCTTTACAGAGAAATTAAATGGCCTTGGTGGGACC	NM_144608	chr17:43247340-43247399	1.09977	down	1556.94	1721.14	1.53855	1.67575	Detected	Detected
1023	A_24_P210637	Hs.442449	CHST14	carbohydrate (N-acetylgalactosamine 4-0) sulfotransferase 14	Homo sapiens carbohydrate (N-acetylgalactosamine 4-0) sulfotransferase 14 (CHST14), mRNA [NM_130468]	AGCCTTGTGCCGTGCACTATGACTTTGTGGGCTCCTATGAGAGGCTGGAGGCTGATGCAA	NM_130468	chr15:40764272-40764331	1.03727	up	290.545	281.555	-0.883326	-0.936123	Detected	Detected
1024	A_21_P0008857		XLOC_011535		BROAD Institute lincRNA (XLOC_011535), lincRNA [TCONS_00024175]	ACTGGAACTTATGCTGTAGACATTTCTTTGTGGTTTATCTAAAAACCAAAGAGAGTGGGT		chr15:77657555-77649433	1.08381	up	321.958	298.601	-0.735216	-0.851322	Detected	Detected
1025	A_23_P117298	Hs.36989	F7	coagulation factor VII (serum prothrombin conversion accelerator)	Homo sapiens coagulation factor VII (serum prothrombin conversion accelerator) (F7), transcript variant 1, mRNA [NM_000131]	TAGAGATATGCACACACAGATGCACACACAGATATACACATGGATGCACGCACATGCCAA	NM_000131	chr13:113773878-113773937	1.66585	down	9.71327	16.2646	-5.78599	-5.04973	Not Detected	Not Detected
1026	A_23_P215778	Hs.97627	DUS4L	dihydrouridine synthase 4-like (S. cerevisiae)	Homo sapiens dihydrouridine synthase 4-like (S. cerevisiae) (DUS4L), mRNA [NM_181581]	TTCAAGGCAGGAAAAAAGGGTATTTAATGCTCTGTCAAGCACATCAGCAATCATAGATTA	NM_181581	chr7:107217921-107217980	1.94433	down	96.0491	187.718	-2.48024	-1.52097	Detected	Detected
1027	A_21_P0012407	Hs.404056	EIF3J	eukaryotic translation initiation factor 3, subunit J	Homo sapiens eukaryotic translation initiation factor 3, subunit J (EIF3J), mRNA [NM_003758]	GATGGAGGTATATGTACAAGACTATGAAGACTTCATGTGACATTTTATCTTTTCCTGGTG	NM_003758	chr15:44853309-44853367	1.0402	up	1242.9	1201.06	1.21355	1.15669	Detected	Detected
1028	A_33_P3407638	Hs.502208	C11orf46	chromosome 11 open reading frame 46	Homo sapiens chromosome 11 open reading frame 46 (C11orf46), mRNA [NM_152316]	TGAAGGCAAACTTACCAACACAAATAAGCAAAGTGGTTGCAATAAAGACAGATACGTCCC	NM_152316	chr11:30359106-30359165	1.04375	up	1993.64	1919.96	1.89524	1.83347	Detected	Detected
1029	ERCC-00162_107					TCTTCTTAATAACTTCCCATGCCTTTTCACTGACTGTTATTGCAGCCAATCCTGGTGGAG			1.01803	up	8.76105	8.65044	-5.93484	-5.96062	Not Detected	Not Detected
1030	A_23_P103720	Hs.567583	AGMAT	agmatine ureohydrolase (agmatinase)	Homo sapiens agmatine ureohydrolase (agmatinase) (AGMAT), mRNA [NM_024758]	AACCGTCTGAGTCTTGTGCTCTTCAAGACAAAACAGATTGCGTCGCTGACAAGTTCTCAA	NM_024758	chr1:15900155-15900096	1.12068	up	327.159	293.442	-0.712097	-0.876466	Detected	Detected
1031	A_23_P211056	Hs.644004	GCFC1	GC-rich sequence DNA-binding factor 1	Homo sapiens GC-rich sequence DNA-binding factor 1 (GCFC1), transcript variant 2, mRNA [NM_013329]	ACCTACCATTGTGGAAAAGGTGATTCTTCCTAAACTAACAGTGATAGCTGAAAATATGTG	NM_013329	chr21:34117925-34117206	1.07265	down	118.263	127.511	-2.18009	-2.07891	Detected	Detected
1032	A_21_P0005662		XLOC_006726		BROAD Institute lincRNA (XLOC_006726), lincRNA [TCONS_00014633]	CTCTTCCATAAAGCAGATTCAAATGAAAGAGTGCAATCTGATATATCAGACATGTCAGTT		chr8:017679447-017679506	5.66011	up	44.0151	7.81664	-3.60602	-6.10685	Detected	Not Detected
1033	A_21_P0008024	Hs.314114	LINC00442	long intergenic non-protein coding RNA 442	Homo sapiens long intergenic non-protein coding RNA 442 (LINC00442), non-coding RNA [NR_026852]	AGGAGAAGATACCTTCTCACACCCTACCTCCTTTTATAGACTTTAGGAGCAATGTCTTTG	NR_026852	chr13:19586578-19586637	1.13137	down	60.3029	68.5781	-3.15179	-2.97372	Detected	Detected
1034	A_19_P00317082	Hs.485041	HCG18	HLA complex group 18 (non-protein coding)	Homo sapiens HLA complex group 18 (non-protein coding) (HCG18), non-coding RNA [NR_024052]	GAAGGAAAGAATAGTTTTACCCATGCTGAAGTTAATTTAAACCTTCACCTAGAGAAGCAA	NR_024052	chr6:30260164-30260105	1.03428	up	1171.39	1138.42	1.12806	1.07942	Detected	Detected
1035	A_23_P22765	Hs.521969	NDUFB11	NADH dehydrogenase (ubiquinone) 1 beta subcomplex, 11, 17.3kDa	Homo sapiens NADH dehydrogenase (ubiquinone) 1 beta subcomplex, 11, 17.3kDa (NDUFB11), nuclear gene encoding mitochondrial protein, transcript variant 1, mRNA [NM_019056]	GGACGTCTGGAACATGCGACTTGTCTTCTTCTTTGGCGTCTCCATCATCCTGGTCCTTGG	NM_019056	chrX:47002105-47002046	1.14066	down	21347	24475.9	5.3158	5.50568	Detected	Detected
1036	A_21_P0012112		XLOC_l2_008560		BROAD Institute lincRNA (XLOC_l2_008560), lincRNA [TCONS_l2_00016171]	ACGAGCCGGTGGCAGCTGCCAACAAGAAGCATTGGAACAAACCATGCTGGGTTAATACAT		chr20:18485441-18485738	1.05964	up	218372	207149	8.67048	8.58691	Detected	Detected
1037	A_23_P120194	Hs.700632	ORMDL1	ORM1-like 1 (S. cerevisiae)	Homo sapiens ORM1-like 1 (S. cerevisiae) (ORMDL1), transcript variant 1, mRNA [NM_016467]	TGGGCAGGCCCAGCTTATAAGTTAAAGGGCATCACAGTGAGGGTGTAGTAGATAAATTCA	NM_016467	chr2:190636267-190636208	1.00692	down	6418.27	6496.18	3.58202	3.59198	Detected	Detected
1038	A_21_P0011292	Hs.404449	HERC2P7	hect domain and RLD 2 pseudogene 7	Homo sapiens hect domain and RLD 2 pseudogene 7 (HERC2P7), non-coding RNA [NR_036470]	CTCTGGTTCAGCTCATACAACAGCTTCTTAGGTAAATCATATTAGCTGTATTGTATTGTG	NR_036470	chr15:23392627-23392686	1.2319	up	86.4916	70.5737	-2.63146	-2.93234	Detected	Detected
1039	A_23_P122775	Hs.155839	RTN4IP1	reticulon 4 interacting protein 1	Homo sapiens reticulon 4 interacting protein 1 (RTN4IP1), nuclear gene encoding mitochondrial protein, mRNA [NM_032730]	AAAGGAGTCCATTATCGCTGGGCATTTTTCATGGCCAGTGGCCCATGTTTAGATGACATT	NM_032730	chr6:107031286-107031227	1.04186	down	1173.82	1229.3	1.13106	1.19022	Detected	Detected
1040	A_24_P76666	Hs.644056	CSNK2A1	casein kinase 2, alpha 1 polypeptide	Homo sapiens casein kinase 2, alpha 1 polypeptide (CSNK2A1), transcript variant 1, mRNA [NM_177559]	GGTTCTGGGGACAGAAGATTTATATGGCTATATTGACAAATACAACATTGAATTAGATCC	NM_177559	chr20:469405-469346	1.00931	up	282.018	280.863	-0.926303	-0.939672	Detected	Detected
1041	A_23_P59349	Hs.197644	HECA	headcase homolog (Drosophila)	Homo sapiens headcase homolog (Drosophila) (HECA), mRNA [NM_016217]	TAATAGGATGCTGCCTAACCCAGTTCATCTCTATGTCCTGTTCACTGAATATTCCGGGTA	NM_016217	chr6:139501645-139501704	1.11163	up	3684.15	3331.34	2.78117	2.62849	Detected	Detected
1042	A_32_P144421	Hs.455089	ZNF518B	zinc finger protein 518B	Homo sapiens zinc finger protein 518B (ZNF518B), mRNA [NM_053042]	TAATCCATCTCAGAAGTTGAAGATGTGATGTTGCTCGGCCTTTGGAATAATTTTTAAATC	NM_053042	chr4:10441743-10441684	1.06303	up	987.084	933.366	0.881084	0.792904	Detected	Detected
1043	A_23_P85783	Hs.487296	PHGDH	phosphoglycerate dehydrogenase	Homo sapiens phosphoglycerate dehydrogenase (PHGDH), mRNA [NM_006623]	TTGGTCCAAGGCACTACACCTGTACTGCAGGGGCTCAATGGAGCTGTCTTCAGGCCAGAA	NM_006623	chr1:120285529-120285588	1.03105	down	1009.85	1046.6	0.913975	0.958092	Detected	Detected
1044	A_33_P3364520	Hs.553689	KRTAP6-1	keratin associated protein 6-1	Homo sapiens keratin associated protein 6-1 (KRTAP6-1), mRNA [NM_181602]	AACTACTATGGCACCCCTGGCTATGGGTTCTGTGGCTATGGAGGCCTGGGCTATGGCTAT	NM_181602	chr21:31986202-31986143	1.18922	down	74.6802	89.2708	-2.84329	-2.59328	Detected	Detected
1045	A_33_P3225567	Hs.496501	TRMT2B	TRM2 tRNA methyltransferase 2 homolog B (S. cerevisiae)	Homo sapiens TRM2 tRNA methyltransferase 2 homolog B (S. cerevisiae) (TRMT2B), transcript variant 1, mRNA [NM_024917]	TTTCTTGGTTTTAAGGCATCTCGAATGCCCCTTGAAAATGTAGTTTTCCCTGGTGGTGGG	NM_024917	chrX:100264735-100264676	1.0311	up	648.049	631.76	0.274014	0.229836	Detected	Detected
1046	A_19_P00321230		LOC202181	chromosome 5 open reading frame 25 pseudogene	Homo sapiens chromosome 5 open reading frame 25 pseudogene (LOC202181), non-coding RNA [NR_026921]	TGTGTCTTTATCTCCCTCCAGAGAAGCAACGCGCTCCAGACTCTGATGCACTGGAGGCAG	NR_026921	chr5:177045728-177045669	1.01437	up	139.567	138.303	-1.94113	-1.96171	Detected	Detected
1047	A_21_P0006052		XLOC_007559		BROAD Institute lincRNA (XLOC_007559), lincRNA [TCONS_00015749]	AAGATTACTGAGACGACATGCGTGAAGCACCAATTACGGCGCCTGGACTCACGAGGCGGT		chr9:127278236-127278295	1.13729	up	136.69	120.811	-1.97118	-2.15679	Detected	Detected
1048	A_23_P111672	Hs.592286	TES	testis derived transcript (3 LIM domains)	Homo sapiens testis derived transcript (3 LIM domains) (TES), transcript variant 2, mRNA [NM_152829]	TTTTTTAATGTACCCTACCTTCAGTATTCTCTTTGTAAGTTGGTGACTTGCATCTGTGGC	NM_152829	chr7:115898128-115898187	1.08793	down	2399.07	2623.53	2.16232	2.2839	Detected	Detected
1049	A_33_P3328511	Hs.720602	ARL17B	ADP-ribosylation factor-like 17B	Homo sapiens ADP-ribosylation factor-like 17B (ARL17B), transcript variant 1, mRNA [NM_001039083]	GGACCTCAGCAGCGGTGTCCCAAGTTTCCTGACTTCTTCCATCCTCTGGAAATCAGCTGT	NM_001039083	chr17:44416935-44416876	1.09317	up	579.688	533.025	0.113187	-0.015336	Detected	Detected
1050	A_23_P418493	Hs.528889	ATPAF2	ATP synthase mitochondrial F1 complex assembly factor 2	Homo sapiens ATP synthase mitochondrial F1 complex assembly factor 2 (ATPAF2), nuclear gene encoding mitochondrial protein, mRNA [NM_145691]	CCTCTTCATCCATCTCTGCTCCGAGAGCACCACAGTCAAGCACAAGCTCCTGAAGGAGTG	NM_145691	chr17:17921923-17921864	1.00202	down	1990.9	2005.25	1.89326	1.89617	Detected	Detected
1051	A_23_P252740	Hs.315167	DSCC1	defective in sister chromatid cohesion 1 homolog (S. cerevisiae)	Homo sapiens defective in sister chromatid cohesion 1 homolog (S. cerevisiae) (DSCC1), mRNA [NM_024094]	CTTAAAAGAACAACAGTCTTTTCTTCAGGACTCAAGTTGCTTTATAAAGTTGCTGGATAC	NM_024094	chr8:120847137-120847079	1.30958	up	27.007	20.7294	-4.31068	-4.69979	Not Detected	Not Detected
1052	A_33_P3360675	Hs.520851	PRKAR1B	protein kinase, cAMP-dependent, regulatory, type I, beta	Homo sapiens protein kinase, cAMP-dependent, regulatory, type I, beta (PRKAR1B), transcript variant 1, mRNA [NM_001164761]	AGATGGAGAGAAAATTGTGGTCCAGGGAGAGCCTGGGGACGACTTTTACATCATCACGGA	NM_001164761	chr7:618953-618894	1.01556	up	693.304	686.219	0.371399	0.349129	Detected	Detected
1053	A_21_P0006298		XLOC_007796		BROAD Institute lincRNA (XLOC_007796), lincRNA [TCONS_00016430]	CTGCTATTGTAAGCTTTCTTTAGGGATTATTATTCCTACCAAGTCAATTTTCCTTGGTCA		chr9:100164902-100164843	40.7137	up	319.22	7.8812	-0.747536	-6.09498	Detected	Not Detected
1054	A_23_P217028	Hs.5452	USP20	ubiquitin specific peptidase 20	Homo sapiens ubiquitin specific peptidase 20 (USP20), transcript variant 2, mRNA [NM_001008563]	GGGAAGGGGCTCTGGGACCAGACCCCCCACACTACTGCGTCTTTGTTTCTATCAGTCTTT	NM_001008563	chr9:132643770-132643829	1.04805	up	1562.38	1498.46	1.54358	1.47587	Detected	Detected
1055	A_19_P00320675		LOC653712		Homo sapiens intraflagellar transport 122 homolog (Chlamydomonas) pseudogene (LOC653712), non-coding RNA [NR_034179]	AGATCTTCTGCCTCCACGTCTTCATTTCTGCCGTGGAGGTGCCACAGGTAACTGGGAGCA	NR_034179	chr3:128580617-128580558	3.73398	up	93.8378	25.2609	-2.51385	-4.41456	Detected	Not Detected
1056	A_32_P514599				HUMHSP60A chaperonin (HSP60) {Homo sapiens} (exp=-1; wgp=0; cg=0), partial (46%) [THC2537477]	AGTCAAGGCTCCAGGGTTTTGTGACAAAGAACCAGCTCAAAGATATGGCTGTTACTACTG		chr3:036809424-036809365	1.1388	up	1225.79	1081.96	1.19356	1.00604	Detected	Detected
1057	A_23_P211136	Hs.654740	BRWD1	bromodomain and WD repeat domain containing 1	Homo sapiens bromodomain and WD repeat domain containing 1 (BRWD1), transcript variant 1, mRNA [NM_018963]	AAATCAGGCATTTTTCCAAAGGAAGTGCTAATGGGCCTATTTGACTTCTGAGTGAAGCAA	NM_018963	chr21:40558504-40558445	1.38086	up	162.624	118.38	-1.72055	-2.18611	Detected	Detected
1058	A_33_P3285038	Hs.270525	CERS5	ceramide synthase 5	Homo sapiens ceramide synthase 5 (CERS5), mRNA [NM_147190]	TATCAATCACCTGATAGCAACAGGGACAGCTGCCAATACCCTGCTCTTTACTCAATGGTA	NM_147190	chr12:50523759-50523700	1.1113	down	5875.13	6562.85	3.45446	3.60671	Detected	Detected
1059	A_33_P3243343					TAAAGGTGGTCAAGGTGGCCGGTTTGGCCATAAGGGTGTGGCTATTAACATGGTGACAGA		chr14:029062978-029063037	1.00249	up	9499.07	9524.54	4.14763	4.14404	Detected	Detected
1060	A_24_P383478	Hs.208124	ESR1	estrogen receptor 1	Homo sapiens estrogen receptor 1 (ESR1), transcript variant 1, mRNA [NM_000125]	ATGACCATGACCCTCCACACCAAAGCATCTGGGATGGCCCTACTGCATCAGATCCAAGGG	NM_000125	chr6:152129048-152129107	1.06249	up	49.0025	46.3593	-3.45116	-3.53861	Detected	Detected
1061	A_23_P111635	Hs.11615	STYXL1	serine/threonine/tyrosine interacting-like 1	Homo sapiens serine/threonine/tyrosine interacting-like 1 (STYXL1), mRNA [NM_016086]	AAGATGATGATGATGATTCAGACTCTGATGGTGATGGCAAAGATCTTGTGCCTCAAGCAG	NM_016086	chr7:75651210-75643188	1.0408	down	604.729	632.663	0.174201	0.231897	Detected	Detected
1062	A_24_P246636					TTGTTGGACGAGCTTGCTTTAGTTAGACGTCTCATTATTGAAGTTACTATTATTGTTGGA		chr12:053536141-053536200	2.69859	down	16.5067	44.7753	-5.02097	-3.58876	Not Detected	Detected
1063	A_23_P50990	Hs.467898	CENPO	centromere protein O	Homo sapiens centromere protein O (CENPO), transcript variant 1, mRNA [NM_024322]	AACGAGCATCTCATGAAACTCTGTTCTGTACGAAGCCCTTGCATCAAGTGTTTGCCTCAT	NM_024322	chr2:25040572-25040631	1.60412	up	69.4792	43.5372	-2.94744	-3.62922	Detected	Not Detected
1064	A_33_P3404189	Hs.443139	HEATR7A	HEAT repeat containing 7A	Homo sapiens HEAT repeat containing 7A (HEATR7A), transcript variant 1, mRNA [NM_032450]	TCTTGCTAACCATGTTTGAGGCCCTGGGAGACCCCGAAAAGAACTGCTCCCGAGCAGCTA	NM_032450	chr8:145303820-145303879	1.06515	up	174.532	164.705	-1.6186	-1.70966	Detected	Detected
1065	A_21_P0010303		XLOC_014122		BROAD Institute lincRNA (XLOC_014122), lincRNA [TCONS_00029182]	AGTGGAGGCTAAACAAAATCATCTTCCCTCCCACCGTGGCTCTTGTTCAATAAAACCAAC		chr21:46475990-46475931	1.09024	up	368.632	339.871	-0.539908	-0.664552	Detected	Detected
1066	A_33_P3390013	Hs.643357	ADAMTS1	ADAM metallopeptidase with thrombospondin type 1 motif, 1	Homo sapiens ADAM metallopeptidase with thrombospondin type 1 motif, 1 (ADAMTS1), mRNA [NM_006988]	GTGATCCTTTAAAGAAACCTAAACATTTCATAGACTTTTGCACAATGGCAGAATGCAGTT	NM_006988	chr21:28209959-28209900	1.04645	down	1490.69	1568.01	1.47582	1.54132	Detected	Detected
1067	A_21_P0011656	Hs.681787	XLOC_l2_006404			TGGTTTACTATCGGGACCTTCCGCATCCTGCTGATGTTTTGTTGCTTAGGATATGAATGG		chr16:16429754-16429813	1.02443	down	365.122	375.979	-0.553709	-0.518887	Detected	Detected
1068	A_33_P3344618	Hs.485360	TFEB	transcription factor EB	Homo sapiens transcription factor EB (TFEB), transcript variant 1, mRNA [NM_007162]	CCGGAAGAGCAGCTGCCCTCCGACCCCTCACTTTGTGCCTTTAGTAAACACTGTGCTTTG	NM_007162	chr6:41651777-41651718	1.0728	down	4620.93	4983.02	3.10802	3.20941	Detected	Detected
1069	A_21_P0002284		XLOC_001649		BROAD Institute lincRNA (XLOC_001649), lincRNA [TCONS_00003843]	GATGAGCACGGGGCCATCCAGGAAACAGTTGAAAATGTGGAATTGAATGTCATAAAGAAG		chr2:123224344-123229226	1.1165	up	389.78	350.916	-0.459428	-0.618416	Detected	Detected
1070	A_33_P3445679	Hs.577960	FLJ42392	uncharacterized LOC400123	Homo sapiens uncharacterized LOC400123 (FLJ42392), non-coding RNA [NR_033877]	GAGGAGGAGGATTGGCCCGGCTGCTGAAAACATACGTGTAATTGAAGGAATTCTATTAAG	NR_033877	chr13:40768705-40768646	1.14217	down	55.1824	63.3538	-3.27981	-3.08804	Detected	Detected
1071	A_19_P00322592	Hs.639087	XLOC_012826		BROAD Institute lincRNA (XLOC_012826), lincRNA [TCONS_00026204]	TGAGGTGAAGCAATGATGCAAGGCTTTTGGCAACCGTTCCCCAGCTCCCAGCCACACATC		chr18:37442204-37442145	1.03979	up	183.568	177.457	-1.54578	-1.60207	Detected	Detected
1072	A_21_P0010674		XLOC_l2_001332		BROAD Institute lincRNA (XLOC_l2_001332), lincRNA [TCONS_l2_00001808]	AAGAGAAACTGACTGGGCAACATGTTATTCAGGAAGTGAGCTCACAATGACTCAAGCTGC		chr1:224161715-224149948	1.61886	down	28.8373	46.9253	-4.21608	-3.5211	Not Detected	Detected
1073	A_23_P27840	Hs.631604	SUPT5H	suppressor of Ty 5 homolog (S. cerevisiae)	Homo sapiens suppressor of Ty 5 homolog (S. cerevisiae) (SUPT5H), transcript variant 1, mRNA [NM_003169]	AGTGAGAAGGTTGTCAGCATTTCCAGTGAGCACCTGGAGCCTATCACCCCCACCAAGAAC	NM_003169	chr19:39966751-39966810	1.05078	down	4464.36	4715.36	3.05829	3.12976	Detected	Detected
1074	A_23_P216622	Hs.55777	FKTN	fukutin	Homo sapiens fukutin (FKTN), transcript variant 1, mRNA [NM_001079802]	TTACAGTTCATAAGTGAAACAGACTAATTCAATGGCAATACCTTTTGTATAGGTCCTGTG	NM_001079802	chr9:108402444-108402503	1.13151	up	87.8853	78.0729	-2.60839	-2.78665	Detected	Detected
1075	A_23_P76969	Hs.654657	SIPA1L1	signal-induced proliferation-associated 1 like 1	Homo sapiens signal-induced proliferation-associated 1 like 1 (SIPA1L1), mRNA [NM_015556]	AGTGAGTGTCCTGCAGCCCTTATTCCCTCCATAGAAAGCATCCTCAGAGCACCTTCCCTG	NM_015556	chr14:72205922-72205981	1.02156	down	3207.21	3293.33	2.58116	2.61193	Detected	Detected
1076	A_33_P3391429	Hs.521151	ZNF672	zinc finger protein 672	Homo sapiens zinc finger protein 672 (ZNF672), mRNA [NM_024836]	TTACTTTTGTTGTCCTGCCTCTTCAGGTAATGGTCACAGATTTGGCTGTAGGCACGTTAC	NM_024836	chr1:249143236-249143295	1.05131	down	1758.77	1858.59	1.71441	1.7866	Detected	Detected
1077	A_23_P12082	Hs.514840	CHI3L2	chitinase 3-like 2	Homo sapiens chitinase 3-like 2 (CHI3L2), transcript variant 3, mRNA [NM_001025199]	ATGATGTGAAGAGTATGGAGACCAAGGTTCAGTTCTTAAAGAATTTAAACCTGGGAGGAG	NM_001025199	chr1:111784040-111784882	1.10383	down	43.3661	48.1167	-3.62745	-3.48493	Detected	Detected
1078	A_33_P3330109	Hs.654404	HLA-C	major histocompatibility complex, class I, C	Homo sapiens major histocompatibility complex, class I, C (HLA-C), transcript variant 2, mRNA [NM_001243042]	GAGCTGCAACTTCTTACTTCCCTAATGAAGTTAAGAACCTGAATATAAATTTGTGTTCTC	NM_001243042	chr6:31236676-31236617	1.08999	down	148825	163058	8.11731	8.24163	Detected	Detected
1079	A_21_P0010313		XLOC_013949		BROAD Institute lincRNA (XLOC_013949), lincRNA [TCONS_00029224]	ACTGGCCTACCGCAAAGACCCAGCCCAGAGGAACAAGGTGCCACTGTATGTCTGAAAAGG		chr21:43137403-43137462	1.5331	up	1383.55	907.127	1.36822	0.751765	Detected	Detected
1080	A_33_P3422923	Hs.528847	MYADML	myeloid-associated differentiation marker-like	Homo sapiens myeloid-associated differentiation marker-like (MYADML), non-coding RNA [NR_003143]	TGGCAGACGAGAGATGTGAGCTGCAGCGACAGAAACCCCTACCTTGTGTGTATCTGGGAC	NR_003143	chr2:33952260-33952201	14.4132	down	8.44871	122.404	-5.98721	-2.13789	Not Detected	Detected
1081	A_24_P379233	Hs.522561	GJB3	gap junction protein, beta 3, 31kDa	Homo sapiens gap junction protein, beta 3, 31kDa (GJB3), transcript variant 1, mRNA [NM_024009]	ACCCCACTCTGAGTTCACTAAGTTATGCAACTTTCGTTTTGGCAGATATTTTTTGACACT	NM_024009	chr1:35251266-35251325	1.13045	down	655.693	745.069	0.290933	0.467835	Detected	Detected
1082	A_33_P3356816	Hs.375103	LCE1B	late cornified envelope 1B	Homo sapiens late cornified envelope 1B (LCE1B), mRNA [NM_178349]	AGTGGATCCTGAGCCTAGAAGAACACAAATGGCCAAATATTTCCCTTCCGTCTTCCTTCT	NM_178349	chr1:152785280-152785339	9.32442	down	8.35623	78.3205	-6.00309	-2.78208	Not Detected	Detected
1083	A_33_P3355055	Hs.103561	ARL6IP4	ADP-ribosylation-like factor 6 interacting protein 4	Homo sapiens ADP-ribosylation-like factor 6 interacting protein 4 (ARL6IP4), transcript variant 3, mRNA [NM_001002251]	AAAGAAGAAGAGCAGGAAAGACACCTCGAGGAACTGCTCGGCCTCCACATCCCAAGGTCG	NM_001002251	chr12:123465758-123465817	1.08614	up	4258.57	3941.12	2.99021	2.87099	Detected	Detected
1084	A_23_P70095	Hs.436568	CD74	CD74 molecule, major histocompatibility complex, class II invariant chain	Homo sapiens CD74 molecule, major histocompatibility complex, class II invariant chain (CD74), transcript variant 3, mRNA [NM_001025158]	AAGATCAGAAGCCAGTCATGGATGACCAGCGCGACCTTATCTCCAACAATGAGCAACTGC	NM_001025158	chr5:149792281-149792222	1.12218	down	304.086	343.005	-0.817609	-0.651308	Detected	Detected
1085	A_23_P114952	Hs.181444	TMEM9	transmembrane protein 9	Homo sapiens transmembrane protein 9 (TMEM9), mRNA [NM_016456]	TGGCTATTTTGATTAGGGAAGAGGGATGTGGTCTCTGATCTCTGTTGTCTTCTTGGGTCT	NM_016456	chr1:201104631-201104572	1.11913	down	6452.55	7258.65	3.58971	3.75209	Detected	Detected
1086	A_23_P377291	Hs.170009	TGFA	transforming growth factor, alpha	Homo sapiens transforming growth factor, alpha (TGFA), transcript variant 1, mRNA [NM_003236]	TTTTTTAAGCATCCTGACAGGAAATGTTTTCTTCTACATGGAAAGATAGACAGCAGCCAA	NM_003236	chr2:70675378-70675319	1.4124	up	79.2327	56.3882	-2.75792	-3.25607	Detected	Detected
1087	A_23_P109442	Hs.474436	HPS4	Hermansky-Pudlak syndrome 4	Homo sapiens Hermansky-Pudlak syndrome 4 (HPS4), transcript variant 1, mRNA [NM_022081]	TGTCAGTGAACTGATATCTGATGTTTATGATATGGTGTCTTTTTCTTGAAACAAGCTTCC	NM_022081	chr22:26848159-26848100	1.00434	down	2089.9	2109.83	1.96327	1.96951	Detected	Detected
1088	A_33_P3252915	Hs.134623	RNF7	ring finger protein 7	Homo sapiens ring finger protein 7 (RNF7), transcript variant 5, non-coding RNA [NR_037702]	ATTGGTCCGAGGCCCTGAACCTAATAAATGCCAGTGAAATGGGATTTGACTGTAGATCTG	NR_037702	chr3:141461507-141461566	1.07406	up	252.08	235.914	-1.08821	-1.19128	Detected	Detected
1089	A_21_P0011340	Hs.150824	LOC100506874	uncharacterized LOC100506874	Homo sapiens uncharacterized LOC100506874 (LOC100506874), transcript variant 1, non-coding RNA [NR_038273]	CTCCTGGAGTCAACGTATCCACAGAAAGCCAAGCAGCTAATGTCAGATGAGAAATGCTTT	NR_038273	chr15:85121290-85121349	1.3328	down	62.0878	83.179	-3.10971	-2.69525	Detected	Detected
1090	A_24_P387609	Hs.449291	ISCA1	iron-sulfur cluster assembly 1 homolog (S. cerevisiae)	Homo sapiens iron-sulfur cluster assembly 1 homolog (S. cerevisiae) (ISCA1), mRNA [NM_030940]	TCTTCAACTATAGTACAGATTAGTTCTGAGTGATGGTATCAAAAGGTGAGAAAGACGTCA	NM_030940	chr9:88880440-88880381	1.00516	up	170.429	170.432	-1.65292	-1.66034	Detected	Detected
1091	A_33_P3265855	Hs.102336	PRR5-ARHGAP8	PRR5-ARHGAP8 readthrough	Homo sapiens PRR5-ARHGAP8 readthrough (PRR5-ARHGAP8), mRNA [NM_181334]	ATTCAGAACCTTCTAATGAAAACTCCATGCCTCTGGTCCTTGGACTCTTGTCCATGGTTC	NM_181334	chr22:45258579-45258638	1.1763	down	993.314	1174.48	0.890162	1.12441	Detected	Detected
1092	A_23_P164022	Hs.286226	MYO1C	myosin IC	Homo sapiens myosin IC (MYO1C), transcript variant 3, mRNA [NM_033375]	CTTCTTTCTGCCTTAAGAATGTCCTTTTAGGCTGGGCATGGTGGCTCACGCCTGTAACCC	NM_033375	chr17:1368434-1368375	1.03078	up	71625.4	69846.3	7.06224	7.0185	Detected	Detected
1093	A_23_P110606	Hs.631951	MAML1	mastermind-like 1 (Drosophila)	Homo sapiens mastermind-like 1 (Drosophila) (MAML1), mRNA [NM_014757]	CCTTTCCCATGTACTCAGTTTAGCTCTCAAAGAAGGGGTGAATCATAAAGCCAGTGAAAA	NM_014757	chr5:179203516-179203575	1.03357	down	223.992	232.712	-1.25864	-1.211	Detected	Detected
1094	A_33_P3249872	Hs.24601	FBLN1	fibulin 1	Homo sapiens fibulin 1 (FBLN1), transcript variant C, mRNA [NM_001996]	CCTCCTGTTGCTTTCCTAACCCTGCCCTCCGGGGCGTTAATAAAGTCTTAGCAAGCGTCC	NM_001996	chr22:45959173-45959232	1.19289	down	1805.79	2165.27	1.75247	2.00694	Detected	Detected
1095	A_33_P3304883	Hs.704272	LOC100131372	uncharacterized LOC100131372	PREDICTED: Homo sapiens hypothetical LOC100131372 (LOC100131372), miscRNA [XR_108721]	CTGTATTTAAATGCCCATGTAGTGCCTGGGCCTCCACAGAGCTCTAGGCCCCGTCCATGA	XR_108721	chr7:469712-469653	1.37247	up	55.9087	40.9466	-3.26094	-3.71772	Detected	Detected
1096	A_23_P3042	Hs.334868	PPP2R5E	protein phosphatase 2, regulatory subunit B', epsilon isoform	Homo sapiens protein phosphatase 2, regulatory subunit B', epsilon isoform (PPP2R5E), mRNA [NM_006246]	CCCTGTTTTTAGCCGGAAAGGATTCAGGATAAACATTATTATGCATTCTGAATTGGATGC	NM_006246	chr14:63841631-63841572	1.01551	down	2925.62	2986.39	2.44858	2.47079	Detected	Detected
1097	A_24_P331904	Hs.351327	COMMD4	COMM domain containing 4	Homo sapiens COMM domain containing 4 (COMMD4), mRNA [NM_017828]	TCTCTCTTGAGAACTTGGCTCAGGGCTCCTGAGGACCTTTCCCAGCATTACCTTCCCTTC	NM_017828	chr15:75632493-75632552	1.0302	down	22299.4	23091.8	5.37877	5.4217	Detected	Detected
1098	A_23_P59888	Hs.567608	NACAP1	nascent-polypeptide-associated complex alpha polypeptide pseudogene 1	Homo sapiens nascent-polypeptide-associated complex alpha polypeptide pseudogene 1 (NACAP1), non-coding RNA [NR_002182]	GCTATTATGGAATTAACAATGTAACCATCTGAAAGCAACTTTTTTGGTGTCTCAGATGAG	NR_002182	chr8:102381755-102381814	1.09511	up	8566.25	7862.8	3.9985	3.86743	Detected	Detected
1099	A_33_P3316539	Hs.448520	SLC7A2	solute carrier family 7 (cationic amino acid transporter, y+ system), member 2	Homo sapiens solute carrier family 7 (cationic amino acid transporter, y+ system), member 2 (SLC7A2), transcript variant 2, mRNA [NM_001008539]	ATTCTATGTCTGTAAAAACCAACAAAGGCATTGGACTTGTGTGAATGTACAGGGTTTTTT	NM_001008539	chr8:17427847-17427906	1.16903	up	3032.51	2607.48	2.50035	2.27504	Detected	Detected
1100	A_23_P110062	Hs.283551	EIF2B5	eukaryotic translation initiation factor 2B, subunit 5 epsilon, 82kDa	Homo sapiens eukaryotic translation initiation factor 2B, subunit 5 epsilon, 82kDa (EIF2B5), mRNA [NM_003907]	CATTGAGGACTTCTTCCTAGAGCATGAAGCTCTTGGTATTTCCATGGCCAAGGTACTGAT	NM_003907	chr3:183861961-183862392	1.15812	down	1216.5	1416.14	1.18258	1.39436	Detected	Detected
1101	A_33_P3408320	Hs.412355	CERS1	ceramide synthase 1	Homo sapiens ceramide synthase 1 (CERS1), transcript variant 2, mRNA [NM_198207]	CCATCAGATTCGCCTTGGGTGTAGATGAAACAGAAATAAAAGAATCAAAGACGACTCAAG	NM_198207	chr19:18988778-18988719	2.08803	down	323.125	678.187	-0.729998	0.332144	Detected	Detected
1102	A_33_P3209135					TACGTTCTACGCATCAGGAAACCAAGGCACACAGACATCACCTTGGGCCACACGGCTGGT		chr6:170581441-170581382	10.8499	down	7.70933	84.0785	-6.11934	-2.67973	Not Detected	Detected
1103	A_23_P11295	Hs.6917	MTCP1NB	mature T-cell proliferation 1 neighbor	Homo sapiens mature T-cell proliferation 1 neighbor (MTCP1NB), nuclear gene encoding mitochondrial protein, mRNA [NM_001018024]	TGCGTAAGTGTTGTGCTCAGTATCCCAAGGGAAGATCTGTCGTCTGTTCAGGATTTGAAA	NM_001018024	chrX:154290221-154290162	1.14999	up	1792.05	1566.38	1.74145	1.53983	Detected	Detected
1104	A_23_P121716	Hs.480042	ANXA3	annexin A3	Homo sapiens annexin A3 (ANXA3), mRNA [NM_005139]	TGGACATTCGAACAGAGTTCAAGAAGCATTATGGCTATTCCCTATATTCAGCAATTAAAT	NM_005139	chr4:79525495-79531210	1.00443	down	25257.6	25501	5.55849	5.56487	Detected	Detected
1105	A_24_P83586	Hs.13024	MMACHC	methylmalonic aciduria (cobalamin deficiency) cblC type, with homocystinuria	Homo sapiens methylmalonic aciduria (cobalamin deficiency) cblC type, with homocystinuria (MMACHC), mRNA [NM_015506]	CTTTGAATAGTGTGTCTAAACAAAAATAGGTGTCCAAGTAGTCACACTGAGACTTTAACT	NM_015506	chr1:45976403-45976462	1.16074	up	153.502	132.929	-1.80384	-2.01888	Detected	Detected
1106	A_23_P146512	Hs.494337	GOLM1	golgi membrane protein 1	Homo sapiens golgi membrane protein 1 (GOLM1), transcript variant 1, mRNA [NM_016548]	GTTGGTTCTTAGTATTATTTATGGTAAATAGGCTCTTACCACTTGCAAATAACTGGCCAC	NM_016548	chr9:88641621-88641562	1.00611	down	3192.66	3228.8	2.5746	2.58339	Detected	Detected
1107	A_24_P927474	Hs.208041			PREDICTED: Homo sapiens similar to nucleolar protein family A, member 3 (LOC100289143), mRNA [XM_002343200]	CAGGGAGATCAGGTCTATACGCTGGAGAAATTTGACTCGATGGGACAACAGACCTGCTTA		chr12:76358613-76358672	1.02252	up	2703.83	2657.97	2.33485	2.30271	Detected	Detected
1108	A_21_P0013818		XLOC_l2_015752		BROAD Institute lincRNA (XLOC_l2_015752), lincRNA [TCONS_l2_00030522]	TGGTGCTAATGATCACCCTAATCACCGGCCCCACCAGGATGTCTACCCACGACTCTGATT		chrX:70888332-70886008	1.08781	down	88.6018	96.8811	-2.59668	-2.47525	Detected	Detected
1109	A_23_P397376	Hs.134859	MAF	v-maf musculoaponeurotic fibrosarcoma oncogene homolog (avian)	Homo sapiens v-maf musculoaponeurotic fibrosarcoma oncogene homolog (avian) (MAF), transcript variant 2, mRNA [NM_001031804]	ATTATTATTATTTGCAGTCATGGAGAACCACCTACCCCTGACTTCTGTTTAGTCTCCTTT	NM_001031804	chr16:79628317-79628258	1.0493	down	17094.7	18030.3	4.99532	5.06474	Detected	Detected
1110	A_33_P3312877	Hs.730860	CCDC107	coiled-coil domain containing 107	Homo sapiens coiled-coil domain containing 107 (CCDC107), transcript variant A, mRNA [NM_174923]	CAGTCACAGCCTTGGCTGGGAAGGAGGGACGACAGCTGAAGGTCGACTAAAACAAAGTCT	NM_174923	chr9:35661115-35661174	1.10001	down	4115.1	4550.1	2.94077	3.07829	Detected	Detected
1111	A_33_P3259253	Hs.591629	CD28	CD28 molecule	Homo sapiens CD28 molecule (CD28), transcript variant 1, mRNA [NM_006139]	AAGTTAGGGTAGAAAACAAAAAGGGAGTGGATTCTGGGAGCCTCTTCCCTTTCTCACTCA	NM_006139	chr2:204599903-204599962	1.11396	down	38.2539	42.8339	-3.80841	-3.65272	Not Detected	Detected
1112	A_33_P3286973	Hs.74375	TAS1R3	taste receptor, type 1, member 3	taste receptor, type 1, member 3 [Source:HGNC Symbol;Acc:15661] [ENST00000339381]	AGCTTCCTACTCTGCCCCTTGCCCAGTGGGTAGACAGCATCATGACTGTCACCAGTACCA		chr1:1270342-1270401	1.05383	down	4371.7	4630.87	3.02803	3.10367	Detected	Detected
1113	A_33_P3297415	Hs.471200	NRP2	neuropilin 2	Homo sapiens neuropilin 2 (NRP2), transcript variant 6, mRNA [NM_201264]	CCAACCAGAAGATTGTCCTCAACTTCAACCCTCACTTTGAAATCGAGAAGCACGACTGCA	NM_201264	chr2:206562385-206562444	1.04505	down	2086.02	2191.28	1.96059	2.02416	Detected	Detected
1114	A_33_P3220437	Hs.465643	TNFAIP8L1	tumor necrosis factor, alpha-induced protein 8-like 1	Homo sapiens tumor necrosis factor, alpha-induced protein 8-like 1 (TNFAIP8L1), transcript variant 1, mRNA [NM_001167942]	TAATCCCAGCTACTTGAGAGATGACGAGGGAAGATCACTTGAGCCCAGGAGTTAAGAGGC	NM_001167942	chr19:4653833-4653892	1.04817	up	8303.85	7963.3	3.95362	3.88575	Detected	Detected
1115	A_21_P0004289		XLOC_004536		BROAD Institute lincRNA (XLOC_004536), lincRNA [TCONS_00010078]	TTTGTCTTTTGAAAGAGCATCTCTCAACCTAGTGTGTCTGGAATTGGTGGGTTCTTGGTC		chr5:124310981-124311040	1.08423	up	162.981	151.098	-1.71738	-1.83405	Detected	Detected
1116	A_33_P3356607	Hs.122363	WIPI2	WD repeat domain, phosphoinositide interacting 2	Homo sapiens WD repeat domain, phosphoinositide interacting 2 (WIPI2), transcript variant 3, mRNA [NM_001033518]	ATGAGATCTTGGACTCTGCCTCTCACGACTGCCCCTTAGTCACTCAGACATACGGCGCAG	NM_001033518	chr7:5269265-5269324	1.04467	down	7889.03	8284.1	3.87969	3.94273	Detected	Detected
1117	A_23_P217917	Hs.348387	GSTM4	glutathione S-transferase mu 4	Homo sapiens glutathione S-transferase mu 4 (GSTM4), transcript variant 2, mRNA [NM_147148]	TTTTGTAGATTTTCTCGTCTATGATGTCCTTGACCTCCACCGTATATTTGAGCCCAACTG	NM_147148	chr1:110201628-110201686	1.03025	down	852.245	882.569	0.669179	0.71217	Detected	Detected
1118	A_23_P201790	Hs.444403	PPP1R12B	protein phosphatase 1, regulatory subunit 12B	Homo sapiens protein phosphatase 1, regulatory subunit 12B (PPP1R12B), transcript variant 1, mRNA [NM_002481]	TATGCAATTTTGAGTGGCCTTTCAACCCTAAGATGAATGGTTTTGTTTTACTGGTTGTTG	NM_002481	chr1:202557518-202557577	1.03161	down	896.529	929.66	0.742261	0.787164	Detected	Detected
1119	A_24_P418044	Hs.720762	HLA-J	major histocompatibility complex, class I, J (pseudogene)	Homo sapiens major histocompatibility complex, class I, J (pseudogene) (HLA-J), non-coding RNA [NR_024240]	ACTTCTCTTTCTGCAAAGGCATCTGAATGTGTCTGTGTCCCTATAGGCATAATGTGAGGT	NR_024240	chr6:29977388-29977447	1.12185	down	75412.8	85040.3	7.13658	7.30246	Detected	Detected
1120	A_24_P192627	Hs.591085	MLLT3	myeloid/lymphoid or mixed-lineage leukemia (trithorax homolog, Drosophila); translocated to, 3	Homo sapiens myeloid/lymphoid or mixed-lineage leukemia (trithorax homolog, Drosophila); translocated to, 3 (MLLT3), mRNA [NM_004529]	TTAACTTGTAGATTCAGTGGTTCAATACCTGTTTAGTTGCTTGCTAATATTTCCAGAAGG	NM_004529	chr9:20345250-20345191	1.08791	down	37.8495	41.3901	-3.82374	-3.70218	Not Detected	Detected
1121	A_23_P101476	Hs.253193	ZNF442	zinc finger protein 442	Homo sapiens zinc finger protein 442 (ZNF442), mRNA [NM_030824]	CCTTGCATAGACATAAAAGGACTCACTGGAGAGATACTCTATAAATGTGGAAAAGCATTC	NM_030824	chr19:12460558-12460499	1.03323	down	138.876	144.235	-1.94829	-1.90112	Detected	Detected
1122	A_33_P3215093	Hs.496323	CHIC1	cysteine-rich hydrophobic domain 1	Homo sapiens cysteine-rich hydrophobic domain 1 (CHIC1), mRNA [NM_001039840]	GGACAGTTGTCTTTGATTAAAGCCCCACCAAAACCCATTTAAGTATTTAATGTACATACT	NM_001039840	chrX:72904088-72904147	1.2484	up	89.824	72.3241	-2.57692	-2.89699	Detected	Detected
1123	A_23_P205074	Hs.117167	SLC46A3	solute carrier family 46, member 3	Homo sapiens solute carrier family 46, member 3 (SLC46A3), transcript variant 1, mRNA [NM_181785]	AGTCACTGCAGTTTCTACTTTTAATGGAATTTACTCAGCCACTGTTGCTTGGTACCCTGG	NM_181785	chr13:29278193-29278134	1.24365	down	52.1695	65.2166	-3.36081	-3.04623	Detected	Detected
1124	A_33_P3416366	Hs.79018	CHAF1A	chromatin assembly factor 1, subunit A (p150)	Homo sapiens chromatin assembly factor 1, subunit A (p150) (CHAF1A), mRNA [NM_005483]	AGAACCATAAGGTCCGCCAGAAACTGAAGGCCAAGGAGTGGGACGAGTTCCTGGCTAAGG	NM_005483	chr19:4431965-4432024	1.00705	down	69.7802	70.6364	-2.9412	-2.93106	Detected	Detected
1125	A_24_P262127	Hs.1027	RRAD	Ras-related associated with diabetes	Homo sapiens Ras-related associated with diabetes (RRAD), transcript variant 2, mRNA [NM_004165]	CTTTGACTGCAAGTTCATTGAGACATCAGCGGCATTGCACCACAATGTCCAGGCGCTGTT	NM_004165	chr16:66956234-66956175	1.01716	up	2329.31	2301.86	2.11974	2.09519	Detected	Detected
1126	A_23_P100795	Hs.463059	STAT3	signal transducer and activator of transcription 3 (acute-phase response factor)	Homo sapiens signal transducer and activator of transcription 3 (acute-phase response factor) (STAT3), transcript variant 3, mRNA [NM_213662]	AGTTTCTGTGGAATTCTGTTTGTTAAATCAAATTAGCTGGTCTCTGAATTAAGGGGGAGA	NM_213662	chr17:40465982-40465923	1.07705	down	519.845	562.798	-0.0440083	0.0630779	Detected	Detected
1127	A_23_P3453	Hs.371045	RPAP1	RNA polymerase II associated protein 1	Homo sapiens RNA polymerase II associated protein 1 (RPAP1), mRNA [NM_015540]	CCCAACCCCTGCCCTGGGCTGAGGCATATGAATGCTATAGTTGTGCATTAAAATAAATGT	NM_015540	chr15:41809450-41809391	1.03985	down	2371.51	2478.79	2.14564	2.20202	Detected	Detected
1128	A_23_P27822	Hs.466436	GPATCH1	G patch domain containing 1	Homo sapiens G patch domain containing 1 (GPATCH1), mRNA [NM_018025]	CTTATCCAGATTCAACTTTAGTTGGCTTACCAAGAGTGAAGCGTGACAAGTACTCAGTCT	NM_018025	chr19:33603510-33604722	1.00461	up	166.607	166.701	-1.68564	-1.69227	Detected	Detected
1129	A_23_P122216	Hs.102267	LOX	lysyl oxidase	Homo sapiens lysyl oxidase (LOX), transcript variant 1, mRNA [NM_002317]	TACCTGGTTCCTGAATCTGACTATACCAACAATGTTGTGCGCTGTGACATTCGCTACACA	NM_002317	chr5:121405845-121405786	1.03371	up	930.615	904.93	0.796096	0.748267	Detected	Detected
1130	A_23_P407142	Hs.257900	LUZP1	leucine zipper protein 1	Homo sapiens leucine zipper protein 1 (LUZP1), transcript variant 1, mRNA [NM_033631]	CAGCTTGGCTCTTAAATTTTACTGGCAGGTGTATGGTTGTTGGAGGGTTCCTAGTGAGTT	NM_033631	chr1:23412495-23412436	1.09291	up	722.267	664.29	0.430443	0.302275	Detected	Detected
1131	A_23_P101811	Hs.659932	ZNF14	zinc finger protein 14	Homo sapiens zinc finger protein 14 (ZNF14), mRNA [NM_021030]	TATGAAAGGAGTCAGAGTGGGGTGAAAGTCTATAAATGTAAGACATTTGGGAAAGCCTTC	NM_021030	chr19:19821542-19821483	1.10762	up	174.665	158.51	-1.6175	-1.76496	Detected	Detected
1132	A_23_P211738	Hs.729120	UBP1	upstream binding protein 1 (LBP-1a)	Homo sapiens upstream binding protein 1 (LBP-1a) (UBP1), transcript variant 1, mRNA [NM_014517]	AGCATTCCTTTTTGGGTCTCAAGATTTATGGAACAATAAATGTCATTTAATGCTGTGTGC	NM_014517	chr3:33430099-33430040	1.01597	up	2582.69	2555.25	2.26872	2.24586	Detected	Detected
1133	A_23_P26468	Hs.137572	RHBDL1	rhomboid, veinlet-like 1 (Drosophila)	Homo sapiens rhomboid, veinlet-like 1 (Drosophila) (RHBDL1), mRNA [NM_003961]	TGCCCACCCCCCGTGTTCATGGCCTCGGTCACTCTTGCCCAGATCATCGTGTTCCTGTGT	NM_003961	chr16:726855-726988	1.01956	up	17545.9	17298.4	5.0329	5.00495	Detected	Detected
1134	A_23_P121702	Hs.95835	OCIAD2	OCIA domain containing 2	Homo sapiens OCIA domain containing 2 (OCIAD2), transcript variant 1, mRNA [NM_001014446]	AGACTCTCAGCCTTCAGCTTCCTAAATTCTGTGTCTGTGACTTTCGAAGTTTTTTAAACC	NM_001014446	chr4:48887525-48887466	1.03351	down	66476.7	69060.4	6.95462	7.00218	Detected	Detected
1135	A_21_P0005818		XLOC_007054		BROAD Institute lincRNA (XLOC_007054), lincRNA [TCONS_00014976]	TGTTTTATGTAATGACTGACAGACGATCTCGCCCAGCTCAGCAATGTGAACAGACACCTT		chr8:37374091-37374032	1.25556	down	221.429	279.457	-1.27525	-0.946912	Detected	Detected
1136	A_19_P00316187		LOC100505687	uncharacterized LOC100505687	Homo sapiens uncharacterized LOC100505687 (LOC100505687), transcript variant 1, non-coding RNA [NR_038301]	TGAAGGGAGAACGAAGCTCGAGCGGAAAGACAGGACCGCGACCGCTTGTCAGGGGATTCG	NR_038301	chr3:183165608-183165667	1.25543	up	48.8752	39.1326	-3.45491	-3.78309	Detected	Not Detected
1137	A_23_P103503	Hs.497492	MDM4	Mdm4 p53 binding protein homolog (mouse)	Homo sapiens Mdm4 p53 binding protein homolog (mouse) (MDM4), transcript variant 1, mRNA [NM_002393]	ATTGCCAGAATCTCTTGAAGCCATGTAGCTTATGTGAGAAAAGACCACGAGACGGGAACA	NM_002393	chr1:204518623-204518682	1.05629	down	363.159	385.589	-0.561485	-0.482477	Detected	Detected
1138	A_23_P350234	Hs.585177	UBE2NL	ubiquitin-conjugating enzyme E2N-like	Homo sapiens ubiquitin-conjugating enzyme E2N-like (UBE2NL), mRNA [NM_001012989]	TTATTTTCATGTGGTCATTGCTGGGGAATCAAAGGATTCCCCCTTTGAGGGAGGGACTTT	NM_001012989	chrX:142967301-142967360	1.25451	up	762.069	610.609	0.507834	0.180709	Detected	Detected
1139	A_21_P0013539	Hs.407557	XLOC_l2_014219		ALU1_HUMAN (P39188) Alu subfamily J sequence contamination warning entry, partial (13%) [THC2601817]	ATCCAAGCCACTGCTAATGTCATTTATAAGCTGTGGGATTAAAACAGAGAAGCAATCAAT		chr8:58277331-58277390	25.3873	up	197.757	7.82992	-1.43836	-6.1044	Detected	Not Detected
1140	A_23_P152125	Hs.252457	MVD	mevalonate (diphospho) decarboxylase	Homo sapiens mevalonate (diphospho) decarboxylase (MVD), mRNA [NM_002461]	CGGTGGGGTCAAATACATCATTGTCACTCAGGTGGGGCCAGGGCCTCAAATCCTGGATGA	NM_002461	chr16:88719738-88718985	1.06035	down	1741.25	1855.91	1.69997	1.78451	Detected	Detected
1141	A_21_P0000109		MTRNR2L9			TCAAAACGAGTTACCACGTACAATTGATCCAATAATTTGACTAACGGAACAAGTTACCCT		chr6:62284471-62284530	1.00221	down	9837.96	9910.77	4.1982	4.20139	Detected	Detected
1142	A_23_P501547	Hs.525401	ADCY6	adenylate cyclase 6	Homo sapiens adenylate cyclase 6 (ADCY6), transcript variant 1, mRNA [NM_015270]	CACTAGCCTGAATTTTGCTTGAAGATCACTTTGTCTTGGAAATGACTAGAGAGGCAGAGG	NM_015270	chr12:49160628-49160569	1.10598	up	1426.68	1296.65	1.4125	1.26718	Detected	Detected
1143	A_33_P3216427	Hs.584858	DGKQ	diacylglycerol kinase, theta 110kDa	Homo sapiens diacylglycerol kinase, theta 110kDa (DGKQ), mRNA [NM_001347]	CTGCCTGAATGCAACAGTAATTTATATCCAGGACAAATACAGTCTGGGCGTCACTATCCT	NM_001347	chr4:952735-952676	1.11173	down	2992.49	3344.05	2.48118	2.63399	Detected	Detected
1144	A_23_P211212	Hs.517356	COL18A1	collagen, type XVIII, alpha 1	Homo sapiens collagen, type XVIII, alpha 1 (COL18A1), transcript variant 1, mRNA [NM_030582]	CGGTGGGGCTGGTTCTGTAATTGTGTGTGATGTGAAGCCAATTCAGACAGGCAAATAAAA	NM_030582	chr21:46933558-46933617	1.13566	down	171749	196058	8.32399	8.50753	Detected	Detected
1145	A_23_P500773	Hs.644143	MAP3K7	mitogen-activated protein kinase kinase kinase 7	Homo sapiens mitogen-activated protein kinase kinase kinase 7 (MAP3K7), transcript variant A, mRNA [NM_003188]	GAGTGATTGGTGGTATATTACGGAAATACGGAACCTTTAGGGATAGTTCCGTGTAAGGGC	NM_003188	chr6:91225746-91225687	1.02902	up	1895.21	1851.3	1.8222	1.78093	Detected	Detected
1146	A_32_P148726	Hs.380240	MGC21881	uncharacterized locus MGC21881	Homo sapiens cDNA FLJ45890 fis, clone OCBBF3022576. [AK127789]	GTTACCCATATTGCATGTTGTGGTAGTAGATGCAGCCCCCCAAAATAAAAGTCAAAAGAT		chr9:66557350-66557409	1.42962	up	111.81	78.6148	-2.26104	-2.77667	Detected	Detected
1147	A_33_P3329444	Hs.191815	MAMSTR	MEF2 activating motif and SAP domain containing transcriptional regulator	Homo sapiens MEF2 activating motif and SAP domain containing transcriptional regulator (MAMSTR), transcript variant 2, mRNA [NM_182574]	TATGGTTGGGGGGCTTCTTTTGCTGCTGGCCACGGCAAACAAGCTGCTTGCTGCTTCCTT	NM_182574	chr19:49216315-49216256	1.01062	down	290.257	294.857	-0.88476	-0.869523	Detected	Detected
1148	A_33_P3865368	Hs.655801	LOC254896	uncharacterized LOC254896	Homo sapiens hypothetical protein MGC31957, mRNA (cDNA clone MGC:31957 IMAGE:3959651), complete cds. [BC021569]	GCCTCCTGAAGACACAGAGCGGTTGCCTCTCTCATTAATTAATTAATTAGTTAATAAAAT		chr8:22960988-22961047	1.12693	up	229.744	204.923	-1.22206	-1.39446	Detected	Detected
1149	A_19_P00316659	Hs.292457	SNHG5	small nucleolar RNA host gene 5 (non-protein coding)	Homo sapiens small nucleolar RNA host gene 5 (non-protein coding) (SNHG5), non-coding RNA [NR_003038]	CACGAGGTTTACTTGACTGTTGTGTGAAAAGCTGATAAGAAAACCATCCAGAAAAAAGCT	NR_003038	chr6:86386900-86386841	1.10571	up	9568.91	8698.89	4.15819	4.01322	Detected	Detected
1150	A_23_P10291	Hs.644082	CTSE	cathepsin E	Homo sapiens cathepsin E (CTSE), transcript variant 1, mRNA [NM_001910]	TATTGGTAATGTTAAGACTGCTGGGTGGGTTTGGAGTTCTTGGCTTTAATCATTCATTAC	NM_001910	chr1:206332029-206332088	1.03308	down	72.0138	74.7814	-2.89574	-2.84879	Detected	Detected
1151	A_24_P389285	Hs.657377	C7orf54	chromosome 7 open reading frame 54	Homo sapiens chromosome 7 open reading frame 54 (C7orf54), non-coding RNA [NR_027330]	ACCATATATACCATTACATTTTGTTTCTCCCATCTCTCAGGTAGACTTACACTTTCGGCC	NR_027330	chr7:127637816-127637875	9.15639	down	9.07707	83.5436	-5.88372	-2.68894	Not Detected	Detected
1152	A_32_P47701	Hs.535192	EEF1A1	eukaryotic translation elongation factor 1 alpha 1	Homo sapiens eukaryotic translation elongation factor 1 alpha 1 (EEF1A1), mRNA [NM_001402]	AGAGATATGAGGAAATTGTTAAGGAAGTCAGCACTTACATTAAGAAAATTGGCTACAACC	NM_001402	chr6:74228782-74228723	1.07808	up	62428.7	58207	6.86398	6.75551	Detected	Detected
1153	A_23_P210920	Hs.82327	GSS	glutathione synthetase	Homo sapiens glutathione synthetase (GSS), mRNA [NM_000178]	ATCCTTGAGATGTGGGTATAGCTCAGGGTAAGCTGCTCTGAGGTAAAGGTCCATGAACCC	NM_000178	chr20:33516441-33516382	1.08897	down	8142.53	8912.91	3.92532	4.04828	Detected	Detected
1154	A_23_P255805	Hs.493218	ZNF7	zinc finger protein 7	Homo sapiens zinc finger protein 7 (ZNF7), mRNA [NM_003416]	CGGAGCTCATATCTTATTGAACACCAGAGAATACACACTAGGGCCCAGTGGTTTTACGAA	NM_003416	chr8:146068266-146068325	1.00139	up	1113.56	1117.78	1.05502	1.05302	Detected	Detected
1155	A_23_P202658	Hs.523836	GSTP1	glutathione S-transferase pi 1	Homo sapiens glutathione S-transferase pi 1 (GSTP1), mRNA [NM_000852]	GGTTGGGGGGACTCTGAGCGGGAGGCAGAGTTTGCCTTCCTTTCTCCAGGACCAATAAAA	NM_000852	chr11:67354050-67354109	1.05054	down	244698	258397	8.8347	8.90583	Detected	Detected
1156	A_33_P3298861	Hs.658514	SLC12A8	solute carrier family 12 (potassium/chloride transporters), member 8	Homo sapiens solute carrier family 12 (potassium/chloride transporters), member 8 (SLC12A8), transcript variant 1, mRNA [NM_024628]	TGACATGGAGATGACTCAGCTCACCCAGGAGAATGCAGACTTCGCCACTCGGGATCGCTA	NM_024628	chr3:124802842-124802783	1.28535	down	256.431	331.309	-1.06352	-0.701363	Detected	Detected
1157	A_32_P16489	Hs.433439	MRPL35	mitochondrial ribosomal protein L35	Homo sapiens mitochondrial ribosomal protein L35 (MRPL35), nuclear gene encoding mitochondrial protein, transcript variant 2, mRNA [NM_145644]	GGGAATTTGTATTCGGCAATAAAACCCAGAGTAAACTCTTAAGATAAAATGACGACGTCC	NM_145644	chr2:86437658-86437716	1.06981	up	497.746	467.676	-0.106678	-0.204029	Detected	Detected
1158	A_23_P20022	Hs.706124	HILPDA	hypoxia inducible lipid droplet-associated	Homo sapiens chromosome 7 open reading frame 68 (C7orf68), transcript variant 1, mRNA [NM_013332]	GGATGCCAAAGCCTGCTCAAGTTATGGACATTGTGGCCACCATGTGGCTTAAATGATTTT	NM_013332	chr7:128098381-128098440	1.0217	down	2359.37	2423.06	2.13824	2.16922	Detected	Detected
1159	A_32_P191860	Hs.656990	SCGBL	secretoglobin-like	Homo sapiens secretoglobin-like (SCGBL), mRNA [NM_001025591]	CGTTCCTGGCCTGGCTCTGTTCATCACTACAGAGACCCCAATGAACACCTGCAGCTCAGT	NM_001025591	chr19:35084403-35084346	1.59237	down	88.4445	141.565	-2.59924	-1.92807	Detected	Detected
1160	A_33_P3217119	Hs.202207	OSCP1	organic solute carrier partner 1	Homo sapiens organic solute carrier partner 1 (OSCP1), transcript variant 2, mRNA [NM_206837]	CTGACTTTCCATTATGTATACCCTTTTGAGAACTTTGAGTTTTGTACCTGGGCAAAATAA	NM_206837	chr1:36893980-36893921	1.03071	up	772.43	753.296	0.527316	0.483678	Detected	Detected
1161	A_23_P51660	Hs.271353	MUTYH	mutY homolog (E. coli)	Homo sapiens mutY homolog (E. coli) (MUTYH), transcript variant alpha1, mRNA [NM_012222]	ATGGGCCAGCAAGTCCTGGATAATTTCTTTCGGTCTCACATCTCCACTGATGCACACAGC	NM_012222	chr1:45795058-45794999	1.1103	down	1220.37	1361.99	1.18716	1.3381	Detected	Detected
1162	A_33_P3278826		LTK	leukocyte receptor tyrosine kinase	leukocyte receptor tyrosine kinase [Source:HGNC Symbol;Acc:6721] [ENST00000360087]	TCTAGCAGGCACAGTTGATTCAAGGCTGCTCCTCTCCAGTGAGCTGGGATGGGTTTCTGC		chr15:41799749-41799690	1.01782	up	1160.51	1146.09	1.1146	1.08911	Detected	Detected
1163	A_23_P107102	Hs.226805	KIF2B	kinesin family member 2B	Homo sapiens kinesin family member 2B (KIF2B), mRNA [NM_032559]	CACTCTTATACAGGAAAACTGTCCAAATTATCTAAAGATCCTCCTGAGAAGCTTAAAACA	NM_032559	chr17:51902468-51902527	1.00557	up	8.36065	8.35741	-6.00233	-6.01034	Not Detected	Not Detected
1164	A_23_P126908	Hs.512898	TNFRSF14	tumor necrosis factor receptor superfamily, member 14	Homo sapiens tumor necrosis factor receptor superfamily, member 14 (TNFRSF14), mRNA [NM_003820]	GGATACCACATCGGAAGTGATTTTCTAAATTGGATTTGAATTCGGCTCCTGTTTTCTATT	NM_003820	chr1:2495144-2495203	1.116	down	2469.51	2770.26	2.20407	2.36241	Detected	Detected
1165	A_33_P3293734					TGTGGCAGCATCCCCAGCTTTGGCTGTTGGTGACCATCCCTGACTTAAGTGCCATGCAGA		chr5:092604130-092604189	1.03848	down	1374.81	1435.11	1.35907	1.41355	Detected	Detected
1166	A_19_P00317984	Hs.292457	SNHG5	small nucleolar RNA host gene 5 (non-protein coding)	Homo sapiens small nucleolar RNA host gene 5 (non-protein coding) (SNHG5), non-coding RNA [NR_003038]	CTTCCAGAACATCTGGGAGAATATTTAATGGAAAATCGCTTGGTTAAAACCTGACACTTT	NR_003038	chr6:86387737-86387678	1.08396	up	2572.61	2385.63	2.26307	2.14676	Detected	Detected
1167	A_33_P3342076	Hs.371823	PRDM2	PR domain containing 2, with ZNF domain	Homo sapiens PR domain containing 2, with ZNF domain (PRDM2), transcript variant 2, mRNA [NM_015866]	ACCTTGGCGAGTAAGAAAAGAACAGACCGGTTCAATATAAAATCTAGAGAGCGGAGTGGG	NM_015866	chr1:14109169-14109228	1.20437	up	107.859	90.0198	-2.31294	-2.58123	Detected	Detected
1168	A_23_P144054	Hs.155342	PRKCD	protein kinase C, delta	Homo sapiens protein kinase C, delta (PRKCD), transcript variant 1, mRNA [NM_006254]	GTCTGCATTCGCTGGCTTCTCCTTTGTGAACCCCAAATTCGAGCACCTCCTGGAAGATTG	NM_006254	chr3:53226222-53226281	1.09953	down	2121.08	2344.26	1.98464	2.12152	Detected	Detected
1169	A_23_P104942	Hs.654965	TMX2	thioredoxin-related transmembrane protein 2	Homo sapiens thioredoxin-related transmembrane protein 2 (TMX2), transcript variant 1, mRNA [NM_015959]	AGACAATATTGAACAACCCCCTATTTTGTGGGGATTGAGAAGGGGTGAATAGAGGCTTGA	NM_015959	chr11:57508264-57508323	1.10724	down	4338.37	4828.47	3.01699	3.16396	Detected	Detected
1170	A_24_P322369	Hs.126550	VPS4B	vacuolar protein sorting 4 homolog B (S. cerevisiae)	Homo sapiens vacuolar protein sorting 4 homolog B (S. cerevisiae) (VPS4B), mRNA [NM_004869]	ACAGTTTGTCCTGACCACACATATGTTATCAGTGTAATGCTTTATGAAGCTTTAGAAATG	NM_004869	chr18:61056939-61056880	1.00817	up	6249.68	6231.14	3.54362	3.53189	Detected	Detected
1171	A_32_P121303	Hs.475103	NUP50	nucleoporin 50kDa	Homo sapiens nucleoporin 50kDa (NUP50), transcript variant 2, mRNA [NM_007172]	TACTTGAATTGTCCAGACAATATAATCTCAGCTTGTATTAGTTTTTGAATGCTCCCATCG	NM_007172	chr22:45583785-45583843	1.00244	up	886.266	888.686	0.725652	0.722134	Detected	Detected
1172	A_23_P165608	Hs.25887	SEMA4F	sema domain, immunoglobulin domain (Ig), transmembrane domain (TM) and short cytoplasmic domain, (semaphorin) 4F	Homo sapiens sema domain, immunoglobulin domain (Ig), transmembrane domain (TM) and short cytoplasmic domain, (semaphorin) 4F (SEMA4F), mRNA [NM_004263]	GGTGGTTCTGCTTATTCTTCAAGTTTATCTGAATCTGTGGGGAGTGCATGATCCCCATGT	NM_004263	chr2:74907746-74907805	1.0978	down	774.709	854.882	0.531566	0.666186	Detected	Detected
1173	A_21_P0010023		XLOC_013694		BROAD Institute lincRNA (XLOC_013694), lincRNA [TCONS_00028345]	AGTGAACAATGTAGCCCAGAAGAGCCAGCACAGATCCCTCCCACCTATCAGCCCTGTCTT		chr20:023499337-023499278	1.01471	up	214.23	212.218	-1.32293	-1.344	Detected	Detected
1174	A_23_P57941	Hs.696735	RBM6	RNA binding motif protein 6	Homo sapiens RNA binding motif protein 6 (RBM6), transcript variant 1, mRNA [NM_005777]	ATAAAACAGTCTGAGCAGGAGCTAGCCTATCTGGAAAGGAGAGAACGAGAGGGAAAGTTT	NM_005777	chr3:50106147-50107896	1.05762	down	869.764	924.645	0.698535	0.77936	Detected	Detected
1175	A_24_P880043	Hs.500512	PCGF5	polycomb group ring finger 5	Homo sapiens polycomb group ring finger 5 (PCGF5), mRNA [NM_032373]	TGTATTTTCTGTTGATCTATGGAATGTTCTGTACAAAGCTGTATAATTGTACTGTTGGGC	NM_032373	chr10:93043866-93043925	1.20979	up	1250.41	1038.93	1.22224	0.947486	Detected	Detected
1176	A_21_P0013410		XLOC_l2_013696		BROAD Institute lincRNA (XLOC_l2_013696), lincRNA [TCONS_l2_00027263]	GGTCTGTGGTCCTGTGTGCTCCTCGCAGCTCCACCTTCAATAAACTCTGAGAAGGCTGCA		chr7:2514419-2514360	1.01039	down	409.949	416.355	-0.386642	-0.371727	Detected	Detected
1177	A_23_P200222	Hs.726256	LRP8	low density lipoprotein receptor-related protein 8, apolipoprotein e receptor	Homo sapiens low density lipoprotein receptor-related protein 8, apolipoprotein e receptor (LRP8), transcript variant 2, mRNA [NM_033300]	TATTTATGTTCACACAGGAATTTGGTTTACTGCTTTGTAAATAAAAGGGAAAACTCCGGG	NM_033300	chr1:53711278-53711219	1.02878	down	924.816	956.363	0.787078	0.828019	Detected	Detected
1178	A_33_P3263027	Hs.611445			Novel proteinUncharacterized protein [Source:UniProtKB/TrEMBL;Acc:Q5JPQ1] [ENST00000370707]	TTCATCTCCTGAAATGTAGACATTTAATAGTGAGCTTCTCCCCTTGACCTCATCACTCTG		chrX:135057131-135057190	1.55759	down	65.5487	102.627	-3.03145	-2.39213	Detected	Detected
1179	A_23_P256021	Hs.522675	LAS1L	LAS1-like (S. cerevisiae)	Homo sapiens LAS1-like (S. cerevisiae) (LAS1L), transcript variant 1, mRNA [NM_031206]	AGACAACCTGGGAGACAGCCTGGATCAGCCACATCAACTCAGTTGTCCACCACAGGGGAA	NM_031206	chrX:64732577-64732518	1.05572	down	6661.21	7068.78	3.63562	3.71385	Detected	Detected
1180	A_21_P0013522	Hs.729413	XLOC_l2_014579		AGENCOURT_8492923 NIH_MGC_100 Homo sapiens cDNA clone IMAGE:6300203 5', mRNA sequence [BQ652687]	TAATGTTGCACAAGAACCATTGCTGGACTGCATCATTGCTTACCCAACATGACTCAGCCT			1.2393	down	52.0742	64.8695	-3.36345	-3.05393	Detected	Detected
1181	A_21_P0002261		XLOC_001595		BROAD Institute lincRNA (XLOC_001595), lincRNA [TCONS_00003800]	CACTTCAGCAATGAAGACTGGATTTTCTCTGAAATGAACAACAAAATAAAATCTCTCCTG		chr2:102605400-102605459	1.09147	up	312.932	288.191	-0.776238	-0.902516	Detected	Detected
1182	A_19_P00802390		XLOC_007231		BROAD Institute lincRNA (XLOC_007231), lincRNA [TCONS_00015178]	ATTTGCCTGATCCATCATCTCCTCTGTTATCTCTGCATTTTCATCTGCCATTTCTTGAGG		chr11:094646541-094646482	1.65259	down	59.5194	98.8704	-3.17066	-2.44593	Detected	Detected
1183	A_24_P190168	Hs.199695	TMEM97	transmembrane protein 97	Homo sapiens transmembrane protein 97 (TMEM97), mRNA [NM_014573]	ATCTGGAAGTGTGCTAGTATGCTCCCTAGTGGATAACTTAATCTTTTAATACAGTTCCGT	NM_014573	chr17:26654924-26654983	1.17257	down	1064.1	1254.19	0.989469	1.21914	Detected	Detected
1184	A_33_P3418987	Hs.531192	PRAMEF13	PRAME family member 13	Homo sapiens PRAME family member 13 (PRAMEF13), mRNA [NM_001024661]	CTTTGTCTGTGATTGAGTTTCAGCTGTAGAACATCAAAGCAACCAAATAGAATTTGATCA	NM_001024661	chr1:13447477-13447418	16.2989	down	7.71192	126.347	-6.11886	-2.09215	Not Detected	Detected
1185	A_24_P233917	Hs.592859	KIAA0494	KIAA0494	Homo sapiens KIAA0494 (KIAA0494), mRNA [NM_014774]	CACATTTGGGTATTCCTGAGACTTTATAGAGCGTGTATTGTTTGTTATACGAACCTAACC	NM_014774	chr1:47141088-47141029	1.03276	up	4248.41	4134.95	2.98676	2.94026	Detected	Detected
1186	A_33_P3271111	Hs.494457	NINJ1	ninjurin 1	Homo sapiens ninjurin 1 (NINJ1), mRNA [NM_004148]	CCCAGCACCCACTTTTCTAATCATGAATGAACAATAAAGCCCACGCTCTTTGTCAGGCTC	NM_004148	chr9:95883839-95883780	1.07129	down	30425	32763	5.82703	5.92638	Detected	Detected
1187	A_33_P3390853	Hs.355559	LOC550643	uncharacterized LOC550643	Homo sapiens uncharacterized LOC550643 (LOC550643), non-coding RNA [NR_015367]	GGTGACATCCTGTTCTTGTTGTATAACTTTATATTCCTATAAATCCATTAAGGCCCCAAT	NR_015367	chrX:56843930-56843989	1.00136	up	18823.9	18895.7	5.13434	5.13237	Detected	Detected
1188	A_32_P70724	Hs.443650	KDM5B	lysine (K)-specific demethylase 5B	Homo sapiens lysine (K)-specific demethylase 5B (KDM5B), mRNA [NM_006618]	ATAGCCCATAGCTATTTTCCTTGCTTTTCTTTTTTAAAGGGGTCTGTTCTGCAGTGGAGA	NM_006618	chr1:202696804-202696745	1.02443	down	6270.66	6457.09	3.54846	3.58327	Detected	Detected
1189	A_23_P320225	Hs.87306	EVC2	Ellis van Creveld syndrome 2	Homo sapiens Ellis van Creveld syndrome 2 (EVC2), transcript variant 1, mRNA [NM_147127]	CCCTGTACCCATTGTAGGGGCAGAAACCATTGATCTATTAAACACAGGAGAGAAGCTCTT	NM_147127	chr4:5564743-5564684	1.14974	up	55.6466	48.6499	-3.26772	-3.46903	Detected	Detected
1190	A_33_P3358099	Hs.158954	CD300E	CD300e molecule	Homo sapiens CD300e molecule (CD300E), mRNA [NM_181449]	AGAAACAAACAGTGGCTTCTCCATGCTTTGAATTTTCCCTTCTCCCTTACTCCCTTTTTT	NM_181449	chr17:72606150-72606091	1.03003	up	414.886	404.876	-0.369373	-0.412059	Detected	Detected
1191	A_24_P15877				Homo sapiens FKSG41 (FKSG41) mRNA, complete cds. [AF333762]	GGGACTCTGGCCAATGCCATTCTGTTCTTCCATAATATCTTTCCCATCTTGACTGAGCAT		chr19:56219021-56219080	3.14768	up	90.9542	29.0452	-2.55888	-4.21317	Detected	Not Detected
1192	A_33_P3257594	Hs.730762	CCDC103	coiled-coil domain containing 103	Homo sapiens coiled-coil domain containing 103 (CCDC103), mRNA [NM_213607]	CTGGAACTGTCACACTATTCAGGGAAGGACCTTCCAGGATGTGGCCACTGAAATCTCCCC	NM_213607	chr17:42978960-42979019	5.15683	up	47.0842	9.17774	-3.50877	-5.87526	Detected	Not Detected
1193	A_21_P0014598	Hs.534953	LOC730081		PREDICTED: Homo sapiens hypothetical LOC730081 (LOC730081), miscRNA [XR_110479]	TTACCTTTTAAAAGTGTTCCAGTAGCTGTGTTGGAAACCCTCTAACCACGGCAGCCCATT	XR_110479	chr1:100434923-100434864	1.00953	up	39.7171	39.5459	-3.75426	-3.76794	Detected	Detected
1194	A_21_P0006460		LOC100506992	uncharacterized LOC100506992	PREDICTED: Homo sapiens hypothetical LOC100506992 (LOC100506992), miscRNA [XR_113296]	TTTTGTCTTTGGTGTCTTAAAATTTTGCAGCCAGGCAAGAGAGGTTCACAGGGAAGGTAG	XR_113296	chrX:119055287-119055228	2.07517	up	44.1181	21.3701	-3.60265	-4.65587	Detected	Not Detected
1195	ERCC-00098_150					CAGGCCTGTGCTAGGATCAGGGCGACCATGCCAAATATCAACTCAAGGACAAGTTGACGC			1.05474	down	8.46452	8.9741	-5.98452	-5.90763	Not Detected	Not Detected
1196	A_23_P358009	Hs.655410	DNAJC16	DnaJ (Hsp40) homolog, subfamily C, member 16	Homo sapiens DnaJ (Hsp40) homolog, subfamily C, member 16 (DNAJC16), mRNA [NM_015291]	ATTAGCCATGAGAATTTGGTTGTAGTTTTCAGGTAGGTTGGTTTCTTCCTCATTTGCAGC	NM_015291	chr1:15897649-15897708	1.06368	up	763.351	721.365	0.510259	0.42119	Detected	Detected
1197	A_21_P0005726		XLOC_006850		BROAD Institute lincRNA (XLOC_006850), lincRNA [TCONS_00014767]	AGAATGATTCCTTTCAACTCCGAGAGAAGAAGCTGCAGATGAAGAGCAAGTAGGATGGAT		chr8:77388231-77431037	1.14218	up	139.941	123.155	-1.93727	-2.12907	Detected	Detected
1198	A_23_P254353	Hs.495554	NOXA1	NADPH oxidase activator 1	Homo sapiens NADPH oxidase activator 1 (NOXA1), mRNA [NM_006647]	ATGGCTGGAGGGCCACTGTGACGGCCGCATCGGCATCTTCCCCAAGTGCTTCGTGGTCCC	NM_006647	chr9:140328686-140328745	1.17364	down	1474.41	1739.38	1.45998	1.69097	Detected	Detected
1199	A_24_P401100					AACTTACGGCAAGCCTGTCCATCATGGTATTAACAAGCCTACAGTTGATTGCAGAGGAGT		chr16:016025917-016025856	1.02539	down	142789	147172	8.05758	8.09374	Detected	Detected
1200	A_23_P210608	Hs.155040	ZNF217	zinc finger protein 217	Homo sapiens zinc finger protein 217 (ZNF217), mRNA [NM_006526]	GATGATTGACTCAATCTTTGCCTAATCCAATGAGTGTTACAGAGAGCTTGCTGTGACTAG	NM_006526	chr20:52184137-52184078	1.10051	up	1438.97	1314.32	1.42488	1.28671	Detected	Detected
1201	A_23_P115861	Hs.147440	ZNF485	zinc finger protein 485	Homo sapiens zinc finger protein 485 (ZNF485), mRNA [NM_145312]	TCATCCTTTGCTGGTCATCAGAAAACTCACAGTGGAAATAAACCGTATCAGTGTCGTGAC	NM_145312	chr10:44112506-44112565	1.0634	up	176.976	167.287	-1.59854	-1.68722	Detected	Detected
1202	A_23_P15798	Hs.572443	KRTAP4-12	keratin associated protein 4-12	Homo sapiens keratin associated protein 4-12 (KRTAP4-12), mRNA [NM_031854]	CTAATAAATTGACAAATTGTCCTCCAACATCCTCCCACCTCTTTGACTTCAGGACATTTA	NM_031854	chr17:39279576-39279517	1.26637	down	73.1203	93.0767	-2.87374	-2.53305	Detected	Detected
1203	A_23_P31064	Hs.6909	MOXD1	monooxygenase, DBH-like 1	Homo sapiens monooxygenase, DBH-like 1 (MOXD1), transcript variant 2, mRNA [NM_015529]	TGTAAGTTCTGAATGGTTCCTTGCTGACTTTGGGTGACACATGTACCACATACTGGCTCA	NM_015529	chr6:132617445-132617386	1.07478	down	6432.2	6949.02	3.58515	3.6892	Detected	Detected
1204	A_21_P0005963	Hs.149545	LOC100507420	uncharacterized LOC100507420	PREDICTED: Homo sapiens hypothetical LOC100507420, transcript variant 1 (LOC100507420), miscRNA [XR_110876]	AGCGGGACTTAGACAATGGGGTTAGGCAGTCACATGTCTGCACGTGGAAACTTTCTGGGA	XR_110876	chr8:37264454-37264395	1.00687	up	3675.25	3669.08	2.77768	2.76781	Detected	Detected
1205	A_23_P354217	Hs.399779	TMEM151A	transmembrane protein 151A	Homo sapiens transmembrane protein 151A (TMEM151A), mRNA [NM_153266]	TTGCCCTCCCGGACTTATCTACTCTTCACTTTCCTGATGATCCATGGGGCCCAGGCCTAG	NM_153266	chr11:66063843-66063902	1.17415	down	11481.7	13551.1	4.42111	4.65273	Detected	Detected
1206	A_23_P206532	Hs.78060	PHKB	phosphorylase kinase, beta	Homo sapiens phosphorylase kinase, beta (PHKB), transcript variant 2, mRNA [NM_001031835]	ATCCTTGGCGGGGTTATGGACCTCTTGCATGTCATAGCCAATCTAACGGTAATGGTAAAT	NM_001031835	chr16:47733400-47733459	1.05806	down	8049.99	8561.44	3.90883	3.99024	Detected	Detected
1207	A_19_P00322930		LOC100507376		PREDICTED: Homo sapiens hypothetical LOC100507376, transcript variant 1 (LOC100507376), miscRNA [XR_108543]	GTTGATTCTAGGGTCAGGGCCCTCACTCACACTGCTGGAAGGTTAAAGTCGACTTCACGC	XR_108543	chr4:6675594-6675535	1.12267	down	273.231	308.337	-0.971969	-0.80503	Detected	Detected
1208	A_32_P29118	Hs.201340	SEMA3D	sema domain, immunoglobulin domain (Ig), short basic domain, secreted, (semaphorin) 3D	Homo sapiens sema domain, immunoglobulin domain (Ig), short basic domain, secreted, (semaphorin) 3D (SEMA3D), mRNA [NM_152754]	TGTGTCAGATGCCCTAGTTAATCATGTAATTTAATTCTGGTATTGTGAGTGGTTAGCAAT	NM_152754	chr7:84625062-84625003	1.05247	up	489.912	467.9	-0.129567	-0.20334	Detected	Detected
1209	A_21_P0011120	Hs.117825	PARP4	poly (ADP-ribose) polymerase family, member 4	Homo sapiens poly (ADP-ribose) polymerase family, member 4 (PARP4), mRNA [NM_006437]	TATTCCCTGGGCTTTTGAGGCAATAAAGCAAGCAAGTGAATGGGTAAGAAGAACTGAAGG	NM_006437	chr13:24995449-24995390	1.09417	down	13518.9	14868.6	4.65675	4.78658	Detected	Detected
1210	A_33_P3275687	Hs.454713	TBC1D3B	TBC1 domain family, member 3B	Homo sapiens TBC1 domain family, member 3B (TBC1D3B), mRNA [NM_001001417]	CTGGTAGAAGGCGAACAGGCGCTGATGCCGATAACAAGAATCGCCTTTAAGGTTCAGCAG	NM_001001417	chr17:34495485-34495426	1.41056	down	132.262	187.529	-2.01869	-1.52243	Detected	Detected
1211	A_23_P112061	Hs.600384	HGSNAT	heparan-alpha-glucosaminide N-acetyltransferase	Homo sapiens heparan-alpha-glucosaminide N-acetyltransferase (HGSNAT), mRNA [NM_152419]	TTCTGTATTCCTCATGGTGCCAAACACAGTGCCTTCTACATTGCAGGCGCTGAATAAACA	NM_152419	chr8:43056897-43056956	1.04525	down	8936.53	9389.26	4.05955	4.1234	Detected	Detected
1212	A_33_P3235330	Hs.474536	MTMR3	myotubularin related protein 3	Homo sapiens myotubularin related protein 3 (MTMR3), transcript variant 3, mRNA [NM_021090]	CTCCAGGCCCATTCAAAGCTTTATTAGATTTAAAAGTAAGATCTGGTATGAAGAAAGGTT	NM_021090	chr22:30426759-30426818	1.00824	down	452.544	458.637	-0.244029	-0.232186	Detected	Detected
1213	A_33_P3351529					GAGAAAGGGCCAAGTGATCCAGTTCTAAGTGTCATCTTTTGTTTTATTATGAAGACATAA		chr7:152299325-152299266	1.03022	up	194935	190197	8.50669	8.46374	Detected	Detected
1214	A_23_P91350	Hs.636359	GPCPD1	glycerophosphocholine phosphodiesterase GDE1 homolog (S. cerevisiae)	Homo sapiens glycerophosphocholine phosphodiesterase GDE1 homolog (S. cerevisiae) (GPCPD1), mRNA [NM_019593]	AGCTTCTTATGTGCCTGTTATATTCTCCAGTAAGATTGTAAGCCCCTTAAGGGCAGGGAC	NM_019593	chr20:5525220-5525161	1.14028	up	503.395	443.752	-0.0903988	-0.279787	Detected	Detected
1215	A_23_P127721	Hs.146738	P2RX3	purinergic receptor P2X, ligand-gated ion channel, 3	Homo sapiens purinergic receptor P2X, ligand-gated ion channel, 3 (P2RX3), mRNA [NM_002559]	CCCCCTCTTCAACTTTGAGAAGGGAAACCTCCTTCCCAACCTGACAGCCAGGGACATGAA	NM_002559	chr11:57116158-57117269	1.05688	down	231.734	246.183	-1.20962	-1.12981	Detected	Detected
1216	A_23_P111481	Hs.111801	SRRT	serrate RNA effector molecule homolog (Arabidopsis)	Homo sapiens serrate RNA effector molecule homolog (Arabidopsis) (SRRT), transcript variant 1, mRNA [NM_015908]	GTCCTATGAAGCTCTGAGAATTTTTTGTACGATCAGCCTTACTGCTAATAAAAGCACTTC	NM_015908	chr7:100486219-100486278	1.14653	down	6941.26	7999.6	3.69504	3.89232	Detected	Detected
1217	A_23_P139648	Hs.46835	IAPP	islet amyloid polypeptide	Homo sapiens islet amyloid polypeptide (IAPP), mRNA [NM_000415]	AAATCCTGCTCCTGACTCGGTCAAAATATTTTTTAAAGTCTATTGTTTGTTGTGCTTGCT	NM_000415	chr12:21532144-21532203	1.12903	up	260.711	232.112	-1.03964	-1.21472	Detected	Detected
1218	A_23_P103149	Hs.643610	ACO2	aconitase 2, mitochondrial	Homo sapiens aconitase 2, mitochondrial (ACO2), nuclear gene encoding mitochondrial protein, mRNA [NM_001098]	TTTGAGTTTGGTTCAGATCTTAAGCAGCTCCATGCAACTGTATTTATTTTTGATGACAAG	NM_001098	chr22:41924818-41924877	1.05593	down	13334.4	14153.1	4.63692	4.71543	Detected	Detected
1219	A_23_P100539	Hs.442182	ABCC6	ATP-binding cassette, sub-family C (CFTR/MRP), member 6	Homo sapiens ATP-binding cassette, sub-family C (CFTR/MRP), member 6 (ABCC6), transcript variant 1, mRNA [NM_001171]	TCATCGATAGCTCCACACGATATTGAGTCTAGACCTGTGTTTGCTCTCTGGGAGGAAAAT	NM_001171	chr16:16243914-16243855	1.02383	up	32.4893	31.8975	-4.04405	-4.07802	Not Detected	Not Detected
1220	A_33_P3351249	Hs.730800	CXCL16	chemokine (C-X-C motif) ligand 16	Homo sapiens chemokine (C-X-C motif) ligand 16 (CXCL16), transcript variant 2, mRNA [NM_001100812]	CTTATTCTTACAAAAAGTGTAATAAAGGAGACTGACCCCTGACAACATGGTAGGCACTGT	NM_001100812	chr17:4637866-4637807	1.09679	down	1310.16	1444.41	1.28958	1.42287	Detected	Detected
1221	A_21_P0008352		XLOC_010859		Q21RF1_9BURK (Q21RF1) Biotin--acetyl-CoA-carboxylase ligase, partial (6%) [THC2728144]	ACCTAACACAGAGGGTAATGGTAGTGCTGTATCCATTCATTCACCCAATAAATATTTGCT		chr14:69448206-69448265	1.22299	up	75.8093	62.3076	-2.82164	-3.11206	Detected	Detected
1222	A_33_P3339011				golgin A2 family, member B [Source:HGNC Symbol;Acc:25315] [ENST00000546413]	TATCTTAAAGGGTAACACAGCCCTGGATTCTCCCAGATATTTAACCCCTGCAGCAAAAAA		chr12:100557089-100557030	1.24793	up	121.263	97.6749	-2.14395	-2.46348	Detected	Detected
1223	A_24_P79054	Hs.645227	TGFB1	transforming growth factor, beta 1	Homo sapiens transforming growth factor, beta 1 (TGFB1), mRNA [NM_000660]	CAACTATTGCTTCAGCTCCACGGAGAAGAACTGCTGCGTGCGGCAGCTGTACATTGACTT	NM_000660	chr19:41847802-41838142	1.02354	down	1055.34	1085.78	0.977553	1.01113	Detected	Detected
1224	A_23_P103099	Hs.282998	RBFOX2	RNA binding protein, fox-1 homolog (C. elegans) 2	Homo sapiens RNA binding protein, fox-1 homolog (C. elegans) 2 (RBFOX2), transcript variant 1, mRNA [NM_001031695]	CCTAGATGTAGAAATAATCTTTAATGAACGTGGCTCTAAGGGATTCGGGTTCGTAACTTT	NM_001031695	chr22:36174111-36164377	1.10863	up	828.524	751.207	0.628454	0.479671	Detected	Detected
1225	A_21_P0000419		SNORD114-22	small nucleolar RNA, C/D box 114-22	Homo sapiens small nucleolar RNA, C/D box 114-22 (SNORD114-22), small nucleolar RNA [NR_003215]	GATGATGACTACCGGTGGCGTATGAGTCATATGTGATGAATACGTGTTTGGAACTCTGAG	NR_003215	chr14:101449269-101449328	28.1958	up	220.716	7.86848	-1.2799	-6.09731	Detected	Not Detected
1226	A_23_P107735	Hs.631567	CD79A	CD79a molecule, immunoglobulin-associated alpha	Homo sapiens CD79a molecule, immunoglobulin-associated alpha (CD79A), transcript variant 1, mRNA [NM_001783]	TGATTGTAGCAGCCTCGTTAGTGTCACCCCCTCCTCCCTGATCTGTCAGGGCCACTTAGT	NM_001783	chr19:42385356-42385415	1.01043	down	6905.91	7014.05	3.68767	3.70264	Detected	Detected
1227	A_23_P149695	Hs.664752	ATP1A1OS	ATP1A1 opposite strand	Homo sapiens ATP1A1 opposite strand (ATP1A1OS), transcript variant 3, non-coding RNA [NR_024126]	CTCTGAAAGCAGGAGGTGTTCTCAGACTTGACCCTGAAGTAAACACATCTCTTTCACCTT	NR_024126	chr1:116948101-116948042	1.44711	up	136.859	95.0635	-1.9694	-2.50258	Detected	Detected
1228	A_33_P3212490	Hs.87889	DICER1	dicer 1, ribonuclease type III	Homo sapiens dicer 1, ribonuclease type III (DICER1), transcript variant 3, mRNA [NM_001195573]	CATGCTGCAGAAATTTGCAGTCTGCACCTTATGGATCACAATTACCTTTAGTTGTTTTTT	NM_001195573	chr14:95552674-95552615	1.13978	up	3920.98	3457.94	2.87106	2.6823	Detected	Detected
1229	A_23_P255523	Hs.658598	ALKBH4	alkB, alkylation repair homolog 4 (E. coli)	Homo sapiens alkB, alkylation repair homolog 4 (E. coli) (ALKBH4), mRNA [NM_017621]	GACCGTGGCCACACTTTTTTGGTTATTTAGTTTGTCACAGTCTTGGGGACATGGGATCAT	NM_017621	chr7:102097656-102097597	1.08945	down	802.552	878.868	0.582506	0.706106	Detected	Detected
1230	A_23_P54144	Hs.68879	BMP4	bone morphogenetic protein 4	Homo sapiens bone morphogenetic protein 4 (BMP4), transcript variant 1, mRNA [NM_001202]	GGACACGAGACTGGTCCACCACAATGTGACACGGTGGGAAACTTTTGATGTGAGCCCTGC	NM_001202	chr14:54417377-54417318	1.14674	down	1980.38	2282.74	1.88561	2.08316	Detected	Detected
1231	A_33_P3418496					AAGTATATTTAACGTTGGTAGTTCTGCTTTATTAAAATGCAGCAGAGATACTCTTCTGGC		chr1:242539084-242539025	1.13676	up	381.39	337.243	-0.490821	-0.675751	Detected	Detected
1232	A_24_P865672				Q5EU94_HUMAN (Q5EU94) Nucleophosmin, partial (92%) [THC2493194]	AAAGCACCGGTGAAGAAATCTATAAAGATGCTCCAGCCGAAAATGCACAGAAGTCAAATC		chr15:073192057-073191998	2.99175	up	67.0507	22.5279	-2.99876	-4.57975	Detected	Not Detected
1233	A_24_P357100	Hs.474711	RASD2	RASD family, member 2	Homo sapiens RASD family, member 2 (RASD2), mRNA [NM_014310]	AGCAAGCTAGCGCTGGGCATTCAGTACATACCACGATGTGCTCCCTCTCTTGATGCTTGG	NM_014310	chr22:35949610-35949669	1.00418	up	360.042	360.401	-0.573922	-0.579937	Detected	Detected
1234	A_23_P307430	Hs.355570	LSM12	LSM12 homolog (S. cerevisiae)	Homo sapiens LSM12 homolog (S. cerevisiae) (LSM12), mRNA [NM_152344]	TTTCTGGACTTTAGCCCACCAGTTTGTCTGGTTGACTAACCTGCTGAGAGCTAAAATTGG	NM_152344	chr17:42112349-42112290	1.01675	down	2105.01	2151.35	1.97366	1.99763	Detected	Detected
1235	A_24_P349821	Hs.382176	MTRF1	mitochondrial translational release factor 1	Homo sapiens mitochondrial translational release factor 1 (MTRF1), nuclear gene encoding mitochondrial protein, mRNA [NM_004294]	AGATGCTCTGGAAGCATAAAGCACTACAGAAATATATGGAGAACCTGAGTAAGGAGTACC	NM_004294	chr13:41834844-41834785	1.17524	up	165.339	141.414	-1.69666	-1.92961	Detected	Detected
1236	A_21_P0011971		XLOC_l2_008289		BROAD Institute lincRNA (XLOC_l2_008289), lincRNA [TCONS_l2_00014935]	TGATGTGGAAATGGATGTCAAGTGGCTCAACAAGAACACTGTGGAGAAGGTGAACGTCAA		chr2:139659396-139659337	1.10527	up	424.231	385.813	-0.337239	-0.481639	Detected	Detected
1237	A_33_P3321657	Hs.562227	HSPG2	heparan sulfate proteoglycan 2	Homo sapiens heparan sulfate proteoglycan 2 (HSPG2), mRNA [NM_005529]	TAGAAGGGACCCTCCTGTGGTCTTTGTCTTGATTTTTCTTAATAAACGGTGCTATCCCCG	NM_005529	chr1:22148799-22148740	1.05512	up	163152	155429	8.24991	8.1725	Detected	Detected
1238	A_23_P428382	Hs.655167	AFTPH	aftiphilin	Homo sapiens aftiphilin (AFTPH), transcript variant 1, mRNA [NM_203437]	CACCTCAAGCCTCAAAGTGACTGATGCATTTGCAAGACTCATGTCTACAGTAGAGAAGAC	NM_203437	chr2:64812605-64812664	1.04536	up	1405.33	1351.31	1.39075	1.32675	Detected	Detected
1239	A_21_P0013979	Hs.658098	LOC100506073		PREDICTED: Homo sapiens hypothetical protein LOC100506073 (LOC100506073), mRNA [XM_003119000]	ATACTGGGGCACAGAAAATATTAGAACCTCCAAATTCAATTCCAGAGTATTCCAAAACAT	XM_003119000	chr5:132295265-132295206	1.27372	up	105.001	82.8631	-2.35169	-2.70074	Detected	Detected
1240	A_23_P12405	Hs.147953	ESPN	espin	Homo sapiens espin (ESPN), mRNA [NM_031475]	GCCTCATTTCTTATCCCCGCCAAGGGTTTCCTCTCAGTCATTTGTTTACCAGAAACATGA	NM_031475	chr1:6520696-6520755	1.27416	down	26.3588	33.7593	-4.34573	-3.99618	Not Detected	Not Detected
1241	A_23_P143535	Hs.248815	WDR4	WD repeat domain 4	Homo sapiens WD repeat domain 4 (WDR4), transcript variant 2, mRNA [NM_033661]	TCTACAAGGCCACGTTCGACAACGTGACCTCCTACCTGAAGAAGAAAGAGGAGAGACTGC	NM_033661	chr21:44270319-44270260	1.06966	down	75.7665	81.464	-2.82246	-2.72531	Detected	Detected
1242	A_24_P400997	Hs.8118	SMCHD1	structural maintenance of chromosomes flexible hinge domain containing 1	Homo sapiens structural maintenance of chromosomes flexible hinge domain containing 1 (SMCHD1), mRNA [NM_015295]	CTACTTCTCGTAACATTGGGGTTAGAAGAATACAGATCAAATTGCTTTTTGATGAAACAC	NM_015295	chr18:2673319-2674029	1.02171	down	434.534	446.266	-0.302618	-0.271635	Detected	Detected
1243	A_24_P412156	Hs.522891	CXCL12	chemokine (C-X-C motif) ligand 12	Homo sapiens chemokine (C-X-C motif) ligand 12 (CXCL12), transcript variant 2, mRNA [NM_000609]	CATACCAATGAAAAAATGTATATGCACTTATAATTTTCCTAATAAAGTTCTGTACTCAAA	NM_000609	chr10:44865676-44865617	1.13583	up	280.56	248.287	-0.93378	-1.11753	Detected	Detected
1244	A_23_P121885	Hs.381089	ROPN1L	rhophilin associated tail protein 1-like	Homo sapiens rhophilin associated tail protein 1-like (ROPN1L), transcript variant 1, mRNA [NM_031916]	ACGGAATCCTACCTTGCCTCTCTAAAGGAAAATATAGACGCCAGGAAGAACGGCATGATA	NM_031916	chr5:10461437-10464984	1.12718	down	136.222	154.342	-1.97613	-1.80341	Detected	Detected
1245	A_23_P431939	Hs.13500	MR1	major histocompatibility complex, class I-related	Homo sapiens major histocompatibility complex, class I-related (MR1), transcript variant 1, mRNA [NM_001531]	TGAAGGTCCTGACGACACCCACAACATACATGAGAGTAATGGGATTGAGCATTTATGGCA	NM_001531	chr1:181024482-181024541	1.07716	down	1116.66	1209.05	1.05902	1.16626	Detected	Detected
1246	A_23_P122906	Hs.21631	AUTS2	autism susceptibility candidate 2	Homo sapiens autism susceptibility candidate 2 (AUTS2), transcript variant 1, mRNA [NM_015570]	AGTTCCATTTGGTCTTCTAGTATATTAAAGTGCTATCTGACGTTGTTATCCTGTTTTTGC	NM_015570	chr7:70257414-70257473	1.06658	up	945.395	890.968	0.81883	0.725834	Detected	Detected
1247	A_23_P24157	Hs.238303	PYROXD2	pyridine nucleotide-disulphide oxidoreductase domain 2	Homo sapiens pyridine nucleotide-disulphide oxidoreductase domain 2 (PYROXD2), mRNA [NM_032709]	TTGGAGAGAATCTTCGGGCTTCCTGGAGGGAACATATTCCACTGCGCCATGTCCCTGGAC	NM_032709	chr10:100146987-100144795	1.05492	down	392.3	415.988	-0.45013	-0.372998	Detected	Detected
1248	A_23_P216568	Hs.29276	FAM206A	family with sequence similarity 206, member A	Homo sapiens family with sequence similarity 206, member A (FAM206A), mRNA [NM_017832]	CGGGAAGCTAATTCTTGAAATATGCACATTATAGTTACTCAGTCTCACATACTCTAGTTA	NM_017832	chr9:111702937-111702996	1.00833	up	719.922	717.668	0.425752	0.413777	Detected	Detected
1249	A_21_P0013977	Hs.729648	PCID2	PCI domain containing 2	PREDICTED: Homo sapiens hypothetical protein LOC100506079 (LOC100506079), mRNA [XM_003118933]	CCGTGTTTCCTAAATGAATACTTGACATTTCGCTTGATCGTATATTTTTGCACAGCAGTG	XM_003118933	chr13:113842299-113842240	1.06436	down	419.602	448.92	-0.353066	-0.263081	Detected	Detected
1250	A_19_P00316371	Hs.668122	LOC100506178	uncharacterized LOC100506178	Homo sapiens uncharacterized LOC100506178 (LOC100506178), non-coding RNA [NR_038393]	TTGCATTGGTGGGTTTCCATGCCATATAACGTGCTACATATTTTTACGTTACCCTTGCAC	NR_038393	chr7:22613287-22613346	1.15492	down	315.231	365.952	-0.76568	-0.557884	Detected	Detected
1251	A_24_P397903	Hs.271876	FAM164A	family with sequence similarity 164, member A	Homo sapiens family with sequence similarity 164, member A (FAM164A), mRNA [NM_016010]	CACAAGTATTTGACAGTATGGTAGAATAAAAGATGATTGTAAGATTAAAAATGTAAAAAT	NM_016010	chr8:79631797-79631856	3.71329	down	36.3723	135.76	-3.88118	-1.98848	Not Detected	Detected
1252	A_24_P102880	Hs.585374	NAV1	neuron navigator 1	Homo sapiens neuron navigator 1 (NAV1), transcript variant 1, mRNA [NM_020443]	TAATCCAATCAGCCTTATATTTTAATAAGTCCTGAATCAACCTGACTACGGATATATGGG	NM_020443	chr1:201793533-201793592	1.39668	up	251.307	180.864	-1.09264	-1.57464	Detected	Detected
1253	A_23_P109677					GAGAAAAAGGATTTGATTATGAGGGTTACTGCTTTCACAGAATTATTCCAGGGTTTGTAT		chr3:060676328-060676269	1.00794	up	40979.3	40867	6.25666	6.24525	Detected	Detected
1254	A_24_P76358					TTACTGAAGATGTTCAGGGCAAAAACTGCCTAACTTCCGGCATGGATCTTATTCGTGACA		chr10:097354608-097354669	1.08316	up	19459.7	18058.7	5.18225	5.06701	Detected	Detected
1255	A_33_P3327245	Hs.631789	SETDB2	SET domain, bifurcated 2	Homo sapiens SET domain, bifurcated 2 (SETDB2), transcript variant 1, mRNA [NM_031915]	ATAATGATGGATTTAAACCACCCCGAGAGCATCTGAACTCTAAAACCAAGGGAGCACAAA	NM_031915	chr13:50059800-50059859	1.0725	down	289.514	312.11	-0.888455	-0.787484	Detected	Detected
1256	A_33_P3297611	Hs.580542			wn53g02.x1 NCI_CGAP_Lu19 Homo sapiens cDNA clone IMAGE:2449202 3', mRNA sequence [AI924184]	TTTTAAAACAAACTCAGAAGCCTCCTTGCTCCTCTCTGAAGGCATCCTTGGACCAGTTGT		chr2:119254784-119254843	1.18568	down	488.337	582.007	-0.134213	0.111497	Detected	Detected
1257	A_33_P3415087	Hs.166486	CLCN5	chloride channel 5	Homo sapiens chloride channel 5 (CLCN5), transcript variant 1, mRNA [NM_001127899]	GTGTGTTGTCTCTTTCCTACAAGTTAACCAGTTGCACTACATAATCTCTGGAAATTAATT	NM_001127899	chrX:49856988-49857047	1.32571	down	30.8241	41.0755	-4.11996	-3.71319	Not Detected	Detected
1258	A_23_P382043	Hs.520341	NT5DC1	5'-nucleotidase domain containing 1	Homo sapiens 5'-nucleotidase domain containing 1 (NT5DC1), mRNA [NM_152729]	GTGGTGTTCTATGTGCCGTGTATGGTCATATTAGTAGCTATTTGTTGCAAGATACTTGAA	NM_152729	chr6:116566312-116566371	1.09963	up	1326.06	1212.16	1.30698	1.16997	Detected	Detected
1259	A_33_P3229083	Hs.437275	HIST1H2BK	histone cluster 1, H2bk	Homo sapiens histone cluster 1, H2bk (HIST1H2BK), mRNA [NM_080593]	AAGAAGCGCAAGCGCAGCCGCAAGGAGAGCTACTCCGTATACGTGTACAAGGTGCTGAAG	NM_080593	chr6:27114496-27114437	1.04104	up	1781.35	1719.99	1.73281	1.67479	Detected	Detected
1260	A_23_P406702	Hs.23585	CAMSAP2	calmodulin regulated spectrin-associated protein family, member 2	Homo sapiens calmodulin regulated spectrin-associated protein family, member 2 (CAMSAP2), mRNA [NM_203459]	GCCACAGAGTTCATTGCTCTCAGTATAAGATTTTACTTTATTAATGCAGAAGGAATATGG	NM_203459	chr1:200829250-200829309	1.24246	up	1582.26	1280.09	1.56183	1.24863	Detected	Detected
1261	A_33_P3306110	Hs.470882	CALCRL	calcitonin receptor-like	Homo sapiens calcitonin receptor-like (CALCRL), mRNA [NM_005795]	ATATATCTTTTGCCCTCTTTAAAGTCTTCAGTAAACCAGTAAATGAATTCAATAAACCAA	NM_005795	chr2:188207915-188207856	4.75946	down	7.93592	37.9663	-6.07755	-3.82675	Not Detected	Detected
1262	A_23_P115919	Hs.498732	PHYH	phytanoyl-CoA 2-hydroxylase	Homo sapiens phytanoyl-CoA 2-hydroxylase (PHYH), transcript variant 2, mRNA [NM_001037537]	TTTCGAGCTCGACTTGTGAAAGGAGAAAGAACCAATCTTTGAAATAGCCATCTGCTATAA	NM_001037537	chr10:13320342-13320283	1.00477	up	711.671	711.961	0.409122	0.402259	Detected	Detected
1263	A_23_P211522	Hs.216226	SYNGR1	synaptogyrin 1	Homo sapiens synaptogyrin 1 (SYNGR1), transcript variant 1c, mRNA [NM_145738]	AGGACCGCAAGAAAGCCGTCCTGTCCGACATCGGTGTCTCGGCCTTCTGGGCTTTCCTCT	NM_145738	chr22:39770517-39772074	1.05063	down	1518.42	1603.56	1.50241	1.57367	Detected	Detected
1264	A_21_P0009375		XLOC_012083		BROAD Institute lincRNA (XLOC_012083), lincRNA [TCONS_00025806]	TATCCACGACTCGGCTCTGTGCCCCTATATCCACAACTCAGCGCTGTACCCCTACATTCA		chr17:4063592-4063651	1.24199	up	60.2649	48.7741	-3.1527	-3.46535	Detected	Detected
1265	A_33_P3233953					ATGTATGTCTTTGTGTGTGTGCATGTGAGCGTGTGTGTGTGCCTGTGCCTCTATCTATAT		chr9:138153022-138153081	1.06872	down	9211.41	9895.38	4.10326	4.19914	Detected	Detected
1266	A_23_P207400	Hs.194143	BRCA1	breast cancer 1, early onset	Homo sapiens breast cancer 1, early onset (BRCA1), transcript variant 2, mRNA [NM_007300]	AAGTGTTTTTCATAAACCCATTATCCAGGACTGTTTATAGCTGTTGGAAGGACTAGGTCT	NM_007300	chr17:41196481-41196422	1.0975	down	172.862	190.698	-1.63247	-1.49825	Detected	Detected
1267	A_23_P396062	Hs.459630	RAB40C	RAB40C, member RAS oncogene family	Homo sapiens RAB40C, member RAS oncogene family (RAB40C), transcript variant 2, mRNA [NM_021168]	GCTGTGATGTGACACCTTCGGGGACATTGACCACTCAAAACTCAGATCATCTCGCCCACC	NM_021168	chr16:678322-678381	1.10997	down	573.796	640.195	0.0984488	0.248971	Detected	Detected
1268	A_23_P201047	Hs.169875	THBS3	thrombospondin 3	Homo sapiens thrombospondin 3 (THBS3), mRNA [NM_007112]	GGGGCGTCTTGGTGTATTCTGCTTCTCCCAAGAAAACATAATTTGGTCCAATCTCCAGTA	NM_007112	chr1:155165848-155165789	1.23403	down	2005.13	2487.21	1.90354	2.20692	Detected	Detected
1269	A_23_P106505	Hs.200596	LCMT2	leucine carboxyl methyltransferase 2	Homo sapiens leucine carboxyl methyltransferase 2 (LCMT2), mRNA [NM_014793]	CCTTGTGATTTGAGATGGTACCTTAGAAAAAGTTACACGCAGTTCCGTGGTTGAATATAT	NM_014793	chr15:43620314-43620255	1.00766	down	681.364	690.136	0.346336	0.357342	Detected	Detected
1270	A_23_P2423	Hs.104650	MAGOHB	mago-nashi homolog B (Drosophila)	Homo sapiens mago-nashi homolog B (Drosophila) (MAGOHB), mRNA [NM_018048]	CAAGCTTAATGGTTATCCTTACTTGAGTCCACATGGGTTGGACAGTCCCCACACACATTA	NM_018048	chr12:10758734-10758675	1.04476	up	2628.83	2529.23	2.29426	2.23109	Detected	Detected
1271	A_19_P00802936	Hs.678537	BRK1	BRICK1, SCAR/WAVE actin-nucleating complex subunit	Homo sapiens BRICK1, SCAR/WAVE actin-nucleating complex subunit (BRK1), mRNA [NM_018462]	GACATTTTCAGACTTTTCTTTCTGTCACTTGGAGTGTCTATGCCTCTCATGTTTCCCTAA	NM_018462	chr3:10168525-10168584	1.03355	up	49564.4	48203.9	6.53107	6.48346	Detected	Detected
1272	A_23_P502882	Hs.153934	CBFA2T2	core-binding factor, runt domain, alpha subunit 2; translocated to, 2	Homo sapiens core-binding factor, runt domain, alpha subunit 2; translocated to, 2 (CBFA2T2), transcript variant 2, mRNA [NM_005093]	AAAGAAAGCCAATAATGTAAATAAATAGAAAACGAAGCCTCCACGCGTGGTTTTTAAAGG	NM_005093	chr20:32237579-32237638	1.05116	down	541.29	571.931	0.0143137	0.0863008	Detected	Detected
1273	A_23_P110243	Hs.657806	METTL14	methyltransferase like 14	Homo sapiens methyltransferase like 14 (METTL14), mRNA [NM_020961]	CACTTCCAGCTTGCACTTTGCTTTAATTTCTCTGAGCTGCAAGAATGTCTTAGCGAGCCT	NM_020961	chr4:119631543-119631602	1.04744	up	551.187	528.947	0.040453	-0.0264168	Detected	Detected
1274	A_33_P3709317	Hs.658237	SNORA28	small nucleolar RNA, H/ACA box 28	Homo sapiens small nucleolar RNA, H/ACA box 28 (SNORA28), small nucleolar RNA [NR_002964]	GCAGATGATCAAAACTGTCTGACACAATTTGAGCTTGCTATAGCCAGAAAGTCTAACCTA	NR_002964	chr14:103804201-103804260	1.03156	up	126.259	123.029	-2.08571	-2.13054	Detected	Detected
1275	A_23_P259442	Hs.75360	CPE	carboxypeptidase E	Homo sapiens carboxypeptidase E (CPE), mRNA [NM_001873]	TCTTGTGCTGACTAACTATAAGCATGATCTTGTTAATGCATTTTTGATGGGAAGAAAAGG	NM_001873	chr4:166419232-166419291	1.04108	down	4207.43	4402.94	2.97278	3.03086	Detected	Detected
1276	A_23_P106798	Hs.713615	SIAH1	seven in absentia homolog 1 (Drosophila)	Homo sapiens seven in absentia homolog 1 (Drosophila) (SIAH1), transcript variant 1, mRNA [NM_003031]	TTGCAACAGCCATTATGAATAGCGACTGTCTAGTCTTTGACACCAGCATTGCACAGCTTT	NM_003031	chr16:48395600-48395541	1.05998	up	182.506	173.071	-1.55414	-1.63818	Detected	Detected
1277	A_23_P109768	Hs.134623	RNF7	ring finger protein 7	Homo sapiens ring finger protein 7 (RNF7), transcript variant 1, mRNA [NM_014245]	TGGGACTCATCAAAGCCTTGGTTTAGCATTTTGTCAGTTTTATCTTCAGAAATTCTCTGC	NM_014245	chr3:141464250-141464309	1.03425	up	16294.8	15836.8	4.92618	4.8776	Detected	Detected
1278	A_32_P184279	Hs.591360	CCDC6	coiled-coil domain containing 6	Homo sapiens coiled-coil domain containing 6 (CCDC6), mRNA [NM_005436]	CTGGTAATAGTGGCAATCTTGACATTCTTGGTCAGAGTTTAGAGAGATGTAAGACCTTCA	NM_005436	chr10:61548670-61548611	1.04984	up	10329.1	9889.68	4.26848	4.19831	Detected	Detected
1279	A_23_P201567	Hs.342307	PRPF38B	PRP38 pre-mRNA processing factor 38 (yeast) domain containing B	Homo sapiens PRP38 pre-mRNA processing factor 38 (yeast) domain containing B (PRPF38B), transcript variant 1, mRNA [NM_018061]	AATTGATGAAACGTCAGTAGAGTCACACTTTGTGTACAGGGATGTCTTAGTGCCCAGATG	NM_018061	chr1:109243867-109243926	1.06096	down	343.382	366.2	-0.642272	-0.556906	Detected	Detected
1280	A_23_P144512	Hs.98008	GK2	glycerol kinase 2	Homo sapiens glycerol kinase 2 (GK2), mRNA [NM_033214]	GGAACAGGTTGCTTCTTACTGTGTAATACGGGTCGTAAATGTGTGTTTTCTGAACATGGC	NM_033214	chr4:80328517-80328458	30.2661	up	223.304	7.41623	-1.26308	-6.18271	Detected	Not Detected
1281	A_23_P119478	Hs.501452	EBI3	Epstein-Barr virus induced 3	Homo sapiens Epstein-Barr virus induced 3 (EBI3), mRNA [NM_005755]	TCTAGCTGAGAAATGGAGATGTACTACTCTCTCCTTTACCTTTACCTTTACCACAGTGCA	NM_005755	chr19:4237260-4237319	1.05214	down	1244.78	1316.46	1.21573	1.28905	Detected	Detected
1282	A_21_P0006055		XLOC_007568		BROAD Institute lincRNA (XLOC_007568), lincRNA [TCONS_00015754]	AAGGGATTCCACCCCCCATTCCAAGTCCCCTCCAAAAATATATATTGAAAGAAAACAAAA		chr9:129292563-129292622	1.13523	down	241.536	275.619	-1.14985	-0.966862	Detected	Detected
1283	A_33_P3256695	Hs.643580	PRPF40A	PRP40 pre-mRNA processing factor 40 homolog A (S. cerevisiae)	Homo sapiens PRP40 pre-mRNA processing factor 40 homolog A (S. cerevisiae) (PRPF40A), mRNA [NM_017892]	GTTGCTGGAGGCCCACGTTATGTTTTCTCAGTGTAATTCCTCTTTTTCTTGATAAAAAGA	NM_017892	chr2:153508166-153508107	1.09049	up	264.531	243.836	-1.01865	-1.14363	Detected	Detected
1284	ERCC-00113_271					AATGTAGGAGAGAGAGGTTAATAAGGCCTAGCCTAAAGGTTCTTGCAGAGCAACATCATA			1.09274	up	11.3624	10.4519	-5.55976	-5.6877	Not Detected	Not Detected
1285	A_33_P3294821	Hs.534544	OTOP1	otopetrin 1	Homo sapiens otopetrin 1 (OTOP1), mRNA [NM_177998]	TTTTTCTATTTTCTATGGAATGCACGCAGCTGCCTCCCTCTTTGAGGTCTATTGTAAGAT	NM_177998	chr4:4190593-4190534	1.01273	down	65.9126	67.0974	-3.02346	-3.00521	Detected	Detected
1286	A_24_P406714	Hs.30385	MLLT10	myeloid/lymphoid or mixed-lineage leukemia (trithorax homolog, Drosophila); translocated to, 10	Homo sapiens myeloid/lymphoid or mixed-lineage leukemia (trithorax homolog, Drosophila); translocated to, 10 (MLLT10), transcript variant 1, mRNA [NM_004641]	TAAAAGCTCACCACTAGAGTTCCTGAAACAGGTGAAACCTGTATGACAGCCCTTCCACTT	NM_004641	chr10:22031960-22032019	1.04748	up	621.755	596.645	0.214258	0.147332	Detected	Detected
1287	A_23_P123330	Hs.400295	RPL30	ribosomal protein L30	Homo sapiens ribosomal protein L30 (RPL30), mRNA [NM_000989]	TCTGAAATAGAGTACTATGCTATGTTGGCTAAAACTGGTGTCCATCACTACAGTGGCAAT	NM_000989	chr8:99054999-99054940	1.02561	up	84140	82464.1	7.29456	7.25808	Detected	Detected
1288	A_23_P110492	Hs.432862	MARCH6	membrane-associated ring finger (C3HC4) 6	Homo sapiens membrane-associated ring finger (C3HC4) 6 (MARCH6), mRNA [NM_005885]	TAAAGAGCAATGTGTTCTGGCTGTTTTATACTTCAACAATTTTTTCCCTAAGTGGTAAGC	NM_005885	chr5:10435312-10435371	1.07878	up	2011.29	1874.07	1.90796	1.79857	Detected	Detected
1289	A_23_P258978	Hs.133469	GOLGA1	golgin A1	Homo sapiens golgin A1 (GOLGA1), mRNA [NM_002077]	CTTCTGTTCTGCAAGTTTGATGGGTAAGAGGTAGCCTTTTTTCAAAGTAGGATTTCCTTT	NM_002077	chr9:127641177-127641118	1.11575	down	333.922	374.504	-0.682576	-0.524557	Detected	Detected
1290	A_23_P210554	Hs.48513	SPATA2	spermatogenesis associated 2	Homo sapiens spermatogenesis associated 2 (SPATA2), transcript variant 1, mRNA [NM_006038]	TCTATCTGGTAGATCACATGTAGATGTACAGTGTGTATATTAAGCTGAATTTCAACCAAC	NM_006038	chr20:48520440-48520381	1.25515	up	110.31	88.3408	-2.28053	-2.60839	Detected	Detected
1291	A_23_P153286	Hs.235992	ZNF234	zinc finger protein 234	Homo sapiens zinc finger protein 234 (ZNF234), transcript variant 1, mRNA [NM_006630]	TCAGCTGGCGATCAAATCTTGTAAGTCATCACAAAATTCATGCTGCTGGTACATTTTATG	NM_006630	chr19:44662151-44662210	1.02803	down	1394.94	1441.47	1.38004	1.41993	Detected	Detected
1292	A_23_P202708	Hs.82548	MADD	MAP-kinase activating death domain	Homo sapiens MAP-kinase activating death domain (MADD), transcript variant 4, mRNA [NM_003682]	GTGTCCTTGAGACATTTGTGTTGTGGTTCCTTGTCCTTGTCCCTGGCGTTATAACTGTCC	NM_003682	chr11:47350979-47351038	1.08301	down	1709.38	1860.86	1.67331	1.78835	Detected	Detected
1293	A_23_P433050	Hs.591686	RXFP1	relaxin/insulin-like family peptide receptor 1	Homo sapiens relaxin/insulin-like family peptide receptor 1 (RXFP1), mRNA [NM_021634]	AGAAATGATTCATCGGTTTTGGTATAACTACAGACAAAGAAAATCTATGGACAGCAAAGG	NM_021634	chr4:159573000-159573059	1.01684	down	327.625	334.868	-0.710044	-0.685945	Detected	Detected
1294	A_23_P2474	Hs.530823	COPS7A	COP9 constitutive photomorphogenic homolog subunit 7A (Arabidopsis)	Homo sapiens COP9 constitutive photomorphogenic homolog subunit 7A (Arabidopsis) (COPS7A), transcript variant 4, mRNA [NM_016319]	CCCTAACCCCAAACATAGATCACACCTTCTCTAGGGAGGAGTCAAATGTAGGTCATGTTT	NM_016319	chr12:6840330-6840389	1.02351	down	2632.76	2708.61	2.29642	2.32994	Detected	Detected
1295	A_23_P113283	Hs.371609	ZMAT3	zinc finger, matrin-type 3	Homo sapiens zinc finger, matrin-type 3 (ZMAT3), transcript variant 1, mRNA [NM_022470]	ATTGAATTCTTTTTAGATCTAAGTAAAAATAGGTCAGCAGAGATTTCAGTTTCCCAGGGC	NM_022470	chr3:178742220-178742161	1.21259	up	1203.41	997.567	1.16696	0.888874	Detected	Detected
1296	A_33_P3681776	Hs.588291	LOC255512	uncharacterized LOC255512	Homo sapiens uncharacterized LOC255512 (LOC255512), non-coding RNA [NR_029409]	TTTTTGGCTTTTATCTTACATATAAACAAGCGTACCCAGGTGGACGCCTTCCTCCTCGTG	NR_029409	chr11:1331801-1331860	1.04011	down	56.4182	58.9852	-3.24786	-3.19111	Detected	Detected
1297	A_23_P99027	Hs.506852	PTPN11	protein tyrosine phosphatase, non-receptor type 11	Homo sapiens protein tyrosine phosphatase, non-receptor type 11 (PTPN11), mRNA [NM_002834]	GCTTTTGTTTTCTGTATGTTGTTGGGGGATCAACTTTCACACATAGCAAGCACATGGCCT	NM_002834	chr12:112946884-112946943	1.09572	up	6161.68	5652.53	3.52316	3.39128	Detected	Detected
1298	A_21_P0001112		XLOC_000762		BROAD Institute lincRNA (XLOC_000762), lincRNA [TCONS_00000493]	AAGGAGATGGTTAAAAGAGAAAAGCCTTTCTCCGGACCCACCTGCAGCATTAAGAACCAT		chr1:29197120-29197061	1.01365	up	78.744	78.0858	-2.76685	-2.78641	Detected	Detected
1299	A_23_P2745	Hs.511757	GJB6	gap junction protein, beta 6, 30kDa	Homo sapiens gap junction protein, beta 6, 30kDa (GJB6), transcript variant 3, mRNA [NM_006783]	AGAAGACCGTGTTTACCATTTTTATGATTTCTGCGTCTGTGATTTGCATGCTGCTTAACG	NM_006783	chr13:20797060-20797001	6.63622	down	8.24182	54.9778	-6.02298	-3.29262	Not Detected	Detected
1300	A_21_P0000200		MCPH1	microcephalin 1	Homo sapiens microcephalin 1 (MCPH1), transcript variant 1, mRNA [NM_024596]	TAATTGAAAGGTCACAGAACCTTTGTCATTAGAGCACAGTACTGCCAAATAAAGAATGGA	NM_024596	chr8:6501078-6501137	1.08536	up	651.378	603.255	0.281405	0.163229	Detected	Detected
1301	A_21_P0000214		SNORD42A	small nucleolar RNA, C/D box 42A	Homo sapiens small nucleolar RNA, C/D box 42A (SNORD42A), small nuclear RNA [NR_000014]	GTAATGATGGAAAAATCATTATTGGAAAAGAATGACATGAACAAAGGAACCACTGAAGTG	NR_000014	chr17:27050450-27050509	1.01494	down	111.23	113.477	-2.26854	-2.24714	Detected	Detected
1302	A_23_P92281	Hs.127496	GTPBP8	GTP-binding protein 8 (putative)	Homo sapiens GTP-binding protein 8 (putative) (GTPBP8), transcript variant 1, mRNA [NM_014170]	TTGTTTCCTGTAAGTGCTGTGACCTTTTCTGGAATCCACCTGTTGAGATGCTTTATAGCC	NM_014170	chr3:112718398-112719742	1.04778	up	5245.82	5032.54	3.29101	3.22368	Detected	Detected
1303	A_33_P3224020		ARAF2P	v-raf murine sarcoma 3611 viral oncogene homolog 2, pseudogene	Homo sapiens v-raf murine sarcoma 3611 viral oncogene homolog pseudogene, mRNA (cDNA clone IMAGE:5295529). [BC033982]	GAAAACTCTTAAAGATTGAGCCCCTGCCCCCCTCCATCATTTTATTTTTTGGCTTAGAAG		chr7:62865027-62864968	1.06511	up	72738.6	68645.9	7.08449	6.99349	Detected	Detected
1304	A_23_P133036	Hs.479372	SLC34A2	solute carrier family 34 (sodium phosphate), member 2	Homo sapiens solute carrier family 34 (sodium phosphate), member 2 (SLC34A2), transcript variant 1, mRNA [NM_006424]	ATAGTAAATGGTCTGCATGATTTGTGCTTCTAGTGCTCTCATTTGGAAATGAGGCAGGCT	NM_006424	chr4:25679941-25680000	1.17069	down	919.809	1082.38	0.779245	1.0066	Detected	Detected
1305	A_33_P3222424	Hs.2233	CSF3	colony stimulating factor 3 (granulocyte)	Homo sapiens colony stimulating factor 3 (granulocyte) (CSF3), transcript variant 1, mRNA [NM_000759]	ATATTTATGTCTATTTAAGCCTCATATTTAAAGACAGGGAAGAGCAGAACGGAGCCCCAG	NM_000759	chr17:38173251-38173310	1.53856	up	45.6319	29.8123	-3.55397	-4.17556	Detected	Not Detected
1306	A_23_P59481	Hs.118351	UBE3C	ubiquitin protein ligase E3C	Homo sapiens ubiquitin protein ligase E3C (UBE3C), mRNA [NM_014671]	ACTTCATTCATTGTCCTATTTCTATCTCCACTTTGTGCCTGGAGAGCTTTCAGGGGAGGT	NM_014671	chr7:157061113-157061172	1.03268	up	2412.94	2348.67	2.17063	2.12423	Detected	Detected
1307	A_33_P3224680	Hs.729095	CCDC76	coiled-coil domain containing 76	coiled-coil domain containing 76 [Source:HGNC Symbol;Acc:25502] [ENST00000370143]	TGGCGATTCTGCAACCAAGCACCTGAAACAGCAGGTATGTTTAGGCTATAGTAACTACTA		chr1:100606037-100606096	1.08105	up	286.638	266.522	-0.902859	-1.01529	Detected	Detected
1308	A_33_P3415663	Hs.64004	MBLAC2	metallo-beta-lactamase domain containing 2	Homo sapiens metallo-beta-lactamase domain containing 2 (MBLAC2), mRNA [NM_203406]	CTTTCAACTGAGAAGCCTAAAACAAACAAAAACCTTGTGTGTTATCCTGATATAGTTGAC	NM_203406	chr5:89754201-89754142	1.15511	up	420.2	365.657	-0.351012	-0.559049	Detected	Detected
1309	A_33_P3263625	Hs.41688	DUSP8	dual specificity phosphatase 8	Homo sapiens dual specificity phosphatase 8 (DUSP8), mRNA [NM_004420]	TTCAGATGTCCTAGGGTCTAGGAGTGGGGCCAGTCACTGTGGGAAGAGGCCAGGGGCTTG	NM_004420	chr11:1576369-1576310	1.21932	up	165.927	136.786	-1.69154	-1.97761	Detected	Detected
1310	A_23_P209652	Hs.445036	INO80D	INO80 complex subunit D	Homo sapiens INO80 complex subunit D (INO80D), mRNA [NM_017759]	GTCTCCCTACAGTGACCATATCACCTCTCCCCACACAACATCGTACTCTGGTGATAATAT	NM_017759	chr2:206869668-206869609	1.19231	down	163.179	195.567	-1.71563	-1.46188	Detected	Detected
1311	A_23_P53039	Hs.654377	LDHC	lactate dehydrogenase C	Homo sapiens lactate dehydrogenase C (LDHC), transcript variant 1, mRNA [NM_002301]	AACTCTTTCTCAGTATCCCTTGTGTCTTGGGGCGGAATGGTGTCTCAGATGTTGTGAAAA	NM_002301	chr11:18472532-18472591	1.26962	down	100.49	128.245	-2.41503	-2.07064	Detected	Detected
1312	A_21_P0007638	Hs.650741	XLOC_009898		HESC3_86_C06.g1_A036 Human embryonic stem cells Homo sapiens cDNA clone IMAGE:7483766 5', mRNA sequence [CX787501]	TATTTCCAATTATGGAGAAAAGCGATTCCTCCCTGGTCTGGCTATCATGTGTTTTGCAGT		chr12:116988322-116988381	1.00225	down	171.909	173.188	-1.64044	-1.6372	Detected	Detected
1313	A_21_P0012880		BRD9	bromodomain containing 9	BROAD Institute lincRNA (XLOC_l2_011902), lincRNA [TCONS_l2_00022725]	TTTTGCAAATTTGTTTTCAGGTGATCATTATAAAATCCCCCCACCCGCACCAATCACATC		chr5:880158-880099	1.04333	up	427.458	411.829	-0.326305	-0.387494	Detected	Detected
1314	A_24_P295590	Hs.522895	RASSF4	Ras association (RalGDS/AF-6) domain family member 4	Homo sapiens Ras association (RalGDS/AF-6) domain family member 4 (RASSF4), mRNA [NM_032023]	AAGCCTTTGCGAAACTATGCAACAGTTTACATCAGTCATGTGAAGTATTTGTCTAAAACA	NM_032023	chr10:45489768-45489827	1.05952	down	6147.45	6547.09	3.51983	3.60324	Detected	Detected
1315	A_23_P12079	Hs.153521	KCNC4	potassium voltage-gated channel, Shaw-related subfamily, member 4	Homo sapiens potassium voltage-gated channel, Shaw-related subfamily, member 4 (KCNC4), transcript variant 3, mRNA [NM_001039574]	ACTTCGGCATGTACTACTCCCTGGCCATGGCCAAGCAGAAGCTGCCCAAGAAACGGAAGA	NM_001039574	chr1:110766328-110766387	1.03418	down	693.196	720.604	0.371174	0.419667	Detected	Detected
[truncated: 25,485 more rows]
